# Supplementary material for: A Low-Correlation Resting State of the Striatum during Cortical Avalanches and Its Role in Movement Suppression
Source: PLoS Biol. 2016 Dec 6;14(12):e1002582. doi: 10.1371/journal.pbio.1002582 (PMC5147796; doi:10.1371/journal.pbio.1002582)
Supplement: S1 Table — Symbols and their meanings: ✓ recorded/observed,—not recorded, × not observed, (*) strong orofacial movements (not analyzed). (XLSX) [file pbio.1002582.s010.xlsx]

## Sheet: Sheet1
	Rat #	Baseline			PTX				IEM-1460
		Video	LFP	MUA	Video	LFP	MUA	involunt. Movement	Video	LFP	MUA	involunt. Movement
Striatum MWA only	1	✓	✓	✓	—	—	—	—	—	—	—	—
Striatum cannula only	2	✓	—	—	✓	—	—	✓	✓	—	—	×
	3	✓	—	—	✓	—	—	✓	—	—	—	—
	4	✓	—	—	✓	—	—	×	✓	—	—	✓
	5	✓	—	—	✓	—	—	✓	✓	—	—	✓
Striatum cannula + striatum MWA	6	✓	✓	✓	✓	✓	✓	✓	✓	✓	✓	✓
	7	✓	✓	✓	✓	✓	✓	×	✓	✓	✓	✓
	8	✓	✓	×	✓	✓	×	✓	✓	✓	×	×
	9	✓	✓	×	✓	✓	×	× (*)	✓	✓	×	×
	10	✓	✓	✓	✓	✓	✓	×	✓	✓	✓	×
	11	✓	✓	×	✓	✓	×	✓	✓	✓	×	×
	12	✓	✓	✓	✓	✓	✓	✓	✓	✓	✓	✓
Striatum cannula + cortex MEA	13	✓	✓	✓	✓	✓	✓	×	—	—	—	—
	14	✓	✓	✓	✓	✓	✓	✓	✓	✓	×	✓
	15	✓	✓	✓	✓	✓	✓	×	✓	✓	×	✓
	16	✓	✓	✓	✓	✓	✓	×	✓	✓	✓	×
	17	✓	✓	✓	✓	✓	✓	× (*)	✓	✓	✓	×
