# Supplementary material for: A Low-Correlation Resting State of the Striatum during Cortical Avalanches and Its Role in Movement Suppression
Source: PLoS Biol. 2016 Dec 6;14(12):e1002582. doi: 10.1371/journal.pbio.1002582 (PMC5147796; doi:10.1371/journal.pbio.1002582)
Supplement: S1 Data — (XLSX) [file pbio.1002582.s013.xlsx]

## Sheet: Panel C
Baseline LFP			Baseline Movement trace			PTX LFP			PTX Movement trace			PTX Movement times		IEM-1460 LFP			IEM-1460 Movement trace			IEM-1460 Movement times
498.701	98.5422		498.724	0.00220293		201.001	626.385		201.01	0.00227066		202.535		459.001	1471.76		459.017	0.271473		459.043
498.702	106.954		498.75	0.00171151		201.002	632.577		201.035	0.00224756		202.584		459.002	1529.32		459.043	0.790211		459.092
498.703	113.026		498.774	0.00200358		201.003	636.969		201.06	0.00241446		202.635		459.003	1546.51		459.067	0.168313		459.243
498.704	116.371		498.8	0.00214713		201.004	640.146		201.084	0.00199542		203.185		459.004	1527.25		459.092	0.579625		459.418
498.705	116.815		498.825	0.00214451		201.005	642.603		201.109	0.00263022		205.785		459.005	1478.22		459.118	0.0626973		460.442
498.706	114.432		498.849	0.00252147		201.006	644.679		201.135	0.00217201		205.885		459.006	1408.02		459.142	0.0190708		460.493
498.707	109.556		498.875	0.00241367		201.007	646.522		201.16	0.00156268		206.209		459.007	1326.17		459.168	0.0272736		461.493
498.708	102.757		498.899	0.00210776		201.008	648.097		201.185	0.00173451		208.209		459.008	1242.02		459.192	0.0639175		462.092
498.709	94.7922		498.925	0.00211341		201.009	649.21		201.209	0.00207099		208.334		459.009	1163.89		459.217	0.0158849		462.543
498.71	86.5458		498.95	0.00174594		201.01	649.575		201.234	0.00214792		211.76		459.01	1098.29		459.243	0.718222		462.817
498.711	78.9399		498.974	0.00158634		201.011	648.885		201.26	0.00181227		212.31		459.011	1049.42		459.267	0.11932		463.618
498.712	72.8487		499	0.0018532		201.012	646.888		201.285	0.00219484		212.459		459.012	1019.04		459.293	0.26971		464.217
498.713	69.0143		499.024	0.00224139		201.013	643.457		201.31	0.00252828				459.013	1006.48		459.317	0.0119167		464.692
498.714	67.9761		499.05	0.00245113		201.014	638.623		201.334	0.00146873				459.014	1009.03		459.342	0.0459598		465.142
498.715	70.0237		499.075	0.0017308		201.015	632.586		201.359	0.00174321				459.015	1022.4		459.368	0.0580525		465.467
498.716	75.176		499.099	0.00215064		201.016	625.69		201.385	0.0014125				459.016	1041.42		459.392	0.0699715		465.668
498.717	83.1879		499.125	0.00234254		201.017	618.372		201.41	0.00190498				459.017	1060.66		459.418	0.480767		465.842
498.718	93.5818		499.149	0.00266984		201.018	611.085		201.435	0.00175841				459.018	1075.16		459.442	0.0581715		466.142
498.719	105.699		499.175	0.00214921		201.019	604.23		201.459	0.00159984				459.019	1080.89		459.467	0.0575291		466.368
498.72	118.765		499.2	0.0015935		201.02	598.081		201.484	0.00181951				459.02	1075.22		459.493	0.0113026		466.743
498.721	131.965		499.224	0.0020957		201.021	592.74		201.51	0.00167248				459.021	1057.06		459.517	0.0165582		467.017
498.722	144.512		499.25	0.00188613		201.022	588.12		201.535	0.00232342				459.022	1026.94		459.543	0.0250905		467.217
498.723	155.722		499.274	0.00149851		201.023	583.963		201.56	0.00216149				459.023	986.721		459.567	0.0136616		467.418
498.724	165.06		499.3	0.00231927		201.024	579.886		201.584	0.00203967				459.024	939.364		459.592	0.0850674		467.668
498.725	172.174		499.325	0.00211501		201.025	575.461		201.609	0.00208596				459.025	888.401		459.618	0.0188406		467.842
498.726	176.912		499.349	0.00208767		201.026	570.3		201.635	0.00219624				459.026	837.461		459.642	0.0366769		468.017
498.727	179.31		499.375	0.00209587		201.027	564.149		201.66	0.0020922				459.027	789.766		459.668	0.02002		468.243
498.728	179.571		499.399	0.00166967		201.028	556.955		201.685	0.00257509				459.028	747.717		459.692	0.0235963		468.717
498.729	178.026		499.425	0.00187793		201.029	548.917		201.709	0.00203731				459.029	712.596		459.717	0.021731		468.918
498.73	175.093		499.45	0.00217146		201.03	540.489		201.734	0.00204066				459.03	684.43		459.743	0.0289059		470.142
498.731	171.231		499.474	0.00182484		201.031	532.351		201.76	0.00168549				459.031	662.041		459.767	0.0193481		470.418
498.732	166.9		499.5	0.00183482		201.032	525.335		201.785	0.00199261				459.032	643.248		459.793	0.0256595		470.543
498.733	162.522		499.524	0.00162944		201.033	520.326		201.81	0.0023613				459.033	625.213		459.817	0.159976		470.618
498.734	158.46		499.55	0.00193715		201.034	518.138		201.834	0.00208581				459.034	604.862		459.842	0.0198818		470.842
498.735	155.001		499.575	0.00195063		201.035	519.387		201.859	0.00172076				459.035	579.333		459.868	0.0714992		470.918
498.736	152.349		499.599	0.00250501		201.036	524.373		201.885	0.00154954				459.036	546.383		459.892	0.0114169		471.043
498.737	150.637		499.625	0.00249118		201.037	532.991		201.91	0.00163051				459.037	504.702		459.918	0.0175638		471.192
498.738	149.93		499.649	0.00212481		201.038	544.684		201.935	0.00210632				459.038	454.1		459.942	0.0124868
498.739	150.241		499.675	0.00245177		201.039	558.447		201.959	0.00212163				459.039	395.529		459.967	0.0145749
498.74	151.541		499.7	0.00248515		201.04	572.899		201.984	0.00247351				459.04	330.961		459.993	0.0129552
498.741	153.773		499.724	0.00222782		201.041	586.391		202.01	0.00182202				459.041	263.124		460.017	0.0225423
498.742	156.853		499.75	0.00174798		201.042	597.18		202.035	0.00190777				459.042	195.139		460.043	0.0153183
498.743	160.677		499.774	0.00205104		201.043	603.602		202.06	0.00177607				459.043	130.113		460.067	0.0429724
498.744	165.123		499.8	0.00226214		201.044	604.266		202.084	0.00205485				459.044	70.7411		460.092	0.0271644
498.745	170.055		499.825	0.00142557		201.045	598.211		202.109	0.00205482				459.045	18.9754		460.118	0.102067
498.746	175.319		499.849	0.00184721		201.046	585.024		202.135	0.00203651				459.046	-24.1966		460.142	0.0160484
498.747	180.75		499.875	0.00176162		201.047	564.902		202.16	0.0027281				459.047	-58.8369		460.168	0.0168071
498.748	186.169		499.899	0.00190855		201.048	538.647		202.185	0.00185943				459.048	-86.0047		460.192	0.012175
498.749	191.386		499.925	0.00218384		201.049	507.592		202.209	0.00172131				459.049	-107.58		460.217	0.0316537
498.75	196.195		499.95	0.00227995		201.05	473.484		202.234	0.00151168				459.05	-125.99		460.243	0.0470229
498.751	200.374		499.974	0.0021689		201.051	438.315		202.26	0.00182531				459.051	-143.883		460.267	0.0154654
498.752	203.683		500	0.00167258		201.052	404.141		202.285	0.00230412				459.052	-163.779		460.293	0.0210375
498.753	205.867		500.024	0.00220532		201.053	372.892		202.31	0.00195731				459.053	-187.759		460.317	0.10566
498.754	206.664		500.05	0.00253607		201.054	346.205		202.334	0.00223211				459.054	-217.216		460.342	0.101935
498.755	205.827		500.075	0.0021467		201.055	325.278		202.359	0.00218287				459.055	-252.706		460.368	0.0301354
498.756	203.148		500.099	0.00264486		201.056	310.783		202.385	0.00186763				459.056	-293.923		460.392	0.274856
498.757	198.5		500.125	0.00187475		201.057	302.819		202.41	0.00169117				459.057	-339.785		460.418	0.0163535
498.758	191.871		500.149	0.00227947		201.058	300.929		202.435	0.00260175				459.058	-388.632		460.442	0.61605
498.759	183.398		500.175	0.00189312		201.059	304.165		202.459	0.00176597				459.059	-438.491		460.467	0.0665048
498.76	173.392		500.2	0.00216331		201.06	311.206		202.484	0.00180064				459.06	-487.374		460.493	0.507813
498.761	162.339		500.224	0.00232395		201.061	320.498		202.51	0.00211381				459.061	-533.557		460.517	0.461303
498.762	150.877		500.25	0.0019193		201.062	330.425		202.535	0.135925				459.062	-575.804		460.543	0.424059
498.763	139.752		500.274	0.00212407		201.063	339.471		202.56	0.0307009				459.063	-613.496		460.567	0.144015
498.764	129.753		500.3	0.00228625		201.064	346.364		202.584	0.178423				459.064	-646.652		460.592	0.396176
498.765	121.638		500.325	0.00258658		201.065	350.187		202.609	0.0628725				459.065	-675.858		460.618	0.0113909
498.766	116.063		500.349	0.00224721		201.066	350.44		202.635	0.548687				459.066	-702.097		460.642	0.0243998
498.767	113.52		500.375	0.00168578		201.067	347.045		202.66	0.021283				459.067	-726.525		460.668	0.0492367
498.768	114.295		500.399	0.00189535		201.068	340.302		202.685	0.012293				459.068	-750.237		460.692	0.0533058
498.769	118.446		500.425	0.00231353		201.069	330.797		202.709	0.0118999				459.069	-774.032		460.717	0.00672548
498.77	125.804		500.45	0.00173975		201.07	319.282		202.734	0.0153759				459.07	-798.25		460.743	0.00358382
498.771	135.998		500.474	0.00242026		201.071	306.546		202.76	0.016398				459.071	-822.676		460.767	0.00324324
498.772	148.498		500.5	0.00241933		201.072	293.289		202.785	0.00381278				459.072	-846.537		460.793	0.00900339
498.773	162.675		500.524	0.00258002		201.073	280.025		202.81	0.00144751				459.073	-868.598		460.817	0.00361603
498.774	177.865		500.55	0.00221565		201.074	267.022		202.834	0.00195121				459.074	-887.331		460.842	0.00734002
498.775	193.433		500.575	0.00233928		201.075	254.287		202.859	0.0019954				459.075	-901.14		460.868	0.0090397
498.776	208.828		500.599	0.00190407		201.076	241.599		202.885	0.00232515				459.076	-908.613		460.892	0.00208926
498.777	223.62		500.625	0.00206705		201.077	228.58		202.91	0.00215696				459.077	-908.758		460.918	0.00318669
498.778	237.519		500.649	0.00243209		201.078	214.805		202.935	0.00230415				459.078	-901.201		460.942	0.00282593
498.779	250.366		500.675	0.00199926		201.079	199.909		202.959	0.00277336				459.079	-886.308		460.967	0.00355717
498.78	262.114		500.7	0.00215777		201.08	183.698		202.984	0.00347906				459.08	-865.208		460.993	0.00219854
498.781	272.787		500.724	0.00236211		201.081	166.216		203.01	0.00357456				459.081	-839.729		461.017	0.111132
498.782	282.435		500.75	0.00287514		201.082	147.775		203.035	0.00447552				459.082	-812.223		461.043	0.320148
498.783	291.093		500.774	0.00208322		201.083	128.935		203.06	0.0135622				459.083	-785.319		461.067	0.0102866
498.784	298.752		500.8	0.00202145		201.084	110.427		203.084	0.031903				459.084	-761.635		461.092	0.165564
498.785	305.343		500.825	0.00161354		201.085	93.0377		203.109	0.0458446				459.085	-743.461		461.118	0.0279252
498.786	310.747		500.849	0.00217189		201.086	77.4746		203.135	0.0397839				459.086	-732.494		461.142	0.013923
498.787	314.811		500.875	0.00217422		201.087	64.2306		203.16	0.0671654				459.087	-729.633		461.168	0.00893936
498.788	317.375		500.899	0.0014075		201.088	53.4765		203.185	0.122299				459.088	-734.877		461.192	0.003637
498.789	318.302		500.925	0.00190471		201.089	45		203.209	0.104573				459.089	-747.337		461.217	0.00318509
498.79	317.495		500.95	0.00208764		201.09	38.205		203.234	0.0758066				459.09	-765.369		461.243	0.00296173
498.791	314.908		500.974	0.0018129		201.091	32.1716		203.26	0.0309013				459.091	-786.793		461.267	0.00230978
498.792	310.55		501	0.00178055		201.092	25.77		203.285	0.00692153				459.092	-809.191		461.293	0.0150443
498.793	304.475		501.024	0.00208577		201.093	17.8115		203.31	0.00952786				459.093	-830.219		461.317	0.245114
498.794	296.772		501.05	0.00165611		201.094	7.21652		203.334	0.0055434				459.094	-847.918		461.342	0.0610301
498.795	287.54		501.075	0.00170267		201.095	-6.82528		203.359	0.00483816				459.095	-860.952		461.368	0.108591
498.796	276.877		501.099	0.00197487		201.096	-24.7247		203.385	0.00617763				459.096	-868.774		461.392	0.0148318
498.797	264.864		501.125	0.00163331		201.097	-46.4124		203.41	0.00592599				459.097	-871.669		461.418	0.0121139
498.798	251.558		501.149	0.00155393		201.098	-71.3215		203.435	0.0118825				459.098	-870.689		461.442	0.00892887
498.799	237		501.175	0.00215303		201.099	-98.435		203.459	0.00951702				459.099	-867.482		461.467	0.140869
498.8	221.226		501.2	0.00237774		201.1	-126.394		203.484	0.00494492				459.1	-864.038		461.493	0.588567
498.801	204.291		501.224	0.00231879		201.101	-153.651		203.51	0.00544182				459.101	-862.393		461.517	0.0434176
498.802	186.302		501.25	0.00195923		201.102	-178.646		203.535	0.00839696				459.102	-864.325		461.543	0.202093
498.803	167.444		501.274	0.00179104		201.103	-199.985		203.56	0.00504626				459.103	-871.09		461.567	0.0877894
498.804	148.006		501.3	0.00126027		201.104	-216.594		203.584	0.00335467				459.104	-883.234		461.592	0.00809974
498.805	128.397		501.325	0.00224635		201.105	-227.83		203.609	0.0042331				459.105	-900.501		461.618	0.007241
498.806	109.148		501.349	0.00206263		201.106	-233.544		203.635	0.00440168				459.106	-921.864		461.642	0.00634378
498.807	90.8953		501.375	0.00230136		201.107	-234.078		203.66	0.00232525				459.107	-945.654		461.668	0.00807908
498.808	74.3476		501.399	0.00250789		201.108	-230.221		203.685	0.00244469				459.108	-969.789		461.692	0.00290715
498.809	60.2388		501.425	0.00231868		201.109	-223.101		203.709	0.00220108				459.109	-992.056		461.717	0.00926127
498.81	49.2673		501.45	0.00247386		201.11	-214.06		203.734	0.00230655				459.11	-1010.41		461.743	0.00208879
498.811	42.0303		501.474	0.00241404		201.111	-204.507		203.76	0.0035351				459.111	-1023.23		461.767	0.00159283
498.812	38.9601		501.5	0.00225113		201.112	-195.764		203.785	0.00216937				459.112	-1029.55		461.793	0.00202169
498.813	40.269		501.524	0.00224761		201.113	-188.951		203.81	0.00194364				459.113	-1029.08		461.817	0.00435206
498.814	45.9088		501.55	0.00181124		201.114	-184.89		203.834	0.00323901				459.114	-1022.29		461.842	0.0974567
498.815	55.5537		501.575	0.00212492		201.115	-184.056		203.859	0.0025542				459.115	-1010.16		461.868	0.137386
498.816	68.6069		501.599	0.00248335		201.116	-186.588		203.885	0.00196951				459.116	-994.091		461.892	0.0105029
498.817	84.2348		501.625	0.00181752		201.117	-192.321		203.91	0.00333729				459.117	-975.549		461.918	0.0378167
498.818	101.424		501.649	0.00192493		201.118	-200.874		203.935	0.00174362				459.118	-955.853		461.942	0.0225741
498.819	119.059		501.675	0.00170919		201.119	-211.735		203.959	0.00289845				459.119	-935.929		461.967	0.00661725
498.82	136.008		501.7	0.00214004		201.12	-224.361		203.984	0.00355045				459.12	-916.166		461.993	0.00423632
498.821	151.21		501.724	0.00239421		201.121	-238.259		204.01	0.00570203				459.121	-896.374		462.017	0.0557419
498.822	163.764		501.75	0.00213426		201.122	-253.043		204.035	0.00430893				459.122	-875.854		462.043	0.0112208
498.823	172.99		501.774	0.00176467		201.123	-268.463		204.06	0.00254974				459.123	-853.566		462.067	0.225864
498.824	178.481		501.8	0.00210814		201.124	-284.401		204.084	0.00404642				459.124	-828.379		462.092	0.89714
498.825	180.131		501.825	0.00199809		201.125	-300.836		204.109	0.00404004				459.125	-799.344		462.118	0.0744445
498.826	178.131		501.849	0.00207662		201.126	-317.788		204.135	0.00242237				459.126	-765.966		462.142	0.145159
498.827	172.946		501.875	0.00230291		201.127	-335.252		204.16	0.00264018				459.127	-728.407		462.168	0.0116178
498.828	165.265		501.899	0.00160916		201.128	-353.128		204.185	0.00193918				459.128	-687.592		462.192	0.127542
498.829	155.933		501.925	0.00255878		201.129	-371.174		204.209	0.00279561				459.129	-645.194		462.217	0.0495917
498.83	145.863		501.95	0.00228749		201.13	-388.989		204.234	0.00232974				459.13	-603.47		462.243	0.036006
498.831	135.948		501.974	0.00207273		201.131	-406.03		204.26	0.00200809				459.131	-564.985		462.267	0.00278934
498.832	126.968		502	0.00191465		201.132	-421.663		204.285	0.00195339				459.132	-532.226		462.293	0.0642988
498.833	119.514		502.024	0.00240887		201.133	-435.247		204.31	0.00252932				459.133	-507.163		462.317	0.111142
498.834	113.937		502.05	0.00193593		201.134	-446.228		204.334	0.0019792				459.134	-490.817		462.342	0.014286
498.835	110.324		502.075	0.00195275		201.135	-454.237		204.359	0.00252941				459.135	-482.882		462.368	0.00278366
498.836	108.508		502.099	0.00213196		201.136	-459.17		204.385	0.00200498				459.136	-481.475		462.392	0.0485621
498.837	108.109		502.125	0.00171622		201.137	-461.235		204.41	0.00236236				459.137	-483.063		462.418	0.0356538
498.838	108.589		502.149	0.00226367		201.138	-460.965		204.435	0.00211666				459.138	-482.586		462.442	0.00504523
498.839	109.338		502.175	0.00261036		201.139	-459.178		204.459	0.00226813				459.139	-473.812		462.467	0.0143814
498.84	109.745		502.2	0.00260014		201.14	-456.894		204.484	0.00183017				459.14	-449.882		462.493	0.0179551
498.841	109.287		502.224	0.0027795		201.141	-455.216		204.51	0.00179954				459.141	-404.011		462.517	0.391934
498.842	107.584		502.25	0.00207968		201.142	-455.182		204.535	0.00182702				459.142	-330.278		462.543	1.0673
498.843	104.439		502.274	0.00158099		201.143	-457.625		204.56	0.00141657				459.143	-224.408		462.567	0.217447
498.844	99.8563		502.3	0.00202375		201.144	-463.042		204.584	0.00185516				459.144	-84.4649		462.592	0.223317
498.845	94.0169		502.325	0.00252726		201.145	-471.511		204.609	0.00249117				459.145	88.6596		462.618	0.0138268
498.846	87.2423		502.349	0.0027416		201.146	-482.657		204.635	0.00278638				459.146	291.016		462.642	0.0159511
498.847	79.9333		502.375	0.00257095		201.147	-495.694		204.66	0.00168333				459.147	515.696		462.668	0.0467967
498.848	72.5031		502.399	0.00181881		201.148	-509.52		204.685	0.00162851				459.148	753.266		462.692	0.019853
498.849	65.314		502.425	0.00215949		201.149	-522.87		204.709	0.00170068				459.149	992.511		462.717	0.117929
498.85	58.6278		502.45	0.00187397		201.15	-534.496		204.734	0.00166578				459.15	1221.42		462.743	0.011963
498.851	52.5789		502.474	0.00192456		201.151	-543.348		204.76	0.00179051				459.151	1428.28		462.767	0.0114431
498.852	47.1719		502.5	0.00245398		201.152	-548.739		204.785	0.00286477				459.152	1602.85		462.793	0.05005
498.853	42.3029		502.524	0.00241203		201.153	-550.455		204.81	0.00247546				459.153	1737.27		462.817	0.788894
498.854	37.7966		502.55	0.00205007		201.154	-548.816		204.834	0.0016858				459.154	1826.82		462.842	0.0140605
498.855	33.4529		502.575	0.00268455		201.155	-544.662		204.859	0.00226663				459.155	1870.3		462.868	0.0738965
498.856	29.0916		502.599	0.00161499		201.156	-539.267		204.885	0.00197085				459.156	1869.98		462.892	0.0202112
498.857	24.5903		502.625	0.00187111		201.157	-534.202		204.91	0.00147029				459.157	1831.22		462.918	0.00766842
498.858	19.9078		502.649	0.00229078		201.158	-531.139		204.935	0.00161477				459.158	1761.78		462.942	0.0108608
498.859	15.0912		502.675	0.00162438		201.159	-531.649		204.959	0.00185764				459.159	1670.9		462.967	0.00748974
498.86	10.265		502.7	0.00195051		201.16	-536.991		204.984	0.00231981				459.16	1568.31		462.993	0.00672987
498.861	5.60632		502.724	0.00173325		201.161	-547.939		205.01	0.00189319				459.161	1463.25		463.017	0.0069687
498.862	1.30964		502.75	0.00202483		201.162	-564.657		205.035	0.00208853				459.162	1363.67		463.043	0.0284181
498.863	-2.4496		502.774	0.00235861		201.163	-586.645		205.06	0.00221267				459.163	1275.61		463.067	0.268459
498.864	-5.54556		502.8	0.00222768		201.164	-612.766		205.084	0.00229459				459.164	1202.85		463.092	0.0100158
498.865	-7.91964		502.825	0.00158937		201.165	-641.34		205.109	0.00253322				459.165	1146.86		463.118	0.00881331
498.866	-9.58192		502.849	0.00228094		201.166	-670.305		205.135	0.00229664				459.166	1106.99		463.142	0.00919435
498.867	-10.597		502.875	0.00167907		201.167	-697.422		205.16	0.00262217				459.167	1080.85		463.168	0.0625497
498.868	-11.0586		502.899	0.00225442		201.168	-720.506		205.185	0.0024188				459.168	1064.89		463.192	0.185244
498.869	-11.0587		502.925	0.00269359		201.169	-737.643		205.209	0.0019455				459.169	1054.95		463.217	0.0593225
498.87	-10.6591		502.95	0.00239203		201.17	-747.392		205.234	0.00155709				459.17	1046.89		463.243	0.279626
498.871	-9.87047		502.974	0.00194433		201.171	-748.928		205.26	0.00210551				459.171	1037.06		463.267	0.0685005
498.872	-8.64352		503	0.00170709		201.172	-742.129		205.285	0.00201102				459.172	1022.68		463.293	0.0777259
498.873	-6.87363		503.024	0.00148044		201.173	-727.586		205.31	0.00194412				459.173	1002.01		463.317	0.245206
498.874	-4.41757		503.05	0.00230179		201.174	-706.544		205.334	0.00232596				459.174	974.385		463.342	0.0712837
498.875	-1.11899		503.075	0.00194872		201.175	-680.782		205.359	0.00179936				459.175	940.111		463.368	0.149876
498.876	3.16167		503.099	0.0024922		201.176	-652.431		205.385	0.00230397				459.176	900.188		463.392	0.0312773
498.877	8.51773		503.125	0.00202997		201.177	-623.775		205.41	0.00261945				459.177	856.028		463.418	0.0341892
498.878	14.9712		503.149	0.00196966		201.178	-597.03		205.435	0.00178218				459.178	809.132		463.442	0.0271984
498.879	22.4552		503.175	0.00192177		201.179	-574.143		205.459	0.00163131				459.179	760.809		463.467	0.0159743
498.88	30.8075		503.2	0.00212553		201.18	-556.627		205.484	0.00186933				459.18	711.982		463.493	0.0194424
498.881	39.7743		503.224	0.00316169		201.181	-545.441		205.51	0.00178591				459.181	663.09		463.517	0.0447638
498.882	49.0276		503.25	0.00239133		201.182	-540.936		205.535	0.00208065				459.182	614.109		463.543	0.0270704
498.883	58.1898		503.274	0.00228861		201.183	-542.861		205.56	0.00145592				459.183	564.671		463.567	0.00853865
498.884	66.8646		503.3	0.00163393		201.184	-550.44		205.584	0.00179878				459.184	514.257		463.592	0.0140172
498.885	74.6693		503.325	0.00197909		201.185	-562.483		205.609	0.00217958				459.185	462.42		463.618	1.05171
498.886	81.2646		503.349	0.00222234		201.186	-577.544		205.635	0.00170195				459.186	409.003		463.642	0.143274
498.887	86.3788		503.375	0.00222765		201.187	-594.083		205.66	0.00196696				459.187	354.301		463.668	0.131743
498.888	89.8244		503.399	0.00255217		201.188	-610.621		205.685	0.00200092				459.188	299.138		463.692	0.413393
498.889	91.5058		503.425	0.00254354		201.189	-625.866		205.709	0.00197309				459.189	244.842		463.717	0.0109944
498.89	91.4179		503.45	0.00223098		201.19	-638.792		205.734	0.0041878				459.19	193.119		463.743	0.179536
498.891	89.6389		503.474	0.00234691		201.191	-648.675		205.76	0.0438554				459.191	145.843		463.767	0.0377633
498.892	86.319		503.5	0.00197962		201.192	-655.082		205.785	0.108118				459.192	104.793		463.793	0.0808959
498.893	81.668		503.524	0.00247136		201.193	-657.831		205.81	0.0927019				459.193	71.3921		463.817	0.0174451
498.894	75.9424		503.55	0.00246622		201.194	-656.917		205.834	0.0427873				459.194	46.4652		463.842	0.35063
498.895	69.4315		503.575	0.00175805		201.195	-652.45		205.859	0.154218				459.195	30.0816		463.868	0.0069891
498.896	62.4424		503.599	0.00181593		201.196	-644.593		205.885	0.547662				459.196	21.4858		463.892	0.0790758
498.897	55.283		503.625	0.00173552		201.197	-633.531		205.91	0.0150687				459.197	19.1363		463.918	0.00677091
498.898	48.2446		503.649	0.00189709		201.198	-619.457		205.935	0.00791258				459.198	20.8433		463.942	0.0382909
498.899	41.5843		503.675	0.0018118		201.199	-602.59		205.959	0.00911845				459.199	23.9891		463.967	0.0119361
498.9	35.5112		503.7	0.00228234		201.2	-583.207		205.984	0.00498747				459.2	25.8055		463.993	0.138303
498.901	30.176		503.724	0.00251614		201.201	-561.684		206.01	0.00373867				459.201	23.677		464.017	0.319124
498.902	25.6674		503.75	0.00202084		201.202	-538.527		206.035	0.00279988				459.202	15.4353		464.043	0.0549188
498.903	22.0136		503.774	0.00205337		201.203	-514.401		206.06	0.00217627				459.203	-0.39199		464.067	0.0520047
498.904	19.1905		503.8	0.00170959		201.204	-490.127		206.084	0.0034736				459.204	-24.4102		464.092	0.0126317
498.905	17.1352		503.825	0.00208745		201.205	-466.661		206.109	0.00269813				459.205	-56.2907		464.118	0.038623
498.906	15.7615		503.849	0.00233252		201.206	-445.04		206.135	0.00179888				459.206	-94.8189		464.142	0.0134706
498.907	14.977		503.875	0.00267043		201.207	-426.303		206.16	0.00217792				459.207	-138.057		464.168	0.040758
498.908	14.6978		503.899	0.00240998		201.208	-411.396		206.185	0.0289634				459.208	-183.599		464.192	0.0947721
498.909	14.8587		503.925	0.00219423		201.209	-401.07		206.209	0.11069				459.209	-228.887		464.217	0.713477
498.91	15.4179		503.95	0.00256955		201.21	-395.777		206.234	0.0673042				459.21	-271.544		464.243	0.125305
498.911	16.3544		503.974	0.00236159		201.211	-395.593		206.26	0.0909814				459.211	-309.678		464.267	0.0371391
498.912	17.6583		504	0.00178459		201.212	-400.167		206.285	0.0439992				459.212	-342.11		464.293	0.0267876
498.913	19.3173		504.024	0.0019624		201.213	-408.722		206.31	0.0284748				459.213	-368.502		464.317	0.205695
498.914	21.3022		504.05	0.00190717		201.214	-420.09		206.334	0.0222733				459.214	-389.36		464.342	0.120954
498.915	23.5562		504.075	0.00200669		201.215	-432.815		206.359	0.0101168				459.215	-405.91		464.368	0.37708
498.916	25.9893		504.099	0.00189797		201.216	-445.277		206.385	0.0117632				459.216	-419.872		464.392	0.39831
498.917	28.4802		504.125	0.00203343		201.217	-455.855		206.41	0.00657789				459.217	-433.163		464.418	0.149046
498.918	30.8839		504.149	0.00224896		201.218	-463.084		206.435	0.0122676				459.218	-447.568		464.442	0.210011
498.919	33.0445		504.175	0.00218699		201.219	-465.806		206.459	0.0134856				459.219	-464.44		464.467	0.11619
498.92	34.8101		504.2	0.00259712		201.22	-463.279		206.484	0.00772422				459.22	-484.464		464.493	0.0529591
498.921	36.0485		504.224	0.00277797		201.221	-455.236		206.51	0.00773737				459.221	-507.524		464.517	0.105779
498.922	36.6582		504.25	0.00238684		201.222	-441.892		206.535	0.0127715				459.222	-532.697		464.543	0.0218619
498.923	36.5727		504.274	0.00209103		201.223	-423.889		206.56	0.026412				459.223	-558.373		464.567	0.0318471
498.924	35.7547		504.3	0.00204352		201.224	-402.199		206.584	0.0290095				459.224	-582.484		464.592	0.00366344
498.925	34.1814		504.325	0.00229011		201.225	-377.982		206.609	0.016445				459.225	-602.804		464.618	0.00701547
498.926	31.8242		504.349	0.00250019		201.226	-352.437		206.635	0.0075962				459.226	-617.284		464.642	0.00301784
498.927	28.6294		504.375	0.00241489		201.227	-326.647		206.66	0.00317173				459.227	-624.371		464.668	0.0572374
498.928	24.5052		504.399	0.00220753		201.228	-301.452		206.685	0.00294992				459.228	-623.259		464.692	1.20758
498.929	19.3197		504.425	0.0019998		201.229	-277.355		206.709	0.00374359				459.229	-614.041		464.717	0.252221
498.93	12.9118		504.45	0.0018927		201.23	-254.484		206.734	0.00321877				459.23	-597.732		464.743	0.0212781
498.931	5.11228		504.474	0.00204146		201.231	-232.61		206.76	0.00292744				459.231	-576.174		464.767	0.0249172
498.932	-4.22754		504.5	0.00216442		201.232	-211.212		206.785	0.00361758				459.232	-551.812		464.793	0.03111
498.933	-15.2047		504.524	0.00184215		201.233	-189.596		206.81	0.00423951				459.233	-527.393		464.817	0.156949
498.934	-27.8359		504.55	0.00176713		201.234	-167.037		206.834	0.00429277				459.234	-505.614		464.842	0.00588376
498.935	-42.0326		504.575	0.00233112		201.235	-142.937		206.859	0.00395341				459.235	-488.776		464.868	0.079572
498.936	-57.5825		504.599	0.00216945		201.236	-116.966		206.885	0.00475192				459.236	-478.499		464.892	0.0649759
498.937	-74.1381		504.625	0.00207642		201.237	-89.1763		206.91	0.00422825				459.237	-475.525		464.918	0.0401914
498.938	-91.2145		504.649	0.00207481		201.238	-60.0644		206.935	0.00485244				459.238	-479.653		464.942	0.0233244
498.939	-108.2		504.675	0.00219508		201.239	-30.5671		206.959	0.00390958				459.239	-489.808		464.967	0.0209437
498.94	-124.379		504.7	0.00234453		201.24	-1.98998		206.984	0.00459087				459.24	-504.224		464.993	0.0529458
498.941	-138.975		504.724	0.00278386		201.241	24.1276		207.01	0.00401992				459.241	-520.714		465.017	0.00647985
498.942	-151.203		504.75	0.00211256		201.242	46.1926		207.035	0.00562609				459.242	-536.998		465.043	0.0127757
498.943	-160.342		504.774	0.00231801		201.243	62.7602		207.06	0.00526556				459.243	-551.021		465.067	0.00543735
498.944	-165.798		504.8	0.0019573		201.244	72.7277		207.084	0.00800166				459.244	-561.23		465.092	0.00325554
498.945	-167.182		504.825	0.00216513		201.245	75.4942		207.109	0.00772531				459.245	-566.775		465.118	0.0493166
498.946	-164.359		504.849	0.00205946		201.246	71.0583		207.135	0.00688017				459.246	-567.597		465.142	0.725332
498.947	-157.492		504.875	0.00150535		201.247	60.042		207.16	0.0092029				459.247	-564.401		465.168	0.0725752
498.948	-147.047		504.899	0.00207896		201.248	43.6338		207.185	0.00714472				459.248	-558.516		465.192	0.0161692
498.949	-133.782		504.925	0.00208121		201.249	23.4609		207.209	0.00870395				459.249	-551.664		465.217	0.0183066
498.95	-118.699		504.95	0.00181591		201.25	1.40806		207.234	0.00684322				459.25	-545.669		465.243	0.0440129
498.951	-102.977		504.974	0.0016512		201.251	-20.5931		207.26	0.00501228				459.251	-542.154		465.267	0.0631568
498.952	-87.882		505	0.00201821		201.252	-40.7755		207.285	0.00850987				459.252	-542.26		465.293	0.0150489
498.953	-74.6701		505.024	0.00133737		201.253	-57.7252		207.31	0.00838289				459.253	-546.448		465.317	0.0435874
498.954	-64.4813		505.05	0.00178576		201.254	-70.5254		207.334	0.00651962				459.254	-554.392		465.342	0.00428017
498.955	-58.2413		505.075	0.00190713		201.255	-78.841		207.359	0.00880096				459.255	-564.999		465.368	0.431861
498.956	-56.5751		505.099	0.00207656		201.256	-82.9339		207.385	0.00548975				459.256	-576.548		465.392	0.0139717
498.957	-59.7442		505.125	0.00165944		201.257	-83.6071		207.41	0.00483914				459.257	-586.924		465.418	0.0138654
498.958	-67.6152		505.149	0.00200735		201.258	-82.0851		207.435	0.00683696				459.258	-593.923		465.442	0.0116204
498.959	-79.6648		505.175	0.00187577		201.259	-79.8427		207.459	0.00652028				459.259	-595.569		465.467	0.586799
498.96	-95.0248		505.2	0.00252836		201.26	-78.4042		207.484	0.00437453				459.26	-590.414		465.493	0.252624
498.961	-112.562		505.224	0.00220663		201.261	-79.1367		207.51	0.00537664				459.261	-577.771		465.517	0.303751
498.962	-130.983		505.25	0.00189743		201.262	-83.0643		207.535	0.00448965				459.262	-557.839		465.543	0.0725086
498.963	-148.959		505.274	0.00189821		201.263	-90.7274		207.56	0.00770619				459.263	-531.732		465.567	0.0908958
498.964	-165.242		505.3	0.00196066		201.264	-102.105		207.584	0.00467836				459.264	-501.367		465.592	0.0120643
498.965	-178.776		505.325	0.00187855		201.265	-116.611		207.609	0.00632349				459.265	-469.274		465.618	0.00387144
498.966	-188.785		505.349	0.00175441		201.266	-133.164		207.635	0.00689703				459.266	-438.299		465.642	0.00969594
498.967	-194.833		505.375	0.00198564		201.267	-150.325		207.66	0.00616589				459.267	-411.286		465.668	0.665211
498.968	-196.842		505.399	0.00186009		201.268	-166.475		207.685	0.00390468				459.268	-390.738		465.692	0.0535308
498.969	-195.093		505.425	0.00145037		201.269	-180.022		207.709	0.00598324				459.269	-378.518		465.717	0.240766
498.97	-190.173		505.45	0.00259304		201.27	-189.591		207.734	0.00622396				459.27	-375.633		465.743	0.0754565
498.971	-182.91		505.474	0.0019972		201.271	-194.193		207.76	0.00444522				459.271	-382.118		465.767	0.0385916
498.972	-174.281		505.5	0.00213974		201.272	-193.322		207.785	0.00423203				459.272	-397.05		465.793	0.132635
498.973	-165.31		505.524	0.00169161		201.273	-186.996		207.81	0.00403773				459.273	-418.673		465.817	0.00512863
498.974	-156.973		505.55	0.00229706		201.274	-175.707		207.834	0.00552247				459.274	-444.643		465.842	0.945875
498.975	-150.11		505.575	0.00267394		201.275	-160.314		207.859	0.00472779				459.275	-472.327		465.868	0.0221417
498.976	-145.371		505.599	0.00241254		201.276	-141.881		207.885	0.00415206				459.276	-499.14		465.892	0.117226
498.977	-143.174		505.625	0.00212067		201.277	-121.503		207.91	0.00447915				459.277	-522.864		465.918	0.126837
498.978	-143.709		505.649	0.00187315		201.278	-100.129		207.935	0.00438316				459.278	-541.897		465.942	0.091548
498.979	-146.956		505.675	0.0019565		201.279	-78.4306		207.959	0.00879411				459.279	-555.421		465.967	0.0144379
498.98	-152.726		505.7	0.0020069		201.28	-56.7236		207.984	0.00409169				459.28	-563.444		465.993	0.0105897
498.981	-160.718		505.724	0.00200129		201.281	-34.9493		208.01	0.0083478				459.281	-566.728		466.017	0.00767027
498.982	-170.57		505.75	0.00169358		201.282	-12.7219		208.035	0.00463066				459.282	-566.613		466.043	0.0163383
498.983	-181.909		505.774	0.00165857		201.283	10.5748		208.06	0.00828874				459.283	-564.75		466.067	0.0157991
498.984	-194.387		505.8	0.00168785		201.284	35.6572		208.084	0.0181395				459.284	-562.803		466.092	0.00592968
498.985	-207.706		505.825	0.00214172		201.285	63.1965		208.109	0.021593				459.285	-562.146		466.118	0.050035
498.986	-221.621		505.849	0.00226876		201.286	93.6795		208.135	0.0425239				459.286	-563.605		466.142	1.01506
498.987	-235.936		505.875	0.00251382		201.287	127.296		208.16	0.0370814				459.287	-567.289		466.168	0.189728
498.988	-250.489		505.899	0.00167538		201.288	163.868		208.185	0.0971661				459.288	-572.543		466.192	0.0273513
498.989	-265.127		505.925	0.00258477		201.289	202.826		208.209	0.617798				459.289	-578.012		466.217	0.146802
498.99	-279.69		505.95	0.00222774		201.29	243.238		208.234	0.540916				459.29	-581.827		466.243	0.0970093
498.991	-293.993		505.974	0.00241124		201.291	283.889		208.26	0.00996561				459.291	-581.872		466.267	0.0445929
498.992	-307.822		506	0.00226698		201.292	323.386		208.285	0.0163028				459.292	-576.097		466.293	0.0238596
498.993	-320.929		506.024	0.00257713		201.293	360.296		208.31	0.269672				459.293	-562.817		466.317	0.00332933
498.994	-333.046		506.05	0.00169448		201.294	393.286		208.334	0.410554				459.294	-540.979		466.342	0.00271802
498.995	-343.896		506.075	0.00168198		201.295	421.252		208.359	0.141754				459.295	-510.322		466.368	0.815303
498.996	-353.215		506.099	0.00191611		201.296	443.421		208.385	0.164853				459.296	-471.454		466.392	0.274397
498.997	-360.777		506.125	0.00172123		201.297	459.415		208.41	0.238421				459.297	-425.789		466.418	0.137497
498.998	-366.422		506.149	0.00186469		201.298	469.271		208.435	0.145809				459.298	-375.399		466.442	0.199162
498.999	-370.071		506.175	0.00218934		201.299	473.413		208.459	0.0793345				459.299	-322.764		466.467	0.0251324
499	-371.747		506.2	0.00240189		201.3	472.575		208.484	0.0405579				459.3	-270.479		466.493	0.0296655
499.001	-371.572		506.224	0.00218896		201.301	467.713		208.51	0.013211				459.301	-220.943		466.517	0.042312
499.002	-369.763		506.25	0.00252563		201.302	459.88		208.535	0.0116188				459.302	-176.072		466.543	0.0152155
499.003	-366.608		506.274	0.0022014		201.303	450.123		208.56	0.0136868				459.303	-137.08		466.567	0.0616247
499.004	-362.439		506.3	0.00211023		201.304	439.385		208.584	0.0371896				459.304	-104.356		466.592	0.0307622
499.005	-357.6		506.325	0.00211699		201.305	428.435		208.609	0.00824456				459.305	-77.4458		466.618	0.00991577
499.006	-352.409		506.349	0.00218662		201.306	417.834		208.635	0.00678551				459.306	-55.1645		466.642	0.0622336
499.007	-347.131		506.375	0.00181445		201.307	407.927		208.66	0.00327079				459.307	-35.8053		466.668	0.0100721
499.008	-341.952		506.399	0.00223597		201.308	398.874		208.685	0.00382808				459.308	-17.4347		466.692	0.00446822
499.009	-336.969		506.425	0.00217409		201.309	390.688		208.709	0.00457736				459.309	1.77404		466.717	0.0412632
499.01	-332.192		506.45	0.00214187		201.31	383.297		208.734	0.00403179				459.31	23.2166		466.743	0.714692
499.011	-327.559		506.474	0.00170852		201.311	376.605		208.76	0.00471954				459.311	47.5942		466.767	0.100808
499.012	-322.968		506.5	0.00150456		201.312	370.553		208.785	0.00288143				459.312	74.7544		466.793	0.01798
499.013	-318.301		506.524	0.00149531		201.313	365.161		208.81	0.00240355				459.313	103.668		466.817	0.0893186
499.014	-313.458		506.55	0.00188686		201.314	360.561		208.834	0.00290338				459.314	132.551		466.842	0.0191205
499.015	-308.38		506.575	0.00234699		201.315	356.998		208.859	0.00264419				459.315	159.12		466.868	0.0184609
499.016	-303.06		506.599	0.00193869		201.316	354.805		208.885	0.00274669				459.316	180.96		466.892	0.0325814
499.017	-297.546		506.625	0.00183237		201.317	354.352		208.91	0.00324054				459.317	195.949		466.918	0.0317237
499.018	-291.928		506.649	0.0020467		201.318	355.974		208.935	0.00266597				459.318	202.697		466.942	0.0173652
499.019	-286.324		506.675	0.00259959		201.319	359.881		208.959	0.00216389				459.319	200.93		466.967	0.00367495
499.02	-280.855		506.7	0.00297775		201.32	366.076		208.984	0.00221292				459.32	191.779		466.993	0.0359007
499.021	-275.626		506.724	0.00199746		201.321	374.282		209.01	0.00187981				459.321	177.921		467.017	0.675884
499.022	-270.704		506.75	0.00156318		201.322	383.905		209.035	0.00153257				459.322	163.55		467.043	0.0730581
499.023	-266.111		506.774	0.00257106		201.323	394.036		209.06	0.00173226				459.323	154.153		467.067	0.0475221
499.024	-261.816		506.8	0.00288083		201.324	403.501		209.084	0.00204118				459.324	156.117		467.092	0.07495
499.025	-257.745		506.825	0.00188536		201.325	410.958		209.109	0.00251933				459.325	176.177		467.118	0.0547594
499.026	-253.79		506.849	0.00158393		201.326	415.035		209.135	0.00216089				459.326	220.749		467.142	0.0552261
499.027	-249.831		506.875	0.00196343		201.327	414.484		209.16	0.00200979				459.327	295.212		467.168	0.0706042
499.028	-245.752		506.899	0.00229776		201.328	408.345		209.185	0.00199947				459.328	403.21		467.192	0.00831662
499.029	-241.467		506.925	0.00233976		201.329	396.082		209.209	0.00193839				459.329	546.041		467.217	0.879996
499.03	-236.93		506.95	0.00223848		201.33	377.679		209.234	0.00180605				459.33	722.223		467.243	0.0310718
499.031	-232.15		506.974	0.00248672		201.331	353.676		209.26	0.00156668				459.331	927.304		467.267	0.146955
499.032	-227.194		507	0.00229635		201.332	325.146		209.285	0.00207108				459.332	1153.95		467.293	0.0255842
499.033	-222.183		507.024	0.0025609		201.333	293.593		209.31	0.0022093				459.333	1392.35		467.317	0.0174166
499.034	-217.289		507.05	0.0023935		201.334	260.804		209.334	0.00194877				459.334	1630.94		467.342	0.0204756
499.035	-212.717		507.075	0.00182842		201.335	228.66		209.359	0.00216524				459.335	1857.35		467.368	0.0762242
499.036	-208.689		507.099	0.00248112		201.336	198.937		209.385	0.00187052				459.336	2059.52		467.392	0.00583589
499.037	-205.427		507.125	0.00193312		201.337	173.119		209.41	0.00193031				459.337	2226.86		467.418	1.02489
499.038	-203.134		507.149	0.0021043		201.338	152.251		209.435	0.0019802				459.338	2351.27		467.442	0.106275
499.039	-201.977		507.175	0.00192677		201.339	136.852		209.459	0.00220341				459.339	2427.94		467.467	0.278517
499.04	-202.067		507.2	0.00166173		201.34	126.891		209.484	0.00184597				459.34	2455.74		467.493	0.0586422
499.041	-203.449		507.224	0.00194738		201.341	121.835		209.51	0.00158972				459.341	2437.16		467.517	0.0968605
499.042	-206.085		507.25	0.00224048		201.342	120.768		209.535	0.0015306				459.342	2377.89		467.543	0.229933
499.043	-209.844		507.274	0.00308064		201.343	122.546		209.56	0.00186525				459.343	2286.04		467.567	0.200788
499.044	-214.5		507.3	0.0021446		201.344	125.989		209.584	0.00170205				459.344	2171.11		467.592	0.0179436
499.045	-219.736		507.325	0.00200442		201.345	130.064		209.609	0.00217586				459.345	2042.93		467.618	0.0666715
499.046	-225.156		507.349	0.00254464		201.346	134.042		209.635	0.00151008				459.346	1910.69		467.642	0.153729
499.047	-230.312		507.375	0.00251366		201.347	137.601		209.66	0.0016669				459.347	1782.16		467.668	1.09294
499.048	-234.733		507.399	0.00188653		201.348	140.861		209.685	0.0020206				459.348	1663.11		467.692	0.0627661
499.049	-237.969		507.425	0.00243303		201.349	144.344		209.709	0.00128217				459.349	1557.11		467.717	0.0488045
499.05	-239.618		507.45	0.00189684		201.35	148.869		209.734	0.00179239				459.35	1465.59		467.743	0.0655832
499.051	-239.367		507.474	0.00147101		201.351	155.392		209.76	0.0017637				459.351	1388.13		467.767	0.0756285
499.052	-237.011		507.5	0.00192607		201.352	164.821		209.785	0.0019467				459.352	1322.96		467.793	0.00483431
499.053	-232.463		507.524	0.00168081		201.353	177.827		209.81	0.00146864				459.353	1267.51		467.817	0.0446553
499.054	-225.756		507.55	0.00188336		201.354	194.684		209.834	0.00166726				459.354	1218.98		467.842	1.2306
499.055	-217.028		507.575	0.00198086		201.355	215.162		209.859	0.00177605				459.355	1174.81		467.868	0.135816
499.056	-206.506		507.599	0.00176174		201.356	238.488		209.885	0.00225305				459.356	1133.01		467.892	0.0268851
499.057	-194.485		507.625	0.00203556		201.357	263.383		209.91	0.00182237				459.357	1092.39		467.918	0.184747
499.058	-181.3		507.649	0.00201605		201.358	288.171		209.935	0.00173469				459.358	1052.49		467.942	0.200907
499.059	-167.302		507.675	0.00176982		201.359	310.954		209.959	0.00194797				459.359	1013.51		467.967	0.127838
499.06	-152.83		507.7	0.00223588		201.36	329.82		209.984	0.00216031				459.36	976.089		467.993	0.0749294
499.061	-138.19		507.724	0.00223146		201.361	343.061		210.01	0.00181762				459.361	940.987		468.017	1.20241
499.062	-123.634		507.75	0.00248495		201.362	349.374		210.035	0.00189676				459.362	908.868		468.043	0.0319377
499.063	-109.354		507.774	0.00203734		201.363	348.006		210.06	0.00200561				459.363	880.079		468.067	0.0644555
499.064	-95.4849		507.8	0.00201931		201.364	338.843		210.084	0.00190516				459.364	854.532		468.092	0.185264
499.065	-82.1158		507.825	0.00178542		201.365	322.416		210.109	0.00194534				459.365	831.691		468.118	0.143592
499.066	-69.3121		507.849	0.0018932		201.366	299.829		210.135	0.00165987				459.366	810.66		468.142	0.127601
499.067	-57.1393		507.875	0.00180014		201.367	272.63		210.16	0.00144711				459.367	790.352		468.168	0.038245
499.068	-45.6832		507.899	0.00194075		201.368	242.631		210.185	0.00246255				459.368	769.702		468.192	0.00336648
499.069	-35.0605		507.925	0.00229852		201.369	211.711		210.209	0.00208905				459.369	747.891		468.217	0.0403962
499.07	-25.4185		507.95	0.00213651		201.37	181.624		210.234	0.00203996				459.37	724.534		468.243	0.872795
499.071	-16.9236		507.974	0.0018981		201.371	153.831		210.26	0.00183431				459.371	699.79		468.267	0.056649
499.072	-9.74138		508	0.00181203		201.372	129.39		210.285	0.00206552				459.372	674.387		468.293	0.164698
499.073	-4.01447		508.024	0.00176979		201.373	108.891		210.31	0.00168539				459.373	649.535		468.317	0.078571
499.074	0.15965		508.05	0.00208881		201.374	92.4643		210.334	0.00188223				459.374	626.751		468.342	0.119773
499.075	2.74524		508.075	0.00164615		201.375	79.8263		210.359	0.00168686				459.375	607.624		468.368	0.0716449
499.076	3.7773		508.099	0.0017672		201.376	70.3836		210.385	0.00153716				459.376	593.547		468.392	0.0346779
499.077	3.36134		508.125	0.0019492		201.377	63.3553		210.41	0.00172827				459.377	585.46		468.418	0.0101751
499.078	1.66364		508.149	0.00241097		201.378	57.9109		210.435	0.00182906				459.378	583.653		468.442	0.00900198
499.079	-1.10669		508.175	0.00192544		201.379	53.3024		210.459	0.00182416				459.379	587.642		468.467	0.0234692
499.08	-4.72151		508.2	0.00183211		201.38	48.9736		210.484	0.00225997				459.38	596.163		468.493	0.053818
499.081	-8.95923		508.224	0.00185819		201.381	44.6341		210.51	0.00169174				459.381	607.254		468.517	0.0678133
499.082	-13.6275		508.25	0.00233919		201.382	40.2852		210.535	0.00140394				459.382	618.456		468.543	0.112517
499.083	-18.5786		508.274	0.00263167		201.383	36.1996		210.56	0.00137044				459.383	627.065		468.567	0.00892869
499.084	-23.7149		508.3	0.00234725		201.384	32.8546		210.584	0.00174577				459.384	630.441		468.592	0.0131613
499.085	-28.9819		508.325	0.00187269		201.385	30.8348		210.609	0.00215586				459.385	626.317		468.618	0.00740227
499.086	-34.3529		508.349	0.00242729		201.386	30.7159		210.635	0.00173479				459.386	613.065		468.642	0.0124834
499.087	-39.806		508.375	0.00187763		201.387	32.9504		210.66	0.00221535				459.387	589.891		468.668	0.010638
499.088	-45.3008		508.399	0.00163755		201.388	37.7698		210.685	0.00176337				459.388	556.932		468.692	0.0109733
499.089	-50.7599		508.425	0.00172405		201.389	45.1188		210.709	0.00193558				459.389	515.238		468.717	0.757763
499.09	-56.0581		508.45	0.0018764		201.39	54.6296		210.734	0.00184384				459.39	466.645		468.743	0.390077
499.091	-61.0237		508.474	0.00217807		201.391	65.6412		210.76	0.00184584				459.391	413.553		468.767	0.13875
499.092	-65.4516		508.5	0.00202815		201.392	77.26		210.785	0.00155351				459.392	358.638		468.793	0.32587
499.093	-69.125		508.524	0.00167392		201.393	88.456		210.81	0.00188817				459.393	304.54		468.817	0.136221
499.094	-71.8457		508.55	0.00204845		201.394	98.1827		210.834	0.00174252				459.394	253.553		468.842	0.225392
499.095	-73.4642		508.575	0.00217277		201.395	105.504		210.859	0.00141936				459.395	207.374		468.868	0.127622
499.096	-73.9057		508.599	0.00224368		201.396	109.715		210.885	0.00195084				459.396	166.936		468.892	0.037324
499.097	-73.1858		508.625	0.00231545		201.397	110.435		210.91	0.00212785				459.397	132.347		468.918	1.00335
499.098	-71.4126		508.649	0.00183405		201.398	107.667		210.935	0.00169362				459.398	102.943		468.942	0.150729
499.099	-68.7751		508.675	0.00238951		201.399	101.804		210.959	0.00142352				459.399	77.4482		468.967	0.177085
499.1	-65.5216		508.7	0.00198364		201.4	93.5944		210.984	0.00169988				459.4	54.2124		468.993	0.0851623
499.101	-61.9305		508.724	0.00252428		201.401	84.0536		211.01	0.00237535				459.401	31.4904		469.017	0.00403556
499.102	-58.2774		508.75	0.00208746		201.402	74.3404		211.035	0.00189522				459.402	7.72209		469.043	0.211454
499.103	-54.8032		508.774	0.00254786		201.403	65.6146		211.06	0.00210566				459.403	-18.2312		469.067	0.00326762
499.104	-51.6853		508.8	0.00179646		201.404	58.8907		211.084	0.00120204				459.404	-46.9284		469.092	0.0139811
499.105	-49.0146		508.825	0.00215061		201.405	54.9096		211.109	0.00163607				459.405	-78.2894		469.118	0.0509155
499.106	-46.7808		508.849	0.00244097		201.406	54.0459		211.135	0.00163762				459.406	-111.641		469.142	0.103472
499.107	-44.8649		508.875	0.0023609		201.407	56.2633		211.16	0.00127005				459.407	-145.858		469.168	0.267832
499.108	-43.0418		508.899	0.00279538		201.408	61.1235		211.185	0.00187337				459.408	-179.573		469.192	0.1796
499.109	-40.992		508.925	0.00181399		201.409	67.8499		211.209	0.00216554				459.409	-211.428		469.217	0.0127758
499.11	-38.3248		508.95	0.00181052		201.41	75.4333		211.234	0.00172894				459.41	-240.317		469.243	0.0527933
499.111	-34.6132		508.974	0.00224477		201.411	82.7681		211.26	0.00172483				459.411	-265.595		469.267	0.0213029
499.112	-29.4391		509	0.00253178		201.412	88.7957		211.285	0.00158461				459.412	-287.212		469.293	0.309844
499.113	-22.4453		509.024	0.00168661		201.413	92.6387		211.31	0.00196112				459.413	-305.752		469.317	0.176037
499.114	-13.3866		509.05	0.00160503		201.414	93.706		211.334	0.00201938				459.414	-322.368		469.342	0.261666
499.115	-2.17203		509.075	0.001646		201.415	91.7588		211.359	0.0016403				459.415	-338.616		469.368	0.153496
499.116	11.1095		509.099	0.00202566		201.416	86.9301		211.385	0.00129969				459.416	-356.213		469.392	0.00606249
499.117	26.1857		509.125	0.00170154		201.417	79.6975		211.41	0.00143983				459.417	-376.755		469.418	0.00719423
499.118	42.6227		509.149	0.00208804		201.418	70.8134		211.435	0.00177227				459.418	-401.43		469.442	0.00489446
499.119	59.8711		509.175	0.00261185		201.419	61.2031		211.459	0.00208824				459.419	-430.781		469.467	0.00172352
499.12	77.3297		509.2	0.00223753		201.42	51.8432		211.484	0.0015343				459.42	-464.555		469.493	0.277098
499.121	94.4194		509.224	0.00246415		201.421	43.6364		211.51	0.0015732				459.421	-501.664		469.517	0.0434075
499.122	110.654		509.25	0.00243183		201.422	37.2996		211.535	0.0020048				459.422	-540.276		469.543	0.223059
499.123	125.697		509.274	0.00253359		201.423	33.2803		211.56	0.00177864				459.423	-578.02		469.567	0.0799502
499.124	139.394		509.3	0.00267179		201.424	31.712		211.584	0.00225871				459.424	-612.29		469.592	0.0118109
499.125	151.779		509.325	0.00224739		201.425	32.4147		211.609	0.00182446				459.425	-640.592		469.618	0.0109557
499.126	163.046		509.349	0.00222297		201.426	34.939		211.635	0.00164976				459.426	-660.894		469.642	0.00377754
499.127	173.505		509.375	0.00242077		201.427	38.6453		211.66	0.00187762				459.427	-671.912		469.668	0.00212054
499.128	183.513		509.399	0.00180176		201.428	42.8053		211.685	0.00182081				459.428	-673.308		469.692	0.00632739
499.129	193.406		509.425	0.00187584		201.429	46.709		211.709	0.396105				459.429	-665.748		469.717	0.0261689
499.13	203.433		509.45	0.00193043		201.43	49.7589		211.734	0.294352				459.43	-650.826		469.743	0.0169969
499.131	213.705		509.474	0.00181879		201.431	51.5397		211.76	0.467921				459.431	-630.87		469.767	0.00762087
499.132	224.166		509.5	0.00226941		201.432	51.8513		211.785	0.137652				459.432	-608.643		469.793	0.0029813
499.133	234.585		509.524	0.00161921		201.433	50.7055		211.81	0.143324				459.433	-586.99		469.817	0.00347378
499.134	244.579		509.55	0.00203636		201.434	48.285		211.834	0.400266				459.434	-568.476		469.842	0.00306057
499.135	253.644		509.575	0.00222255		201.435	44.8753		211.859	0.312682				459.435	-555.055		469.868	0.00222754
499.136	261.216		509.599	0.00208713		201.436	40.7773		211.885	0.00288966				459.436	-547.82		469.892	0.00225078
499.137	266.724		509.625	0.00215253		201.437	36.2174		211.91	0.00178454				459.437	-546.861		469.918	0.002363
499.138	269.661		509.649	0.00195637		201.438	31.2684		211.935	0.00327917				459.438	-551.267		469.942	0.001859
499.139	269.638		509.675	0.00191055		201.439	25.7985		211.959	0.0126415				459.439	-559.254		469.967	0.00256663
499.14	266.433		509.7	0.00163548		201.44	19.4595		211.984	0.00645268				459.44	-568.436		469.993	0.00208014
499.141	260.027		509.724	0.00188369		201.441	11.7197		212.01	0.00413192				459.441	-576.166		470.017	0.00159967
499.142	250.617		509.75	0.00157016		201.442	1.93987		212.035	0.010455				459.442	-579.937		470.043	0.00208838
499.143	238.604		509.774	0.00194949		201.443	-10.5186		212.06	0.00416369				459.443	-577.759		470.067	0.00201741
499.144	224.564		509.8	0.00175957		201.444	-26.1708		212.084	0.00404874				459.444	-568.471		470.092	0.00211211
499.145	209.191		509.825	0.00207812		201.445	-45.2915		212.109	0.00199379				459.445	-551.941		470.118	0.00664913
499.146	193.236		509.849	0.00202057		201.446	-67.8236		212.135	0.0028536				459.446	-529.12		470.142	0.510976
499.147	177.432		509.875	0.00179064		201.447	-93.3301		212.16	0.00289625				459.447	-501.949		470.168	0.226552
499.148	162.435		509.899	0.00159752		201.448	-120.999		212.185	0.00293316				459.448	-473.131		470.192	0.059615
499.149	148.768		509.925	0.00166103		201.449	-149.7		212.209	0.00461775				459.449	-445.8		470.217	0.0204654
499.15	136.794		509.95	0.00162873		201.45	-178.095		212.234	0.00602895				459.45	-423.128		470.243	0.00627617
499.151	126.7		509.974	0.0024243		201.451	-204.783		212.26	0.0151838				459.451	-407.932		470.267	0.00536968
499.152	118.504		510	0.0024976		201.452	-228.463		212.285	0.0403477				459.452	-402.319		470.293	0.0033075
499.153	112.079		510.024	0.00185242		201.453	-248.103		212.31	0.155423				459.453	-407.422		470.317	0.00235586
499.154	107.186		510.05	0.00173838		201.454	-263.08		212.334	0.0980744				459.454	-423.257		470.342	0.00332556
499.155	103.518		510.075	0.0016153		201.455	-273.274		212.359	0.0932066				459.455	-448.722		470.368	0.198017
499.156	100.737		510.099	0.00232735		201.456	-279.111		212.385	0.109992				459.456	-481.728		470.392	0.193295
499.157	98.5194		510.125	0.00186349		201.457	-281.518		212.41	0.106388				459.457	-519.454		470.418	0.866603
499.158	96.5862		510.149	0.00128396		201.458	-281.828		212.435	0.114841				459.458	-558.677		470.442	0.465145
499.159	94.7284		510.175	0.00203991		201.459	-281.616		212.459	0.183894				459.459	-596.151		470.467	0.0384532
499.16	92.8204		510.2	0.00261079		201.46	-282.508		212.484	0.0927911				459.46	-628.967		470.493	0.0219994
499.161	90.8206		510.224	0.00227857		201.461	-285.981		212.51	0.0704673				459.461	-654.868		470.517	0.0103437
499.162	88.7603		510.25	0.00219359		201.462	-293.182		212.535	0.0289561				459.462	-672.47		470.543	0.572615
499.163	86.7234		510.274	0.00169041		201.463	-304.79		212.56	0.0113263				459.463	-681.362		470.567	0.236151
499.164	84.8201		510.3	0.00185467		201.464	-320.946		212.584	0.0132109				459.464	-682.079		470.592	0.123524
499.165	83.1569		510.325	0.00179556		201.465	-341.243		212.609	0.00628377				459.465	-675.953		470.618	0.522098
499.166	81.8063		510.349	0.0017725		201.466	-364.791		212.635	0.00502953				459.466	-664.857		470.642	0.0105463
499.167	80.7789		510.375	0.00202871		201.467	-390.331		212.66	0.00489188				459.467	-650.881		470.668	0.00789039
499.168	80.0022		510.399	0.00196006		201.468	-416.395		212.685	0.00459067				459.468	-635.99		470.692	0.00576016
499.169	79.3098		510.425	0.00215434		201.469	-441.48		212.709	0.00313572				459.469	-621.695		470.717	0.00351296
499.17	78.4447		510.45	0.00152505		201.47	-464.219		212.734	0.00357175				459.47	-608.815		470.743	0.00229678
499.171	77.077		510.474	0.00243238		201.471	-483.519		212.76	0.00396822				459.471	-597.335		470.767	0.00230158
499.172	74.8361		510.5	0.00177446		201.472	-498.673		212.785	0.00243656				459.472	-586.407		470.793	0.00192616
499.173	71.3524		510.524	0.00180328		201.473	-509.408		212.81	0.00272439				459.473	-574.484		470.817	0.00324722
499.174	66.3042		510.55	0.00216986		201.474	-515.885		212.834	0.00200831				459.474	-559.573		470.842	0.588492
499.175	59.4633		510.575	0.00215894		201.475	-518.646		212.859	0.00315799				459.475	-539.581		470.868	0.240773
499.176	50.7312		510.599	0.00197437		201.476	-518.515		212.885	0.0026329				459.476	-512.688		470.892	0.0630503
499.177	40.1641		510.625	0.00192633		201.477	-516.467		212.91	0.00250905				459.477	-477.702		470.918	0.472287
499.178	27.9793		510.649	0.0020627		201.478	-513.486		212.935	0.00293054				459.478	-434.333		470.942	0.01806
499.179	14.545		510.675	0.00225938		201.479	-510.426		212.959	0.00240135				459.479	-383.359		470.967	0.654725
499.18	0.351635		510.7	0.00192388		201.48	-507.898		212.984	0.00261526				459.48	-326.617		470.993	0.810993
499.181	-14.0322		510.724	0.00170604		201.481	-506.211		213.01	0.00257269				459.481	-266.857		471.017	0.535341
499.182	-28.0143					201.482	-505.349							459.482	-207.435
499.183	-41.0388					201.483	-505.018							459.483	-151.899
499.184	-52.6452					201.484	-504.725							459.484	-103.508
499.185	-62.5171					201.485	-503.886							459.485	-64.7579
499.186	-70.5161					201.486	-501.955							459.486	-36.9646
499.187	-76.6938					201.487	-498.526							459.487	-19.9726
499.188	-81.2816					201.488	-493.415							459.488	-12.0316
499.189	-84.6598					201.489	-486.698							459.489	-9.86451
499.19	-87.3116					201.49	-478.701							459.49	-8.9293
499.191	-89.7686					201.491	-469.951							459.491	-3.85112
499.192	-92.5589					201.492	-461.099							459.492	11.0174
499.193	-96.1608					201.493	-452.816							459.493	40.966
499.194	-100.97					201.494	-445.701							459.494	90.2947
499.195	-107.281					201.495	-440.184							459.495	161.747
499.196	-115.282					201.496	-436.464							459.496	256.072
499.197	-125.061					201.497	-434.468							459.497	371.78
499.198	-136.63					201.498	-433.85							459.498	505.117
499.199	-149.943					201.499	-434.025							459.499	650.291
499.2	-164.926					201.5	-434.237							459.5	799.949
499.201	-181.489					201.501	-433.658							459.501	945.855
499.202	-199.534					201.502	-431.495							459.502	1079.72
499.203	-218.947					201.503	-427.111							459.503	1194.06
499.204	-239.581					201.504	-420.121							459.504	1283.03
499.205	-261.222					201.505	-410.474							459.505	1343.03
499.206	-283.565					201.506	-398.483							459.506	1373.09
499.207	-306.188					201.507	-384.803							459.507	1374.92
499.208	-328.539					201.508	-370.359							459.508	1352.6
499.209	-349.955					201.509	-356.227							459.509	1312.06
499.21	-369.685					201.51	-343.498							459.51	1260.29
499.211	-386.948					201.511	-333.124							459.511	1204.52
499.212	-401.002					201.512	-325.799							459.512	1151.46
499.213	-411.231					201.513	-321.876							459.513	1106.6
499.214	-417.226					201.514	-321.333							459.514	1073.8
499.215	-418.857					201.515	-323.797							459.515	1055.09
499.216	-416.319					201.516	-328.629							459.516	1050.74
499.217	-410.15					201.517	-335.031							459.517	1059.49
499.218	-401.195					201.518	-342.183							459.518	1078.95
499.219	-390.548					201.519	-349.381							459.519	1106.09
499.22	-379.45					201.52	-356.134							459.52	1137.71
499.221	-369.182					201.521	-362.238							459.521	1170.8
499.222	-360.941					201.522	-367.78							459.522	1202.88
499.223	-355.73					201.523	-373.092							459.523	1232.12
499.224	-354.264					201.524	-378.662							459.524	1257.33
499.225	-356.901					201.525	-385.006							459.525	1277.89
499.226	-363.609					201.526	-392.543							459.526	1293.48
499.227	-373.964					201.527	-401.473							459.527	1303.9
499.228	-387.184					201.528	-411.702							459.528	1308.8
499.229	-402.202					201.529	-422.811							459.529	1307.55
499.23	-417.757					201.53	-434.08							459.53	1299.2
499.231	-432.514					201.531	-444.565							459.531	1282.52
499.232	-445.182					201.532	-453.209							459.532	1256.16
499.233	-454.636					201.533	-458.983							459.533	1218.9
499.234	-460.015					201.534	-461.022							459.534	1169.95
499.235	-460.801					201.535	-458.751							459.535	1109.17
499.236	-456.85					201.536	-451.974							459.536	1037.29
499.237	-448.396					201.537	-440.927							459.537	956.051
499.238	-436.009					201.538	-426.278							459.538	868.151
499.239	-420.519					201.539	-409.08							459.539	777.106
499.24	-402.911					201.54	-390.678							459.54	686.971
499.241	-384.204					201.541	-372.58							459.541	601.971
499.242	-365.322					201.542	-356.305							459.542	526.076
499.243	-346.985					201.543	-343.228							459.543	462.587
499.244	-329.629					201.544	-334.432							459.544	413.775
499.245	-313.363					201.545	-330.592							459.545	380.642
499.246	-297.98					201.546	-331.911							459.546	362.815
499.247	-283.015					201.547	-338.093							459.547	358.61
499.248	-267.833					201.548	-348.39							459.548	365.242
499.249	-251.748					201.549	-361.688							459.549	379.156
499.25	-234.146					201.55	-376.629							459.55	396.443
499.251	-214.588					201.551	-391.766							459.551	413.277
499.252	-192.891					201.552	-405.703							459.552	426.327
499.253	-169.173					201.553	-417.242							459.553	433.087
499.254	-143.837					201.554	-425.484							459.554	432.08
499.255	-117.528					201.555	-429.902							459.555	422.927
499.256	-91.0415					201.556	-430.373							459.556	406.263
499.257	-65.2128					201.557	-427.16							459.557	383.524
499.258	-40.8012					201.558	-420.854							459.558	356.642
499.259	-18.3862					201.559	-412.282							459.559	327.686
499.26	1.7065					201.56	-402.39							459.56	298.502
499.261	19.4395					201.561	-392.108							459.561	270.409
499.262	35.053					201.562	-382.226							459.562	243.993
499.263	49.0147					201.563	-373.28							459.563	219.02
499.264	61.9391					201.564	-365.479							459.564	194.495
499.265	74.4904					201.565	-358.675							459.565	168.847
499.266	87.2837					201.566	-352.376							459.566	140.214
499.267	100.8					201.567	-345.83							459.567	106.786
499.268	115.326					201.568	-338.131							459.568	67.149
499.269	130.922					201.569	-328.368							459.569	20.5882
499.27	147.429					201.57	-315.779							459.57	-32.7119
499.271	164.5					201.571	-299.89							459.571	-91.5846
499.272	181.659					201.572	-280.618							459.572	-153.936
499.273	198.374					201.573	-258.327							459.573	-216.931
499.274	214.123					201.574	-233.813							459.574	-277.285
499.275	228.461					201.575	-208.231							459.575	-331.628
499.276	241.061					201.576	-182.966							459.576	-376.897
499.277	251.737					201.577	-159.46							459.577	-410.695
499.278	260.446					201.578	-139.018							459.578	-431.583
499.279	267.281					201.579	-122.632							459.579	-439.261
499.28	272.451					201.58	-110.828							459.58	-434.603
499.281	276.256					201.581	-103.579							459.581	-419.561
499.282	279.072					201.582	-100.285							459.582	-396.932
499.283	281.317					201.583	-99.833							459.583	-370.033
499.284	283.435					201.584	-100.716							459.584	-342.317
499.285	285.86					201.585	-101.215							459.585	-316.987
499.286	288.981					201.586	-99.6004							459.586	-296.654
499.287	293.111					201.587	-94.3421							459.587	-283.078
499.288	298.449					201.588	-84.2888							459.588	-277.028
499.289	305.046					201.589	-68.8							459.589	-278.264
499.29	312.787					201.59	-47.8087							459.59	-285.657
499.291	321.375					201.591	-21.8078							459.591	-297.417
499.292	330.342					201.592	8.23502							459.592	-311.399
499.293	339.076					201.593	41.0227							459.593	-325.451
499.294	346.864					201.594	75.1082							459.594	-337.741
499.295	352.965					201.595	109.081							459.595	-347.03
499.296	356.687					201.596	141.737							459.596	-352.846
499.297	357.468					201.597	172.202							459.597	-355.546
499.298	354.951					201.598	200.003							459.598	-356.246
499.299	349.048					201.599	225.077							459.599	-356.638
499.3	339.971					201.6	247.722							459.6	-358.723
499.301	328.233					201.601	268.494							459.601	-364.477
499.302	314.629					201.602	288.069							459.602	-375.519
499.303	300.167					201.603	307.099							459.603	-392.825
499.304	285.987					201.604	326.063							459.604	-416.518
499.305	273.259					201.605	345.157							459.605	-445.786
499.306	263.072					201.606	364.236							459.606	-478.936
499.307	256.328					201.607	382.802							459.607	-513.579
499.308	253.655					201.608	400.058							459.608	-546.925
499.309	255.331					201.609	415.018							459.609	-576.142
499.31	261.243					201.61	426.645							459.61	-598.735
499.311	270.876					201.611	434.011							459.611	-612.877
499.312	283.332					201.612	436.455							459.612	-617.652
499.313	297.391					201.613	433.712							459.613	-613.169
499.314	311.603					201.614	425.993							459.614	-600.544
499.315	324.406					201.615	414.009							459.615	-581.743
499.316	334.262					201.616	398.923							459.616	-559.324
499.317	339.796					201.617	382.24							459.617	-536.107
499.318	339.928					201.618	365.637							459.618	-514.814
499.319	333.97					201.619	350.761							459.619	-497.747
499.32	321.705					201.62	339.023							459.62	-486.517
499.321	303.407					201.621	331.416							459.621	-481.884
499.322	279.833					201.622	328.384							459.622	-483.72
499.323	252.169					201.623	329.765							459.623	-491.089
499.324	221.931					201.624	334.81							459.624	-502.444
499.325	190.843					201.625	342.28							459.625	-515.895
499.326	160.697					201.626	350.603							459.626	-529.517
499.327	133.196					201.627	358.084							459.627	-541.65
499.328	109.812					201.628	363.119							459.628	-551.142
499.329	91.6625					201.629	364.406							459.629	-557.507
499.33	79.4113					201.63	361.101							459.63	-560.968
499.331	73.2175					201.631	352.924							459.631	-562.399
499.332	72.7222					201.632	340.176							459.632	-563.159
499.333	77.0843					201.633	323.694							459.633	-564.858
499.334	85.0562					201.634	304.728							459.634	-569.084
499.335	95.0963					201.635	284.776							459.635	-577.134
499.336	105.506					201.636	265.404							459.636	-589.793
499.337	114.577					201.637	248.05							459.637	-607.194
499.338	120.748					201.638	233.87							459.638	-628.777
499.339	122.729					201.639	223.619							459.639	-653.359
499.34	119.618					201.64	217.589							459.64	-679.292
499.341	110.971					201.641	215.618							459.641	-704.704
499.342	96.819					201.642	217.149							459.642	-727.761
499.343	77.6541					201.643	221.346							459.643	-746.927
499.344	54.3544					201.644	227.238							459.644	-761.191
499.345	28.0833					201.645	233.875							459.645	-770.203
499.346	0.164324					201.646	240.472							459.646	-774.333
499.347	-28.0468					201.647	246.519							459.647	-774.619
499.348	-55.28					201.648	251.845							459.648	-772.623
499.349	-80.445					201.649	256.63							459.649	-770.214
499.35	-102.692					201.65	261.36							459.65	-769.301
499.351	-121.435					201.651	266.746							459.651	-771.551
499.352	-136.348					201.652	273.597							459.652	-778.141
499.353	-147.32					201.653	282.695							459.653	-789.575
499.354	-154.406					201.654	294.657							459.654	-805.597
499.355	-157.762					201.655	309.829							459.655	-825.212
499.356	-157.588					201.656	328.206							459.656	-846.827
499.357	-154.086					201.657	349.408							459.657	-868.475
499.358	-147.433					201.658	372.697							459.658	-888.104
499.359	-137.775					201.659	397.058							459.659	-903.89
499.36	-125.243					201.66	421.303							459.66	-914.519
499.361	-109.973					201.661	444.21							459.661	-919.403
499.362	-92.1386					201.662	464.659							459.662	-918.792
499.363	-71.9845					201.663	481.751							459.663	-913.768
499.364	-49.8475					201.664	494.895							459.664	-906.107
499.365	-26.1728					201.665	503.85							459.665	-898.042
499.366	-1.51678					201.666	508.717							459.666	-891.955
499.367	23.4641					201.667	509.882							459.667	-890.027
499.368	48.0382					201.668	507.927							459.668	-893.926
499.369	71.4365					201.669	503.522							459.669	-904.545
499.37	92.9006					201.67	497.312							459.67	-921.855
499.371	111.735					201.671	489.833							459.671	-944.882
499.372	127.36					201.672	481.449							459.672	-971.825
499.373	139.358					201.673	472.34							459.673	-1000.29
499.374	147.51					201.674	462.52							459.674	-1027.63
499.375	151.821					201.675	451.898							459.675	-1051.27
499.376	152.523					201.676	440.353							459.676	-1069.12
499.377	150.07					201.677	427.824							459.677	-1079.85
499.378	145.104					201.678	414.385							459.678	-1083.11
499.379	138.414					201.679	400.308							459.679	-1079.59
499.38	130.88					201.68	386.088							459.68	-1070.98
499.381	123.417					201.681	372.431							459.681	-1059.72
499.382	116.907					201.682	360.2							459.682	-1048.69
499.383	112.145					201.683	350.333							459.683	-1040.73
499.384	109.788					201.684	343.733							459.684	-1038.18
499.385	110.312					201.685	341.158							459.685	-1042.4
499.386	113.987					201.686	343.115							459.686	-1053.34
499.387	120.872					201.687	349.78							459.687	-1069.32
499.388	130.82					201.688	360.948							459.688	-1086.93
499.389	143.503					201.689	376.028							459.689	-1101.22
499.39	158.453					201.69	394.087							459.69	-1106.07
499.391	175.104					201.691	413.93							459.691	-1094.8
499.392	192.842					201.692	434.224							459.692	-1060.88
499.393	211.046					201.693	453.64							459.693	-998.762
499.394	229.119					201.694	470.993							459.694	-904.632
499.395	246.5					201.695	485.369							459.695	-777.048
499.396	262.679					201.696	496.219							459.696	-617.379
499.397	277.187					201.697	503.408							459.697	-429.945
499.398	289.592					201.698	507.201							459.698	-221.831
499.399	299.498					201.699	508.213							459.699	-2.37125
499.4	306.549					201.7	507.305							459.7	217.672
499.401	310.439					201.701	505.446							459.701	427.137
499.402	310.94					201.702	503.563							459.702	615.587
499.403	307.932					201.703	502.39							459.703	774.372
499.404	301.441					201.704	502.346							459.704	897.481
499.405	291.67					201.705	503.452							459.705	982.065
499.406	279.021					201.706	505.312							459.706	1028.55
499.407	264.105					201.707	507.152							459.707	1040.33
499.408	247.72					201.708	507.923							459.708	1023.14
499.409	230.809					201.709	506.451							459.709	984.21
499.41	214.389					201.71	501.617							459.71	931.274
499.411	199.47					201.711	492.538							459.711	871.742
499.412	186.956					201.712	478.728							459.712	811.974
499.413	177.565					201.713	460.219							459.713	756.815
499.414	171.751					201.714	437.606							459.714	709.397
499.415	169.659					201.715	412.03							459.715	671.17
499.416	171.11					201.716	385.075							459.716	642.146
499.417	175.622					201.717	358.607							459.717	621.255
499.418	182.467					201.718	334.559							459.718	606.783
499.419	190.75					201.719	314.703							459.719	596.786
499.42	199.511					201.72	300.418							459.72	589.46
499.421	207.824					201.721	292.516							459.721	583.413
499.422	214.902					201.722	291.119							459.722	577.825
499.423	220.168					201.723	295.622							459.723	572.489
499.424	223.31					201.724	304.743							459.724	567.751
499.425	224.292					201.725	316.65							459.725	564.361
499.426	223.341					201.726	329.159							459.726	563.269
499.427	220.889					201.727	339.964							459.727	565.405
499.428	217.499					201.728	346.888							459.728	571.47
499.429	213.775					201.729	348.118							459.729	581.775
499.43	210.27					201.73	342.39							459.73	596.148
499.431	207.407					201.731	329.119							459.731	613.923
499.432	205.425					201.732	308.443							459.732	634.009
499.433	204.348					201.733	281.189							459.733	655.028
499.434	203.987					201.734	248.754							459.734	675.507
499.435	203.965					201.735	212.938							459.735	694.078
499.436	203.773					201.736	175.726							459.736	709.665
499.437	202.832					201.737	139.069							459.737	721.626
499.438	200.576					201.738	104.678							459.738	729.817
499.439	196.531					201.739	73.8701							459.739	734.573
499.44	190.381					201.74	47.4745							459.74	736.598
499.441	182.022					201.741	25.816							459.741	736.785
499.442	171.588					201.742	8.76697							459.742	735.998
499.443	159.443					201.743	-4.14166							459.743	734.847
499.444	146.151					201.744	-13.5701							459.744	733.507
499.445	132.415					201.745	-20.2075							459.745	731.604
499.446	118.993					201.746	-24.6232							459.746	728.205
499.447	106.616					201.747	-27.155							459.747	721.899
499.448	95.9061					201.748	-27.8512							459.748	710.973
499.449	87.3052					201.749	-26.4728							459.749	693.65
499.45	81.0396					201.75	-22.5532							459.75	668.36
499.451	77.1114					201.751	-15.5064							459.751	634.007
499.452	75.3244					201.752	-4.76602							459.752	590.189
499.453	75.3375					201.753	10.065							459.753	537.34
499.454	76.7347					201.754	29.0784							459.754	476.765
499.455	79.0978					201.755	51.9606							459.755	410.568
499.456	82.0682					201.756	77.9475							459.756	341.461
499.457	85.3878					201.757	105.844							459.757	272.496
499.458	88.9139					201.758	134.105							459.758	206.748
499.459	92.6092					201.759	160.981							459.759	146.982
499.46	96.512					201.76	184.688							459.76	95.3531
499.461	100.693					201.761	203.602							459.761	53.1726
499.462	105.21					201.762	216.445							459.762	20.7768
499.463	110.063					201.763	222.434							459.763	-2.48924
499.464	115.165					201.764	221.374							459.764	-18.1649
499.465	120.332					201.765	213.693							459.765	-28.4564
499.466	125.29					201.766	200.394							459.766	-35.9346
499.467	129.704					201.767	182.948							459.767	-43.1848
499.468	133.219					201.768	163.136							459.768	-52.4532
499.469	135.503					201.769	142.846							459.769	-65.3373
499.47	136.288					201.77	123.882							459.77	-82.5592
499.471	135.4					201.771	107.77							459.771	-103.856
499.472	132.769					201.772	95.6197							459.772	-128.001
499.473	128.438					201.773	88.0287							459.773	-152.961
499.474	122.551					201.774	85.0588							459.774	-176.167
499.475	115.337					201.775	86.2757							459.775	-194.867
499.476	107.088					201.776	90.8499							459.776	-206.513
499.477	98.1387					201.777	97.7056							459.777	-209.127
499.478	88.8435					201.778	105.697							459.778	-201.6
499.479	79.5592					201.779	113.788							459.779	-183.868
499.48	70.6292					201.78	121.213							459.78	-156.961
499.481	62.3715					201.781	127.594							459.781	-122.901
499.482	55.0682					201.782	132.992							459.782	-84.472
499.483	48.9567					201.783	137.903							459.783	-44.8991
499.484	44.2233					201.784	143.181							459.784	-7.46351
499.485	40.9975					201.785	149.903							459.785	24.877
499.486	39.3492					201.786	159.203							459.786	49.8198
499.487	39.2897					201.787	172.092							459.787	65.952
499.488	40.7751					201.788	189.287							459.788	72.8577
499.489	43.7145					201.789	211.074							459.789	71.0851
499.49	47.98					201.79	237.237							459.79	61.9835
499.491	53.4175					201.791	267.043							459.791	47.4367
499.492	59.8568					201.792	299.303							459.792	29.5346
499.493	67.1174					201.793	332.495							459.793	10.2335
499.494	75.0114					201.794	364.93							459.794	-8.94541
499.495	83.3392					201.795	394.929							459.795	-27.1389
499.496	91.8827					201.796	421.01							459.796	-44.2538
499.497	100.395					201.797	442.026							459.797	-60.9551
499.498	108.593					201.798	457.267							459.798	-78.5326
499.499	116.151					201.799	466.491							459.799	-98.6657
499.5	122.703					201.8	469.905							459.8	-123.121
499.501	127.855					201.801	468.083							459.801	-153.431
499.502	131.204					201.802	461.857							459.802	-190.598
499.503	132.372					201.803	452.18							459.803	-234.879
499.504	131.042					201.804	440.003							459.804	-285.682
499.505	126.999					201.805	426.163							459.805	-341.589
499.506	120.166					201.806	411.322							459.806	-400.513
499.507	110.634					201.807	395.935							459.807	-459.957
499.508	98.6688					201.808	380.267							459.808	-517.345
499.509	84.7111					201.809	364.447							459.809	-570.369
499.51	69.3507					201.81	348.537							459.81	-617.303
499.511	53.2894					201.811	332.607							459.811	-657.239
499.512	37.2884					201.812	316.813							459.812	-690.202
499.513	22.1093					201.813	301.436							459.813	-717.136
499.514	8.45199					201.814	286.914							459.814	-739.752
499.515	-3.10218					201.815	273.831							459.815	-760.265
499.516	-12.1375					201.816	262.884							459.816	-781.057
499.517	-18.4355					201.817	254.828							459.817	-804.311
499.518	-21.9893					201.818	250.398							459.818	-831.676
499.519	-22.9994					201.819	250.234							459.819	-864.003
499.52	-21.8518					201.82	254.8							459.82	-901.197
499.521	-19.0807					201.821	264.323							459.821	-942.202
499.522	-15.3174					201.822	278.742							459.822	-985.115
499.523	-11.2308					201.823	297.693							459.823	-1027.42
499.524	-7.4644					201.824	320.524							459.824	-1066.32
499.525	-4.57753					201.825	346.336							459.825	-1099.06
499.526	-2.99746					201.826	374.067							459.826	-1123.33
499.527	-2.98872					201.827	402.586							459.827	-1137.52
499.528	-4.6435					201.828	430.812							459.828	-1140.95
499.529	-7.8936					201.829	457.809							459.829	-1133.99
499.53	-12.5414					201.83	482.869							459.83	-1117.92
499.531	-18.3045					201.831	505.56							459.831	-1094.89
499.532	-24.8675					201.832	525.715							459.832	-1067.53
499.533	-31.9327					201.833	543.401							459.833	-1038.72
499.534	-39.2629					201.834	558.838							459.834	-1011.18
499.535	-46.7081					201.835	572.308							459.835	-987.158
499.536	-54.2134					201.836	584.055							459.836	-968.164
499.537	-61.8043					201.837	594.203							459.837	-954.828
499.538	-69.5529					201.838	602.701							459.838	-946.86
499.539	-77.5328					201.839	609.313							459.839	-943.144
499.54	-85.7701					201.84	613.637							459.84	-941.964
499.541	-94.2044					201.841	615.183							459.841	-941.3
499.542	-102.666					201.842	613.461							459.842	-939.176
499.543	-110.875					201.843	608.096							459.843	-933.999
499.544	-118.465					201.844	598.937							459.844	-924.841
499.545	-125.026					201.845	586.14							459.845	-911.626
499.546	-130.162					201.846	570.219							459.846	-895.186
499.547	-133.549					201.847	552.05							459.847	-877.188
499.548	-134.994					201.848	532.819							459.848	-859.932
499.549	-134.467					201.849	513.927							459.849	-846.049
499.55	-132.111					201.85	496.86							459.85	-838.137
499.551	-128.227					201.851	483.032							459.851	-838.389
499.552	-123.232					201.852	473.628							459.852	-848.267
499.553	-117.601					201.853	469.465							459.853	-868.258
499.554	-111.81					201.854	470.896							459.854	-897.765
499.555	-106.271					201.855	477.751							459.855	-935.129
499.556	-101.295					201.856	489.352							459.856	-977.798
499.557	-97.0595					201.857	504.567							459.857	-1022.61
499.558	-93.6112					201.858	521.931							459.858	-1066.16
499.559	-90.8766					201.859	539.788							459.859	-1105.2
499.56	-88.6967					201.86	556.457							459.86	-1136.98
499.561	-86.8688					201.861	570.397							459.861	-1159.61
499.562	-85.1917					201.862	580.346							459.862	-1172.22
499.563	-83.5079					201.863	585.427							459.863	-1175.04
499.564	-81.7373					201.864	585.201							459.864	-1169.3
499.565	-79.8984					201.865	579.668							459.865	-1157.04
499.566	-78.1141					201.866	569.215							459.866	-1140.79
499.567	-76.6					201.867	554.521							459.867	-1123.22
499.568	-75.6362					201.868	536.431							459.868	-1106.78
499.569	-75.5263					201.869	515.832							459.869	-1093.33
499.57	-76.5502					201.87	493.539							459.87	-1083.94
499.571	-78.9185					201.871	470.209							459.871	-1078.69
499.572	-82.7362					201.872	446.297							459.872	-1076.71
499.573	-87.9808					201.873	422.051							459.873	-1076.22
499.574	-94.4974					201.874	397.551							459.874	-1074.78
499.575	-102.008					201.875	372.772							459.875	-1069.59
499.576	-110.131					201.876	347.656							459.876	-1057.75
499.577	-118.412					201.877	322.197							459.877	-1036.6
499.578	-126.347					201.878	296.498							459.878	-1003.95
499.579	-133.421					201.879	270.813							459.879	-958.265
499.58	-139.136					201.88	245.559							459.88	-898.727
499.581	-143.04					201.881	221.3							459.881	-825.242
499.582	-144.761					201.882	198.705							459.882	-738.371
499.583	-144.036					201.883	178.494							459.883	-639.207
499.584	-140.73					201.884	161.366							459.884	-529.253
499.585	-134.857					201.885	147.922							459.885	-410.289
499.586	-126.579					201.886	138.598							459.886	-284.281
499.587	-116.199					201.887	133.601							459.887	-153.317
499.588	-104.131					201.888	132.872							459.888	-19.582
499.589	-90.8623					201.889	136.068							459.889	114.636
499.59	-76.9031					201.89	142.578							459.89	246.926
499.591	-62.7335					201.891	151.574							459.891	374.755
499.592	-48.7583					201.892	162.077							459.892	495.496
499.593	-35.273					201.893	173.047							459.893	606.512
499.594	-22.4475					201.894	183.481							459.894	705.292
499.595	-10.3305					201.895	192.5							459.895	789.624
499.596	1.12905					201.896	199.424							459.896	857.772
499.597	12.0445					201.897	203.832							459.897	908.624
499.598	22.5466					201.898	205.584							459.898	941.793
499.599	32.7372					201.899	204.831							459.899	957.653
499.6	42.6495					201.9	201.977							459.9	957.328
499.601	52.2227					201.901	197.632							459.901	942.639
499.602	61.2944					201.902	192.527							459.902	916.019
499.603	69.6122					201.903	187.429							459.903	880.4
499.604	76.8625					201.904	183.048							459.904	839.084
499.605	82.7111					201.905	179.949							459.905	795.568
499.606	86.8486					201.906	178.499							459.906	753.345
499.607	89.0337					201.907	178.833							459.907	715.685
499.608	89.1273					201.908	180.86							459.908	685.395
499.609	87.1138					201.909	184.305							459.909	664.607
499.61	83.1072					201.91	188.779							459.91	654.594
499.611	77.3428					201.911	193.86							459.911	655.663
499.612	70.1568					201.912	199.188							459.912	667.13
499.613	61.9565					201.913	204.535							459.913	687.395
499.614	53.1862					201.914	209.857							459.914	714.117
499.615	44.2913					201.915	215.299							459.915	744.472
499.616	35.6837					201.916	221.164							459.916	775.462
499.617	27.7119					201.917	227.837							459.917	804.251
499.618	20.6362					201.918	235.687							459.918	828.468
499.619	14.6142					201.919	244.944							459.919	846.459
499.62	9.69424					201.92	255.596							459.92	857.442
499.621	5.82116					201.921	267.297							459.921	861.559
499.622	2.85187					201.922	279.33							459.922	859.807
499.623	0.579283					201.923	290.615							459.923	853.88
499.624	-1.2391					201.924	299.783							459.924	845.918
499.625	-2.85253					201.925	305.288							459.925	838.214
499.626	-4.49244					201.926	305.575							459.926	832.906
499.627	-6.35453					201.927	299.251							459.927	831.694
499.628	-8.58923					201.928	285.263							459.928	835.629
499.629	-11.3008					201.929	263.046							459.929	844.987
499.63	-14.5544					201.93	232.616							459.93	859.248
499.631	-18.3893					201.931	194.603							459.931	877.194
499.632	-22.833					201.932	150.214							459.932	897.086
499.633	-27.912					201.933	101.122							459.933	916.913
499.634	-33.6547					201.934	49.3144							459.934	934.672
499.635	-40.0824					201.935	-3.09869							459.935	948.636
499.636	-47.1917					201.936	-54.0828							459.936	957.568
499.637	-54.9295					201.937	-101.861							459.937	960.866
499.638	-63.1703					201.938	-145.061							459.938	958.604
499.639	-71.6986					201.939	-182.803							459.939	951.476
499.64	-80.2059					201.94	-214.731							459.94	940.657
499.641	-88.3015					201.941	-240.974							459.941	927.591
499.642	-95.5396					201.942	-262.055							459.942	913.753
499.643	-101.458					201.943	-278.754							459.943	900.414
499.644	-105.623					201.944	-291.959							459.944	888.453
499.645	-107.68					201.945	-302.514							459.945	878.239
499.646	-107.398					201.946	-311.103							459.946	869.604
499.647	-104.703					201.947	-318.167							459.947	861.901
499.648	-99.7025					201.948	-323.887							459.948	854.156
499.649	-92.6845					201.949	-328.209							459.949	845.262
499.65	-84.1039					201.95	-330.922							459.95	834.213
499.651	-74.5486					201.951	-331.756							459.951	820.317
499.652	-64.6923					201.952	-330.493							459.952	803.379
499.653	-55.2362					201.953	-327.061							459.953	783.791
499.654	-46.8463					201.954	-321.604							459.954	762.551
499.655	-40.0894					201.955	-314.504							459.955	741.166
499.656	-35.3784					201.956	-306.366							459.956	721.488
499.657	-32.9334					201.957	-297.956							459.957	705.47
499.658	-32.7665					201.958	-290.108							459.958	694.909
499.659	-34.694					201.959	-283.611							459.959	691.175
499.66	-38.3762					201.96	-279.098							459.96	694.99
499.661	-43.3805					201.961	-276.951							459.961	706.272
499.662	-49.2575					201.962	-277.242							459.962	724.069
499.663	-55.6205					201.963	-279.706							459.963	746.604
499.664	-62.2117					201.964	-283.775							459.964	771.42
499.665	-68.9451					201.965	-288.637							459.965	795.611
499.666	-75.9177					201.966	-293.334							459.966	816.121
499.667	-83.3867					201.967	-296.881							459.967	830.065
499.668	-91.7168					201.968	-298.389							459.968	835.033
499.669	-101.305					201.969	-297.185							459.969	829.342
499.67	-112.498					201.97	-292.906							459.97	812.202
499.671	-125.503					201.971	-285.564							459.971	783.774
499.672	-140.325					201.972	-275.571							459.972	745.118
499.673	-156.714					201.973	-263.71							459.973	698.038
499.674	-174.16					201.974	-251.062							459.974	644.84
499.675	-191.906					201.975	-238.894							459.975	588.051
499.676	-209.019					201.976	-228.504							459.976	530.124
499.677	-224.465					201.977	-221.064							459.977	473.174
499.678	-237.216					201.978	-217.466							459.978	418.777
499.679	-246.347					201.979	-218.189							459.979	367.865
499.68	-251.126					201.98	-223.224							459.98	320.703
499.681	-251.079					201.981	-232.047							459.981	276.97
499.682	-246.026					201.982	-243.658							459.982	235.91
499.683	-236.098					201.983	-256.685							459.983	196.539
499.684	-221.713					201.984	-269.532							459.984	157.877
499.685	-203.536					201.985	-280.563							459.985	119.17
499.686	-182.421					201.986	-288.297							459.986	80.0855
499.687	-159.335					201.987	-291.583							459.987	40.8234
499.688	-135.29					201.988	-289.751							459.988	2.15852
499.689	-111.264					201.989	-282.693							459.989	-34.6203
499.69	-88.1521					201.99	-270.888							459.99	-67.8557
499.691	-66.7188					201.991	-255.349							459.991	-95.7363
499.692	-47.5759					201.992	-237.509							459.992	-116.551
499.693	-31.1747					201.993	-219.056							459.993	-128.948
499.694	-17.8123					201.994	-201.746							459.994	-132.157
499.695	-7.64538					201.995	-187.204							459.995	-126.153
499.696	-0.708298					201.996	-176.755							459.996	-111.727
499.697	3.0685					201.997	-171.29							459.997	-90.4566
499.698	3.84187					201.998	-171.184							459.998	-64.5771
499.699	1.84115					201.999	-176.279							459.999	-36.7567
499.7	-2.64452					202	-185.929							460	-9.8075
499.701	-9.2767					202.001	-199.087							460.001	13.6347
499.702	-17.6757					202.002	-214.444							460.002	31.4176
499.703	-27.4263					202.003	-230.584							460.003	42.1192
499.704	-38.0807					202.004	-246.148							460.004	45.1951
499.705	-49.1615					202.005	-259.971							460.005	41.0008
499.706	-60.1659					202.006	-271.208							460.006	30.6873
499.707	-70.5745					202.007	-279.4							460.007	15.9859
499.708	-79.8666					202.008	-284.498							460.008	-1.0801
499.709	-87.5438					202.009	-286.827							460.009	-18.5108
499.71	-93.1581					202.01	-287.009							460.01	-34.6225
499.711	-96.3443					202.011	-285.838							460.011	-48.2744
499.712	-96.8497					202.012	-284.147							460.012	-58.9967
499.713	-94.5594					202.013	-282.662							460.013	-67.0061
499.714	-89.5106					202.014	-281.892							460.014	-73.1106
499.715	-81.8947					202.015	-282.042							460.015	-78.521
499.716	-72.0468					202.016	-282.989							460.016	-84.6004
499.717	-60.4212					202.017	-284.308							460.017	-92.591
499.718	-47.558					202.018	-285.358							460.018	-103.36
499.719	-34.0424					202.019	-285.408							460.019	-117.203
499.72	-20.4604					202.02	-283.784							460.02	-133.731
499.721	-7.35567					202.021	-280.019							460.021	-151.862
499.722	4.8082					202.022	-273.978							460.022	-169.909
499.723	15.6767					202.023	-265.92							460.023	-185.757
499.724	25.0208					202.024	-256.516							460.024	-197.11
499.725	32.7403					202.025	-246.782							460.025	-201.773
499.726	38.8556					202.026	-237.963							460.026	-197.935
499.727	43.489					202.027	-231.371							460.027	-184.417
499.728	46.8399					202.028	-228.202							460.028	-160.861
499.729	49.1566					202.029	-229.372							460.029	-127.813
499.73	50.7056					202.03	-235.385							460.03	-86.7167
499.731	51.7423					202.031	-246.256							460.031	-39.7807
499.732	52.4813					202.032	-261.505							460.032	10.2403
499.733	53.0705					202.033	-280.221							460.033	60.3448
499.734	53.5703					202.034	-301.184							460.034	107.626
499.735	53.941					202.035	-323.024							460.035	149.619
499.736	54.0416					202.036	-344.4							460.036	184.604
499.737	53.642					202.037	-364.172							460.037	211.84
499.738	52.4488					202.038	-381.528							460.038	231.682
499.739	50.14					202.039	-396.068							460.039	245.562
499.74	46.4065					202.04	-407.812							460.04	255.845
499.741	40.9942					202.041	-417.149							460.041	265.542
499.742	33.741					202.042	-424.73							460.042	277.938
499.743	24.604					202.043	-431.318							460.043	296.155
499.744	13.6726					202.044	-437.633							460.044	322.707
499.745	1.16695					202.045	-444.2							460.045	359.098
499.746	-12.5767					202.046	-451.236							460.046	405.524
499.747	-27.1306					202.047	-458.588							460.047	460.702
499.748	-42.0072					202.048	-465.73							460.048	521.883
499.749	-56.6944					202.049	-471.828							460.049	585.047
499.75	-70.6913					202.05	-475.849							460.05	645.282
499.751	-83.5429					202.051	-476.715							460.051	697.302
499.752	-94.8688					202.052	-473.478							460.052	736.052
499.753	-104.386					202.053	-465.478							460.053	757.312
499.754	-111.92					202.054	-452.478							460.054	758.209
499.755	-117.413					202.055	-434.751							460.055	737.573
499.756	-120.912					202.056	-413.107							460.056	696.081
499.757	-122.562					202.057	-388.844							460.057	636.182
499.758	-122.581					202.058	-363.653							460.058	561.815
499.759	-121.24					202.059	-339.451							460.059	477.967
499.76	-118.841					202.06	-318.197							460.06	390.139
499.761	-115.694					202.061	-301.683							460.061	303.79
499.762	-112.104					202.062	-291.345							460.062	223.829
499.763	-108.362					202.063	-288.109							460.063	154.206
499.764	-104.741					202.064	-292.302							460.064	97.6515
499.765	-101.496					202.065	-303.63							460.065	55.5706
499.766	-98.8615					202.066	-321.228							460.066	28.1006
499.767	-97.0475					202.067	-343.783							460.067	14.3006
499.768	-96.2322					202.068	-369.688							460.068	12.4399
499.769	-96.5502					202.069	-397.233							460.069	20.3345
499.77	-98.0785					202.07	-424.786							460.07	35.6829
499.771	-100.823					202.071	-450.938							460.071	56.3538
499.772	-104.706					202.072	-474.624							460.072	80.5917
499.773	-109.563					202.073	-495.168							460.073	107.121
499.774	-115.144					202.074	-512.296							460.074	135.145
499.775	-121.13					202.075	-526.085							460.075	164.255
499.776	-127.149					202.076	-536.876							460.076	194.278
499.777	-132.818					202.077	-545.162							460.077	225.097
499.778	-137.774					202.078	-551.472							460.078	256.485
499.779	-141.723					202.079	-556.254							460.079	287.986
499.78	-144.478					202.08	-559.794							460.08	318.86
499.781	-145.993					202.081	-562.163							460.081	348.107
499.782	-146.376					202.082	-563.203							460.082	374.553
499.783	-145.889					202.083	-562.56							460.083	396.995
499.784	-144.924					202.084	-559.744							460.084	414.367
499.785	-143.961					202.085	-554.218							460.085	425.911
499.786	-143.507					202.086	-545.498							460.086	431.321
499.787	-144.032					202.087	-533.247							460.087	430.835
499.788	-145.899					202.088	-517.356							460.088	425.262
499.789	-149.309					202.089	-497.994							460.089	415.922
499.79	-154.263					202.09	-475.613							460.09	404.521
499.791	-160.546					202.091	-450.913							460.091	392.956
499.792	-167.745					202.092	-424.771							460.092	383.096
499.793	-175.284					202.093	-398.14							460.093	376.566
499.794	-182.482					202.094	-371.941							460.094	374.554
499.795	-188.624					202.095	-346.948							460.095	377.687
499.796	-193.024					202.096	-323.71							460.096	385.973
499.797	-195.095					202.097	-302.483							460.097	398.831
499.798	-194.408					202.098	-283.223							460.098	415.202
499.799	-190.731					202.099	-265.611							460.099	433.716
499.8	-184.052					202.1	-249.128							460.1	452.919
499.801	-174.581					202.101	-233.165							460.101	471.495
499.802	-162.727					202.102	-217.15							460.102	488.483
499.803	-149.056					202.103	-200.683							460.103	503.424
499.804	-134.232					202.104	-183.641							460.104	516.441
499.805	-118.956					202.105	-166.248							460.105	528.219
499.806	-103.9					202.106	-149.092							460.106	539.888
499.807	-89.6584					202.107	-133.079							460.107	552.83
499.808	-76.7008					202.108	-119.338							460.108	568.434
499.809	-65.3501					202.109	-109.078							460.109	587.842
499.81	-55.7716					202.11	-103.42							460.11	611.717
499.811	-47.9802					202.111	-103.229							460.111	640.082
499.812	-41.8637					202.112	-108.968							460.112	672.24
499.813	-37.2183					202.113	-120.587							460.113	706.803
499.814	-33.7927					202.114	-137.486							460.114	741.81
499.815	-31.3363					202.115	-158.531							460.115	774.933
499.816	-29.6433					202.116	-182.156							460.116	803.729
499.817	-28.5872					202.117	-206.512							460.117	825.915
499.818	-28.137					202.118	-229.666							460.118	839.627
499.819	-28.3522					202.119	-249.807							460.119	843.63
499.82	-29.3571					202.12	-265.436							460.12	837.451
499.821	-31.2954					202.121	-275.527							460.121	821.421
499.822	-34.2757					202.122	-279.618							460.122	796.628
499.823	-38.3171					202.123	-277.848							460.123	764.775
499.824	-43.3048					202.124	-270.917							460.124	727.965
499.825	-48.9661					202.125	-259.995							460.125	688.448
499.826	-54.8716					202.126	-246.572							460.126	648.356
499.827	-60.4632					202.127	-232.284							460.127	609.458
499.828	-65.1047					202.128	-218.731							460.128	572.98
499.829	-68.1491					202.129	-207.301							460.129	539.509
499.83	-69.0135					202.13	-199.045							460.13	508.99
499.831	-67.2511					202.131	-194.581							460.131	480.814
499.832	-62.6143					202.132	-194.07							460.132	453.994
499.833	-55.0989					202.133	-197.239							460.133	427.393
499.834	-44.9669					202.134	-203.453							460.134	399.974
499.835	-32.7433					202.135	-211.831							460.135	371.046
499.836	-19.1853					202.136	-221.367							460.136	340.455
499.837	-5.22627					202.137	-231.069							460.137	308.706
499.838	8.09939					202.138	-240.075							460.138	276.981
499.839	19.7448					202.139	-247.742							460.139	247.042
499.84	28.7414					202.14	-253.697							460.14	221.022
499.841	34.2824					202.141	-257.853							460.141	201.129
499.842	35.7904					202.142	-260.375							460.142	189.294
499.843	32.9607					202.143	-261.627							460.143	186.814
499.844	25.7773					202.144	-262.089							460.144	194.063
499.845	14.5039					202.145	-262.272							460.145	210.297
499.846	-0.347671					202.146	-262.633							460.146	233.618
499.847	-18.0636					202.147	-263.515							460.147	261.076
499.848	-37.7838					202.148	-265.1							460.148	288.932
499.849	-58.5642					202.149	-267.408							460.149	313.04
499.85	-79.4407					202.15	-270.315							460.15	329.292
499.851	-99.4929					202.151	-273.593							460.151	334.104
499.852	-117.904					202.152	-276.971							460.152	324.836
499.853	-134.009					202.153	-280.201							460.153	300.133
499.854	-147.33					202.154	-283.112							460.154	260.105
499.855	-157.592					202.155	-285.666							460.155	206.342
499.856	-164.718					202.156	-287.974							460.156	141.756
499.857	-168.806					202.157	-290.303							460.157	70.2663
499.858	-170.096					202.158	-293.034							460.158	-3.61877
499.859	-168.927					202.159	-296.599							460.159	-75.2777
499.86	-165.69					202.16	-301.4							460.16	-140.449
499.861	-160.779					202.161	-307.71							460.161	-195.642
499.862	-154.561					202.162	-315.588							460.162	-238.447
499.863	-147.335					202.163	-324.815							460.163	-267.694
499.864	-139.327					202.164	-334.873							460.164	-283.477
499.865	-130.677					202.165	-344.958							460.165	-287.019
499.866	-121.461					202.166	-354.047							460.166	-280.419
499.867	-111.705					202.167	-361.002							460.167	-266.323
499.868	-101.42					202.168	-364.704							460.168	-247.554
499.869	-90.6258					202.169	-364.199							460.169	-226.764
499.87	-79.3817					202.17	-358.835							460.17	-206.141
499.871	-67.7941					202.171	-348.377							460.171	-187.222
499.872	-56.0178					202.172	-333.072							460.172	-170.808
499.873	-44.2413					202.173	-313.663							460.173	-156.997
499.874	-32.664					202.174	-291.339							460.174	-145.325
499.875	-21.4698					202.175	-267.635							460.175	-134.973
499.876	-10.8033					202.176	-244.287							460.176	-125.018
499.877	-0.751141					202.177	-223.053							460.177	-114.685
499.878	8.66809					202.178	-205.537							460.178	-103.554
499.879	17.5066					202.179	-193.01							460.179	-91.6876
499.88	25.8802					202.18	-186.283							460.18	-79.6661
499.881	33.9528					202.181	-185.615							460.181	-68.5196
499.882	41.9132					202.182	-190.694							460.182	-59.5741
499.883	49.9482					202.183	-200.67							460.183	-54.2364
499.884	58.2163					202.184	-214.264							460.184	-53.756
499.885	66.826					202.185	-229.904							460.185	-59.0012
499.886	75.8221					202.186	-245.903							460.186	-70.2905
499.887	85.1813					202.187	-260.644							460.187	-87.3056
499.888	94.8166					202.188	-272.744							460.188	-109.107
499.889	104.589					202.189	-281.191							460.189	-134.248
499.89	114.321					202.19	-285.426							460.19	-160.985
499.891	123.818					202.191	-285.373							460.191	-187.541
499.892	132.88					202.192	-281.406							460.192	-212.4
499.893	141.324					202.193	-274.264							460.193	-234.585
499.894	148.995					202.194	-264.934							460.194	-253.87
499.895	155.777					202.195	-254.508							460.195	-270.889
499.896	161.602					202.196	-244.041							460.196	-287.118
499.897	166.456					202.197	-234.422							460.197	-304.722
499.898	170.37					202.198	-226.276							460.198	-326.263
499.899	173.423					202.199	-219.907							460.199	-354.324
499.9	175.724					202.2	-215.277							460.2	-391.068
499.901	177.4					202.201	-212.037							460.201	-437.801
499.902	178.58					202.202	-209.592							460.202	-494.6
499.903	179.373					202.203	-207.189							460.203	-560.051
499.904	179.858					202.204	-204.031							460.204	-631.151
499.905	180.071					202.205	-199.382							460.205	-703.396
499.906	180.003					202.206	-192.675							460.206	-771.055
499.907	179.609					202.207	-183.589							460.207	-827.608
499.908	178.819					202.208	-172.108							460.208	-866.308
499.909	177.564					202.209	-158.534							460.209	-880.811
499.91	175.799					202.21	-143.479							460.21	-865.811
499.911	173.538					202.211	-127.797							460.211	-817.615
499.912	170.873					202.212	-112.504							460.212	-734.594
499.913	167.99					202.213	-98.6592							460.213	-617.467
499.914	165.162					202.214	-87.2386							460.214	-469.382
499.915	162.732					202.215	-79.0152							460.215	-295.788
499.916	161.078					202.216	-74.4537							460.216	-104.097
499.917	160.561					202.217	-73.6419							460.217	96.8283
499.918	161.478					202.218	-76.2667							460.218	297.316
499.919	164.011					202.219	-81.6409							460.219	487.609
499.92	168.192					202.22	-88.7803							460.22	658.599
499.921	173.881					202.221	-96.5229							460.221	802.502
499.922	180.77					202.222	-103.675							460.222	913.421
499.923	188.401					202.223	-109.166							460.223	987.713
499.924	196.208					202.224	-112.179							460.224	1024.15
499.925	203.565					202.225	-112.252							460.225	1023.83
499.926	209.84					202.226	-109.311							460.226	989.904
499.927	214.447					202.227	-103.65							460.227	927.135
499.928	216.892					202.228	-95.8471							460.228	841.349
499.929	216.806					202.229	-86.6494							460.229	738.883
499.93	213.976					202.23	-76.827							460.23	626.074
499.931	208.356					202.231	-67.0414							460.231	508.827
499.932	200.078					202.232	-57.7394							460.232	392.316
499.933	189.446					202.233	-49.0971							460.233	280.801
499.934	176.93					202.234	-41.0199							460.234	177.578
499.935	163.141					202.235	-33.1994							460.235	85.0237
499.936	148.803					202.236	-25.2145							460.236	4.70973
499.937	134.704					202.237	-16.656							460.237	-62.4408
499.938	121.648					202.238	-7.25171							460.238	-116.001
499.939	110.396					202.239	3.03131							460.239	-155.916
499.94	101.604					202.24	13.927							460.24	-182.426
499.941	95.769					202.241	24.8631							460.241	-196.045
499.942	93.1861					202.242	35.0112							460.242	-197.586
499.943	93.9154					202.243	43.3891							460.243	-188.204
499.944	97.7704					202.244	49.002							460.244	-169.442
499.945	104.325					202.245	51.0012							460.245	-143.253
499.946	112.94					202.246	48.8355							460.246	-111.964
499.947	122.812					202.247	42.3675							460.247	-78.1947
499.948	133.033					202.248	31.9335							460.248	-44.7049
499.949	142.663					202.249	18.334							460.249	-14.2052
499.95	150.809					202.25	2.75222							460.25	10.8661
499.951	156.703					202.251	-13.3904							460.251	28.5638
499.952	159.768					202.252	-28.6223							460.252	37.6272
499.953	159.673					202.253	-41.6273							460.253	37.6089
499.954	156.355					202.254	-51.4372							460.254	28.9189
499.955	150.026					202.255	-57.5818							460.255	12.7703
499.956	141.136					202.256	-60.1724							460.256	-8.97353
499.957	130.319					202.257	-59.9046							460.257	-34.034
499.958	118.324					202.258	-57.9799							460.258	-60.0114
499.959	105.928					202.259	-55.956							460.259	-84.7019
499.96	93.8581					202.26	-55.5502							460.26	-106.398
499.961	82.7308					202.261	-58.4218							460.261	-124.131
499.962	73.0007					202.262	-65.9658							460.262	-137.824
499.963	64.9396					202.263	-79.145							460.263	-148.326
499.964	58.636					202.264	-98.381							460.264	-157.319
499.965	54.0134					202.265	-123.517							460.265	-167.112
499.966	50.8619					202.266	-153.853							460.266	-180.339
499.967	48.8758					202.267	-188.249							460.267	-199.599
499.968	47.6929					202.268	-225.268							460.268	-227.09
499.969	46.93					202.269	-263.362							460.269	-264.284
499.97	46.2134					202.27	-301.042							460.27	-311.692
499.971	45.2042					202.271	-337.041							460.271	-368.743
499.972	43.6185					202.272	-370.435							460.272	-433.809
499.973	41.2437					202.273	-400.704							460.273	-504.365
499.974	37.9508					202.274	-427.746							460.274	-577.265
499.975	33.7026					202.275	-451.822							460.275	-649.101
499.976	28.556					202.276	-473.463							460.276	-716.584
499.977	22.6564					202.277	-493.332							460.277	-776.92
499.978	16.2226					202.278	-512.074							460.278	-828.101
499.979	9.52509					202.279	-530.175							460.279	-869.093
499.98	2.85847					202.28	-547.848							460.28	-899.887
499.981	-3.48716					202.281	-564.97							460.281	-921.419
499.982	-9.25378					202.282	-581.079							460.282	-935.362
499.983	-14.2397					202.283	-595.436							460.283	-943.833
499.984	-18.3186					202.284	-607.131							460.284	-949.053
499.985	-21.4499					202.285	-615.231							460.285	-953.019
499.986	-23.6769					202.286	-618.935							460.286	-957.217
499.987	-25.1112					202.287	-617.715							460.287	-962.445
499.988	-25.9035					202.288	-611.421							460.288	-968.744
499.989	-26.2063					202.289	-600.34							460.289	-975.45
499.99	-26.1353					202.29	-585.186							460.29	-981.371
499.991	-25.738					202.291	-567.045							460.291	-985.037
499.992	-24.9782					202.292	-547.262							460.292	-984.993
499.993	-23.7413					202.293	-527.302							460.293	-980.094
499.994	-21.86					202.294	-508.588							460.294	-969.739
499.995	-19.1574					202.295	-492.353							460.295	-954.021
499.996	-15.4967					202.296	-479.507							460.296	-933.765
499.997	-10.8278					202.297	-470.554							460.297	-910.448
499.998	-5.2214					202.298	-465.556							460.298	-886.027
499.999	1.11595					202.299	-464.148							460.299	-862.686
500	7.84905					202.3	-465.613							460.3	-842.555
500.001	14.542					202.301	-468.986							460.301	-827.42
500.002	20.7038					202.302	-473.183							460.302	-818.475
500.003	25.844					202.303	-477.142							460.303	-816.155
500.004	29.5314					202.304	-479.953							460.304	-820.058
500.005	31.4442					202.305	-480.971							460.305	-828.989
500.006	31.4062					202.306	-479.895							460.306	-841.103
500.007	29.4007					202.307	-476.807							460.307	-854.139
500.008	25.563					202.308	-472.165							460.308	-865.714
500.009	20.1516					202.309	-466.746							460.309	-873.641
500.01	13.5048					202.31	-461.545							460.31	-876.221
500.011	5.99017					202.311	-457.646							460.311	-872.489
500.012	-2.04436					202.312	-456.069							460.312	-862.363
500.013	-10.311					202.313	-457.629							460.313	-846.687
500.014	-18.6082					202.314	-462.827							460.314	-827.151
500.015	-26.8301					202.315	-471.773							460.315	-806.099
500.016	-34.9608					202.316	-484.181							460.316	-786.246
500.017	-43.0545					202.317	-499.405							460.317	-770.338
500.018	-51.2077					202.318	-516.541							460.318	-760.804
500.019	-59.5257					202.319	-534.552							460.319	-759.437
500.02	-68.0878					202.32	-552.42							460.32	-767.171
500.021	-76.9143					202.321	-569.287							460.321	-783.965
500.022	-85.9398					202.322	-584.571							460.322	-808.819
500.023	-94.9964					202.323	-598.042							460.323	-839.912
500.024	-103.812					202.324	-609.838							460.324	-874.848
500.025	-112.03					202.325	-620.431							460.325	-910.972
500.026	-119.241					202.326	-630.533							460.326	-945.703
500.027	-125.04					202.327	-640.973							460.327	-976.861
500.028	-129.081					202.328	-652.547							460.328	-1002.9
500.029	-131.136					202.329	-665.866							460.329	-1023.08
500.03	-131.138					202.33	-681.243							460.33	-1037.46
500.031	-129.204					202.331	-698.613							460.331	-1046.82
500.032	-125.628					202.332	-717.511							460.332	-1052.48
500.033	-120.855					202.333	-737.119							460.333	-1056.02
500.034	-115.43					202.334	-756.356							460.334	-1059.01
500.035	-109.936					202.335	-774.008							460.335	-1062.7
500.036	-104.926					202.336	-788.885							460.336	-1067.83
500.037	-100.866					202.337	-799.97							460.337	-1074.46
500.038	-98.0908					202.338	-806.549							460.338	-1081.9
500.039	-96.7732					202.339	-808.31							460.339	-1088.81
500.04	-96.9142					202.34	-805.381							460.34	-1093.34
500.041	-98.3516					202.341	-798.326							460.341	-1093.37
500.042	-100.782					202.342	-788.078							460.342	-1086.83
500.043	-103.793					202.343	-775.832							460.343	-1072
500.044	-106.907					202.344	-762.908							460.344	-1047.8
500.045	-109.619					202.345	-750.601							460.345	-1013.96
500.046	-111.449					202.346	-740.039							460.346	-971.109
500.047	-111.976					202.347	-732.071							460.347	-920.709
500.048	-110.885					202.348	-727.192							460.348	-864.863
500.049	-107.997					202.349	-725.532							460.349	-806.027
500.05	-103.292					202.35	-726.884							460.35	-746.666
500.051	-96.9288					202.351	-730.78							460.351	-688.9
500.052	-89.2384					202.352	-736.602							460.352	-634.213
500.053	-80.7181					202.353	-743.693							460.353	-583.259
500.054	-72.0032					202.354	-751.478							460.354	-535.801
500.055	-63.8285					202.355	-759.546							460.355	-490.811
500.056	-56.9756					202.356	-767.711							460.356	-446.69
500.057	-52.2093					202.357	-776.034							460.357	-401.618
500.058	-50.2089					202.358	-784.798							460.358	-353.945
500.059	-51.4974					202.359	-794.464							460.359	-302.599
500.06	-56.3804					202.36	-805.581							460.36	-247.426
500.061	-64.8984					202.361	-818.69							460.361	-189.422
500.062	-76.7993					202.362	-834.218							460.362	-130.809
500.063	-91.5351					202.363	-852.378							460.363	-74.93
500.064	-108.283					202.364	-873.102							460.364	-25.9573
500.065	-125.995					202.365	-895.994							460.365	11.5565
500.066	-143.463					202.366	-920.342							460.366	33.244
500.067	-159.409					202.367	-945.168							460.367	35.5355
500.068	-172.576					202.368	-969.317							460.368	16.2424
500.069	-181.821					202.369	-991.591							460.369	-24.9708
500.07	-186.198					202.37	-1010.88							460.37	-86.2934
500.071	-185.026					202.371	-1026.32							460.371	-163.707
500.072	-177.94					202.372	-1037.39							460.372	-251.174
500.073	-164.915					202.373	-1043.99							460.373	-341.074
500.074	-146.274					202.374	-1046.5							460.374	-424.845
500.075	-122.666					202.375	-1045.69							460.375	-493.758
500.076	-95.0274					202.376	-1042.67							460.376	-539.764
500.077	-64.5262					202.377	-1038.73							460.377	-556.301
500.078	-32.4883					202.378	-1035.2							460.378	-538.984
500.079	-0.31568					202.379	-1033.25							460.379	-486.102
500.08	30.6019					202.38	-1033.77							460.38	-398.856
500.081	58.9757					202.381	-1037.29							460.381	-281.307
500.082	83.6983					202.382	-1043.86							460.382	-140.035
500.083	103.909					202.383	-1053.14							460.383	16.4719
500.084	119.037					202.384	-1064.4							460.384	178.621
500.085	128.829					202.385	-1076.68							460.385	336.634
500.086	133.344					202.386	-1088.9							460.386	481.467
500.087	132.929					202.387	-1100.02							460.387	605.626
500.088	128.185					202.388	-1109.19							460.388	703.786
500.089	119.912					202.389	-1115.85							460.389	773.134
500.09	109.053					202.39	-1119.81							460.39	813.421
500.091	96.6372					202.391	-1121.25							460.391	826.722
500.092	83.7247					202.392	-1120.7							460.392	816.954
500.093	71.3486					202.393	-1118.98							460.393	789.231
500.094	60.4597					202.394	-1117.04							460.394	749.153
500.095	51.8678					202.395	-1115.85							460.395	702.127
500.096	46.1847					202.396	-1116.25							460.396	652.793
500.097	43.7727					202.397	-1118.84							460.397	604.632
500.098	44.707					202.398	-1123.85							460.398	559.774
500.099	48.7604					202.399	-1131.16							460.399	519.018
500.1	55.4147					202.4	-1140.29							460.4	482.019
500.101	63.9042					202.401	-1150.5							460.401	447.622
500.102	73.2847					202.402	-1160.83							460.402	414.263
500.103	82.5239					202.403	-1170.28							460.403	380.377
500.104	90.5994					202.404	-1177.95							460.404	344.762
500.105	96.5928					202.405	-1183.08							460.405	306.837
500.106	99.7689					202.406	-1185.2							460.406	266.768
500.107	99.6297					202.407	-1184.18							460.407	225.447
500.108	95.9411					202.408	-1180.17							460.408	184.342
500.109	88.7314					202.409	-1173.63							460.409	145.239
500.11	78.2637					202.41	-1165.2							460.41	109.93
500.111	64.9904					202.411	-1155.64							460.411	79.9029
500.112	49.4953					202.412	-1145.69							460.412	56.0862
500.113	32.434					202.413	-1136.01							460.413	38.693
500.114	14.4802					202.414	-1127.07							460.414	27.187
500.115	-3.71503					202.415	-1119.15							460.415	20.3828
500.116	-21.5457					202.416	-1112.32							460.416	16.6605
500.117	-38.4559					202.417	-1106.45							460.417	14.2619
500.118	-53.9308					202.418	-1101.31							460.418	11.6152
500.119	-67.4828					202.419	-1096.61							460.419	7.63104
500.12	-78.6421					202.42	-1092.07							460.42	1.91432
500.121	-86.9599					202.421	-1087.53							460.421	-5.14879
500.122	-92.0277					202.422	-1082.95							460.422	-12.4482
500.123	-93.5129					202.423	-1078.45							460.423	-18.3447
500.124	-91.2047					202.424	-1074.35							460.424	-20.9695
500.125	-85.0626					202.425	-1071.07							460.425	-18.58
500.126	-75.2577					202.426	-1069.14							460.426	-9.90794
500.127	-62.1971					202.427	-1069.12							460.427	5.55455
500.128	-46.5251					202.428	-1071.46							460.428	27.3824
500.129	-29.0969					202.429	-1076.45							460.429	54.1844
500.13	-10.9278					202.43	-1084.14							460.43	83.7171
500.131	6.87821					202.431	-1094.24							460.431	113.13
500.132	23.2103					202.432	-1106.16							460.432	139.31
500.133	37.0366					202.433	-1118.99							460.433	159.27
500.134	47.4854					202.434	-1131.6							460.434	170.543
500.135	53.9147					202.435	-1142.68							460.435	171.512
500.136	55.9651					202.436	-1150.93							460.436	161.636
500.137	53.59					202.437	-1155.13							460.437	141.543
500.138	47.0608					202.438	-1154.27							460.438	112.963
500.139	36.9457					202.439	-1147.64							460.439	78.5209
500.14	24.0644					202.44	-1134.88							460.44	41.4073
500.141	9.42384					202.441	-1116.01							460.441	4.97454
500.142	-5.85861					202.442	-1091.38							460.442	-27.6846
500.143	-20.6401					202.443	-1061.67							460.443	-54.1204
500.144	-33.8373					202.444	-1027.8							460.444	-72.8183
500.145	-44.5069					202.445	-990.883							460.445	-83.361
500.146	-51.9178					202.446	-952.157							460.446	-86.4411
500.147	-55.6097					202.447	-912.955							460.447	-83.7255
500.148	-55.4367					202.448	-874.687							460.448	-77.5921
500.149	-51.589					202.449	-838.846							460.449	-70.776
500.15	-44.5898					202.45	-807.02							460.45	-65.9732
500.151	-35.2615					202.451	-780.895							460.451	-65.4569
500.152	-24.6629					202.452	-762.239							460.452	-70.7564
500.153	-13.9985					202.453	-752.826							460.453	-82.4449
500.154	-4.51039					202.454	-754.317							460.454	-100.062
500.155	2.63804					202.455	-768.074							460.455	-122.182
500.156	6.4727					202.456	-794.914							460.456	-146.618
500.157	6.30107					202.457	-834.838							460.457	-170.723
500.158	1.77607					202.458	-886.749							460.458	-191.757
500.159	-7.07488					202.459	-948.195							460.459	-207.256
500.16	-19.8574					202.46	-1015.19							460.46	-215.357
500.161	-35.8512					202.461	-1082.13							460.461	-215.051
500.162	-54.0795					202.462	-1141.89							460.462	-206.305
500.163	-73.396					202.463	-1186.05							460.463	-190.075
500.164	-92.5825					202.464	-1205.36							460.464	-168.184
500.165	-110.449					202.465	-1190.34							460.465	-143.101
500.166	-125.927					202.466	-1132.13							460.466	-117.635
500.167	-138.151					202.467	-1023.32							460.467	-94.5932
500.168	-146.528					202.468	-858.897							460.468	-76.4451
500.169	-150.769					202.469	-637.1							460.469	-65.029
500.17	-150.911					202.47	-360.056							460.47	-61.3451
500.171	-147.3					202.471	-34.14							460.471	-65.4593
500.172	-140.548					202.472	330.085							460.472	-76.5283
500.173	-131.479					202.473	718.381							460.473	-92.9442
500.174	-121.047					202.474	1113.83							460.474	-112.579
500.175	-110.252					202.475	1498.23							460.475	-133.093
500.176	-100.054					202.476	1853.78							460.476	-152.271
500.177	-91.2906					202.477	2164.75							460.477	-168.328
500.178	-84.6123					202.478	2419.04							460.478	-180.145
500.179	-80.432					202.479	2609.31							460.479	-187.403
500.18	-78.9003					202.48	2733.49							460.48	-190.589
500.181	-79.9043					202.481	2794.73							460.481	-190.889
500.182	-83.0904					202.482	2800.79							460.482	-189.963
500.183	-87.9091					202.483	2762.96							460.483	-189.665
500.184	-93.6756					202.484	2694.66							460.484	-191.73
500.185	-99.6432					202.485	2610.05							460.485	-197.485
500.186	-105.08					202.486	2522.67							460.486	-207.63
500.187	-109.342					202.487	2444.26							460.487	-222.12
500.188	-111.935					202.488	2383.96							460.488	-240.161
500.189	-112.56					202.489	2347.81							460.489	-260.325
500.19	-111.135					202.49	2338.62							460.49	-280.743
500.191	-107.791					202.491	2356.16							460.491	-299.364
500.192	-102.849					202.492	2397.6							460.492	-314.227
500.193	-96.7741					202.493	2458.19							460.493	-323.715
500.194	-90.1146					202.494	2532							460.494	-326.747
500.195	-83.4373					202.495	2612.68							460.495	-322.909
500.196	-77.265					202.496	2694.17							460.496	-312.484
500.197	-72.0261					202.497	2771.26							460.497	-296.403
500.198	-68.0198					202.498	2839.99							460.498	-276.118
500.199	-65.4038					202.499	2897.84							460.499	-253.405
500.2	-64.2					202.5	2943.74							460.5	-230.147
500.201	-64.3168					202.501	2977.94							460.501	-208.088
500.202	-65.5791					202.502	3001.68							460.502	-188.623
500.203	-67.7604					202.503	3016.88							460.503	-172.622
500.204	-70.6118					202.504	3025.76							460.504	-160.322
500.205	-73.8832					202.505	3030.54							460.505	-151.31
500.206	-77.3377					202.506	3033.12							460.506	-144.596
500.207	-80.7595					202.507	3034.97							460.507	-138.764
500.208	-83.9583					202.508	3037.03							460.508	-132.199
500.209	-86.772					202.509	3039.72							460.509	-123.342
500.21	-89.0703					202.51	3043.06							460.51	-110.946
500.211	-90.7593					202.511	3046.75							460.511	-94.2861
500.212	-91.7883					202.512	3050.37							460.512	-73.3084
500.213	-92.1574					202.513	3053.44							460.513	-48.6729
500.214	-91.9232					202.514	3055.55							460.514	-21.6997
500.215	-91.202					202.515	3056.39							460.515	5.78295
500.216	-90.1675					202.516	3055.73							460.516	31.6677
500.217	-89.0432					202.517	3053.44							460.517	53.8375
500.218	-88.0884					202.518	3049.38							460.518	70.4359
500.219	-87.58					202.519	3043.41							460.519	80.0942
500.22	-87.7914					202.52	3035.32							460.52	82.0845
500.221	-88.9694					202.521	3024.79							460.521	76.38
500.222	-91.311					202.522	3011.46							460.522	63.621
500.223	-94.9413					202.523	2994.91							460.523	45.0005
500.224	-99.8944					202.524	2974.76							460.524	22.0915
500.225	-106.1					202.525	2950.74							460.525	-3.35122
500.226	-113.376					202.526	2922.79							460.526	-29.5812
500.227	-121.432					202.527	2891.11							460.527	-55.0089
500.228	-129.881					202.528	2856.24							460.528	-78.2825
500.229	-138.256					202.529	2819.09							460.529	-98.2876
500.23	-146.048					202.53	2780.84							460.53	-114.068
500.231	-152.73					202.531	2742.96							460.531	-124.684
500.232	-157.801					202.532	2706.98							460.532	-129.048
500.233	-160.818					202.533	2674.4							460.533	-125.775
500.234	-161.433					202.534	2646.53							460.534	-113.105
500.235	-159.421					202.535	2624.32							460.535	-88.9208
500.236	-154.7					202.536	2608.24							460.536	-50.9046
500.237	-147.352					202.537	2598.25							460.537	3.18558
500.238	-137.619					202.538	2593.81							460.538	75.1339
500.239	-125.898					202.539	2593.87							460.539	165.836
500.24	-112.718					202.54	2597.07							460.54	274.886
500.241	-98.7059					202.541	2601.84							460.541	400.258
500.242	-84.5413					202.542	2606.56							460.542	538.148
500.243	-70.9044					202.543	2609.76							460.543	683.03
500.244	-58.4178					202.544	2610.23							460.544	827.955
500.245	-47.5916					202.545	2607.12							460.545	965.073
500.246	-38.7773					202.546	2600.01							460.546	1086.34
500.247	-32.134					202.547	2588.93							460.547	1184.33
500.248	-27.6121					202.548	2574.31							460.548	1252.98
500.249	-24.9517					202.549	2556.89							460.549	1288.31
500.25	-23.6995					202.55	2537.63							460.55	1288.81
500.251	-23.2399					202.551	2517.53							460.551	1255.59
500.252	-22.8404					202.552	2497.51							460.552	1192.28
500.253	-21.7061					202.553	2478.31							460.553	1104.61
500.254	-19.0413					202.554	2460.35							460.554	999.867
500.255	-14.1122					202.555	2443.75							460.555	886.178
500.256	-6.30829					202.556	2428.22							460.556	771.804
500.257	4.80309					202.557	2413.22							460.557	664.45
500.258	19.4307					202.558	2397.93							460.558	570.682
500.259	37.5277					202.559	2381.4							460.559	495.477
500.26	58.7763					202.56	2362.69							460.56	441.945
500.261	82.5915					202.561	2340.97							460.561	411.228
500.262	108.146					202.562	2315.66							460.562	402.564
500.263	134.414					202.563	2286.54							460.563	413.519
500.264	160.238					202.564	2253.77							460.564	440.334
500.265	184.409					202.565	2217.94							460.565	478.375
500.266	205.762					202.566	2180							460.566	522.625
500.267	223.269					202.567	2141.11							460.567	568.186
500.268	236.142					202.568	2102.55							460.568	610.735
500.269	243.913					202.569	2065.51							460.569	646.903
500.27	246.5					202.57	2030.95							460.57	674.528
500.271	244.237					202.571	1999.48							460.571	692.763
500.272	237.874					202.572	1971.3							460.572	702.028
500.273	228.533					202.573	1946.22							460.573	703.812
500.274	217.631					202.574	1923.68							460.574	700.353
500.275	206.763					202.575	1902.89							460.575	694.254
500.276	197.574					202.576	1882.92							460.576	688.072
500.277	191.607					202.577	1862.89							460.577	683.959
500.278	190.161					202.578	1842.03							460.578	683.382
500.279	194.166					202.579	1819.87							460.579	686.966
500.28	204.085					202.58	1796.2							460.58	694.472
500.281	219.867					202.581	1771.21							460.581	704.888
500.282	240.943					202.582	1745.37							460.582	716.626
500.283	266.277					202.583	1719.41							460.583	727.779
500.284	294.461					202.584	1694.22							460.584	736.419
500.285	323.848					202.585	1670.72							460.585	740.87
500.286	352.695					202.586	1649.7							460.586	739.962
500.287	379.321					202.587	1631.75							460.587	733.194
500.288	402.238					202.588	1617.12							460.588	720.81
500.289	420.267					202.589	1605.67							460.589	703.765
500.29	432.609					202.59	1596.89							460.59	683.594
500.291	438.884					202.591	1589.94							460.591	662.181
500.292	439.125					202.592	1583.7							460.592	641.487
500.293	433.745					202.593	1576.92							460.593	623.253
500.294	423.479					202.594	1568.33							460.594	608.734
500.295	409.309					202.595	1556.81							460.595	598.499
500.296	392.372					202.596	1541.49							460.596	592.329
500.297	373.873					202.597	1521.89							460.597	589.233
500.298	354.994					202.598	1497.95							460.598	587.579
500.299	336.81					202.599	1470.05							460.599	585.331
500.3	320.219					202.6	1438.92							460.6	580.339
500.301	305.885					202.601	1405.58							460.601	570.667
500.302	294.207					202.602	1371.19							460.602	554.885
500.303	285.31					202.603	1336.92							460.603	532.288
500.304	279.057					202.604	1303.78							460.604	503.023
500.305	275.086					202.605	1272.59							460.605	468.085
500.306	272.866					202.606	1243.83							460.606	429.206
500.307	271.761					202.607	1217.68							460.607	388.641
500.308	271.106					202.608	1193.96							460.608	348.884
500.309	270.272					202.609	1172.22							460.609	312.363
500.31	268.727					202.61	1151.82							460.61	281.133
500.311	266.076					202.611	1132							460.611	256.633
500.312	262.075					202.612	1112.05							460.612	239.509
500.313	256.642					202.613	1091.36							460.613	229.559
500.314	249.837					202.614	1069.53							460.614	225.771
500.315	241.84					202.615	1046.42							460.615	226.48
500.316	232.928					202.616	1022.13							460.616	229.603
500.317	223.439					202.617	996.988							460.617	232.923
500.318	213.756					202.618	971.471							460.618	234.388
500.319	204.277					202.619	946.109							460.619	232.378
500.32	195.403					202.62	921.386							460.62	225.906
500.321	187.509					202.621	897.647							460.621	214.722
500.322	180.928					202.622	875.024							460.622	199.32
500.323	175.924					202.623	853.402							460.623	180.836
500.324	172.668					202.624	832.418							460.624	160.861
500.325	171.21					202.625	811.52							460.625	141.196
500.326	171.475					202.626	790.043							460.626	123.573
500.327	173.257					202.627	767.325							460.627	109.406
500.328	176.232					202.628	742.816							460.628	99.5842
500.329	179.982					202.629	716.187							460.629	94.3481
500.33	184.034					202.63	687.399							460.63	93.2711
500.331	187.898					202.631	656.731							460.631	95.339
500.332	191.111					202.632	624.758							460.632	99.1206
500.333	193.28					202.633	592.279							460.633	103.004
500.334	194.122					202.634	560.213							460.634	105.463
500.335	193.482					202.635	529.462							460.635	105.318
500.336	191.354					202.636	500.783							460.636	101.941
500.337	187.871					202.637	474.673							460.637	95.3868
500.338	183.293					202.638	451.3							460.638	86.4174
500.339	177.972					202.639	430.489							460.639	76.4155
500.34	172.318					202.64	411.764							460.64	67.1958
500.341	166.75					202.641	394.443							460.641	60.7383
500.342	161.661					202.642	377.758							460.642	58.8774
500.343	157.369					202.643	360.992							460.643	62.9937
500.344	154.085					202.644	343.604							460.644	73.751
500.345	151.881					202.645	325.32							460.645	90.922
500.346	150.677					202.646	306.189							460.646	113.329
500.347	150.235					202.647	286.585							460.647	138.911
500.348	150.176					202.648	267.161							460.648	164.924
500.349	150.008					202.649	248.763							460.649	188.234
500.35	149.177					202.65	232.311							460.65	205.69
500.351	147.126					202.651	218.67							460.651	214.515
500.352	143.362					202.652	208.513							460.652	212.669
500.353	137.511					202.653	202.213							460.653	199.141
500.354	129.379					202.654	199.766							460.654	174.118
500.355	118.973					202.655	200.756							460.655	139.018
500.356	106.517					202.656	204.375							460.656	96.3611
500.357	92.4333					202.657	209.485							460.657	49.5137
500.358	77.308					202.658	214.714							460.658	2.31387
500.359	61.8327					202.659	218.586							460.659	-41.3557
500.36	46.7402					202.66	219.652							460.66	-78.0045
500.361	32.7343					202.661	216.623							460.661	-104.92
500.362	20.4226					202.662	208.484							460.662	-120.457
500.363	10.2594					202.663	194.588							460.663	-124.192
500.364	2.50377					202.664	174.699							460.664	-116.935
500.365	-2.80335					202.665	149.011							460.665	-100.589
500.366	-5.84191					202.666	118.109							460.666	-77.8792
500.367	-6.99354					202.667	82.9047							460.667	-52.0003
500.368	-6.80211					202.668	44.5436							460.668	-26.2087
500.369	-5.91732					202.669	4.30499							460.669	-3.43015
500.37	-5.02646					202.67	-36.5037							460.67	14.073
500.371	-4.78126					202.671	-76.6418							460.671	24.9309
500.372	-5.72645					202.672	-115.014							460.672	28.7677
500.373	-8.23707					202.673	-150.722							460.673	26.1655
500.374	-12.4714					202.674	-183.095							460.674	18.506
500.375	-18.3467					202.675	-211.681							460.675	7.71381
500.376	-25.5425					202.676	-236.232							460.676	-4.05534
500.377	-33.5344					202.677	-256.663							460.677	-14.7383
500.378	-41.6554					202.678	-273.011							460.678	-22.6526
500.379	-49.1767					202.679	-285.401							460.679	-26.7119
500.38	-55.3991					202.68	-294.021							460.68	-26.5413
500.381	-59.7427					202.681	-299.112							460.681	-22.4806
500.382	-61.8233					202.682	-300.983							460.682	-15.4787
500.383	-61.5054					202.683	-300.026							460.683	-6.89835
500.384	-58.9242					202.684	-296.751							460.684	1.73708
500.385	-54.4739					202.685	-291.81							460.685	9.01069
500.386	-48.762					202.686	-286.008							460.686	13.8504
500.387	-42.5389					202.687	-280.297							460.687	15.6973
500.388	-36.6104					202.688	-275.738							460.688	14.5767
500.389	-31.7483					202.689	-273.44							460.689	11.0608
500.39	-28.6077					202.69	-274.473							460.69	6.13157
500.391	-27.6639					202.691	-279.772							460.691	0.972188
500.392	-29.1734					202.692	-290.029							460.692	-3.27648
500.393	-33.1627					202.693	-305.592							460.693	-5.748
500.394	-39.4421					202.694	-326.388							460.694	-6.03059
500.395	-47.6402					202.695	-351.881							460.695	-4.26358
500.396	-57.2505					202.696	-381.089							460.696	-1.13307
500.397	-67.6849					202.697	-412.651							460.697	2.23412
500.398	-78.3264					202.698	-444.958							460.698	4.46345
500.399	-88.5787					202.699	-476.322							460.699	4.18502
500.4	-97.9073					202.7	-505.165							460.7	0.30964
500.401	-105.872					202.701	-530.197							460.701	-7.71033
500.402	-112.151					202.702	-550.575							460.702	-19.6733
500.403	-116.548					202.703	-565.996							460.703	-34.5073
500.404	-118.998					202.704	-576.736							460.704	-50.2615
500.405	-119.552					202.705	-583.615							460.705	-64.2219
500.406	-118.36					202.706	-587.898							460.706	-73.1486
500.407	-115.639					202.707	-591.139							460.707	-73.6114
500.408	-111.639					202.708	-594.996							460.708	-62.3875
500.409	-106.613					202.709	-601.026							460.709	-36.8724
500.41	-100.788					202.71	-610.495							460.71	4.547
500.411	-94.3466					202.711	-624.216							460.711	62.2092
500.412	-87.4249					202.712	-642.446							460.712	135.025
500.413	-80.1191					202.713	-664.845							460.713	220.482
500.414	-72.5033					202.714	-690.518							460.714	314.811
500.415	-64.653					202.715	-718.119							460.715	413.305
500.416	-56.6708					202.716	-746.008							460.716	510.755
500.417	-48.7081					202.717	-772.454							460.717	601.952
500.418	-40.9813					202.718	-795.834							460.718	682.2
500.419	-33.7767					202.719	-814.831							460.719	747.77
500.42	-27.4427					202.72	-828.588							460.72	796.245
500.421	-22.3684					202.721	-836.81							460.721	826.707
500.422	-18.9502					202.722	-839.797							460.722	839.763
500.423	-17.5486					202.723	-838.411							460.723	837.399
500.424	-18.4413					202.724	-833.975							460.724	822.688
500.425	-21.779					202.725	-828.121							460.725	799.39
500.426	-27.5495					202.726	-822.597							460.726	771.487
500.427	-35.5559					202.727	-819.069							460.727	742.722
500.428	-45.4122					202.728	-818.929							460.728	716.199
500.429	-56.5583					202.729	-823.138							460.729	694.1
500.43	-68.293					202.73	-832.134							460.73	677.548
500.431	-79.8232					202.731	-845.795							460.731	666.633
500.432	-90.3251					202.732	-863.491							460.732	660.583
500.433	-99.0103					202.733	-884.182							460.733	658.042
500.434	-105.191					202.734	-906.569							460.734	657.416
500.435	-108.338					202.735	-929.261							460.735	657.229
500.436	-108.124					202.736	-950.926							460.736	656.421
500.437	-104.458					202.737	-970.431							460.737	654.561
500.438	-97.4908					202.738	-986.933							460.738	651.933
500.439	-87.6171					202.739	-999.939							460.739	649.485
500.44	-75.4488					202.74	-1009.31							460.74	648.662
500.441	-61.7779					202.741	-1015.24							460.741	651.143
500.442	-47.5234					202.742	-1018.2							460.742	658.535
500.443	-33.6688					202.743	-1018.82							460.743	672.063
500.444	-21.1957					202.744	-1017.83							460.744	692.317
500.445	-11.0189					202.745	-1015.97							460.745	719.086
500.446	-3.92707					202.746	-1013.88							460.746	751.308
500.447	-0.533265					202.747	-1012.04							460.747	787.155
500.448	-1.23623					202.748	-1010.77							460.748	824.219
500.449	-6.19611					202.749	-1010.16							460.749	859.801
500.45	-15.3251					202.75	-1010.15							460.75	891.233
500.451	-28.2941					202.751	-1010.52							460.751	916.206
500.452	-44.5557					202.752	-1010.96							460.752	933.055
500.453	-63.3814					202.753	-1011.16							460.753	940.965
500.454	-83.9107					202.754	-1010.86							460.754	940.057
500.455	-105.207					202.755	-1009.9							460.755	931.373
500.456	-126.316					202.756	-1008.32							460.756	916.734
500.457	-146.32					202.757	-1006.32							460.757	898.514
500.458	-164.393					202.758	-1004.29							460.758	879.341
500.459	-179.839					202.759	-1002.75							460.759	861.78
500.46	-192.133					202.76	-1002.3							460.76	848.015
500.461	-200.943					202.761	-1003.55							460.761	839.584
500.462	-206.144					202.762	-1007.02							460.762	837.191
500.463	-207.817					202.763	-1013.07							460.763	840.631
500.464	-206.232					202.764	-1021.87							460.764	848.82
500.465	-201.825					202.765	-1033.4							460.765	859.956
500.466	-195.157					202.766	-1047.41							460.766	871.77
500.467	-186.876					202.767	-1063.47							460.767	881.855
500.468	-177.678					202.768	-1081.06							460.768	888.022
500.469	-168.264					202.769	-1099.61							460.769	888.629
500.47	-159.306					202.77	-1118.61							460.77	882.837
500.471	-151.411					202.771	-1137.65							460.771	870.741
500.472	-145.095					202.772	-1156.49							460.772	853.367
500.473	-140.76					202.773	-1175.08							460.773	832.511
500.474	-138.676					202.774	-1193.52							460.774	810.47
500.475	-138.975					202.775	-1212.04							460.775	789.681
500.476	-141.649					202.776	-1230.92							460.776	772.332
500.477	-146.557					202.777	-1250.37							460.777	760.009
500.478	-153.44					202.778	-1270.5							460.778	753.42
500.479	-161.937					202.779	-1291.2							460.779	752.254
500.48	-171.617					202.78	-1312.1							460.78	755.179
500.481	-182.01					202.781	-1332.59							460.781	760.009
500.482	-192.65					202.782	-1351.79							460.782	763.988
500.483	-203.109					202.783	-1368.68							460.783	764.171
500.484	-213.046					202.784	-1382.14							460.784	757.851
500.485	-222.23					202.785	-1391.12							460.785	742.952
500.486	-230.562					202.786	-1394.77							460.786	718.357
500.487	-238.07					202.787	-1392.56							460.787	684.095
500.488	-244.881					202.788	-1384.36							460.788	641.375
500.489	-251.184					202.789	-1370.49							460.789	592.445
500.49	-257.17					202.79	-1351.75							460.79	540.298
500.491	-262.977					202.791	-1329.28							460.791	488.267
500.492	-268.646					202.792	-1304.5							460.792	439.573
500.493	-274.088					202.793	-1278.93							460.793	396.876
500.494	-279.091					202.794	-1254.07							460.794	361.92
500.495	-283.335					202.795	-1231.23							460.795	335.297
500.496	-286.447					202.796	-1211.38							460.796	316.372
500.497	-288.056					202.797	-1195.1							460.797	303.38
500.498	-287.859					202.798	-1182.53							460.798	293.667
500.499	-285.679					202.799	-1173.39							460.799	284.059
500.5	-281.504					202.8	-1167.01							460.8	271.281
500.501	-275.502					202.801	-1162.47							460.801	252.4
500.502	-268.013					202.802	-1158.69							460.802	225.196
500.503	-259.51					202.803	-1154.61							460.803	188.441
500.504	-250.542					202.804	-1149.27							460.804	142.048
500.505	-241.664					202.805	-1141.99							460.805	87.061
500.506	-233.368					202.806	-1132.41							460.806	25.5121
500.507	-226.026					202.807	-1120.56							460.807	-39.8415
500.508	-219.845					202.808	-1106.86							460.808	-105.86
500.509	-214.854					202.809	-1092.04							460.809	-169.395
500.51	-210.917					202.81	-1077.06							460.81	-227.646
500.511	-207.764					202.811	-1062.93							460.811	-278.451
500.512	-205.054					202.812	-1050.57							460.812	-320.487
500.513	-202.434					202.813	-1040.66							460.813	-353.354
500.514	-199.614					202.814	-1033.57							460.814	-377.536
500.515	-196.418					202.815	-1029.27							460.815	-394.266
500.516	-192.816					202.816	-1027.44							460.816	-405.302
500.517	-188.935					202.817	-1027.49							460.817	-412.649
500.518	-185.029					202.818	-1028.73							460.818	-418.261
500.519	-181.43					202.819	-1030.51							460.819	-423.767
500.52	-178.471					202.82	-1032.4							460.82	-430.248
500.521	-176.413					202.821	-1034.24							460.821	-438.106
500.522	-175.362					202.822	-1036.26							460.822	-447.039
500.523	-175.212					202.823	-1039							460.823	-456.128
500.524	-175.619					202.824	-1043.34							460.824	-464.016
500.525	-176.003					202.825	-1050.26							460.825	-469.164
500.526	-175.602					202.826	-1060.79							460.826	-470.128
500.527	-173.548					202.827	-1075.77							460.827	-465.839
500.528	-168.981					202.828	-1095.71							460.828	-455.823
500.529	-161.161					202.829	-1120.63							460.829	-440.344
500.53	-149.58					202.83	-1150.01							460.83	-420.435
500.531	-134.044					202.831	-1182.68							460.831	-397.828
500.532	-114.722					202.832	-1216.94							460.832	-374.768
500.533	-92.143					202.833	-1250.62							460.833	-353.758
500.534	-67.159					202.834	-1281.3							460.834	-337.263
500.535	-40.8619					202.835	-1306.52							460.835	-327.404
500.536	-14.4773					202.836	-1324.07							460.836	-325.717
500.537	10.7559					202.837	-1332.24							460.837	-332.971
500.538	33.703					202.838	-1330.05							460.838	-349.11
500.539	53.4368					202.839	-1317.34							460.839	-373.29
500.54	69.3147					202.84	-1294.89							460.84	-404.037
500.541	81.0219					202.841	-1264.36							460.841	-439.473
500.542	88.5787					202.842	-1228.07							460.842	-477.589
500.543	92.3115					202.843	-1188.86							460.843	-516.52
500.544	92.7948					202.844	-1149.7							460.844	-554.778
500.545	90.7717					202.845	-1113.42							460.845	-591.411
500.546	87.0638					202.846	-1082.4							460.846	-626.072
500.547	82.4823					202.847	-1058.35							460.847	-658.977
500.548	77.7494					202.848	-1042.15							460.848	-690.776
500.549	73.4381					202.849	-1033.8							460.849	-722.352
500.55	69.9367					202.85	-1032.46							460.85	-754.584
500.551	67.4372					202.851	-1036.6							460.851	-788.112
500.552	65.9481					202.852	-1044.15							460.852	-823.149
500.553	65.3248					202.853	-1052.82							460.853	-859.362
500.554	65.3136					202.854	-1060.32							460.854	-895.854
500.555	65.6033					202.855	-1064.64							460.855	-931.235
500.556	65.8762					202.856	-1064.28							460.856	-963.788
500.557	65.8546					202.857	-1058.41							460.857	-991.682
500.558	65.3348					202.858	-1046.93							460.858	-1013.23
500.559	64.2032					202.859	-1030.43							460.859	-1027.12
500.56	62.4342					202.86	-1010.12							460.86	-1032.64
500.561	60.0719					202.861	-987.561							460.861	-1029.76
500.562	57.2019					202.862	-964.522							460.862	-1019.25
500.563	53.9215					202.863	-942.688							460.863	-1002.55
500.564	50.3138					202.864	-923.481							460.864	-981.683
500.565	46.4332					202.865	-907.901							460.865	-959.003
500.566	42.3029					202.866	-896.451							460.866	-936.933
500.567	37.9253					202.867	-889.113							460.867	-917.668
500.568	33.3033					202.868	-885.408							460.868	-902.915
500.569	28.4659					202.869	-884.493							460.869	-893.683
500.57	23.4931					202.87	-885.293							460.87	-890.177
500.571	18.5315					202.871	-886.656							460.871	-891.799
500.572	13.7962					202.872	-887.495							460.872	-897.265
500.573	9.55476					202.873	-886.917							460.873	-904.821
500.574	6.09752					202.874	-884.313							460.874	-912.525
500.575	3.69687					202.875	-879.414							460.875	-918.558
500.576	2.56444					202.876	-872.281							460.876	-921.512
500.577	2.81369					202.877	-863.258							460.877	-920.622
500.578	4.43477					202.878	-852.888							460.878	-915.905
500.579	7.28548					202.879	-841.808							460.879	-908.179
500.58	11.0993					202.88	-830.63							460.88	-898.964
500.581	15.5089					202.881	-819.849							460.881	-890.278
500.582	20.0825					202.882	-809.759							460.882	-884.357
500.583	24.3673					202.883	-800.417							460.883	-883.333
500.584	27.9371					202.884	-791.64							460.884	-888.906
500.585	30.437					202.885	-783.051							460.885	-902.077
500.586	31.6216					202.886	-774.157							460.886	-922.949
500.587	31.3817					202.887	-764.455							460.887	-950.649
500.588	29.7566					202.888	-753.535							460.888	-983.384
500.589	26.9302					202.889	-741.169							460.889	-1018.6
500.59	23.2126					202.89	-727.368							460.89	-1053.29
500.591	19.0083					202.891	-712.381							460.891	-1084.31
500.592	14.7774					202.892	-696.665							460.892	-1108.78
500.593	10.9909					202.893	-680.792							460.893	-1124.43
500.594	8.08666					202.894	-665.351							460.894	-1129.88
500.595	6.43052					202.895	-650.826							460.895	-1124.83
500.596	6.28439					202.896	-637.498							460.896	-1110.07
500.597	7.78601					202.897	-625.382							460.897	-1087.39
500.598	10.9414					202.898	-614.202							460.898	-1059.35
500.599	15.6314					202.899	-603.431							460.899	-1028.99
500.6	21.6323					202.9	-592.355							460.9	-999.415
500.601	28.648					202.901	-580.183							460.901	-973.485
500.602	36.3491					202.902	-566.159							460.902	-953.465
500.603	44.4137					202.903	-549.689							460.903	-940.813
500.604	52.5652					202.904	-530.445							460.904	-936.072
500.605	60.6015					202.905	-508.446							460.905	-938.873
500.606	68.4134					202.906	-484.106							460.906	-948.057
500.607	75.9885					202.907	-458.227							460.907	-961.882
500.608	83.4017					202.908	-431.945							460.908	-978.283
500.609	90.7923					202.909	-406.628							460.909	-995.158
500.61	98.3318					202.91	-383.723							460.91	-1010.62
500.611	106.188					202.911	-364.595							460.911	-1023.18
500.612	114.489					202.912	-350.339							460.912	-1031.89
500.613	123.296					202.913	-341.63							460.913	-1036.3
500.614	132.579					202.914	-338.606							460.914	-1036.38
500.615	142.213					202.915	-340.819							460.915	-1032.35
500.616	151.977					202.916	-347.261							460.916	-1024.45
500.617	161.565					202.917	-356.474							460.917	-1012.71
500.618	170.614					202.918	-366.71							460.918	-996.783
500.619	178.729					202.919	-376.145							460.919	-975.856
500.62	185.513					202.92	-383.095							460.92	-948.658
500.621	190.603					202.921	-386.218							460.921	-913.611
500.622	193.7					202.922	-384.67							460.922	-869.094
500.623	194.59					202.923	-378.195							460.923	-813.773
500.624	193.168					202.924	-367.14							460.924	-746.975
500.625	189.44					202.925	-352.395							460.925	-669.028
500.626	183.523					202.926	-335.263							460.926	-581.507
500.627	175.636					202.927	-317.282							460.927	-487.342
500.628	166.088					202.928	-300.018							460.928	-390.735
500.629	155.257					202.929	-284.862							460.929	-296.889
500.63	143.568					202.93	-272.857							460.93	-211.556
500.631	131.481					202.931	-264.576							460.931	-140.467
500.632	119.464					202.932	-260.068							460.932	-88.7105
500.633	107.977					202.933	-258.882							460.933	-60.1445
500.634	97.4599					202.934	-260.154							460.934	-56.9268
500.635	88.3198					202.935	-262.752							460.935	-79.2216
500.636	80.9235					202.936	-265.449							460.936	-125.127
500.637	75.5945					202.937	-267.108							460.937	-190.826
500.638	72.6088					202.938	-266.85							460.938	-270.948
500.639	72.19					202.939	-264.175							460.939	-359.074
500.64	74.4987					202.94	-259.024							460.94	-448.347
500.641	79.6156					202.941	-251.771							460.941	-532.092
500.642	87.5183					202.942	-243.143							460.942	-604.402
500.643	98.053					202.943	-234.101							460.943	-660.62
500.644	110.909					202.944	-225.674							460.944	-697.682
500.645	125.603					202.945	-218.81							460.945	-714.292
500.646	141.479					202.946	-214.224							460.946	-710.92
500.647	157.73					202.947	-212.303							460.947	-689.626
500.648	173.447					202.948	-213.049							460.948	-653.742
500.649	187.685					202.949	-216.077							460.949	-607.442
500.65	199.545					202.95	-220.662							460.95	-555.25
500.651	208.264					202.951	-225.817							460.951	-501.548
500.652	213.286					202.952	-230.412							460.952	-450.133
500.653	214.327					202.953	-233.295							460.953	-403.878
500.654	211.403					202.954	-233.426							460.954	-364.529
500.655	204.828					202.955	-230.007							460.955	-332.654
500.656	195.184					202.956	-222.583							460.956	-307.743
500.657	183.263					202.957	-211.107							460.957	-288.448
500.658	169.992					202.958	-195.968							460.958	-272.904
500.659	156.351					202.959	-177.95							460.959	-259.11
500.66	143.284					202.96	-158.16							460.96	-245.282
500.661	131.636					202.961	-137.907							460.961	-230.16
500.662	122.081					202.962	-118.559							460.962	-213.193
500.663	115.093					202.963	-101.399							460.963	-194.608
500.664	110.922					202.964	-87.4949							460.964	-175.338
500.665	109.599					202.965	-77.5989							460.965	-156.85
500.666	110.957					202.966	-72.0905							460.966	-140.881
500.667	114.666					202.967	-70.965							460.967	-129.155
500.668	120.274					202.968	-73.8679							460.968	-123.096
500.669	127.247					202.969	-80.1639							460.969	-123.6
500.67	135.001					202.97	-89.0285							460.97	-130.887
500.671	142.935					202.971	-99.544							460.971	-144.458
500.672	150.446					202.972	-110.789							460.972	-163.149
500.673	156.948					202.973	-121.91							460.973	-185.287
500.674	161.888					202.974	-132.167							460.974	-208.915
500.675	164.769					202.975	-140.963							460.975	-232.055
500.676	165.174					202.976	-147.841							460.976	-252.983
500.677	162.802					202.977	-152.468							460.977	-270.455
500.678	157.498					202.978	-154.609							460.978	-283.885
500.679	149.283					202.979	-154.09							460.979	-293.413
500.68	138.373					202.98	-150.774							460.98	-299.88
500.681	125.179					202.981	-144.546							460.981	-304.697
500.682	110.297					202.982	-135.314							460.982	-309.626
500.683	94.4748					202.983	-123.024							460.983	-316.5
500.684	78.5713					202.984	-107.68							460.984	-326.921
500.685	63.4969					202.985	-89.3748							460.985	-341.986
500.686	50.1535					202.986	-68.3052							460.986	-362.068
500.687	39.3716					202.987	-44.7853							460.987	-386.696
500.688	31.8497					202.988	-19.2441							460.988	-414.56
500.689	28.1003					202.989	7.79117							460.989	-443.627
500.69	28.4039					202.99	35.7257							460.99	-471.379
500.691	32.7745					202.991	63.9389							460.991	-495.12
500.692	40.9381					202.992	91.8331							460.992	-512.322
500.693	52.331					202.993	118.883							460.993	-520.968
500.694	66.119					202.994	144.681							460.994	-519.831
500.695	81.2398					202.995	168.967							460.995	-508.658
500.696	96.4664					202.996	191.653							460.996	-488.235
500.697	110.487					202.997	212.816							460.997	-460.313
500.698	121.997					202.998	232.681							460.998	-427.414
500.699	129.788					202.999	251.584							460.999	-392.539
[truncated: 10,002 more rows]

## Sheet: Panel D (left)
Involuntary movement interval distribution
PTX										IEM-1460
IEI	PDF	PDF	PDF	PDF	PDF	PDF	PDF	PDF		IEI	PDF	PDF	PDF	PDF	PDF	PDF	PDF
0	1.56863	0.46832	0.424242	0.892857	0.128205	1.89364	1.60756	1.49333		0	1.23349	2.52693	2.47576	2.52288	2.14086	2.84349	2.52723
0.3	0	0.523416	0.484848	0.178571	0	0.0259403	0.449173	0.346667		0.3	1.61675	0.572484	0.675033	0.457516	0.67643	0.274791	0.588235
0.6	0.0103199	0.110193	0.272727	0.0396825	0	0.0129702	0.070922	0.16		0.6	0.325282	0.14466	0.0741586	0.169935	0.202232	0.0716846	0.152505
0.9	0	0.165289	0	0.0198413	0	0.103761	0.070922	0.0266667		0.9	0.0869565	0.0461681	0.0494391	0.104575	0.0906555	0.0597372	0.0217865
1.2	0.0412797	0.0826446	0	0.0396825	0.25641	0.220493	0.0236407	0.133333		1.2	0.0354267	0.0123115	0.0247195	0.0522876	0.069735	0.0358423	0.0217865
1.5	0.103199	0.137741	0.121212	0.119048	0.384615	0.116732	0.118203	0.0533333		1.5	0.00966184	0.0184672	0.0133105	0.0130719	0.0209205	0	0
1.8	0.206398	0.137741	0.242424	0.0992063	0.641026	0.0648508	0.165485	0.133333		1.8	0.0128824	0.00615574	0.00570451	0	0.0209205	0.0358423	0
2.1	0.123839	0.385675	0.151515	0.15873	0.25641	0.0389105	0.070922	0.0533333		2.1	0.00322061	0.00307787	0.00570451	0.0130719	0.0069735	0.0119474	0.0217865
2.4	0.175439	0.30303	0.151515	0.257937	0.128205	0.0518807	0.0472813	0.106667		2.4	0.00644122	0	0.00760601	0	0.0069735	0	0
2.7	0.206398	0.165289	0.30303	0.238095	0.128205	0.155642	0.0472813	0.106667		2.7	0	0	0.0019015	0	0.0069735	0	0
3	0.206398	0.385675	0.242424	0.15873	0.25641	0.077821	0.141844	0.08		3	0	0	0	0	0.0069735	0	0
3.3	0.103199	0.275482	0.0909091	0.15873	0.128205	0.0648508	0.118203	0.133333		3.3	0	0	0	0	0	0	0
3.6	0.103199	0.0550964	0.333333	0.138889	0	0.0518807	0.0472813	0.106667		3.6	0	0	0	0	0.0069735	0	0
3.9	0.123839	0.0550964	0.272727	0.0992063	0.25641	0.142672	0.070922	0.08		3.9	0.00322061	0	0	0	0.013947	0	0
4.2	0.0722394	0	0.0909091	0.0396825	0	0.0648508	0.0472813	0.08		4.2	0	0	0	0	0.0209205	0	0
4.5	0.0412797	0.0275482	0.030303	0.0198413	0.128205	0.0518807	0.070922	0.08		4.5	0	0	0	0	0	0	0
4.8	0.0309598	0.0550964	0.030303	0.0396825	0	0.0259403	0	0.0266667		4.8	0	0	0	0	0.013947	0	0
5.1	0.0206398	0	0	0.119048	0	0.0648508	0.0472813	0.0266667		5.1	0	0	0	0	0	0	0
5.4	0.0206398	0	0.030303	0.0595238	0	0.0259403	0.0236407	0		5.4	0	0	0	0	0.0069735	0	0
5.7	0.0103199	0	0.030303	0.119048	0.128205	0.0129702	0	0.0266667		5.7	0	0	0	0	0.0069735	0	0
6	0.0103199	0	0	0.0396825	0	0	0.0472813	0.0266667		6	0	0	0	0	0	0	0
6.3	0.0206398	0	0.030303	0.0396825	0.128205	0	0	0.0266667		6.3	0	0	0	0	0	0	0
6.6	0.0309598	0	0	0	0.128205	0.0129702	0	0		6.6	0	0	0	0	0	0	0
6.9	0.0309598	0	0	0.0396825	0.128205	0.0129702	0	0.0266667		6.9	0	0	0	0	0	0	0
7.2	0	0	0	0	0	0	0	0		7.2	0	0	0	0	0	0	0
7.5	0.0309598	0	0	0.0396825	0	0.0129702	0	0		7.5	0	0	0	0	0	0	0
7.8	0.0103199	0	0	0.0595238	0	0.0129702	0	0		7.8	0	0	0	0	0	0	0
8.1	0.0309598	0	0	0	0	0	0	0		8.1	0	0	0	0	0	0	0
8.4	0	0	0	0	0	0.0129702	0	0		8.4	0	0	0	0	0.013947	0	0
8.7	0	0	0	0.0198413	0	0	0	0		8.7	0	0	0	0	0	0	0
9	0	0	0	0.0198413	0.128205	0	0	0		9	0	0	0	0	0	0	0
9.3	0	0	0	0.0198413	0	0	0.0236407	0		9.3	0	0	0	0	0	0	0
9.6	0	0	0	0	0	0	0.0236407	0		9.6	0	0	0	0	0	0	0
9.9	0	0	0	0.0198413	0	0	0	0		9.9	0	0	0	0	0	0	0
10.2	0	0	0	0.0198413	0	0	0	0		10.2	0	0	0	0	0	0	0
10.5	0	0	0	0	0	0	0	0		10.5	0	0	0	0	0	0	0
10.8	0	0	0	0	0	0	0	0		10.8	0	0	0	0	0	0	0
11.1	0	0	0	0	0	0	0	0		11.1	0	0	0	0	0	0	0
11.4	0	0	0	0	0	0	0	0		11.4	0	0	0	0	0	0	0
11.7	0	0	0	0	0	0	0	0		11.7	0	0	0	0	0	0	0
12	0	0	0	0	0	0	0	0		12	0	0	0	0	0	0	0
12.3	0	0	0	0	0	0	0	0		12.3	0	0	0	0	0	0	0
12.6	0	0	0	0	0	0	0	0		12.6	0	0	0	0	0	0	0
12.9	0	0	0	0	0	0	0	0		12.9	0	0	0	0	0	0	0
13.2	0	0	0	0	0	0	0	0		13.2	0	0	0	0	0	0	0
13.5	0	0	0	0	0	0	0	0		13.5	0	0	0	0	0	0	0
13.8	0	0	0	0	0	0	0	0		13.8	0	0	0	0	0	0	0
14.1	0	0	0	0	0	0	0	0		14.1	0	0	0	0	0	0	0
14.4	0	0	0	0	0	0	0	0		14.4	0	0	0	0	0	0	0
14.7	0	0	0	0	0	0	0	0		14.7	0	0.00307787	0	0	0	0	0
15	0	0	0	0	0	0	0	0		15	0	0	0	0	0	0	0
15.3	0	0	0	0	0	0	0	0		15.3	0	0	0	0	0	0	0
15.6	0	0	0	0	0	0	0	0		15.6	0	0	0	0	0	0	0
15.9	0	0	0	0	0	0	0	0		15.9	0	0	0	0	0	0	0
16.2	0	0	0	0.0198413	0	0	0	0		16.2	0	0	0	0	0	0	0
16.5	0	0	0	0	0	0	0	0		16.5	0	0	0	0	0	0	0
16.8	0	0	0	0	0	0	0	0		16.8	0	0	0	0	0	0	0
17.1	0	0	0	0	0	0	0	0		17.1	0	0	0	0	0	0	0
17.4	0	0	0	0	0	0	0	0		17.4	0	0	0	0	0	0	0
17.7	0	0	0	0	0	0	0	0		17.7	0	0	0	0	0	0	0
18	0	0	0	0	0	0	0	0		18	0	0	0	0	0	0	0
18.3	0	0	0	0	0	0	0	0		18.3	0	0	0	0	0	0	0
18.6	0	0	0	0	0	0	0	0		18.6	0	0	0	0	0	0	0
18.9	0	0	0	0	0	0	0	0		18.9	0	0	0	0	0	0	0
19.2	0	0	0	0	0	0	0	0		19.2	0	0	0	0	0	0	0
19.5	0	0	0	0	0	0	0	0		19.5	0	0	0	0	0	0	0

## Sheet: Panel D (right)
Movement-triggered LFP average
PTX					IEM-1460
Time (ms)	LFP	LFP	LFP		Time (ms)	LFP	LFP	LFP
-500	-1.34294	-116.893	-96.9746		-500	422.083	-369.185	-370.023
-499	-0.256616	-119.166	-94.3525		-499	434.737	-372.107	-368.005
-498	1.08069	-121.073	-91.2135		-498	447.776	-374.098	-357.795
-497	2.54942	-122.597	-87.6482		-497	460.633	-375.067	-338.711
-496	4.01245	-123.746	-83.8044		-496	472.85	-374.91	-310.704
-495	5.32996	-124.551	-79.8775		-495	484.096	-373.512	-274.428
-494	6.37452	-125.062	-76.0947		-494	494.163	-370.753	-231.231
-493	7.04469	-125.346	-72.694		-493	502.951	-366.527	-183.079
-492	7.27541	-125.482	-69.9008		-492	510.439	-360.751	-132.406
-491	7.04373	-125.556	-67.9053		-491	516.654	-353.392	-81.9048
-490	6.36926	-125.656	-66.8417		-490	521.639	-344.482	-34.2858
-489	5.30912	-125.868	-66.7737		-489	525.419	-334.14	7.97752
-488	3.94839	-126.276	-67.6865		-488	527.989	-322.576	42.8745
-487	2.38737	-126.952	-69.4866		-487	529.303	-310.101	69.0272
-486	0.727919	-127.959	-72.0107		-486	529.275	-297.118	85.7834
-485	-0.939209	-129.346	-75.0408		-485	527.792	-284.104	93.2215
-484	-2.54408	-131.147	-78.3249		-484	524.728	-271.583	92.0755
-483	-4.04314	-133.379	-81.6012		-483	519.967	-260.09	83.596
-482	-5.42017	-136.047	-84.6216		-482	513.417	-250.129	69.3702
-481	-6.68284	-139.136	-87.1735		-481	505.028	-242.133	51.1299
-480	-7.85568	-142.623	-89.096		-480	494.809	-236.43	30.5697
-479	-8.97086	-146.467	-90.2896		-479	482.839	-233.213	9.19572
-478	-10.0584	-150.621	-90.7191		-478	469.287	-232.523	-11.7823
-477	-11.1375	-155.026	-90.4088		-477	454.419	-234.253	-31.5087
-476	-12.21	-159.617	-89.4325		-476	438.61	-238.15	-49.4914
-475	-13.2578	-164.319	-87.8982		-475	422.343	-243.842	-65.5683
-474	-14.2434	-169.055	-85.9316		-474	406.203	-250.865	-79.8427
-473	-15.1148	-173.741	-83.6588		-473	390.849	-258.697	-92.6012
-472	-15.8131	-178.294	-81.1919		-472	376.986	-266.795	-104.227
-471	-16.2822	-182.631	-78.6188		-471	365.315	-274.627	-115.119
-470	-16.4793	-186.675	-75.9988		-470	356.484	-281.704	-125.63
-469	-16.3839	-190.359	-73.3648		-469	351.03	-287.603	-136.021
-468	-16.0057	-193.632	-70.7304		-468	349.323	-291.983	-146.446
-467	-15.3875	-196.456	-68.1013		-467	351.526	-294.596	-156.947
-466	-14.6051	-198.817	-65.4888		-466	357.559	-295.296	-167.475
-465	-13.7607	-200.717	-62.9213		-465	367.091	-294.031	-177.916
-464	-12.974	-202.179	-60.4521		-464	379.55	-290.844	-188.127
-463	-12.3686	-203.238	-58.1623		-463	394.154	-285.862	-197.962
-462	-12.0573	-203.94	-56.1562		-462	409.965	-279.283	-207.301
-461	-12.1275	-204.332	-54.5515		-461	425.951	-271.359	-216.062
-460	-12.6293	-204.457	-53.4644		-460	441.059	-262.378	-224.212
-459	-13.5666	-204.35	-52.993		-459	454.289	-252.639	-231.761
-458	-14.8948	-204.035	-53.2011		-458	464.764	-242.43	-238.755
-457	-16.5235	-203.523	-54.1055		-457	471.783	-231.994	-245.262
-456	-18.3255	-202.82	-55.6685		-456	474.867	-221.511	-251.357
-455	-20.1507	-201.93	-57.797		-455	473.785	-211.062	-257.119
-454	-21.8433	-200.861	-60.3489		-454	468.559	-200.621	-262.623
-453	-23.2607	-199.634	-63.1461		-453	459.451	-190.035	-267.95
-452	-24.291	-198.286	-65.9918		-452	446.945	-179.034	-273.203
-451	-24.8669	-196.872	-68.692		-451	431.695	-167.243	-278.523
-450	-24.9746	-195.468	-71.0765		-450	414.481	-154.221	-284.111
-449	-24.6551	-194.158	-73.0178		-449	396.145	-139.504	-290.237
-448	-23.9992	-193.038	-74.4459		-448	377.531	-122.668	-297.235
-447	-23.1358	-192.198	-75.3552		-447	359.424	-103.39	-305.481
-446	-22.2153	-191.719	-75.8045		-446	342.49	-81.5135	-315.34
-445	-21.3906	-191.659	-75.9077		-445	327.237	-57.0939	-327.096
-444	-20.798	-192.051	-75.8184		-444	313.978	-30.433	-340.868
-443	-20.5407	-192.898	-75.708		-443	302.82	-2.08213	-356.521
-442	-20.6765	-194.171	-75.7429		-442	293.662	27.1851	-373.592
-441	-21.2122	-195.814	-76.0617		-441	286.219	56.4319	-391.229
-440	-22.1047	-197.745	-76.7561		-440	280.053	84.6463	-408.181
-439	-23.2679	-199.87	-77.8585		-439	274.623	110.85	-422.831
-438	-24.5863	-202.084	-79.3365		-438	269.331	134.215	-433.28
-437	-25.9311	-204.286	-81.0967		-437	263.579	154.175	-437.489
-436	-27.1782	-206.385	-82.9954		-436	256.818	170.515	-433.457
-435	-28.2242	-208.309	-84.8569		-435	248.588	183.422	-419.435
-434	-28.9994	-210.009	-86.4943		-434	238.553	193.49	-394.136
-433	-29.4754	-211.461	-87.7332		-433	226.514	201.664	-356.928
-432	-29.6668	-212.67	-88.4326		-432	212.42	209.137	-307.978
-431	-29.6265	-213.66	-88.5017		-431	196.362	217.212	-248.327
-430	-29.436	-214.474	-87.9108		-430	178.563	227.131	-179.88
-429	-29.1926	-215.163	-86.6942		-429	159.356	239.925	-105.313
-428	-28.994	-215.784	-84.9446		-428	139.165	256.277	-27.8866
-427	-28.9243	-216.388	-82.8009		-427	118.476	276.428	48.7985
-426	-29.042	-217.018	-80.4301		-426	97.8085	300.145	121.087
-425	-29.3732	-217.703	-78.0059		-425	77.6806	326.739	185.566
-424	-29.9096	-218.458	-75.6871		-424	58.5776	355.14	239.332
-423	-30.6129	-219.282	-73.5983		-423	40.9156	384.029	280.208
-422	-31.4226	-220.161	-71.8152		-422	25.0097	411.987	306.893
-421	-32.2686	-221.065	-70.3578		-421	11.0465	437.666	319.021
-420	-33.0836	-221.959	-69.1907		-420	-0.93419	459.957	317.146
-419	-33.8153	-222.801	-68.2325		-419	-11.0478	478.119	302.64
-418	-34.4359	-223.549	-67.3706		-418	-19.5602	491.873	277.537
-417	-34.946	-224.166	-66.4817		-417	-26.8703	501.433	244.325
-416	-35.3751	-224.623	-65.452		-416	-33.4802	507.481	205.711
-415	-35.7755	-224.909	-64.1968		-415	-39.9548	511.086	164.387
-414	-36.2136	-225.027	-62.6738		-414	-46.8765	513.574	122.826
-413	-36.7581	-225.001	-60.8903		-413	-54.7964	516.376	83.1065
-412	-37.4672	-224.876	-58.9021		-412	-64.1893	520.857	46.8061
-411	-38.378	-224.715	-56.8054		-411	-75.4147	528.161	14.9554
-410	-39.4982	-224.595	-54.7223		-410	-88.6873	539.083	-11.9472
-409	-40.8017	-224.602	-52.7823		-409	-104.058	553.97	-33.8669
-408	-42.2307	-224.823	-51.1028		-408	-121.408	572.691	-51.1256
-407	-43.7008	-225.339	-49.7716		-407	-140.451	594.637	-64.2731
-406	-45.1121	-226.215	-48.8331		-406	-160.751	618.784	-73.9573
-405	-46.3618	-227.491	-48.2811		-405	-181.747	643.791	-80.8065
-404	-47.3592	-229.181	-48.06		-404	-202.785	668.134	-85.3408
-403	-48.039	-231.266	-48.0725		-403	-223.162	690.246	-87.9194
-402	-48.3717	-233.692	-48.1953		-402	-242.169	708.67	-88.7277
-401	-48.371	-236.375	-48.2986		-401	-259.139	722.195	-87.8031
-400	-48.0936	-239.209	-48.2683		-400	-273.49	729.953	-85.0896
-399	-47.6352	-242.066	-48.0269		-399	-284.765	731.494	-80.5107
-398	-47.1196	-244.817	-47.5501		-398	-292.667	726.805	-74.0462
-397	-46.6842	-247.333	-46.8764		-397	-297.08	716.285	-65.7987
-396	-46.4625	-249.501	-46.1078		-396	-298.085	700.678	-56.0387
-395	-46.5667	-251.226	-45.402		-395	-295.958	680.989	-45.2209
-394	-47.0729	-252.442	-44.9551		-394	-291.162	658.364	-33.9687
-393	-48.0108	-253.111	-44.9786		-393	-284.325	633.997	-23.0291
-392	-49.3587	-253.222	-45.672		-392	-276.201	609.023	-13.2043
-391	-51.0467	-252.796	-47.1961		-391	-267.632	584.456	-5.26881
-390	-52.9648	-251.879	-49.6473		-390	-259.498	561.136	0.115166
-389	-54.9777	-250.539	-53.0399		-389	-252.659	539.71	2.47421
-388	-56.9425	-248.862	-57.2962		-388	-247.907	520.619	1.5796
-387	-58.7267	-246.948	-62.2466		-387	-245.915	504.106	-2.52392
-386	-60.2264	-244.903	-67.6421		-386	-247.19	490.228	-9.52029
-385	-61.3786	-242.837	-73.1753		-385	-252.044	478.865	-18.8545
-384	-62.1699	-240.856	-78.5102		-384	-260.573	469.734	-29.7911
-383	-62.6374	-239.058	-83.3156		-383	-272.651	462.403	-41.4914
-382	-62.8629	-237.531	-87.2994		-382	-287.944	456.311	-53.1002
-381	-62.9613	-236.344	-90.2384		-381	-305.935	450.793	-63.8322
-380	-63.0644	-235.552	-91.9998		-380	-325.964	445.113	-73.0476
-379	-63.3023	-235.187	-92.5534		-379	-347.28	438.511	-80.3087
-378	-63.7851	-235.262	-91.9714		-378	-369.098	430.25	-85.4105
-377	-64.5872	-235.772	-90.4172		-377	-390.658	419.672	-88.3816
-376	-65.7373	-236.688	-88.1253		-376	-411.277	406.245	-89.4567
-375	-67.2141	-237.965	-85.3742		-375	-430.399	389.613	-89.0234
-374	-68.95	-239.541	-82.4572		-374	-447.627	369.621	-87.5528
-373	-70.8407	-241.339	-79.6524		-373	-462.74	346.339	-85.5237
-372	-72.7604	-243.274	-77.1978		-372	-475.692	320.057	-83.3507
-371	-74.5795	-245.255	-75.2713		-371	-486.594	291.268	-81.3277
-370	-76.1833	-247.194	-73.98		-370	-495.682	260.624	-79.5926
-369	-77.4881	-249.013	-73.3574		-369	-503.272	228.883	-78.118
-368	-78.4532	-250.648	-73.3695		-368	-509.712	196.837	-76.7284
-367	-79.0868	-252.055	-73.9281		-367	-515.331	165.245	-75.1391
-366	-79.445	-253.214	-74.9095		-366	-520.399	134.769	-73.0112
-365	-79.6244	-254.132	-76.1752		-365	-525.094	105.919	-70.0132
-364	-79.7491	-254.837	-77.5929		-364	-529.48	79.0274	-65.8803
-363	-79.9543	-255.379	-79.0542		-363	-533.501	54.2365	-60.4623
-362	-80.3685	-255.819	-80.4877		-362	-536.991	31.5159	-53.7543
-361	-81.097	-256.227	-81.8647		-361	-539.684	10.6943	-45.9039
-360	-82.2076	-256.668	-83.199		-360	-541.25	-8.49312	-37.1948
-359	-83.7228	-257.203	-84.5397		-359	-541.321	-26.3534	-28.0094
-358	-85.6159	-257.876	-85.9597		-358	-539.527	-43.1858	-18.7758
-357	-87.8147	-258.712	-87.5409		-357	-535.531	-59.2409	-9.90821
-356	-90.21	-259.714	-89.3586		-356	-529.056	-74.6942	-1.75024
-355	-92.6692	-260.864	-91.4683		-355	-519.912	-89.6349	5.46936
-354	-95.0522	-262.126	-93.8961		-354	-508.014	-104.07	11.6619
-353	-97.2286	-263.451	-96.6343		-353	-493.397	-117.941	16.8802
-352	-99.0932	-264.783	-99.6429		-352	-476.217	-131.147	21.2972
-351	-100.578	-266.064	-102.857		-351	-456.753	-143.569	25.1651
-350	-101.658	-267.247	-106.197		-350	-435.395	-155.096	28.7629
-349	-102.356	-268.292	-109.585		-349	-412.627	-165.644	32.3433
-348	-102.734	-269.176	-112.956		-348	-389.004	-175.168	36.0857
-347	-102.886	-269.889	-116.268		-347	-365.125	-183.669	40.0657
-346	-102.924	-270.436	-119.516		-346	-341.601	-191.191	44.2429
-345	-102.964	-270.83	-122.724		-345	-319.024	-197.813	48.469
-344	-103.11	-271.091	-125.949		-344	-297.935	-203.647	52.5134
-343	-103.439	-271.238	-129.266		-343	-278.802	-208.82	56.1016
-342	-103.999	-271.29	-132.755		-342	-261.99	-213.465	58.9609
-341	-104.799	-271.261	-136.488		-341	-247.752	-217.717	60.8651
-340	-105.814	-271.159	-140.513		-340	-236.214	-221.703	61.674
-339	-106.991	-270.988	-144.841		-339	-227.379	-225.537	61.3607
-338	-108.263	-270.747	-149.443		-338	-221.131	-229.328	60.0226
-337	-109.553	-270.437	-154.248		-337	-217.247	-233.172	57.8748
-336	-110.798	-270.055	-159.151		-336	-215.417	-237.162	55.2248
-335	-111.95	-269.601	-164.026		-335	-215.268	-241.385	52.4316
-334	-112.993	-269.076	-168.741		-334	-216.389	-245.925	49.8552
-333	-113.942	-268.481	-173.181		-333	-218.353	-250.86	47.8017
-332	-114.841	-267.819	-177.261		-332	-220.751	-256.257	46.4753
-331	-115.76	-267.092	-180.943		-331	-223.204	-262.168	45.9413
-330	-116.782	-266.299	-184.24		-330	-225.39	-268.62	46.1087
-329	-117.989	-265.439	-187.22		-329	-227.052	-275.613	46.7342
-328	-119.449	-264.504	-189.993		-328	-228.011	-283.111	47.449
-327	-121.204	-263.486	-192.701		-327	-228.167	-291.045	47.8045
-326	-123.259	-262.367	-195.492		-326	-227.501	-299.316	47.3323
-325	-125.577	-261.131	-198.504		-325	-226.065	-307.794	45.6093
-324	-128.086	-259.757	-201.838		-324	-223.974	-316.335	42.3202
-323	-130.682	-258.226	-205.545		-323	-221.394	-324.783	37.3073
-322	-133.245	-256.526	-209.609		-322	-218.519	-332.988	30.6008
-321	-135.652	-254.654	-213.946		-321	-215.556	-340.809	22.4238
-320	-137.796	-252.623	-218.409		-320	-212.702	-348.125	13.171
-319	-139.599	-250.458	-222.796		-319	-210.121	-354.84	3.36104
-318	-141.024	-248.201	-226.876		-318	-207.926	-360.884	-6.4294
-317	-142.077	-245.903	-230.411		-317	-206.163	-366.209	-15.6439
-316	-142.809	-243.624	-233.183		-316	-204.797	-370.79	-23.8248
-315	-143.304	-241.429	-235.026		-315	-203.711	-374.617	-30.6803
-314	-143.672	-239.378	-235.842		-314	-202.703	-377.693	-36.1303
-313	-144.035	-237.528	-235.618		-313	-201.499	-380.026	-40.3211
-312	-144.504	-235.93	-234.436		-312	-199.771	-381.632	-43.6069
-311	-145.172	-234.622	-232.463		-311	-197.155	-382.533	-46.4971
-310	-146.097	-233.632	-229.938		-310	-193.279	-382.76	-49.5765
-309	-147.3	-232.973	-227.15		-309	-187.794	-382.358	-53.4059
-308	-148.756	-232.65	-224.411		-308	-180.404	-381.388	-58.4165
-307	-150.404	-232.653	-222.022		-307	-170.891	-379.926	-64.8089
-306	-152.152	-232.965	-220.25		-306	-159.142	-378.06	-72.4724
-305	-153.887	-233.561	-219.299		-305	-145.164	-375.884	-80.9345
-304	-155.497	-234.412	-219.304		-304	-129.096	-373.491	-89.3522
-303	-156.881	-235.484	-220.316		-303	-111.207	-370.963	-96.5516
-302	-157.961	-236.746	-222.31		-302	-91.8881	-368.363	-101.117
-301	-158.701	-238.16	-225.193		-301	-71.6328	-365.731	-101.526
-300	-159.103	-239.689	-228.821		-300	-51.0117	-363.085	-96.3165
-299	-159.214	-241.292	-233.022		-299	-30.6353	-360.42	-84.2731
-298	-159.117	-242.919	-237.611		-298	-11.1129	-357.713	-64.6056
-297	-158.922	-244.513	-242.417		-297	6.9922	-354.93	-37.1035
-296	-158.751	-246.007	-247.297		-296	23.2058	-352.026	-2.23986
-295	-158.722	-247.324	-252.143		-295	37.1815	-348.957	38.7886
-294	-158.932	-248.382	-256.891		-294	48.728	-345.673	84.0977
-293	-159.45	-249.096	-261.516		-293	57.8234	-342.122	131.23
-292	-160.302	-249.389	-266.023		-292	64.6116	-338.251	177.34
-291	-161.473	-249.196	-270.437		-291	69.3821	-333.993	219.436
-290	-162.909	-248.472	-274.792		-290	72.5336	-329.268	254.654
-289	-164.526	-247.203	-279.117		-289	74.5274	-323.973	280.536
-288	-166.222	-245.402	-283.428		-288	75.836	-317.981	295.278
-287	-167.893	-243.116	-287.724		-287	76.8949	-311.136	297.922
-286	-169.447	-240.42	-291.981		-286	78.065	-303.263	288.462
-285	-170.814	-237.412	-296.162		-285	79.6083	-294.172	267.858
-284	-171.959	-234.203	-300.22		-284	81.6803	-283.673	237.953
-283	-172.884	-230.912	-304.109		-283	84.3367	-271.596	201.307
-282	-173.622	-227.65	-307.791		-282	87.5491	-257.811	160.968
-281	-174.236	-224.513	-311.25		-281	91.2267	-242.25	120.21
-280	-174.805	-221.572	-314.493		-280	95.2368	-224.929	82.266
-279	-175.412	-218.864	-317.558		-279	99.4207	-205.96	50.0847
-278	-176.129	-216.393	-320.502		-278	103.603	-185.568	26.1249
-277	-177.005	-214.122	-323.402		-277	107.597	-164.088	12.2122
-276	-178.057	-211.985	-326.336		-276	111.202	-141.962	9.45718
-275	-179.27	-209.891	-329.375		-275	114.202	-119.72	18.2376
-274	-180.591	-207.737	-332.566		-274	116.374	-97.9504	38.2345
-273	-181.941	-205.421	-335.924		-273	117.492	-77.2576	68.5107
-272	-183.226	-202.854	-339.423		-272	117.342	-58.2147	107.613
-271	-184.345	-199.977	-342.995		-271	115.752	-41.3037	153.686
-270	-185.208	-196.768	-346.54		-270	112.604	-26.8554	204.578
-269	-185.75	-193.247	-349.932		-269	107.863	-14.9915	257.948
-268	-185.937	-189.478	-353.038		-268	101.582	-5.57744	311.358
-267	-185.776	-185.563	-355.736		-267	93.9092	1.80547	362.363
-266	-185.313	-181.634	-357.93		-266	85.0717	7.86163	408.616
-265	-184.632	-177.838	-359.565		-265	75.3555	13.5504	447.973
-264	-183.844	-174.318	-360.637		-264	65.0734	20.0223	478.6
-263	-183.074	-171.202	-361.196		-263	54.531	28.5242	499.089
-262	-182.451	-168.584	-361.339		-262	43.9944	40.2825	508.545
-261	-182.085	-166.518	-361.206		-261	33.6652	56.3746	506.641
-260	-182.06	-165.01	-360.96		-260	23.6679	77.6048	493.64
-259	-182.417	-164.019	-360.773		-259	14.0496	104.399	470.364
-258	-183.157	-163.464	-360.803		-258	4.79489	136.73	438.131
-257	-184.233	-163.237	-361.185		-257	-4.14936	174.089	398.651
-256	-185.564	-163.208	-362.01		-256	-12.8437	215.495	353.911
-255	-187.043	-163.244	-363.32		-255	-21.3257	259.559	306.044
-254	-188.556	-163.222	-365.107		-254	-29.5861	304.578	257.205
-253	-189.995	-163.034	-367.314		-253	-37.5554	348.664	209.45
-252	-191.275	-162.601	-369.845		-252	-45.1034	389.882	164.626
-251	-192.344	-161.875	-372.578		-251	-52.0511	426.398	124.279
-250	-193.192	-160.842	-375.383		-250	-58.194	456.616	89.586
-249	-193.849	-159.519	-378.138		-249	-63.3307	479.293	61.3051
-248	-194.376	-157.953	-380.745		-248	-67.2941	493.639	39.7557
-247	-194.862	-156.215	-383.142		-247	-69.9787	499.368	24.8243
-246	-195.399	-154.394	-385.31		-246	-71.3612	496.726	15.9975
-245	-196.074	-152.591	-387.27		-245	-71.5116	486.472	12.4208
-244	-196.948	-150.91	-389.082		-244	-70.5929	469.82	12.9784
-243	-198.047	-149.45	-390.832		-243	-68.8507	448.339	16.3894
-242	-199.354	-148.301	-392.614		-242	-66.5943	423.824	21.3124
-241	-200.812	-147.534	-394.52		-241	-64.1709	398.145	26.4507
-240	-202.325	-147.2	-396.618		-240	-61.937	373.085	30.6489
-239	-203.775	-147.323	-398.942		-239	-60.229	350.187	32.9735
-238	-205.04	-147.901	-401.477		-238	-59.337	330.645	32.7723
-237	-206.007	-148.908	-404.165		-237	-59.4824	315.217	29.709
-236	-206.593	-150.294	-406.898		-236	-60.8022	304.208	23.771
-235	-206.757	-151.987	-409.533		-235	-63.3409	297.489	15.2525
-234	-206.51	-153.904	-411.906		-234	-67.0508	294.565	4.71647
-233	-205.914	-155.948	-413.851		-233	-71.8004	294.67	-7.05966
-232	-205.079	-158.017	-415.217		-232	-77.3901	296.878	-19.149
-231	-204.144	-160.004	-415.892		-231	-83.5745	300.21	-30.5433
-230	-203.267	-161.799	-415.812		-230	-90.0884	303.733	-40.2175
-229	-202.6	-163.291	-414.974		-229	-96.6746	306.633	-47.1873
-228	-202.269	-164.366	-413.434		-228	-103.11	308.267	-50.5557
-227	-202.362	-164.909	-411.303		-227	-109.227	308.193	-49.5501
-226	-202.912	-164.807	-408.734		-226	-114.927	306.171	-43.5541
-225	-203.897	-163.95	-405.908		-225	-120.191	302.163	-32.1377
-224	-205.241	-162.238	-403.015		-224	-125.068	296.32	-15.0903
-223	-206.823	-159.59	-400.232		-223	-129.669	288.961	7.54201
-222	-208.495	-155.945	-397.716		-222	-134.15	280.561	35.4164
-221	-210.098	-151.272	-395.583		-221	-138.686	271.73	67.8589
-220	-211.482	-145.575	-393.909		-220	-143.455	263.188	103.843
-219	-212.528	-138.889	-392.732		-219	-148.618	255.732	141.996
-218	-213.159	-131.289	-392.054		-218	-154.3	250.187	180.634
-217	-213.349	-122.88	-391.855		-217	-160.586	247.346	217.844
-216	-213.129	-113.796	-392.106		-216	-167.512	247.897	251.597
-215	-212.581	-104.19	-392.779		-215	-175.072	252.35	279.891
-214	-211.828	-94.2295	-393.858		-214	-183.217	260.964	300.91
-213	-211.015	-84.0856	-395.344		-213	-191.871	273.696	313.177
-212	-210.299	-73.926	-397.251		-212	-200.936	290.159	315.683
-211	-209.821	-63.9071	-399.598		-211	-210.306	309.63	307.972
-210	-209.696	-54.1671	-402.398		-210	-219.88	331.072	290.183
-209	-209.995	-44.8196	-405.642		-209	-229.565	353.198	263.026
-208	-210.74	-35.9481	-409.279		-208	-239.29	374.566	227.727
-207	-211.904	-27.6013	-413.206		-207	-249.005	393.69	185.928
-206	-213.416	-19.791	-417.254		-206	-258.687	409.158	139.565
-205	-215.17	-12.4916	-421.191		-205	-268.336	419.751	90.737
-204	-217.041	-5.64372	-424.727		-204	-277.97	424.547	41.5725
-203	-218.903	0.840369	-427.531		-203	-287.621	422.991	-5.89727
-202	-220.638	7.06723	-429.253		-202	-297.328	414.936	-49.8516
-201	-222.155	13.1515	-429.557		-201	-307.124	400.642	-88.7752
-200	-223.394	19.2037	-428.149		-200	-317.033	380.744	-121.53
-199	-224.333	25.3191	-424.815		-199	-327.059	356.186	-147.398
-198	-224.981	31.5678	-419.444		-198	-337.187	328.136	-166.102
-197	-225.379	37.9883	-412.048		-197	-347.382	297.889	-177.783
-196	-225.587	44.5844	-402.775		-196	-357.591	266.762	-182.966
-195	-225.67	51.3267	-391.901		-195	-367.756	235.994	-182.489
-194	-225.69	58.1582	-379.818		-194	-377.814	206.651	-177.415
-193	-225.697	65.0023	-367.01		-193	-387.713	179.551	-168.944
-192	-225.715	71.7735	-354.012		-192	-397.41	155.214	-158.303
-191	-225.746	78.3867	-341.374		-191	-406.878	133.834	-146.663
-190	-225.766	84.7661	-329.613		-190	-416.104	115.295	-135.045
-189	-225.731	90.8508	-319.175		-189	-425.08	99.2096	-124.272
-188	-225.588	96.5975	-310.397		-188	-433.804	84.9852	-114.92
-187	-225.281	101.981	-303.483		-187	-442.264	71.9083	-107.321
-186	-224.766	106.99	-298.487		-186	-450.441	59.2306	-101.572
-185	-224.018	111.628	-295.322		-185	-458.301	46.2514	-97.5833
-184	-223.042	115.905	-293.766		-184	-465.802	32.3844	-95.1322
-183	-221.87	119.84	-293.498		-183	-472.893	17.2055	-93.9314
-182	-220.562	123.457	-294.124		-182	-479.524	0.479704	-93.6943
-181	-219.201	126.789	-295.222		-181	-485.654	-17.8334	-94.1914
-180	-217.881	129.882	-296.373		-180	-491.26	-37.5909	-95.292
-179	-216.694	132.797	-297.195		-179	-496.34	-58.4931	-96.9857
-178	-215.716	135.615	-297.363		-178	-500.917	-80.1197	-99.3819
-177	-214.997	138.44	-296.629		-177	-505.044	-101.973	-102.687
-176	-214.555	141.4	-294.82		-176	-508.791	-123.524	-107.164
-175	-214.367	144.647	-291.843		-175	-512.248	-144.257	-113.082
-174	-214.375	148.347	-287.673		-174	-515.511	-163.709	-120.658
-173	-214.495	152.675	-282.341		-173	-518.673	-181.504	-130.007
-172	-214.621	157.804	-275.927		-172	-521.813	-197.379	-141.107
-171	-214.647	163.885	-268.544		-171	-524.99	-211.196	-153.774
-170	-214.471	171.039	-260.33		-170	-528.23	-222.947	-167.667
-169	-214.017	179.339	-251.441		-169	-531.527	-232.749	-182.312
-168	-213.236	188.799	-242.04		-168	-534.841	-240.826	-197.141
-167	-212.12	199.368	-232.296		-167	-538.101	-247.483	-211.551
-166	-210.695	210.923	-222.376		-166	-541.215	-253.084	-224.97
-165	-209.021	223.284	-212.437		-165	-544.083	-258.009	-236.92
-164	-207.183	236.219	-202.629		-164	-546.607	-262.626	-247.071
-163	-205.281	249.47	-193.087		-163	-548.702	-267.258	-255.289
-162	-203.416	262.773	-183.929		-162	-550.311	-272.156	-261.647
-161	-201.677	275.89	-175.259		-161	-551.407	-277.485	-266.427
-160	-200.135	288.631	-167.163		-160	-551.995	-283.313	-270.083
-159	-198.83	300.874	-159.71		-159	-552.103	-289.62	-273.191
-158	-197.771	312.578	-152.95		-158	-551.779	-296.303	-276.379
-157	-196.936	323.785	-146.912		-157	-551.073	-303.204	-280.25
-156	-196.275	334.609	-141.602		-156	-550.027	-310.128	-285.303
-155	-195.716	345.226	-137.007		-155	-548.66	-316.879	-291.878
-154	-195.174	355.843	-133.089		-154	-546.962	-323.276	-300.107
-153	-194.559	366.675	-129.798		-153	-544.888	-329.178	-309.902
-152	-193.785	377.914	-127.072		-152	-542.364	-334.496	-320.971
-151	-192.778	389.699	-124.845		-151	-539.29	-339.202	-332.855
-150	-191.484	402.105	-123.057		-150	-535.557	-343.32	-344.992
-149	-189.868	415.123	-121.652		-149	-531.057	-346.925	-356.791
-148	-187.924	428.665	-120.586		-148	-525.705	-350.122	-367.707
-147	-185.664	442.574	-119.823		-147	-519.45	-353.035	-377.312
-146	-183.125	456.639	-119.333		-146	-512.286	-355.788	-385.342
-145	-180.356	470.63	-119.089		-145	-504.26	-358.49	-391.729
-144	-177.419	484.319	-119.056		-144	-495.476	-361.229	-396.597
-143	-174.38	497.514	-119.185		-143	-486.085	-364.066	-400.236
-142	-171.303	510.075	-119.409		-142	-476.277	-367.035	-403.048
-141	-168.247	521.937	-119.639		-141	-466.267	-370.15	-405.479
-140	-165.261	533.109	-119.764		-140	-456.272	-373.415	-407.946
-139	-162.384	543.673	-119.656		-139	-446.497	-376.827	-410.76
-138	-159.643	553.768	-119.181		-138	-437.11	-380.39	-414.074
-137	-157.055	563.574	-118.209		-137	-428.233	-384.112	-417.848
-136	-154.633	573.293	-116.63		-136	-419.933	-388.009	-421.843
-135	-152.383	583.12	-114.367		-135	-412.209	-392.099	-425.641
-134	-150.306	593.231	-111.391		-134	-405.004	-396.395	-428.698
-133	-148.403	603.764	-107.722		-133	-398.201	-400.895	-430.4
-132	-146.666	614.817	-103.431		-132	-391.634	-405.577	-430.144
-131	-145.072	626.443	-98.6365		-131	-385.094	-410.391	-427.407
-130	-143.579	638.655	-93.4918		-130	-378.34	-415.254	-421.812
-129	-142.116	651.444	-88.1693		-129	-371.108	-420.054	-413.174
-128	-140.573	664.783	-82.8454		-128	-363.119	-424.653	-401.524
-127	-138.803	678.643	-77.6827		-127	-354.096	-428.891	-387.109
-126	-136.62	693	-72.8152		-126	-343.772	-432.593	-370.376
-125	-133.812	707.84	-68.3351		-125	-331.91	-435.584	-351.929
-124	-130.156	723.158	-64.2839		-124	-318.313	-437.694	-332.479
-123	-125.442	738.948	-60.6474		-123	-302.848	-438.77	-312.789
-122	-119.503	755.204	-57.355		-122	-285.45	-438.683	-293.619
-121	-112.24	771.903	-54.2853		-121	-266.14	-437.343	-275.67
-120	-103.649	789	-51.275		-120	-245.025	-434.7	-259.543
-119	-93.8331	806.428	-48.1334		-119	-222.299	-430.752	-245.707
-118	-83.0111	824.088	-44.6598		-118	-198.238	-425.551	-234.474
-117	-71.5039	841.861	-40.6623		-117	-173.19	-419.195	-225.989
-116	-59.7116	859.605	-35.9765		-116	-147.561	-411.827	-220.215
-115	-48.0758	877.166	-30.4821		-115	-121.806	-403.628	-216.939
-114	-37.033	894.388	-24.1155		-114	-96.4007	-394.799	-215.771
-113	-26.9653	911.122	-16.8769		-113	-71.8295	-385.546	-216.15
-112	-18.1552	927.233	-8.83231		-112	-48.5567	-376.058	-217.351
-111	-10.7511	942.614	-0.109705		-111	-27.0017	-366.484	-218.502
-110	-4.74981	957.189	9.11116		-110	-7.50947	-356.909	-218.601
-109	0.000118886	970.922	18.6136		-109	9.67989	-347.334	-216.547
-108	3.77517	983.816	28.1638		-108	24.461	-337.667	-211.18
-107	6.93644	995.913	37.534		-107	36.8894	-327.71	-201.342
-106	9.8791	1007.29	46.5269		-106	47.1993	-317.175	-185.953
-105	12.98	1018.04	54.9996		-105	55.8095	-305.69	-164.104
-104	16.552	1028.28	62.8836		-104	63.3114	-292.833	-135.164
-103	20.8118	1038.11	70.1992		-103	70.4366	-278.154	-98.8813
-102	25.8646	1047.63	77.0618		-102	78.0029	-261.212	-55.4826
-101	31.7058	1056.9	83.679		-101	86.8412	-241.609	-5.7356
-100	38.2382	1065.98	90.3377		-100	97.708	-219.019	49.0315
-99	45.2978	1074.87	97.3818		-99	111.192	-193.215	106.97
-98	52.6852	1083.56	105.182		-98	127.627	-164.086	165.818
-97	60.1974	1092.04	114.099		-97	147.015	-131.654	223.064
-96	67.6543	1100.26	124.451		-96	168.981	-96.0781	276.158
-95	74.9201	1108.21	136.476		-95	192.757	-57.6572	322.736
-94	81.9166	1115.87	150.314		-94	217.21	-16.8227	360.837
-93	88.6308	1123.24	165.987		-93	240.901	25.8716	389.077
-92	95.1173	1130.36	183.401		-92	262.191	69.7693	406.769
-91	101.497	1137.26	202.356		-91	279.377	114.139	413.964
-90	107.954	1144.02	222.563		-90	290.846	158.213	411.43
-89	114.729	1150.72	243.667		-89	295.239	201.235	400.566
-88	122.105	1157.43	265.278		-88	291.6	242.518	383.268
-87	130.398	1164.21	286.991		-87	279.508	281.51	361.761
-86	139.929	1171.12	308.416		-86	259.152	317.858	338.425
-85	151.002	1178.19	329.197		-85	231.37	351.458	315.62
-84	163.868	1185.4	349.027		-84	197.62	382.5	295.526
-83	178.708	1192.71	367.669		-83	159.9	411.472	280.023
-82	195.599	1200.06	384.96		-82	120.617	439.132	270.595
-81	214.509	1207.36	400.83		-81	82.424	466.437	268.272
-80	235.295	1214.5	415.305		-80	48.0264	494.43	273.614
-79	257.711	1221.36	428.519		-79	19.9933	524.099	286.72
-78	281.437	1227.83	440.726		-78	0.572983	556.214	307.266
-77	306.104	1233.77	452.307		-77	-8.4618	591.174	334.563
-76	331.333	1239.06	463.774		-76	-5.93058	628.89	367.639
-75	356.77	1243.61	475.766		-75	8.68488	668.71	405.324
-74	382.107	1247.29	489.033		-74	35.2207	709.416	446.34
-73	407.105	1250	504.401		-73	72.8585	749.3	489.401
-72	431.597	1251.64	522.718		-72	120.194	786.305	533.287
-71	455.485	1252.09	544.785		-71	175.338	818.221	576.916
-70	478.722	1251.27	571.271		-70	236.034	842.92	619.389
-69	501.298	1249.05	602.625		-69	299.787	858.599	660.008
-68	523.212	1245.36	638.996		-68	363.995	863.994	698.262
-67	544.457	1240.1	680.17		-67	426.075	858.546	733.788
-66	565.001	1233.2	725.541		-66	483.575	842.491	766.302
-65	584.778	1224.61	774.123		-65	534.283	816.854	795.524
-64	603.691	1214.29	824.611		-64	576.321	783.358	821.104
-63	621.61	1202.24	875.475		-63	608.229	744.246	842.569
-62	638.391	1188.52	925.094		-62	629.032	702.054	859.304
-61	653.887	1173.22	971.899		-61	638.284	659.355	870.575
-60	667.964	1156.45	1014.51		-60	636.094	618.516	875.592
-59	680.523	1138.41	1051.88		-59	623.113	581.493	873.609
-58	691.505	1119.31	1083.32		-58	600.492	549.705	864.047
-57	700.906	1099.41	1108.6		-57	569.809	523.967	846.615
-56	708.777	1078.99	1127.89		-56	532.956	504.507	821.422
-55	715.217	1058.35	1141.73		-55	492.017	491.041	789.048
-54	720.367	1037.79	1150.95		-54	449.124	482.883	750.553
-53	724.394	1017.59	1156.52		-53	406.326	479.083	707.438
-52	727.477	998.012	1159.49		-52	365.464	478.547	661.534
-51	729.788	979.254	1160.87		-51	328.076	480.156	614.858
-50	731.482	961.463	1161.52		-50	295.338	482.842	569.436
-49	732.684	944.718	1162.14		-49	268.023	485.639	527.127
-48	733.484	929.025	1163.2		-48	246.509	487.703	489.463
-47	733.936	914.326	1164.97		-47	230.801	488.31	457.529
-46	734.066	900.502	1167.51		-46	220.58	486.846	431.891
-45	733.869	887.391	1170.73		-45	215.264	482.796	412.582
-44	733.327	874.803	1174.42		-44	214.075	475.739	399.138
-43	732.411	862.541	1178.31		-43	216.116	465.361	390.684
-42	731.091	850.414	1182.1		-42	220.43	451.469	386.049
-41	729.338	838.259	1185.49		-41	226.072	434.026	383.909
-40	727.125	825.948	1188.23		-40	232.15	413.169	382.914
-39	724.431	813.398	1190.14		-39	237.876	389.234	381.824
-38	721.234	800.57	1191.09		-38	242.589	362.759	379.601
-37	717.507	787.471	1191.03		-37	245.775	334.468	375.478
-36	713.218	774.139	1189.98		-36	247.072	305.232	368.994
-35	708.327	760.638	1188.03		-35	246.267	276.01	359.981
-34	702.78	747.043	1185.3		-34	243.287	247.768	348.536
-33	696.52	733.425	1181.96		-33	238.18	221.396	334.953
-32	689.483	719.845	1178.18		-32	231.102	197.617	319.652
-31	681.613	706.338	1174.17		-31	222.287	176.915	303.103
-30	672.866	692.916	1170.11		-30	212.035	159.482	285.745
-29	663.22	679.559	1166.18		-29	200.68	145.202	267.927
-28	652.685	666.222	1162.55		-28	188.579	133.667	249.873
-27	641.309	652.838	1159.35		-27	176.084	124.225	231.658
-26	629.178	639.329	1156.69		-26	163.529	116.057	213.218
-25	616.415	625.614	1154.64		-25	151.212	108.277	194.377
-24	603.174	611.618	1153.26		-24	139.383	100.023	174.893
-23	589.625	597.289	1152.53		-23	128.231	90.55	154.498
-22	575.946	582.598	1152.41		-22	117.881	79.2976	132.955
-21	562.3	567.546	1152.83		-21	108.39	65.9346	110.098
-20	548.823	552.163	1153.65		-20	99.7464	50.373	85.8659
-19	535.612	536.504	1154.71		-19	91.8823	32.7539	60.3236
-18	522.719	520.637	1155.78		-18	84.6815	13.41	33.6698
-17	510.142	504.639	1156.62		-17	77.996	-7.18858	6.2269
-16	497.838	488.579	1156.95		-16	71.6632	-28.4965	-21.5809
-15	485.727	472.512	1156.5		-15	65.524	-49.955	-49.2614
-14	473.706	456.472	1155		-14	59.4381	-71.0458	-76.2946
-13	461.671	440.464	1152.21		-13	53.2971	-91.3322	-102.174
-12	449.527	424.471	1147.93		-12	47.0301	-110.484	-126.445
-11	437.208	408.452	1142.03		-11	40.6045	-128.288	-148.733
-10	424.689	392.353	1134.42		-10	34.0192	-144.637	-168.761
-9	411.99	376.111	1125.11		-9	27.2934	-159.522	-186.357
-8	399.179	359.665	1114.17		-8	20.4508	-173.006	-201.45
-7	386.366	342.962	1101.74		-7	13.5037	-185.203	-214.05
-6	373.695	325.965	1088.03		-6	6.43795	-196.26	-224.229
-5	361.328	308.659	1073.3		-5	-0.797339	-206.34	-232.099
-4	349.426	291.048	1057.86		-4	-8.29479	-215.612	-237.786
-3	338.141	273.16	1042.02		-3	-16.1865	-224.243	-241.421
-2	327.591	255.039	1026.13		-2	-24.6355	-232.395	-243.136
-1	317.855	236.746	1010.5		-1	-33.822	-240.218	-243.07
0	308.966	218.349	995.388		0	-43.9251	-247.853	-241.39
1	300.911	199.922	981.028		1	-55.1043	-255.426	-238.306
2	293.633	181.537	967.566		2	-67.4799	-263.042	-234.098
3	287.042	163.263	955.07		3	-81.1177	-270.788	-229.118
4	281.027	145.164	943.529		4	-96.018	-278.725	-223.798
5	275.469	127.297	932.858		5	-112.112	-286.887	-218.63
6	270.257	109.713	922.91		6	-129.263	-295.284	-214.14
7	265.294	92.4612	913.495		7	-147.278	-303.895	-210.844
8	260.509	75.5847	904.402		8	-165.918	-312.678	-209.198
9	255.861	59.1249	895.423		9	-184.914	-321.568	-209.549
10	251.339	43.1194	886.376		10	-203.981	-330.48	-212.09
11	246.956	27.6001	877.123		11	-222.831	-339.312	-216.825
12	242.746	12.5902	867.583		12	-241.177	-347.951	-223.557
13	238.749	-1.898	857.739		13	-258.74	-356.274	-231.9
14	235.008	-15.8665	847.634		14	-275.254	-364.152	-241.304
15	231.555	-29.3326	837.36		15	-290.458	-371.453	-251.115
16	228.403	-42.3297	827.037		16	-304.113	-378.048	-260.641
17	225.546	-54.9052	816.793		17	-315.996	-383.814	-269.223
18	222.957	-67.1166	806.738		18	-325.919	-388.642	-276.305
19	220.587	-79.0265	796.945		19	-333.734	-392.445	-281.499
20	218.377	-90.6951	787.431		20	-339.348	-395.161	-284.618
21	216.267	-102.174	778.155		21	-342.734	-396.765	-285.692
22	214.199	-113.501	769.015		22	-343.935	-397.27	-284.963
23	212.131	-124.695	759.86		23	-343.065	-396.73	-282.844
24	210.042	-135.757	750.513		24	-340.311	-395.244	-279.873
25	207.934	-146.67	740.788		25	-335.917	-392.947	-276.639
26	205.83	-157.405	730.519		26	-330.174	-390.005	-273.716
27	203.772	-167.927	719.581		27	-323.404	-386.608	-271.595
28	201.81	-178.203	707.909		28	-315.936	-382.955	-270.63
29	199.994	-188.204	695.509		29	-308.089	-379.246	-271.001
30	198.362	-197.915	682.452		30	-300.155	-375.669	-272.698
31	196.932	-207.333	668.874		31	-292.383	-372.389	-275.533
32	195.691	-216.469	654.953		32	-284.973	-369.545	-279.172
33	194.597	-225.343	640.888		33	-278.067	-367.239	-283.183
34	193.575	-233.979	626.874		34	-271.752	-365.533	-287.106
35	192.527	-242.402	613.081		35	-266.063	-364.446	-290.514
36	191.338	-250.63	599.632		36	-260.99	-363.946	-293.08
37	189.89	-258.673	586.594		37	-256.485	-363.943	-294.624
38	188.076	-266.534	573.974		38	-252.474	-364.289	-295.142
39	185.81	-274.206	561.727		39	-248.861	-364.764	-294.809
40	183.041	-281.674	549.77		40	-245.54	-365.083	-293.962
41	179.755	-288.924	537.997		41	-242.395	-364.891	-293.052
42	175.981	-295.943	526.305		42	-239.309	-363.777	-292.585
43	171.785	-302.723	514.606		43	-236.162	-361.292	-293.05
44	167.266	-309.268	502.851		44	-232.836	-356.969	-294.848
45	162.543	-315.591	491.032		45	-229.211	-350.363	-298.23
46	157.743	-321.719	479.191		46	-225.172	-341.089	-303.254
47	152.987	-327.689	467.415		47	-220.607	-328.863	-309.759
48	148.376	-333.546	455.819		48	-215.414	-313.555	-317.377
49	143.978	-339.343	444.536		49	-209.504	-295.223	-325.554
50	139.825	-345.13	433.692		50	-202.813	-274.149	-333.612
51	135.907	-350.959	423.385		51	-195.302	-250.849	-340.807
52	132.177	-356.867	413.671		52	-186.968	-226.067	-346.403
53	128.557	-362.885	404.549		53	-177.845	-200.749	-349.741
54	124.95	-369.022	395.958		54	-168.003	-175.988	-350.3
55	121.255	-375.275	387.781		55	-157.551	-152.95	-347.74
56	117.378	-381.62	379.859		56	-146.632	-132.793	-341.925
57	113.25	-388.024	372.006		57	-135.421	-116.565	-332.928
58	108.829	-394.443	364.034		58	-124.119	-105.122	-321.013
59	104.111	-400.831	355.773		59	-112.947	-99.0416	-306.603
60	99.1212	-407.144	347.096		60	-102.133	-98.5628	-290.234
61	93.9167	-413.348	337.93		61	-91.897	-103.547	-272.514
62	88.5704	-419.417	328.263		62	-82.4343	-113.465	-254.068
63	83.1625	-425.335	318.146		63	-73.8959	-127.424	-235.507
64	77.7682	-431.096	307.679		64	-66.3708	-144.219	-217.393
65	72.4481	-436.701	296.998		65	-59.8738	-162.418	-200.219
66	67.2416	-442.154	286.253		66	-54.341	-180.479	-184.397
67	62.164	-447.463	275.589		67	-49.6343	-196.867	-170.245
68	57.2084	-452.631	265.126		68	-45.5561	-210.184	-157.979
69	52.3512	-457.665	254.941		69	-41.8715	-219.277	-147.702
70	47.5601	-462.566	245.067		70	-38.3361	-223.331	-139.379
71	42.805	-467.333	235.485		71	-34.7238	-221.916	-132.822
72	38.0671	-471.961	226.132		72	-30.8507	-215.017	-127.66
73	33.3475	-476.439	216.917		73	-26.5917	-203.008	-123.333
74	28.6713	-480.754	207.734		74	-21.8874	-186.618	-119.077
75	24.0885	-484.89	198.479		75	-16.7413	-166.858	-113.953
76	19.6694	-488.833	189.071		76	-11.2098	-144.948	-106.887
77	15.4959	-492.573	179.464		77	-5.38666	-122.222	-96.7457
78	11.6506	-496.11	169.657		78	0.615801	-100.043	-82.4437
79	8.20423	-499.457	159.696		79	6.68576	-79.7096	-63.0638
80	5.20377	-502.641	149.668		80	12.7312	-62.3677	-37.9886
81	2.66312	-505.703	139.688		81	18.6973	-48.937	-7.0223
82	0.55792	-508.699	129.887		82	24.5818	-40.0454	29.5155
83	-1.17481	-511.693	120.388		83	30.4471	-35.985	70.7381
84	-2.63181	-514.751	111.29		84	36.4274	-36.6947	115.197
85	-3.93418	-517.931	102.653		85	42.7323	-41.7742	160.949
86	-5.2147	-521.274	94.4912		86	49.6429	-50.5308	205.685
87	-6.60318	-524.791	86.7661		87	57.5033	-62.0564	246.914
88	-8.21178	-528.457	79.3952		88	66.7034	-75.3233	282.174
89	-10.1218	-532.212	72.262		89	77.6551	-89.2867	309.262
90	-12.3736	-535.958	65.2324		90	90.7612	-102.978	326.441
91	-14.9607	-539.573	58.1736		91	106.379	-115.58	332.608
92	-17.8299	-542.923	50.9727		92	124.778	-126.464	327.406
93	-20.8867	-545.875	43.553		93	146.102	-135.208	311.258
94	-24.0057	-548.315	35.8848		94	170.335	-141.571	285.327
95	-27.0461	-550.159	27.9914		95	197.272	-145.451	251.407
96	-29.8682	-551.365	19.9464		96	226.513	-146.833	211.76
97	-32.3501	-551.939	11.8655		97	257.467	-145.729	168.917
98	-34.403	-551.938	3.89131		98	289.383	-142.122	125.46
99	-35.9814	-551.467	-3.82478		99	321.394	-135.937	83.8137
100	-37.0885	-550.669	-11.1433		100	352.576	-127.014	46.0577
101	-37.7755	-549.714	-17.9559		101	382.019	-115.115	13.7827
102	-38.1343	-548.782	-24.2011		102	408.897	-99.9509	-12.0024
103	-38.2855	-548.045	-29.8747		103	432.533	-81.2207	-30.9051
104	-38.3618	-547.65	-35.033		104	452.447	-58.675	-43.1225
105	-38.489	-547.703	-39.7876		105	468.389	-32.1805	-49.3602
106	-38.7684	-548.263	-44.2937		106	480.337	-1.78653	-50.7045
107	-39.2613	-549.332	-48.7325		107	488.486	32.22	-48.4638
108	-39.9792	-550.861	-53.2902		108	493.196	69.2786	-43.9925
109	-40.8807	-552.752	-58.1365		109	494.943	108.547	-38.52
110	-41.8751	-554.876	-63.4052		110	494.258	148.928	-32.9993
111	-42.8334	-557.08	-69.1784		111	491.657	189.127	-27.9955
112	-43.6037	-559.209	-75.4771		112	487.597	227.751	-23.6252
113	-44.0295	-561.116	-82.2595		113	482.436	263.424	-19.5577
114	-43.9694	-562.68	-89.4268		114	476.409	294.918	-15.0777
115	-43.3137	-563.811	-96.8363		115	469.629	321.283	-9.20534
116	-41.9975	-564.459	-104.321		116	462.099	341.944	-0.860019
117	-40.0075	-564.615	-111.711		117	453.734	356.764	10.9532
118	-37.3829	-564.307	-118.856		118	444.394	366.056	26.9573
119	-34.2096	-563.598	-125.646		119	433.916	370.527	47.4454
120	-30.6092	-562.573	-132.024		120	422.143	371.186	72.175
121	-26.7247	-561.333	-137.992		121	408.95	369.194	100.334
122	-22.7035	-559.984	-143.611		122	394.269	365.71	130.593
123	-18.6824	-558.629	-148.99		123	378.101	361.731	161.23
124	-14.774	-557.361	-154.268		124	360.535	357.967	190.338
125	-11.0583	-556.26	-159.598		125	341.754	354.758	216.056
126	-7.57899	-555.385	-165.12		126	322.045	352.044	236.817
127	-4.34581	-554.774	-170.947		127	301.799	349.4	251.553
128	-1.34149	-554.442	-177.144		128	281.5	346.108	259.829
129	1.46732	-554.382	-183.726		129	261.713	341.283	261.888
130	4.11727	-554.566	-190.651		130	243.052	334.009	258.593
131	6.63566	-554.95	-197.833		131	226.138	323.48	251.28
132	9.02987	-555.475	-205.151		132	211.552	309.129	241.552
133	11.2806	-556.073	-212.465		133	199.783	290.723	231.039
134	13.3403	-556.674	-219.642		134	191.184	268.412	221.165
135	15.136	-557.203	-226.565		135	185.935	242.734	212.958
136	16.5786	-557.592	-233.154		136	184.026	214.562	206.932
137	17.5735	-557.781	-239.371		137	185.258	185.011	203.049
138	18.0352	-557.72	-245.227		138	189.263	155.313	200.764
139	17.9002	-557.378	-250.774		139	195.546	126.685	199.149
140	17.1385	-556.746	-256.096		140	203.531	100.196	197.066
141	15.7612	-555.834	-261.298		141	212.622	76.6736	193.353
142	13.8228	-554.677	-266.483		142	222.258	56.6318	187.01
143	11.418	-553.329	-271.742		143	231.964	40.2554	177.347
144	8.67288	-551.859	-277.135		144	241.391	27.4154	164.077
145	5.73229	-550.349	-282.683		145	250.338	17.7217	147.357
146	2.74352	-548.883	-288.363		146	258.757	10.5971	127.765
147	-0.160202	-547.544	-294.114		147	266.742	5.36283	106.231
148	-2.87476	-546.409	-299.843		148	274.499	1.3226	83.9257
149	-5.33658	-545.545	-305.443		149	282.299	-2.16382	62.1325
150	-7.52868	-544.999	-310.808		150	290.436	-5.62392	42.1071
151	-9.48055	-544.802	-315.85		151	299.168	-9.43628	24.9511
152	-11.2618	-544.958	-320.515		152	308.667	-13.8152	11.506
153	-12.9707	-545.448	-324.794		153	318.982	-18.8144	2.28073
154	-14.7187	-546.225	-328.726		154	330.008	-24.3465	-2.58297
155	-16.614	-547.221	-332.395		155	341.468	-30.2145	-3.30538
156	-18.7456	-548.346	-335.921		156	352.92	-36.1509	-0.426987
157	-21.1708	-549.492	-339.446		157	363.778	-41.8587	5.26276
158	-23.9074	-550.541	-343.114		158	373.347	-47.0519	12.8161
159	-26.9315	-551.374	-347.052		159	380.876	-51.4899	21.2257
160	-30.1813	-551.873	-351.354		160	385.621	-55.0041	29.5192
161	-33.5659	-551.933	-356.069		161	386.913	-57.514	36.8409
162	-36.9776	-551.471	-361.193		162	384.228	-59.0321	42.5112
163	-40.3068	-550.427	-366.671		163	377.249	-59.6581	46.0613
164	-43.4561	-548.774	-372.404		164	365.919	-59.5635	47.2394
165	-46.3532	-546.518	-378.265		165	350.467	-58.9695	45.9934
166	-48.9589	-543.696	-384.116		166	331.414	-58.1216	42.4329
167	-51.271	-540.378	-389.826		167	309.551	-57.264	36.7791
168	-53.3219	-536.661	-395.29		168	285.885	-56.6167	29.3113
169	-55.1723	-532.66	-400.439		169	261.567	-56.3579	20.3166
170	-56.9004	-528.503	-405.248		170	237.794	-56.6119	10.0499
171	-58.5896	-524.315	-409.736		171	215.716	-57.4441	-1.29018
172	-60.3155	-520.214	-413.961		172	196.335	-58.8614	-13.5694
173	-62.1347	-516.295	-418.011		173	180.425	-60.8195	-26.7093
174	-64.0752	-512.627	-421.988		174	168.483	-63.2363	-40.6651
175	-66.1313	-509.247	-425.998		175	160.692	-66.009	-55.3965
176	-68.2639	-506.163	-430.131		176	156.935	-69.0344	-70.836
177	-70.4038	-503.352	-434.453		177	156.825	-72.2299	-86.8605
178	-72.4616	-500.768	-438.996		178	159.762	-75.5512	-103.271
179	-74.3391	-498.346	-443.754		179	165.011	-79.0053	-119.787
180	-75.9432	-496.01	-448.685		180	171.776	-82.6552	-136.046
181	-77.1997	-493.674	-453.714		181	179.282	-86.616	-151.629
182	-78.0639	-491.256	-458.749		182	186.838	-91.0417	-166.089
183	-78.5285	-488.679	-463.687		183	193.881	-96.105	-178.988
184	-78.625	-485.878	-468.429		184	200.003	-101.971	-189.946
185	-78.4216	-482.809	-472.895		185	204.952	-108.768	-198.678
186	-78.0152	-479.444	-477.031		186	208.612	-116.565	-205.034
187	-77.5201	-475.778	-480.811		187	210.97	-125.343	-209.021
188	-77.0556	-471.826	-484.246		188	212.079	-134.992	-210.801
189	-76.7323	-467.621	-487.374		189	212.015	-145.302	-210.683
190	-76.6408	-463.21	-490.258		190	210.845	-155.985	-209.087
191	-76.8425	-458.655	-492.972		191	208.611	-166.695	-206.498
192	-77.3648	-454.026	-495.594		192	205.317	-177.061	-203.409
193	-78.2004	-449.4	-498.187		193	200.938	-186.726	-200.267
194	-79.3115	-444.85	-500.794		194	195.433	-195.38	-197.42
195	-80.6379	-440.451	-503.428		195	188.769	-202.782	-195.086
196	-82.108	-436.266	-506.07		196	180.944	-208.773	-193.331
197	-83.6514	-432.351	-508.668		197	172.001	-213.282	-192.072
198	-85.2113	-428.748	-511.149		198	162.045	-216.314	-191.107
199	-86.7533	-425.484	-513.426		199	151.24	-217.932	-190.151
200	-88.2714	-422.57	-515.416		200	139.809	-218.242	-188.896
201	-89.7884	-420.002	-517.052		201	128.011	-217.376	-187.064
202	-91.3508	-417.757	-518.294		202	116.127	-215.476	-184.469
203	-93.0193	-415.796	-519.142		203	104.432	-212.698	-181.058
204	-94.8573	-414.062	-519.634		204	93.1739	-209.207	-176.934
205	-96.9165	-412.486	-519.842		205	82.5532	-205.195	-172.368
206	-99.2248	-410.988	-519.869		206	72.71	-200.889	-167.771
207	-101.776	-409.48	-519.836		207	63.7167	-196.561	-163.667
208	-104.526	-407.873	-519.865		208	55.5787	-192.536	-160.625
209	-107.388	-406.083	-520.069		209	48.243	-189.185	-159.205
210	-110.243	-404.032	-520.536		210	41.6121	-186.915	-159.881
211	-112.947	-401.659	-521.322		211	35.5627	-186.138	-162.987
212	-115.35	-398.923	-522.437		212	29.9647	-187.239	-168.67
213	-117.306	-395.807	-523.849		213	24.7002	-190.537	-176.863
214	-118.7	-392.324	-525.482		214	19.6777	-196.239	-187.289
215	-119.456	-388.517	-527.226		215	14.8421	-204.408	-199.484
216	-119.549	-384.454	-528.949		216	10.1776	-214.937	-212.844
217	-119.016	-380.229	-530.514		217	5.70473	-227.544	-226.685
218	-117.943	-375.944	-531.797		218	1.4708	-241.786	-240.312
219	-116.467	-371.707	-532.701		219	-2.46344	-257.094	-253.087
220	-114.756	-367.61	-533.173		220	-6.03979	-272.825	-264.489
221	-112.992	-363.726	-533.206		221	-9.2185	-288.32	-274.157
222	-111.353	-360.098	-532.843		222	-11.9916	-302.968	-281.917
223	-109.989	-356.735	-532.171		223	-14.3922	-316.256	-287.779
224	-109.01	-353.613	-531.307		224	-16.4977	-327.812	-291.92
225	-108.468	-350.683	-530.384		225	-18.428	-337.424	-294.639
226	-108.358	-347.874	-529.534		226	-20.3371	-345.044	-296.308
227	-108.616	-345.109	-528.865		227	-22.4012	-350.781	-297.306
228	-109.128	-342.307	-528.454		228	-24.8028	-354.867	-297.964
229	-109.751	-339.398	-528.327		229	-27.7138	-357.628	-298.519
230	-110.325	-336.328	-528.464		230	-31.2793	-359.446	-299.078
231	-110.7	-333.06	-528.795		231	-35.6024	-360.713	-299.611
232	-110.752	-329.58	-529.218		232	-40.7329	-361.798	-299.958
233	-110.401	-325.89	-529.607		233	-46.6603	-363.02	-299.863
234	-109.616	-322.012	-529.838		234	-53.3123	-364.62	-299.023
235	-108.421	-317.982	-529.803		235	-60.559	-366.748	-297.138
236	-106.89	-313.843	-529.426		236	-68.2224	-369.464	-293.975
237	-105.132	-309.642	-528.679		237	-76.0904	-372.737	-289.417
238	-103.283	-305.423	-527.579		238	-83.933	-376.459	-283.497
239	-101.482	-301.222	-526.188		239	-91.5185	-380.46	-276.412
240	-99.8542	-297.061	-524.605		240	-98.6285	-384.526	-268.515
241	-98.4942	-292.947	-522.952		241	-105.07	-388.418	-260.28
242	-97.4559	-288.87	-521.352		242	-110.686	-391.887	-252.25
243	-96.7456	-284.809	-519.921		243	-115.357	-394.692	-244.967
244	-96.3245	-280.733	-518.744		244	-119.01	-396.606	-238.905
245	-96.118	-276.612	-517.869		245	-121.615	-397.427	-234.412
246	-96.0296	-272.42	-517.301		246	-123.188	-396.976	-231.664
247	-95.9576	-268.145	-517		247	-123.791	-395.106	-230.643
248	-95.813	-263.791	-516.891		248	-123.523	-391.694	-231.15
249	-95.5337	-259.377	-516.874		249	-122.522	-386.64	-232.835
250	-95.0944	-254.94	-516.839		250	-120.955	-379.864	-235.25
251	-94.5099	-250.527	-516.682		251	-119.01	-371.297	-237.912
252	-93.8317	-246.188	-516.316		252	-116.887	-360.876	-240.367
253	-93.138	-241.974	-515.682		253	-114.785	-348.538	-242.255
254	-92.5199	-237.926	-514.754		254	-112.889	-334.214	-243.346
255	-92.0651	-234.067	-513.535		255	-111.358	-317.834	-243.577
256	-91.8426	-230.4	-512.054		256	-110.311	-299.327	-243.045
257	-91.8903	-226.901	-510.352		257	-109.817	-278.641	-241.997
258	-92.2071	-223.524	-508.472		258	-109.887	-255.756	-240.779
259	-92.7521	-220.203	-506.445		259	-110.471	-230.716	-239.786
260	-93.449	-216.863	-504.28		260	-111.458	-203.647	-239.393
261	-94.1968	-213.43	-501.959		261	-112.686	-174.789	-239.888
262	-94.8838	-209.845	-499.434		262	-113.953	-144.516	-241.421
263	-95.4039	-206.071	-496.633		263	-115.041	-113.339	-243.968
264	-95.672	-202.099	-493.467		264	-115.729	-81.9126	-247.321
265	-95.6371	-197.951	-489.848		265	-115.818	-51.0074	-251.107
266	-95.2903	-193.673	-485.701		266	-115.156	-21.4787	-254.828
267	-94.6662	-189.333	-480.983		267	-113.647	5.78845	-257.922
268	-93.839	-185.005	-475.695		268	-111.277	29.9451	-259.841
269	-92.9117	-180.761	-469.889		269	-108.112	50.255	-260.123
270	-92.0026	-176.659	-463.673		270	-104.309	66.1745	-258.455
271	-91.2288	-172.736	-457.205		271	-100.109	77.428	-254.725
272	-90.6906	-168.999	-450.678		272	-95.8295	84.0716	-249.039
273	-90.459	-165.431	-444.303		273	-91.8466	86.5323	-241.715
274	-90.5666	-161.987	-438.287		274	-88.5772	85.6186	-233.254
275	-91.0042	-158.61	-432.812		275	-86.4513	82.4917	-224.278
276	-91.7231	-155.231	-428.009		276	-85.8824	78.5984	-215.469
277	-92.6419	-151.787	-423.948		277	-87.2316	75.5664	-207.491
278	-93.6588	-148.226	-420.625		278	-90.7697	75.0728	-200.925
279	-94.6652	-144.514	-417.963		279	-96.6386	78.6964	-196.218
280	-95.561	-140.642	-415.824		280	-104.816	87.7719	-193.64
281	-96.268	-136.621	-414.017		281	-115.089	103.261	-193.266
282	-96.7409	-132.485	-412.33		282	-127.046	125.652	-194.971
283	-96.9724	-128.285	-410.545		283	-140.078	154.901	-198.439
284	-96.9935	-124.082	-408.47		284	-153.415	190.42	-203.187
285	-96.8684	-119.935	-405.957		285	-166.175	231.109	-208.594
286	-96.6843	-115.901	-402.918		286	-177.429	275.435	-213.937
287	-96.5381	-112.02	-399.329		287	-186.279	321.55	-218.436
288	-96.5214	-108.314	-395.237		288	-191.936	367.432	-221.288
289	-96.7067	-104.783	-390.743		289	-193.782	411.051	-221.718
290	-97.1352	-101.405	-385.994		290	-191.425	450.525	-219.011
291	-97.8091	-98.1417	-381.157		291	-184.721	484.26	-212.559
292	-98.6894	-94.9392	-376.405		292	-173.774	511.067	-201.898
293	-99.6993	-91.7376	-371.892		293	-158.919	530.228	-186.745
294	-100.733	-88.4773	-367.737		294	-140.674	541.514	-167.044
295	-101.668	-85.1069	-364.01		295	-119.686	545.161	-142.999
296	-102.385	-81.5912	-360.726		296	-96.666	541.804	-115.101
297	-102.779	-77.9173	-357.84		297	-72.3282	532.383	-84.1484
298	-102.778	-74.0993	-355.26		298	-47.3308	518.04	-51.2406
299	-102.354	-70.1797	-352.85		299	-22.2359	500.017	-17.7398
300	-101.526	-66.2269	-350.454		300	2.51565	479.57	14.7979
301	-100.359	-62.3302	-347.908		301	26.608	457.89	44.7274
302	-98.9597	-58.5903	-345.064		302	49.8372	436.049	70.4455
303	-97.459	-55.1078	-341.805		303	72.0824	414.957	90.5308
304	-95.9999	-51.9706	-338.057		304	93.269	395.325	103.874
305	-94.7185	-49.2415	-333.793		305	113.329	377.651	109.784
306	-93.7274	-46.9482	-329.04		306	132.166	362.209	108.048
307	-93.1024	-45.0763	-323.867		307	149.632	349.059	98.9565
308	-92.8742	-43.5683	-318.379		308	165.521	338.075	83.27
309	-93.0261	-42.3273	-312.703		309	179.572	328.982	62.1568
310	-93.4978	-41.2256	-306.973		310	191.497	321.414	37.0957
311	-94.1952	-40.1174	-301.319		311	201.011	314.972	9.76098
312	-95.0035	-38.8517	-295.851		312	207.874	309.279	-18.0995
313	-95.8032	-37.2875	-290.653		313	211.927	304.03	-44.7837
314	-96.4854	-35.3065	-285.78		314	213.125	299.026	-68.7454
315	-96.9667	-32.8246	-281.257		315	211.552	294.188	-88.6866
316	-97.1997	-29.7997	-277.082		316	207.429	289.562	-103.63
317	-97.1788	-26.2355	-273.239		317	201.102	285.299	-112.967
318	-96.9412	-22.1808	-269.703		318	193.014	281.635	-116.483
319	-96.561	-17.7234	-266.452		319	183.668	278.852	-114.349
320	-96.1379	-12.9799	-263.473		320	173.59	277.244	-107.104
321	-95.7829	-8.08149	-260.764		321	163.278	277.079	-95.5961
322	-95.6018	-3.15916	-258.333		322	153.169	278.57	-80.919
323	-95.6804	1.67051	-256.194		323	143.61	281.849	-64.3217
324	-96.073	6.31581	-254.357		324	134.845	286.951	-47.1093
325	-96.7953	10.7159	-252.82		325	127.012	293.811	-30.5341
326	-97.8237	14.8415	-251.559		326	120.155	302.262	-15.6847
327	-99.0983	18.6911	-250.524		327	114.248	312.044	-3.37799
328	-100.531	22.2837	-249.634		328	109.217	322.819	5.93577
329	-102.018	25.649	-248.779		329	104.969	334.184	12.249
330	-103.449	28.8193	-247.831		330	101.416	345.691	16.0425
331	-104.721	31.8212	-246.656		331	98.4879	356.864	18.2926
332	-105.751	34.6708	-245.128		332	96.136	367.214	20.4295
333	-106.48	37.3711	-243.148		333	94.3314	376.26	24.2436
334	-106.882	39.9121	-240.658		334	93.0519	383.546	31.7386
335	-106.958	42.2739	-237.652		335	92.2706	388.655	44.9387
336	-106.738	44.4308	-234.179		336	91.9451	391.231	65.6647
337	-106.268	46.3573	-230.346		337	92.0138	390.991	95.3006
338	-105.607	48.0336	-226.3		338	92.3976	387.738	134.577
339	-104.814	49.4501	-222.22		339	93.0091	381.373	183.403
340	-103.938	50.6103	-218.287		340	93.7667	371.899	240.767
341	-103.021	51.5332	-214.671		341	94.6097	359.433	304.741
342	-102.086	52.2536	-211.499		342	95.5129	344.194	372.579
343	-101.144	52.8236	-208.847		343	96.4961	326.504	440.934
344	-100.194	53.3108	-206.724		344	97.6279	306.772	506.151
345	-99.2303	53.7959	-205.072		345	99.021	285.473	564.616
346	-98.2441	54.3655	-203.772		346	100.821	263.126	613.12
347	-97.233	55.1031	-202.66		347	103.191	240.254	649.179
348	-96.2047	56.0781	-201.545		348	106.286	217.359	671.262
349	-95.18	57.3341	-200.234		349	110.237	194.883	678.909
350	-94.1944	58.8799	-198.555		350	115.126	173.176	672.709
351	-93.2961	60.6841	-196.375		351	120.969	152.477	654.159
352	-92.542	62.6749	-193.62		352	127.704	132.894	625.439
353	-91.991	64.7462	-190.279		353	135.187	114.407	589.128
354	-91.6953	66.7695	-186.402		354	143.19	96.8779	547.921
355	-91.6909	68.6085	-182.099		355	151.411	80.0735	504.373
356	-91.9887	70.1354	-177.518		356	159.492	63.7047	460.705
357	-92.5684	71.2473	-172.832		357	167.038	47.4674	418.683
358	-93.3758	71.8781	-168.214		358	173.643	31.0878	379.564
359	-94.3245	72.0081	-163.817		359	178.921	14.363	344.12
360	-95.3027	71.6667	-159.757		360	182.534	-2.80801	312.708
361	-96.1841	70.9305	-156.101		361	184.22	-20.4074	285.363
362	-96.8419	69.9155	-152.859		362	183.819	-38.2981	261.919
363	-97.1639	68.7653	-149.986		363	181.295	-56.2393	242.105
364	-97.0671	67.6375	-147.395		364	176.75	-73.9154	225.63
365	-96.51	66.6885	-144.964		365	170.429	-90.973	212.236
366	-95.4992	66.0606	-142.564		366	162.72	-107.06	201.715
367	-94.0911	65.871	-140.072		367	154.137	-121.863	193.903
368	-92.3864	66.2047	-137.395		368	145.297	-135.135	188.648
369	-90.5196	67.1086	-134.48		369	136.891	-146.712	185.775
370	-88.6425	68.5888	-131.323		370	129.636	-156.524	185.046
371	-86.9069	70.6098	-127.972		371	124.233	-164.592	186.135
372	-85.4462	73.096	-124.518		372	121.321	-171.016	188.617
373	-84.36	75.936	-121.083		373	121.427	-175.961	191.975
374	-83.7025	78.9904	-117.803		374	124.927	-179.637	195.629
375	-83.4766	82.1023	-114.808		375	132.017	-182.28	198.981
376	-83.6344	85.1094	-112.205		376	142.681	-184.132	201.469
377	-84.0836	87.8573	-110.058		377	156.687	-185.432	202.616
378	-84.6994	90.2115	-108.379		378	173.581	-186.397	202.082
379	-85.3405	92.0679	-107.121		379	192.694	-187.216	199.695
380	-85.867	93.3594	-106.18		380	213.17	-188.045	195.469
381	-86.1586	94.0586	-105.406		381	233.991	-189.004	189.595
382	-86.1309	94.1773	-104.613		382	254.027	-190.171	182.418
383	-85.7465	93.7612	-103.606		383	272.086	-191.59	174.386
384	-85.0216	92.883	-102.199		384	286.982	-193.268	165.993
385	-84.0247	91.6333	-100.241		385	297.596	-195.188	157.715
386	-82.8684	90.1123	-97.632		386	302.954	-197.307	149.947
387	-81.6951	88.4214	-94.3362		387	302.284	-199.575	142.954
388	-80.6585	86.6564	-90.389		388	295.071	-201.936	136.845
389	-79.9038	84.9033	-85.8923		389	281.098	-204.335	131.562
390	-79.5485	83.2362	-81.0036		390	260.461	-206.728	126.899
391	-79.667	81.717	-75.918		391	233.568	-209.08	122.532
392	-80.2805	80.3967	-70.8452		392	201.118	-211.367	118.067
393	-81.354	79.318	-65.9855		393	164.056	-213.58	113.091
394	-82.7997	78.5175	-61.5064		394	123.516	-215.723	107.23
395	-84.4879	78.0277	-57.5243		395	80.7529	-217.819	100.182
396	-86.2626	77.8781	-54.0931		396	37.0729	-219.905	91.7584
397	-87.9614	78.0946	-51.2013		397	-6.24074	-222.044	81.8898
398	-89.4352	78.697	-48.7774		398	-47.9919	-224.318	70.6277
399	-90.5664	79.6942	-46.7038		399	-87.1261	-226.83	58.1249
400	-91.2824	81.0795	-44.835		400	-122.771	-229.695	44.6061
401	-91.5618	82.825	-43.0206		401	-154.261	-233.034	30.3337
402	-91.4345	84.878	-41.1257		402	-181.148	-236.953	15.5727
403	-90.9737	87.1608	-39.0505		403	-203.192	-241.527	0.561025
404	-90.2838	89.5726	-36.7416		404	-220.349	-246.781	-14.5111
405	-89.4846	91.9956	-34.1974		405	-232.734	-252.665	-29.511
406	-88.6946	94.3043	-31.4639		406	-240.594	-259.042	-44.3605
407	-88.0158	96.3771	-28.6239		407	-244.259	-265.675	-59.0228
408	-87.5204	98.1084	-25.7809		408	-244.108	-272.221	-73.4796
409	-87.2434	99.419	-23.0401		409	-240.533	-278.237	-87.705
410	-87.1795	100.263	-20.4897		410	-233.909	-283.193	-101.639
411	-87.2866	100.631	-18.1858		411	-224.583	-286.502	-115.167
412	-87.4944	100.547	-16.143		412	-212.869	-287.55	-128.111
413	-87.7173	100.067	-14.3317		413	-199.056	-285.742	-140.231
414	-87.8697	99.2673	-12.683		414	-183.423	-280.55	-151.24
415	-87.8798	98.2367	-11.1007		415	-166.262	-271.56	-160.834
416	-87.7026	97.0698	-9.478		416	-147.894	-258.516	-168.726
417	-87.3269	95.8587	-7.71529		417	-128.687	-241.362	-174.685
418	-86.7779	94.6879	-5.73768		418	-109.057	-220.264	-178.577
419	-86.1126	93.6294	-3.50757		419	-89.4596	-195.617	-180.391
420	-85.4119	92.7385	-1.03124		420	-70.3788	-168.037	-180.256
421	-84.7672	92.0503	1.64191		421	-52.2946	-138.33	-178.438
422	-84.2666	91.5781	4.4272		422	-35.6544	-107.44	-175.322
423	-83.9815	91.3126	7.21819		423	-20.8391	-76.3947	-171.37
424	-83.9546	91.2244	9.90384		424	-8.13498	-46.2289	-167.074
425	-84.193	91.2672	12.3864		425	2.28799	-17.9238	-162.893
426	-84.6653	91.3836	14.5976		426	10.3863	7.65302	-159.202
427	-85.3045	91.5099	16.5102		427	16.2416	29.7888	-156.248
428	-86.0171	91.5824	18.1439		428	20.0476	47.9519	-154.124
429	-86.6951	91.5426	19.5636		429	22.0881	61.8014	-152.766
430	-87.2312	91.3414	20.8716		430	22.7078	71.1847	-151.971
431	-87.5345	90.9432	22.1939		431	22.2814	76.1275	-151.44
432	-87.5431	90.3265	23.6627		432	21.1826	76.8202	-150.828
433	-87.2338	89.4846	25.3982		433	19.757	73.6033	-149.802
434	-86.6255	88.4231	27.4918		434	18.301	66.955	-148.1
435	-85.7769	87.1576	29.9929		435	17.047	57.4786	-145.583
436	-84.779	85.7115	32.9007		436	16.1571	45.8882	-142.269
437	-83.7433	84.1138	36.1626		437	15.7233	32.9896	-138.351
438	-82.7876	82.3986	39.6795		438	15.7755	19.6542	-134.189
439	-82.0212	80.6054	43.3161		439	16.2955	6.78315	-130.278
440	-81.5323	78.7805	46.9166		440	17.2345	-4.73617	-127.201
441	-81.3767	76.978	50.3238		441	18.5337	-14.0784	-125.556
442	-81.5727	75.2601	53.3979		442	20.1429	-20.5286	-125.885
443	-82.0992	73.6961	56.0354		443	22.0359	-23.5243	-128.596
444	-82.8992	72.3597	58.1824		444	24.2193	-22.6878	-133.902
445	-83.8875	71.3252	59.8436		445	26.7331	-17.8429	-141.773
446	-84.961	70.6621	61.0829		446	29.6443	-9.01799	-151.92
447	-86.0107	70.43	62.0162		447	33.0319	3.56633	-163.807
448	-86.9341	70.6744	62.7967		448	36.9694	19.5215	-176.692
449	-87.6459	71.4228	63.5944		449	41.504	38.3237	-189.695
450	-88.0861	72.6829	64.5724		450	46.6379	59.3513	-201.887
451	-88.2241	74.4428	65.8628		451	52.3139	81.9241	-212.372
452	-88.0592	76.6717	67.5467		452	58.4072	105.341	-220.378
453	-87.6165	79.3225	69.6402		453	64.7267	128.916	-225.325
454	-86.9404	82.3346	72.0898		454	71.025	152.008	-226.871
455	-86.0859	85.6362	74.7765		455	77.0171	174.05	-224.932
456	-85.1105	89.1474	77.53		456	82.4046	194.572	-219.674
457	-84.0654	92.7827	80.1496		457	86.9032	213.219	-211.478
458	-82.9903	96.4533	82.4297		458	90.2686	229.764	-200.884
459	-81.9093	100.07	84.1871		459	92.3174	244.109	-188.525
460	-80.8306	103.543	85.2848		460	92.9411	256.278	-175.053
461	-79.7487	106.786	85.6512		461	92.1113	266.402	-161.065
462	-78.6492	109.716	85.2898		462	89.875	274.686	-147.055
463	-77.5155	112.258	84.281		463	86.3424	281.375	-133.371
464	-76.335	114.345	82.7725		464	81.6678	286.712	-120.2
465	-75.1052	115.928	80.9638		465	76.0264	290.899	-107.582
466	-73.8373	116.97	79.0823		466	69.5911	294.063	-95.4345
467	-72.5572	117.459	77.3591		467	62.5112	296.241	-83.6015
468	-71.3043	117.398	76.0028		468	54.8973	297.379	-71.909
469	-70.126	116.81	75.1778		469	46.8127	297.349	-60.2172
470	-69.0718	115.733	74.9877		470	38.2749	295.977	-48.4652
471	-68.185	114.215	75.4664		471	29.2646	293.085	-36.6987
472	-67.4952	112.314	76.5777		472	19.7423	288.531	-25.0761
473	-67.0121	110.095	78.2225		473	9.67021	282.235	-13.8543
474	-66.7209	107.631	80.2541		474	-0.965784	274.207	-3.35469
475	-66.5815	105.004	82.498		475	-12.1347	264.557	6.08139
476	-66.5309	102.305	84.774		476	-23.7444	253.485	14.1411
477	-66.4891	99.634	86.918		477	-35.6323	241.278	20.5829
478	-66.3681	97.1014	88.7996		478	-47.564	228.283	25.2654
479	-66.0825	94.8201	90.3346		479	-59.2386	214.889	28.1588
480	-65.5607	92.9012	91.4887		480	-70.3029	201.5	29.3362
481	-64.754	91.4447	92.2749		481	-80.3695	188.514	28.9476
482	-63.6435	90.5303	92.7419		482	-89.0397	176.301	27.1845
483	-62.2433	90.2089	92.9587		483	-95.9282	165.181	24.2436
484	-60.5987	90.4965	92.9964		484	-100.686	155.403	20.2998
485	-58.7817	91.3723	92.9104		485	-103.021	147.131	15.4972
486	-56.8816	92.7806	92.7271		486	-102.717	140.429	9.96259
487	-54.995	94.6361	92.4364		487	-99.6425	135.257	3.84415
488	-53.2138	96.8331	91.9911		488	-93.7576	131.471	-2.629
489	-51.6149	99.2546	91.3143		489	-85.1144	128.838	-9.07426
490	-50.2515	101.783	90.3122		490	-73.8501	127.061	-14.8827
491	-49.1481	104.309	88.8913		491	-60.1762	125.804	-19.1616
492	-48.2995	106.74	86.9772		492	-44.3635	124.731	-20.7086
493	-47.6727	109.003	84.5325		493	-26.7249	123.539	-18.0321
494	-47.2137	111.05	81.57		494	-7.59658	121.994	-9.42554
495	-46.8557	112.854	78.1604		495	12.679	119.956	6.9012
496	-46.5297	114.406	74.432		496	33.7692	117.394	32.6446
497	-46.1747	115.712	70.5619		497	55.3642	114.397	69.2001
498	-45.7468	116.785	66.7603		498	77.1847	111.169	117.452
499	-45.2259	117.636	63.249		499	98.9863	108.014	177.591
500	-44.6182	118.274	60.2377		500	120.558	105.316	248.986

## Sheet: Panel E
Baseline							PTX							IEM-1460
Time	LFP (uV/4)	LFP	LFP	LFP	LFP		Time	LFP	LFP	LFP	LFP	LFP		Time	LFP	LFP	LFP	LFP	LFP
671.892	451.016	439.737	441.033	447.14	446.592		537.812	338.867	354.194	345.532	337.513	347.95		558.462	-95.2763	-102.813	-92.4298	-95.7386	-83.6653
671.902	372.206	370.755	367.684	376.621	371.035		537.822	577.025	590.874	584.103	559.87	581.375		558.472	-326.156	-325.803	-317.088	-323.534	-322.464
671.912	306.828	301.906	314.034	320.872	308.118		537.832	763.719	770.511	752.517	743.111	759.284		558.482	-401.295	-410.88	-409.542	-408.356	-394.135
671.922	311.739	312.944	320.104	321.009	320.245		537.842	703.141	695.603	693.982	697.021	711.894		558.492	-184.735	-183.843	-183.549	-182.034	-178.489
671.932	143.51	127.611	139.695	142.885	146.846		537.852	711.786	714.057	711.938	692.605	713.49		558.502	-193.185	-198.779	-188.02	-186.806	-195.297
671.942	-257.803	-278.264	-271.442	-249.354	-253.25		537.862	774.271	775.56	780.005	749.754	783.187		558.512	-214.776	-195.053	-204.566	-195.889	-202.061
671.952	-109.368	-139.486	-120.639	-114.327	-111.819		537.872	527.323	536.337	522.854	512.951	528.271		558.522	-14.4201	2.78626	-9.17972	6.69259	-11.7321
671.962	167.72	143.805	157.618	166.603	167.597		537.882	563.78	559.297	560.459	543.588	554.301		558.532	491.604	493.243	495.767	504.68	495.569
671.972	355.695	342.897	346.647	355.734	368.526		537.892	538.351	545.886	541.62	531.97	551.88		558.542	2242.88	2254.45	2250.3	2250.43	2240.67
671.982	238.636	234.219	231.773	234.128	236.242		537.902	517.164	531.416	518.836	525.949	526.197		558.552	2044.29	2058.21	2050.49	2051.83	2028.31
671.992	89.8543	69.781	66.9241	71.3403	83.9793		537.912	371.534	365.866	365.377	376.533	381.115		558.562	1997.32	2015.43	2006.23	2004.33	1989.54
672.002	-191.952	-202.308	-204.322	-202.593	-191.164		537.922	383.363	378.772	376.216	378.646	386.769		558.572	1450.86	1473.12	1462.01	1456.12	1448.54
672.012	-714.987	-727.751	-715.827	-721.458	-715.108		537.932	357.892	366.511	360.055	368.737	366.556		558.582	1116.89	1132.93	1131.06	1105.47	1106.67
672.022	-1141.22	-1159.57	-1155.51	-1147.21	-1145.01		537.942	262.082	263.975	248.322	268.602	267.116		558.592	540.119	552.069	548.71	530.97	531.679
672.032	-1315.28	-1316.76	-1311.58	-1308.42	-1308.69		537.952	158.875	170.701	147.45	161.517	148.862		558.602	-483.962	-484.526	-482.976	-507.718	-484.016
672.042	-1143.74	-1136.6	-1145.75	-1136.68	-1133.09		537.962	61.5067	50.5165	52.1445	61.2114	45.4298		558.612	-877.776	-878.839	-887.072	-896.734	-870.256
672.052	-1143.36	-1132.97	-1156.44	-1153.84	-1135.27		537.972	-235.757	-253.58	-249.229	-242.3	-250.247		558.622	-884.832	-872.049	-890.944	-900.19	-888.661
672.062	-1147.83	-1123.43	-1153.04	-1144.86	-1140.67		537.982	-63.0864	-56.3624	-67.253	-54.9341	-73.5014		558.632	-760.876	-757.574	-760.454	-779.486	-758.213
672.072	-1076.39	-1048.47	-1076.18	-1074.43	-1064.74		537.992	-30.5812	-29.968	-27.0985	-15.0416	-34.2359		558.642	-778.247	-784.063	-774.532	-793.558	-791.919
672.082	-933.301	-926.953	-946.35	-935.228	-936.175		538.002	-102.048	-96.9997	-93.6683	-105.458	-120.591		558.652	-920.527	-922.89	-931.854	-935.021	-923.155
672.092	-801.615	-779.913	-803.571	-778.867	-790.263		538.012	-151.587	-157.421	-155.012	-164.642	-178.253		558.662	-871.643	-880.027	-887.434	-878.773	-862.945
672.102	-820.549	-803.674	-818.048	-808.05	-810.745		538.022	-299.186	-317.322	-305.13	-297.705	-313.566		558.672	-951.411	-968.481	-963.014	-969.394	-952.3
672.112	-1010.26	-996.953	-1006.36	-1008.33	-996.357		538.032	-257.736	-260.385	-266.2	-258.288	-272.829		558.682	-884.156	-876.987	-879.096	-883.99	-880.996
672.122	-823.372	-805.868	-817.916	-820.154	-801.28		538.042	-381.152	-382.618	-380.955	-371.602	-392.431		558.692	-864.424	-871.507	-862.876	-872.704	-867.523
672.132	-509.801	-495.8	-509.05	-507.88	-489.776		538.052	-586.873	-602.348	-606.439	-599.153	-603.532		558.702	-823.16	-844.032	-820.611	-829.641	-837.305
672.142	-141.219	-123.125	-135.763	-121.448	-120.504		538.062	-200.489	-214.723	-211.046	-222.706	-218.335		558.712	-695.02	-704.177	-698.867	-699.807	-710.934
672.152	133.003	135.877	140.072	142.118	146.469		538.072	41.5097	29.3284	32.4031	10.3856	32.038		558.722	-928.679	-938.306	-922.019	-919.597	-920.492
672.162	264.469	259.365	263.409	265.141	267.864		538.082	5.20375	5.96794	4.32808	3.81135	10.0423		558.732	-1054.6	-1058.3	-1047.9	-1035.54	-1049.65
672.172	333.278	335.723	320.417	320.072	328.865		538.092	160.237	169.968	154.285	146.261	163.74		558.742	-493.313	-489.337	-485.819	-466.862	-496.056
672.182	499.591	504.963	504.605	500.038	495.342		538.102	229.828	231.618	232.449	221.785	244.827		558.752	-444.322	-443.331	-439.5	-431.261	-449.285
672.192	524.217	519.063	521.161	519.573	503.738		538.112	228.659	241.295	233.187	224.239	235.667		558.762	-332.739	-330.058	-347.739	-326.576	-344.654
672.202	395.637	397.116	396.244	396.223	388.794		538.122	158.504	158.643	136.421	139.592	153.063		558.772	-220.688	-221.75	-219.486	-206.946	-214.426
672.212	241.429	244.609	246.248	237.018	249.346		538.132	266.92	255.307	253.938	235.586	259.371		558.782	66.9351	56.4484	58.9289	53.7684	50.8595
672.222	238.646	232.149	236.356	238.504	226.121		538.142	72.9036	70.0032	67.7631	63.8999	67.7287		558.792	116.69	108.838	108.579	112.969	102.307
672.232	113.016	110.064	103.499	108.537	111.011		538.152	-86.0168	-82.6463	-94.8239	-75.7888	-87.0088		558.802	-38.7737	-49.3295	-58.4718	-48.0576	-52.1684
672.242	285.813	281.448	283.418	273.781	264.75		538.162	262.357	274.321	281.359	273.704	280.857		558.812	-75.1347	-72.6165	-82.0865	-77.8419	-76.9554
672.252	551.578	549.975	556.187	536.91	539.277		538.172	176.605	195.025	177.05	178.641	186.912		558.822	-3.17135	-10.4835	-9.75353	-8.85066	-12.98
672.262	641.086	625.909	631.052	626.075	627.45		538.182	210.19	204.875	206.462	196.704	209.661		558.832	23.7079	20.1562	9.76142	21.3529	25.6023
672.272	617.109	621.748	626.934	615.407	609.458		538.192	422.721	433.316	437.756	434.987	432.756		558.842	62.3835	55.1392	41.1668	60.7443	57.8588
672.282	777.801	773	784.943	774.142	773.956		538.202	379.865	383.605	387.487	395.291	386.145		558.852	-68.5465	-82.498	-80.4834	-74.5514	-76.4392
672.292	742.489	737.256	742.122	750.834	742.973		538.212	308.034	311.549	305.539	310.847	318.204		558.862	-22.8682	-25.9947	-34.4684	-25.4071	-24.7675
672.302	642.13	632.285	651.597	640.357	639.942		538.222	276.283	273.387	280.414	277.911	279.279		558.872	-123.98	-119.894	-124.831	-133.066	-124.896
672.312	494.27	490.263	489.029	492.265	485.24		538.232	398.812	389.11	395.591	396.728	393.24		558.882	15.2378	32.6462	26.9594	37.2962	33.0356
672.322	301.447	282.919	288.76	290.973	288.379		538.242	339.291	324.739	345.801	334.109	347.841		558.892	124.869	137.971	132.93	144.56	136.369
672.332	152.216	151.074	155.457	169.064	161.793		538.252	207.842	201.39	214.11	209.719	218.856		558.902	35.5751	44.7538	39.8681	26.9048	42.5013
672.342	-134.633	-128.253	-136.037	-129.843	-111.81		538.262	22.1517	14.7907	31.8144	35.5128	29.5465		558.912	344.642	363.111	359.344	352.841	364.873
672.352	-147.677	-154.605	-152.843	-149.319	-143.656		538.272	-369.793	-383.928	-359.64	-358.616	-357.882		558.922	213.534	225.457	218.269	241.472	232.493
672.362	-116.483	-117.673	-114.888	-112.513	-116.66		538.282	-545.984	-556.364	-545.275	-537.454	-530.289		558.932	1474.84	1462.99	1471.85	1473.88	1478.12
672.372	-37.1139	-30.6138	-20.985	-27.7076	-26.1904		538.292	-258.866	-251.257	-248.597	-247.515	-239.878		558.942	1710.88	1708.2	1706.22	1705.2	1708.94
672.382	352.577	357.371	348.396	351.795	354.182		538.302	-132.328	-128.562	-131.277	-130.268	-121.135		558.952	1078.9	1076.46	1074.21	1075.54	1074.23
672.392	569.475	582.139	572.938	580.776	573.584		538.312	-93.5918	-85.6682	-71.6981	-80.7421	-79.5367		558.962	1069.66	1060.94	1082.47	1077.18	1068.24
672.402	522.235	520.187	520.851	510.081	522.242		538.322	-193.287	-188.371	-165.797	-183.417	-176.472		558.972	576.623	579.063	587.938	583.901	584.259
672.412	491.448	501.111	486.066	471.276	487.993		538.332	33.7171	34.3724	46.078	44.377	43.8618		558.982	200.025	208.603	207.421	211.752	205.435
672.422	549.452	548.953	541.509	536.819	551.861		538.342	7.0431	10.7621	8.18495	15.1702	25.8806		558.992	-195.509	-195.436	-174.181	-188.438	-194.849
672.432	425.139	415.045	418.367	416.644	417.961		538.352	-41.7901	-49.7778	-48.5665	-48.3529	-49.5197		559.002	-751.834	-766.135	-754.265	-760.901	-752.952
672.442	119.488	109.254	92.9979	106.897	102.841		538.362	-59.5842	-74.266	-80.3117	-66.6484	-74.449		559.012	-777.182	-763.08	-774.038	-783.416	-759.616
672.452	57.8719	46.5739	53.069	44.3555	43.3265		538.372	-100.206	-114.644	-109.258	-98.4488	-105.439		559.022	-824.004	-806.812	-813.526	-818.608	-798.81
672.462	-71.0635	-69.5917	-79.5808	-89.1474	-91.4124		538.382	-7.5175	-19.5922	-22.6402	-22.1166	-25.5113		559.032	-783.574	-781.056	-779.444	-771.5	-762.771
672.472	-327.968	-322.614	-349.56	-337.071	-339.836		538.392	190.537	182.76	201.151	191.197	194.725		559.042	-664.354	-658.542	-668.578	-665.501	-648.647
672.482	-544.503	-533.014	-546.975	-531.804	-539.599		538.402	83.3194	78.867	83.4421	78.5382	80.0239		559.052	-543.516	-549.417	-540.325	-556.818	-541.077
672.492	-664.735	-658.066	-661.295	-643.839	-675.898		538.412	78.3807	75.9463	82.4635	82.7299	74.2894		559.062	-314.264	-327.169	-312.419	-311.698	-320.631
672.502	-557.736	-548.205	-537.438	-537.858	-560.458		538.422	-184.681	-171.154	-191.217	-168.356	-185.288		559.072	-247.998	-258.227	-240.984	-246.155	-256.242
672.512	-725.734	-733.151	-714.851	-701.895	-727.185		538.432	-169.658	-151.764	-176.048	-161.853	-175.086		559.082	-77.9618	-77.4818	-81.9627	-80.14	-84.253
672.522	-882.326	-895.68	-879.397	-868.456	-887.596		538.442	-284.626	-272.184	-279.979	-292.053	-291.338		559.092	139.769	129.625	133.317	142.521	135.471
672.532	-802.655	-805.102	-797.436	-800.554	-801.52		538.452	-362.721	-364.363	-365.907	-367.31	-368.783		559.102	135.625	122.423	137.736	141.834	125.313
672.542	-814.295	-825.456	-806.17	-807.034	-812.467		538.462	-280.661	-279.998	-268.659	-271.834	-273.053		559.112	1025.36	1027.43	1025.45	1026.32	1018.5
672.552	-738.619	-728.764	-720.417	-712.014	-718.83		538.472	-466.475	-448.359	-471.192	-468.717	-464.558		559.122	953.244	958.153	972.551	967.56	965.222
672.562	-787.664	-788.174	-787.554	-776.526	-776.239		538.482	-580.122	-569.322	-584.022	-580.411	-589.349		559.132	613.774	612.861	615.723	614.361	603.242
672.572	-636.876	-653.365	-641.165	-618.216	-646.194		538.492	-766.105	-776.5	-788.92	-777.525	-774.39		559.142	865.088	877.25	866.552	867.566	867.797
672.582	-440.723	-463.569	-441.669	-447.53	-449.967		538.502	-862.478	-866.255	-876.531	-874.355	-873.734		559.152	790.55	789.385	799.881	790.128	786.728
672.592	-298.505	-314.473	-290.312	-299.004	-294.898		538.512	-575.61	-578.614	-578.429	-571.272	-562.311		559.162	838.138	834.015	832.609	829.412	826.907
672.602	-271.538	-271.551	-262.011	-285.151	-273.548		538.522	-515.55	-530.811	-521.517	-523.03	-523.77		559.172	904.144	905.911	894.399	899.188	898.117
672.612	-195.123	-187.52	-199.604	-197.992	-199.237		538.532	-699.178	-713.987	-706.71	-708.431	-712.652		559.182	1203.8	1195.99	1204.82	1191.39	1200.02
672.622	114.264	116.597	109.39	104.04	112.205		538.542	-621.551	-619.571	-604.933	-614.632	-610.667		559.192	1466.64	1464.99	1465.67	1462.51	1463.08
672.632	-17.4526	-16.8965	-2.10581	-18.8366	-6.70481		538.552	-443.544	-440.05	-434.042	-441.555	-442.713		559.202	1133.75	1141.22	1148.77	1125.27	1126.18
672.642	131.654	146.059	157.965	129.864	142.701		538.562	-332.95	-323.746	-325.192	-325.955	-327.699		559.212	1517.72	1524.67	1532.54	1502.44	1498.05
672.652	367.859	378.799	375.603	362.63	370.196		538.572	-179.885	-174.404	-173.797	-180.584	-181.835		559.222	1298.2	1305.88	1310.6	1297.83	1290.58
672.662	328.934	347.957	338.794	319.061	336.212		538.582	-224.107	-219.877	-210.587	-207.826	-211.134		559.232	183.586	186.751	181.429	188.197	184.841
672.672	379.106	404.093	386.795	376.165	390.18		538.592	-212.345	-211.374	-210.558	-212.899	-221.949		559.242	-198.706	-199.643	-202.97	-198.96	-201.497
672.682	427.309	432.834	429.032	417.558	428.821		538.602	-84.4804	-86.9802	-85.3217	-73.6968	-84.8756		559.252	-464.274	-462.031	-462.939	-471.43	-462.826
672.692	501.931	511.408	517.865	493.855	514.331		538.612	-69.3021	-49.6999	-67.6013	-50.692	-61.3948		559.262	-795.251	-786.13	-795.126	-798.966	-788.915
672.702	688.732	706.41	697.058	689.631	707.326		538.622	96.7319	101.51	97.2202	102.77	100.959		559.272	-1112.5	-1117.28	-1112.14	-1124.5	-1112.4
672.712	852.354	861.932	854.972	846.235	849.692		538.632	406.511	417.141	404.631	404.232	408.478		559.282	-1157.28	-1149.2	-1147.98	-1155.09	-1135.32
672.722	1003.97	1008.26	995.752	990.072	1010.23		538.642	636.998	638.94	634.035	627.546	631.44		559.292	-1163.6	-1167.7	-1165.82	-1168.47	-1169.47
672.732	962.625	958.022	966.857	955.188	965.798		538.652	703.148	701.987	703.49	689.349	690.343		559.302	-1173.13	-1170.13	-1185.12	-1171.4	-1172.31
672.742	823.542	815.745	823.909	809.613	818.65		538.662	237.339	254.493	256.236	235.405	240.415		559.312	-963.692	-956.185	-971.699	-959.082	-972.672
672.752	544.94	536.663	539.314	537.327	540.424		538.672	167.44	153.613	162.607	151.503	148.084		559.322	-1110.36	-1110.78	-1113.12	-1119.62	-1120.2
672.762	158.871	144.371	152.027	137.374	148.951		538.682	498.415	492.148	491.516	485.72	485.658		559.332	-982.898	-987.024	-1001.27	-995.668	-974.357
672.772	87.8373	60.8002	58.5283	54.6126	66.1925		538.692	165.403	160.726	166.939	173.715	165.095		559.342	-913.817	-921.564	-914.389	-915.008	-894.935
672.782	-245.4	-273.553	-248.379	-252.974	-256.419		538.702	348.483	346.337	351.483	364.256	346.514		559.352	-1176.61	-1175.83	-1176.18	-1156.92	-1163.23
672.792	-426.241	-432.393	-430.402	-418.928	-420.206		538.712	431.597	429.209	428.269	433.186	437.675		559.362	-991.088	-985.427	-992.191	-972.287	-992.66
672.802	-304.776	-307.384	-303.749	-296.56	-288.902		538.722	56.8469	33.9559	43.2789	39.9884	47.2882		559.372	-801.216	-810.077	-806.916	-788.105	-809.596
672.812	-638.449	-629.542	-630.832	-621.859	-641.186		538.732	165.322	141.792	154.913	153.131	150.342		559.382	-942.83	-958.509	-955.947	-921.976	-948.07
672.822	-733.843	-723.566	-735.282	-709.851	-734.555		538.742	60.411	50.7824	42.1445	45.3717	41.8317		559.392	-1061	-1066.15	-1074.59	-1049.04	-1065.24
672.832	-891.069	-890.172	-889.175	-875.954	-896.24		538.752	-183.959	-186.756	-195.587	-177.804	-190.885		559.402	-803.691	-814.427	-818.313	-808.507	-800.036
672.842	-917.695	-915.872	-921.001	-910.052	-921.354		538.762	41.6008	23.6044	29.4304	39.1585	35.9485		559.412	-460.368	-467.276	-466.887	-448.283	-454.333
672.852	-882.697	-876.856	-886.541	-856.134	-879.367		538.772	579.776	560.568	591.971	567.134	576.177		559.422	-72.4101	-59.7724	-56.0007	-56.7329	-55.2088
672.862	-801.282	-802.285	-795.41	-775.111	-790.516		538.782	741.806	733.944	739.802	736.091	728.872		559.432	696.193	690.336	692.098	687.265	699.45
672.872	-555.491	-559.395	-553.133	-540.58	-564.826		538.792	801.807	788.078	793.345	790.146	790.82		559.442	606.152	616.469	601.173	603.65	607.153
672.882	-242.57	-247.303	-245.299	-232.902	-238.063		538.802	780.112	766.734	779.957	779.216	782.534		559.452	717.847	720.45	706.244	708.584	718.005
672.892	-92.6196	-98.7622	-99.8672	-91.8832	-97.0322		538.812	583.191	576.41	577.206	589.445	586.443		559.462	980.556	973.518	971.051	964.491	972.655
672.902	260.965	267.636	269.869	265.001	259.682		538.822	476.962	464.14	475.511	471.898	478.503		559.472	844.892	850.947	842.882	855.819	855.316
672.912	472.44	478.735	480.617	474.973	465.194		538.832	644.164	636.454	646.401	645.023	639.104		559.482	456.65	450.046	468.65	462.224	452.911
672.922	684.037	679.603	687.901	675.997	685.059		538.842	510.158	501.465	516.624	508.636	503.374		559.492	59.0591	55.8395	61.3843	59.6797	58.24
672.932	750.428	752.354	758.995	750.291	760.884		538.852	270.101	268.13	269.913	277.512	273.12		559.502	-413.679	-406.429	-405.566	-407.725	-400.588
672.942	381.986	381.972	383.125	385.786	396.966		538.862	298.244	307.975	300.28	310.472	303.089		559.512	-410.668	-400.776	-410.734	-406.274	-406.5
672.952	68.1969	61.2834	78.0131	68.0541	82.4596		538.872	245.894	255.848	252.467	258.431	259.64		559.522	-536.811	-522.564	-517.67	-530.623	-526.702
672.962	47.4628	46.357	47.4856	67.7492	49.9833		538.882	238.556	262.654	250.865	257.892	254.389		559.532	-397.281	-393.322	-385.712	-392.567	-383.346
672.972	-84.5309	-75.0802	-88.0905	-78.5243	-87.621		538.892	129.237	160.489	149.105	145.718	144.033		559.542	-308.928	-303.994	-296.674	-303.001	-292.638
672.982	-99.3649	-98.4833	-101.934	-101.076	-99.5166		538.902	-165.071	-134.219	-149.786	-155.573	-155.734		559.552	-465.158	-442.167	-464.104	-465.491	-470.515
672.992	-38.6622	-15.7092	-29.4325	-12.5147	-22.8874		538.912	-125.015	-105.276	-114.916	-123.856	-132.044		559.562	-406.879	-394.747	-412.104	-413.268	-406.441
673.002	80.6475	89.9911	88.9134	99.6233	90.3253		538.922	-209.992	-189.826	-190.609	-196.253	-185.62		559.572	-168.226	-174.247	-169.104	-181.866	-173.933
673.012	44.247	44.7768	43.3269	48.0882	50.2663		538.932	-154.161	-129.386	-141.345	-151.123	-144.066		559.582	39.2736	32.3011	21.3435	24.8366	35.4236
673.022	163.675	167.285	167.202	168.326	172.003		538.942	-40.4896	-9.2208	-22.8681	-50.5732	-42.6392		559.592	136.519	129.308	119.955	131.67	121.241
673.032	237.73	238.305	239.422	240.505	237.511		538.952	-87.1623	-53.8231	-71.993	-87.5868	-69.2146		559.602	-11.1289	-16.2239	-17.2277	-12.9336	-15.4674
673.042	228.19	230.415	226.47	235.534	227.813		538.962	69.5716	82.385	67.8369	66.6518	65.992		559.612	1081.24	1064.31	1082.65	1069.65	1072.88
673.052	309.737	312.401	300.154	319.301	305.817		538.972	68.561	71.3911	81.0074	77.7982	69.1395		559.622	1275.35	1250.69	1268.57	1258.12	1259.99
673.062	355.083	359.447	348.862	348.649	363.492		538.982	212.235	218.112	216.573	216.582	216.431		559.632	856.503	849.641	857.026	842.832	846.049
673.072	535.122	534.465	527.03	516.922	529.669		538.992	291.272	304.996	286.092	296.607	305.194		559.642	1146.31	1149.15	1147.77	1135.55	1139.33
673.082	254.404	261.756	260.637	249.329	249.021		539.002	169.968	178.764	177.903	162.211	194.323		559.652	854.686	854.223	848.458	839.856	852.88
673.092	-29.173	-34.4216	-32.5356	-36.1683	-38.3428		539.012	235.302	232.358	233.372	215.365	250.168		559.662	1041.91	1019.18	1025.51	1033.62	1026.79
673.102	187.212	182.842	165.324	158.194	180.163		539.022	166.133	181.256	163.327	166.172	186.255		559.672	799.493	789.135	794.956	792.22	798.144
673.112	341.716	344.725	332.484	320.256	335.963		539.032	213.854	214.959	211.578	215.883	214.994		559.682	814.237	806.285	813.668	800.759	798.71
673.122	538.384	539.93	534.143	512.976	531.037		539.042	106.291	90.0058	96.9525	96.1131	87.3037		559.692	987.536	978.411	990.313	984.899	969.029
673.132	321.442	336.399	325.001	300.112	321.361		539.052	38.8922	21.3336	22.8476	27.3366	14.7504		559.702	728.286	729.817	733.7	711.959	705.701
673.142	268.351	271.948	264.843	258.729	267.084		539.062	99.9845	82.6258	91.5681	87.5489	91.1674		559.712	638.024	643.569	641.841	612.133	619.172
673.152	373.23	370.625	362.634	345.801	351.855		539.072	39.0559	32.0504	22.8038	34.7572	35.5619		559.722	417.314	416.012	419.672	406.244	413.349
673.162	264.157	259.713	242.794	247.639	246.607		539.082	-65.9538	-72.2029	-79.6554	-59.2555	-71.6658		559.732	106.765	106.157	117.022	113.961	92.6238
673.172	30.9487	10.4927	2.25813	16.6857	10.1659		539.092	-191.437	-195.993	-202.639	-196.777	-198.279		559.742	-216.122	-213.469	-220.188	-210.18	-230.938
673.182	-117.024	-137.7	-143.979	-143.826	-134.814		539.102	-290.237	-291.818	-291.046	-293.019	-283.508		559.752	-468.102	-461.569	-460.354	-459.736	-469.82
673.192	-186.505	-198.635	-209.303	-202.149	-211.068		539.112	-144.009	-148.288	-142.838	-152.696	-140.518		559.762	-551.958	-536.647	-556.656	-544.895	-552.806
673.202	-146.93	-160.666	-160.847	-155.37	-158.626		539.122	176.13	165.163	176.704	174.363	177.515		559.772	-753.024	-749.417	-748.587	-735.369	-754.894
673.212	-16.5352	-22.1013	-18.0504	-23.604	-14.2837		539.132	125.744	116.157	124.308	120.643	127.392		559.782	-846.289	-843.084	-848.478	-839.929	-856.998
673.222	0.440795	-1.28312	1.47928	-3.44658	1.25242		539.142	101.673	95.8313	103.192	93.6852	98.1957		559.792	-891.133	-879.825	-892.284	-889.837	-888.005
673.232	-77.9125	-76.4373	-73.0429	-80.653	-75.7895		539.152	325.536	314.575	327.032	321.988	323.232		559.802	-869.626	-869.936	-880.425	-873.79	-871.917
673.242	101.511	98.7779	91.9641	98.54	105.07		539.162	264.722	255.659	263.863	265.021	271.804		559.812	-735.838	-731.101	-738.98	-732.224	-725.788
673.252	39.6532	45.6717	55.6271	52.3564	40.9427		539.172	184.372	178.804	180.71	189.474	190.631		559.822	-908.978	-907.848	-907.551	-908.386	-906.943
673.262	-75.307	-76.3037	-55.9028	-57.4959	-69.4651		539.182	129.914	107.382	112.956	119.884	126.712		559.832	-911.242	-917.56	-905.267	-911.313	-921.061
673.272	-139.3	-151.504	-138.952	-147.996	-146.407		539.192	88.7709	66.1595	75.117	83.4428	73.4288		559.842	-772.901	-764.069	-765.577	-770.493	-759.437
673.282	-559.459	-547.49	-541.97	-546.756	-558.454		539.202	-130.593	-149.26	-139.136	-141.084	-145.513		559.852	-855.173	-854.639	-856.072	-860.473	-848.408
673.292	-960.295	-939.378	-941.713	-941.178	-955.551		539.212	-369.207	-385.787	-374.707	-367.281	-379.83		559.862	-500.608	-486.031	-501.438	-493.082	-495.512
673.302	-976.649	-978.047	-964.399	-950.148	-975.582		539.222	-509.199	-523.764	-511.74	-497.435	-524.36		559.872	-317.412	-309.588	-323.08	-332.51	-304.971
673.312	-908.749	-897.612	-898.229	-879.034	-901.517		539.232	-424.283	-443.219	-433.257	-419.383	-437.161		559.882	-263.177	-265.206	-275.018	-274.529	-248.906
673.322	-792.097	-798.548	-788.859	-770.45	-783.764		539.242	-399.099	-397.629	-406.196	-395.41	-406.415		559.892	-268.078	-275.102	-274.903	-275.38	-267.931
673.332	-569.114	-563.118	-539.289	-541.263	-545.491		539.252	-517.79	-517.278	-535.099	-508.586	-525.382		559.902	-201.186	-224.051	-221.099	-209.699	-202.58
673.342	-383.894	-376.785	-354.428	-369.032	-360.396		539.262	-557.213	-568.962	-569.811	-546.786	-575.729		559.912	85.9827	81.6764	88.4379	99.6338	107.712
673.352	-249.842	-249.858	-234.825	-229.768	-226.987		539.272	-575.046	-584.471	-587.673	-586.896	-581.144		559.922	65.5907	68.9378	75.7429	77.5701	78.9182
673.362	-39.6017	-40.6789	-53.3006	-45.5542	-34.2796		539.282	-500.181	-506.874	-506.307	-501.492	-495.603		559.932	248.474	271.042	264.182	267.092	271.844
673.372	178.896	184.369	160.553	163.012	188.19		539.292	-557.82	-555.264	-564.065	-551.237	-560.995		559.942	416.561	425.587	440.9	423.956	435.862
673.382	305.959	299.008	292.519	287.226	310.15		539.302	-824.416	-806.675	-807.843	-802.681	-801.147		559.952	324.423	333.749	348.386	340.165	350.345
673.392	418.637	413.712	416.382	416.091	414.576		539.312	-838.548	-826.875	-843.575	-838.237	-833.639		559.962	541.106	537.386	543.219	542.954	545.298
673.402	557.515	558.665	567.312	552.326	563.552		539.322	-793.089	-775.507	-793.528	-787.98	-780.465		559.972	596.167	604.266	585.792	600.401	594.751
673.412	333.306	326.56	332.08	328.151	325.507		539.332	-654.239	-645.389	-648.713	-645.727	-637.643		559.982	712.601	740.342	721.902	729.639	730.056
673.422	109.222	108.691	97.6338	101.652	97.7825		539.342	-883.677	-872.165	-881.144	-883.46	-886.182		559.992	636.049	653.905	662.435	642.811	653.255
673.432	60.5619	65.8808	56.999	64.6711	55.6486		539.352	-1122.46	-1113.67	-1126.58	-1123.77	-1127.39		560.002	508.298	506.767	507.491	517.504	515.338
673.442	18.1452	24.4336	21.3955	31.9866	19.1988		539.362	-1125.02	-1111.32	-1117.39	-1133.44	-1127.71		560.012	689.246	693.547	692.568	683.382	693.41
673.452	-104.534	-96.2773	-96.4616	-101.776	-95.7321		539.372	-1233.8	-1234.41	-1226.5	-1239.48	-1231.24		560.022	573.979	570.812	581.76	598.326	579.273
673.462	-34.8383	-26.9883	-23.8551	-39.1165	-35.2984		539.382	-1276.83	-1278.38	-1286	-1285.1	-1280.19		560.032	460.241	438.763	457.7	486.608	455.742
673.472	-142.709	-145.728	-149.719	-146.241	-142.817		539.392	-1176.48	-1152.48	-1173.97	-1169.32	-1174.68		560.042	495.774	481.837	490.385	520.734	509.077
673.482	-188	-185.998	-198.392	-178.692	-180.774		539.402	-1342.16	-1342.65	-1347.28	-1335.32	-1347.84		560.052	463.756	449.636	463.362	472.257	454.335
673.492	286.923	266.297	276.675	291.427	279.299		539.412	-1518.6	-1515.54	-1525.96	-1515.36	-1511.53		560.062	418.061	404.322	425.094	440.265	408.316
673.502	297.875	288.304	294.978	286.726	298.651		539.422	-1477.49	-1466.92	-1471.83	-1466.55	-1465.79		560.072	270.807	255.883	264.339	270.185	260.606
673.512	267.951	262.577	264.454	269.913	277.757		539.432	-1359.77	-1344.58	-1338.34	-1335.67	-1344.84		560.082	605.047	595.596	602.434	600.577	599.519
673.522	380.726	378.333	388.538	376.651	391.233		539.442	-1663.87	-1637.7	-1646.04	-1633.03	-1631.52		560.092	1385.69	1378.14	1374.62	1380.4	1370.7
673.532	417.1	414.595	426.135	403.455	418.577		539.452	-1869.36	-1869.68	-1859.37	-1858.7	-1856.93		560.102	685.571	675.223	682.876	685.488	672.353
673.542	272.181	264.618	265.764	267.733	267.836		539.462	-1509.09	-1507.6	-1498.43	-1497.32	-1488.11		560.112	506.352	492.9	497.122	498.745	490.772
673.552	140.643	143.733	145.709	136.439	139.373		539.472	-1618.67	-1600.61	-1605.99	-1601.5	-1605.31		560.122	266.293	264.574	260.024	265.173	272.046
673.562	-41.0922	-29.1874	-22.0342	-20.7716	-26.4235		539.482	-1550.98	-1558.88	-1553.13	-1560.56	-1549.2		560.132	-28.6891	-42.3799	-31.9484	-30.3747	-33.1627
673.572	-40.271	-42.3807	-36.2339	-29.5858	-43.7137		539.492	-1200.09	-1203.76	-1204.61	-1204.66	-1195.46		560.142	-354.975	-359.817	-362.618	-366.166	-362.895
673.582	-133.19	-123.318	-113.849	-113.788	-125.05		539.502	-1376.33	-1382.31	-1376.66	-1373.8	-1364.55		560.152	-993.966	-998.799	-995.58	-1006.11	-999.185
673.592	-217.307	-232.007	-215.67	-209.11	-212.857		539.512	-1261.22	-1262.34	-1255.66	-1249.98	-1261.5		560.162	-1202.29	-1204.88	-1202.48	-1205.62	-1202.86
673.602	-97.0556	-93.0885	-91.9838	-100.686	-85.7409		539.522	-1154.3	-1157.19	-1150.39	-1155.44	-1149.2		560.172	-1680.19	-1671.98	-1663.55	-1666.76	-1662.25
673.612	179.814	188.053	185.056	163.451	173.33		539.532	-1273.69	-1264.67	-1270.84	-1267.6	-1274.65		560.182	-1845.19	-1837.71	-1828.56	-1834.77	-1828.54
673.622	423.757	425.903	407.727	404.4	418.519		539.542	1862.51	1857.27	1860.8	1863.59	1843.15		560.192	-1695.48	-1693.08	-1683.98	-1696.5	-1686.99
673.632	519.091	510.343	504.163	509.373	502.757		539.552	4538.88	4511.37	4539.63	4512.09	4502.81		560.202	-1557.11	-1553.14	-1559.02	-1558.91	-1547.73
673.642	418.504	411.591	424.172	393.753	394.279		539.562	4632.76	4627.62	4637.9	4616.72	4602.51		560.212	-1391.81	-1383.75	-1387.45	-1393.89	-1378.92
673.652	339.224	345.756	344.542	329.39	332.256		539.572	3962.18	3960.2	3975.88	3942.66	3940.02		560.222	-1309.85	-1307.97	-1315.02	-1309.03	-1301.04
673.662	125.866	131.274	135.179	125.397	119.502		539.582	3751.7	3747.7	3763.72	3735.8	3723.99		560.232	-809.14	-793.342	-795.582	-809.762	-810.839
673.672	-58.8152	-37.7704	-51.5838	-56.538	-61.0069		539.592	3277.42	3271.01	3287.22	3273.82	3271.14		560.242	-86.2681	-78.6044	-82.2784	-96.4058	-89.1063
673.682	-247.15	-237.596	-246.573	-237.704	-242.463		539.602	2691.6	2688.64	2704.76	2681.94	2692.22		560.252	-63.1461	-50.021	-51.3142	-59.6405	-56.8248
673.692	-463.728	-455.475	-456.073	-456.55	-455.843		539.612	2653.37	2651.4	2650.17	2638.86	2636.11		560.262	1577.31	1591.35	1580.3	1570.26	1577.81
673.702	-515.252	-498.632	-499.206	-502.836	-514.285		539.622	2471.51	2472.71	2466.3	2450.77	2481.42		560.272	2840.25	2836.13	2842.71	2817.24	2826.72
673.712	-677.888	-671.711	-683.371	-669.898	-683.791		539.632	2376.9	2385.92	2378.72	2366.45	2372.56		560.282	2421.46	2419.64	2420.15	2404.4	2405.44
673.722	-624.996	-626.359	-634.582	-629.733	-635.124		539.642	2224.86	2226.12	2228.84	2223.79	2239.78		560.292	1947.69	1945.9	1953.7	1948.71	1946.1
673.732	-707.952	-701.521	-705.458	-707.182	-703.287		539.652	2152.76	2158.48	2155.05	2149.71	2166		560.302	1010.55	1026.08	1019.75	1014.86	1008.27
673.742	-724.62	-729.38	-741.709	-715.812	-732.819		539.662	2039.86	2042.81	2035.28	2042.47	2044.78		560.312	402.768	412.76	408.934	397.794	391.213
673.752	-633.722	-649.837	-651.022	-644.3	-657.31		539.672	1832.95	1829.32	1822.41	1825.06	1829.34		560.322	240.956	244.879	225.681	231.565	229.878
673.762	-692.068	-689.987	-704.887	-702.583	-711.479		539.682	1649.22	1626.51	1630.2	1626.63	1632.44		560.332	179.63	195.34	172.712	179.561	172.753
673.772	-460.022	-480.88	-480.767	-469.067	-476.754		539.692	1403.89	1404.59	1401.86	1395.24	1396.13		560.342	-177.216	-175.369	-176.907	-171.793	-181.326
673.782	-458.18	-484.18	-477.329	-464.569	-472.965		539.702	1261.84	1263.42	1266.9	1256.15	1262.89		560.352	-558.592	-558.222	-560.907	-560.121	-561.042
673.792	-404.797	-426.9	-424.155	-395.775	-415.266		539.712	1068.09	1071.06	1064.09	1067.07	1064.23		560.362	-536.193	-545.91	-530.874	-540.947	-537.179
673.802	-168.119	-190.848	-188.461	-180.291	-187.457		539.722	703.711	707.242	706.407	703.398	687.567		560.372	-634.11	-634.626	-639.3	-618.248	-628.178
673.812	117.687	90.4716	86.4176	105.388	96.2758		539.732	501.746	495.579	502.659	486.401	494.47		560.382	-695.728	-687.028	-693.062	-689.737	-691.651
673.822	485.8	471.421	477.19	479.814	482.568		539.742	359.187	348.72	365.575	354.027	362.526		560.392	-572.956	-583.222	-581.768	-587.439	-586.129
673.832	344.065	326.389	333.656	340.246	339.794		539.752	122.049	116.962	126.438	113.04	120.891		560.402	-744.013	-757.218	-763.457	-752.344	-740.369
673.842	386.761	381.21	376.405	373.311	385.594		539.762	61.492	67.7852	67.7373	71.97	63.3863		560.412	-612.165	-623.039	-626.183	-624.458	-609.727
673.852	157.996	161.836	159.397	162.863	164.258		539.772	-220.268	-215.506	-214.452	-201.703	-211.608		560.422	-483.489	-491.859	-503.398	-480.979	-491.236
673.862	-307.122	-291.539	-302.874	-290.935	-296.343		539.782	-396.711	-396.724	-390.289	-373.08	-381.481		560.432	-359.751	-362.169	-372.236	-365.649	-359.67
673.872	-125.379	-124.805	-131.589	-127.363	-112.901		539.792	-564.851	-564.873	-566.604	-552.306	-544.007		560.442	-328.363	-312.267	-335.467	-341.935	-322.492
673.882	58.6843	60.5118	47.7424	57.823	72.1133		539.802	-574.305	-579.899	-581.11	-571.239	-569.459		560.452	-300.75	-292.622	-301.325	-304.03	-294.974
673.892	624.993	639.175	633.443	629.95	632.756		539.812	-762.648	-744.056	-768.979	-762.99	-750.556		560.462	97.3403	104.65	103.778	83.4395	102.089
673.902	733.711	747.173	732.548	740.881	738.882		539.822	-906.276	-892.486	-897.735	-915.327	-907.341		560.472	170.985	176.372	171.357	177.87	172.997
673.912	554.686	569.297	566.902	558.171	574.048		539.832	-1170.26	-1169.21	-1157.23	-1172.75	-1173.18		560.482	551.356	558.46	558.902	553.765	546.272
673.922	450.294	460.823	456.77	449.26	450.817		539.842	-1143	-1159.05	-1144.4	-1136.8	-1141.88		560.492	240.159	227.743	233.466	228.407	223.005
673.932	413.154	416.638	412.501	412.834	406.102		539.852	-1191.65	-1202.29	-1193.38	-1186.47	-1184.82		560.502	80.613	64.3036	85.3568	63.7408	61.1191
673.942	328.743	325.218	332.772	317.806	325.687		539.862	-1058.75	-1049.8	-1053.57	-1057.89	-1044.66		560.512	174.765	176.827	171.342	171.176	166.325
673.952	592.121	594.764	605.367	591.214	597.25		539.872	-1166.63	-1167.35	-1170.65	-1160.35	-1156.92		560.522	207.233	218.633	200.626	204.775	192.596
673.962	542.289	557.354	566.613	561.836	553.701		539.882	-1101.38	-1110.59	-1119.5	-1114.9	-1112.24		560.532	114.392	122.523	124.283	110.381	103.818
673.972	344.518	357.826	347.707	359.433	347.605		539.892	-1152.88	-1166.55	-1170.39	-1156.54	-1158.59		560.542	-57.8227	-49.3729	-59.0174	-60.8713	-57.9453
673.982	3.18329	20.5774	16.2143	21.7576	16.9688		539.902	-1303.97	-1305.17	-1304.86	-1295.13	-1276.54		560.552	-293.565	-289.548	-287.01	-288.317	-285.126
673.992	-132.238	-124.496	-121.256	-109.94	-113.089		539.912	-1272.15	-1272.98	-1257.66	-1257.92	-1242.46		560.562	-271.915	-281.741	-276.688	-261.728	-264.333
674.002	-20.4738	-15.1704	-9.08769	1.04523	-5.83922		539.922	-1168.17	-1166.92	-1175.93	-1154.7	-1162.44		560.572	-340.15	-335.387	-348.768	-331.787	-337.449
674.012	225.846	244.506	254.928	256.504	244.012		539.932	-986.572	-985.919	-1012.33	-978.692	-990.614		560.582	-295.424	-291.312	-288.556	-289.308	-281.072
674.022	399.446	402.887	424.989	408.867	414.101		539.942	-1001.34	-1004.96	-1019.72	-1013.8	-1014.58		560.592	-139.385	-138.733	-130.081	-123.052	-117.429
674.032	103.654	111.524	129.349	111.444	113.917		539.952	-1022.33	-1026.51	-1030.72	-1031.83	-1033.67		560.602	-10.9578	-9.45259	-6.54285	-2.36758	-9.4715
674.042	-11.1093	-6.43275	-10.7116	-14.8574	-3.5705		539.962	-745.904	-744.948	-740.69	-741.294	-752.065		560.612	97.6929	98.5328	100.353	102.599	98.9331
674.052	-50.5118	-40.6957	-55.2681	-42.7803	-32.7723		539.972	-620.257	-631.982	-628.267	-617.025	-618.796		560.622	120.478	112.702	115.986	127.668	115.335
674.062	-24.7121	-25.306	-26.7119	-40.1701	-24.1678		539.982	-398.822	-392.56	-400.749	-385.263	-393.837		560.632	189.059	181.242	182.164	186.446	187.392
674.072	42.6977	42.7026	42.8705	19.3948	36.2887		539.992	-293.67	-278.773	-290.58	-289.136	-295.51		560.642	383.544	389.62	394.066	395.695	392.628
674.082	-55.3726	-49.6557	-56.1063	-71.6144	-56.3841		540.002	-406.693	-405.914	-411.109	-418.395	-409.941		560.652	325.028	327.843	319.032	328.629	322.362
674.092	11.7267	34.084	21.8963	14.7007	14.401		540.012	-262.348	-264.643	-268.358	-276.377	-269.894		560.662	1316.13	1301.69	1296.21	1285.84	1290.77
674.102	179.221	207.461	196.25	188.226	180.293		540.022	-273.983	-265.87	-279.108	-273.431	-281.205		560.672	1002.14	973.614	978.103	966.758	976.394
674.112	59.194	65.2007	68.91	60.2153	67.3665		540.032	-190.656	-176.315	-188.791	-186.137	-202.498		560.682	590.442	569.862	568.089	555.136	571.278
674.122	349.527	331.913	341.225	323.97	336.149		540.042	-396.944	-360.551	-376.478	-368.774	-384.596		560.692	432.544	429.307	427.842	410.109	423.795
674.132	274.402	271.322	266.822	256.262	270.347		540.052	-421.293	-414.712	-410.942	-409.51	-430.764		560.702	85.5332	81.4646	92.5968	80.0682	72.5226
674.142	21.5717	21.2865	15.2913	0.064992	26.6841		540.062	-104.56	-107.732	-102.943	-91.2494	-101.48		560.712	-124.566	-124.75	-121.954	-112.737	-120.821
674.152	37.5115	29.3376	33.9017	31.4619	29.3571		540.072	-62.5152	-63.8134	-58.6586	-44.8036	-62.8349		560.722	-477.315	-475.345	-480.608	-459.141	-464.772
674.162	84.0586	61.3608	88.6076	81.7934	74.2061		540.082	-126.939	-121.315	-116.025	-123.281	-126.922		560.732	-687.141	-701.302	-708.516	-668.462	-687.355
674.172	183.125	160.717	174.438	183.747	166.406		540.092	-306.15	-298.075	-301.011	-314.076	-300.564		560.742	-863.537	-867.118	-874.284	-836.203	-851.524
674.182	169.57	155.341	156.124	159.612	164.082		540.102	-346.051	-345.588	-332.926	-342.766	-343.99		560.752	-893.045	-898.846	-901.166	-878.663	-887.403
674.192	309.746	297.398	309.272	304.027	312.869		540.112	-99.8844	-105.32	-79.883	-87.6838	-85.6054		560.762	-818.895	-824.156	-815.206	-799.484	-804.607
674.202	36.6001	18.6783	43.8671	40.3176	36.4161		540.122	29.5422	25.271	30.6541	27.8519	24.6283		560.772	-962.856	-972.798	-956.357	-959.163	-954.486
674.212	-167.083	-186.16	-173.769	-168.154	-171.044		540.132	-66.3087	-51.0983	-63.2294	-62.2236	-55.8225		560.782	-830.804	-853.014	-830.668	-823.048	-833.235
674.222	-130.367	-138.763	-131.111	-133.165	-129.582		540.142	25.6785	21.5714	18.4186	22.7554	21.9366		560.792	-484.691	-488.888	-486.076	-478.581	-479.347
674.232	-149.552	-163.647	-157.744	-156.286	-153.267		540.152	103.511	101.855	101.002	102.516	102.601		560.802	-368.542	-372.042	-377.708	-360.625	-373.353
674.242	-253.236	-263.322	-254.744	-253.663	-241.137		540.162	126.247	121.235	127.421	119.095	127.992		560.812	-203.549	-201.719	-196.994	-194.738	-202.548
674.252	-392.914	-408.112	-402.5	-391.812	-400.186		540.172	100.131	93.3475	95.7491	89.0653	103.103		560.822	-147.485	-134.33	-120.997	-142.816	-126.091
674.262	-737.085	-746.499	-738.152	-733.828	-736.006		540.182	-232.477	-237.767	-234.964	-251.871	-235.031		560.832	-10.4909	-16.8513	1.75542	-18.0787	-0.3287
674.272	-838.273	-833.062	-846.379	-828.083	-840.325		540.192	-75.661	-84.4606	-86.8738	-86.7763	-81.0215		560.842	112.578	117.163	124.643	120.467	119.774
674.282	-936.377	-938.059	-949.95	-944.112	-940.5		540.202	-66.4653	-64.5617	-58.9448	-57.4923	-62.1338		560.852	-0.563697	0.79815	23.497	-2.58882	12.0218
674.292	-779.076	-789.044	-789.809	-800.9	-767.934		540.212	-131.945	-140.839	-136.152	-136.852	-133.091		560.862	93.13	89.2593	103.235	105.598	96.312
674.302	-407.884	-410.915	-408.241	-398.359	-394.422		540.222	-260.952	-280.484	-264.437	-259.262	-265.781		560.872	-94.5032	-85.9204	-80.0275	-81.0644	-76.7567
674.312	-668.375	-666.967	-661.26	-651.899	-648.952		540.232	-166.789	-168.906	-174.073	-161.518	-179.642		560.882	-20.2915	-9.69018	-13.2157	-17.6761	-13.3
674.322	-660.768	-647.093	-636.255	-626.852	-632.548		540.242	57.5605	64.1891	64.7093	58.2952	48.7306		560.892	152.768	155.685	156.353	158.543	158.141
674.332	-581.499	-570.284	-571.358	-562.826	-570.142		540.252	23.5697	19.8623	17.1721	8.81869	16.1151		560.902	302.03	303.584	307.956	293.298	306.731
674.342	-339.724	-331.114	-337.37	-343.876	-331.999		540.262	62.0007	44.9213	63.2891	45.801	53.4953		560.912	369.482	368.354	366.607	369.635	374.457
674.352	-194.411	-182.528	-186.646	-182.085	-183.275		540.272	171.137	167.727	173.397	165.792	166.67		560.922	197.323	203.734	197.294	201.445	204.175
674.362	124.935	134.035	124.477	129.914	119.373		540.282	395.94	396.852	401.838	386.058	390.557		560.932	760.509	767.296	772.762	766.873	761.269
674.372	78.9334	79.1682	76.2228	57.8416	66.4641		540.292	312.789	312.998	318.866	306.046	310.71		560.942	1609.73	1614.78	1602.67	1606.62	1595.49
674.382	130.499	125.799	133.784	120.426	123.233		540.302	137.525	144.724	131.985	140.202	147.065		560.952	486.071	499.615	498.126	489.789	486.296
674.392	237.484	241.866	251.74	247.658	241.417		540.312	488.232	478.196	481.828	480.442	486.93		560.962	459.879	484.518	479.875	479.483	476.293
674.402	283.511	296.351	294.169	296.239	278.209		540.322	475.126	466.403	479.242	471.886	461.272		560.972	335.991	353.201	349.947	338.539	358.908
674.412	309.963	303.905	313.119	299.203	289.999		540.332	248.24	255.946	251.954	254.865	243.613		560.982	65.4244	69.376	67.3204	45.3849	76.6483
674.422	335.231	335.689	332.176	330.167	314.775		540.342	200.926	211.318	207.751	222.531	189.598		560.992	-101.322	-92.7983	-97.3371	-112.146	-94.6701
674.432	351.726	343.475	339.801	349.852	340.276		540.352	92.9084	99.3511	87.0641	106.556	83.9097		561.002	-485.49	-474.827	-485.265	-485.231	-484.884
674.442	295.962	288.254	293.071	284.047	280.259		540.362	21.8861	22.0402	22.4282	35.9825	20.021		561.012	-595.399	-573.626	-599.505	-594.859	-591.958
674.452	401.478	403.57	412.829	405.701	391.522		540.372	-154.474	-153.891	-165.934	-142.368	-154.626		561.022	-755.958	-750.578	-768.681	-751.154	-769.057
674.462	529.324	534.14	537.254	536.132	523.637		540.382	-37.0672	-23.7895	-42.6254	-26.5163	-25.9347		561.032	-570.039	-562.37	-570.206	-567.159	-575.244
674.472	734.572	730.268	733.48	731.112	727.288		540.392	125.386	130.362	126.285	137.892	133.38		561.042	-415.468	-422.697	-415.327	-425.746	-421.913
674.482	898.681	899.558	892.062	889.09	878.736		540.402	159.519	162.354	154.995	158.621	159.565		561.052	-486.134	-498.328	-503.336	-487.689	-508.21
674.492	915.249	920.052	913.077	914.568	909.395		540.412	70.037	70.3046	66.9669	81.9547	84.6448		561.062	-144.95	-159.248	-169.942	-155.773	-166.621
674.502	950.922	945.972	937.9	938.826	935.345		540.422	-214.094	-216.647	-225.026	-222.155	-206.985		561.072	-130.132	-139.411	-143.881	-138.669	-140.365
674.512	805.321	802.951	783.597	797.047	781.915		540.432	48.44	49.4805	41.1183	40.0007	39.2452		561.082	67.3734	67.2529	61.585	60.7557	58.9011
674.522	539.464	543.376	523.727	550.704	528.323		540.442	311.397	294.988	304.364	296.707	292.754		561.092	814.899	800.101	805.986	797.99	786.309
674.532	149.925	143.129	141.838	145.833	137.685		540.452	106.659	96.676	107.073	99.4045	105.816		561.102	1058.29	1042.46	1050.26	1030.84	1022.02
674.542	-266.267	-273.91	-282.434	-283.342	-283.985		540.462	29.7641	17.3662	10.0466	23.4308	19.1526		561.112	1276.42	1265.52	1269.63	1258.71	1248.84
674.552	-303.345	-309.532	-324.181	-303.823	-321.56		540.472	360.669	367.142	359.472	361.946	370.777		561.122	3480.75	3467.91	3469.68	3462.11	3459.06
674.562	-398.541	-390.944	-421.007	-402.154	-412.937		540.482	374.332	389.838	386.931	384.8	387.972		561.132	2643.5	2639	2636.53	2623.21	2622.6
674.572	-355.593	-361.954	-388.356	-371.656	-365.573		540.492	263.226	259.676	267.962	255.56	267.975		561.142	1881.04	1859.48	1880.42	1860.03	1855.85
674.582	-454.588	-460.491	-465.758	-463.312	-458.903		540.502	440.526	442.592	442.02	431.966	437.946		561.152	975.341	948.772	974.846	965.66	964.96
674.592	-645.604	-637.365	-642.702	-629.449	-634.11		540.512	477.336	472.673	470.122	454.673	471.323		561.162	411.346	397.357	412.22	397.553	406.068
674.602	-706.579	-697.496	-705.216	-691.44	-697.112		540.522	231.854	227.228	234.251	220.304	246.306		561.172	-254.262	-250.685	-253.249	-255.775	-240.794
674.612	-825.082	-820.445	-813.731	-817.754	-805.678		540.532	272.766	274.54	268.88	264.149	272.924		561.182	-590.525	-577.488	-582.998	-577.719	-576.615
674.622	-827.453	-830.466	-813.621	-824.097	-806.468		540.542	340.244	337.109	335.844	339.259	336.992		561.192	-577.786	-562.73	-565.23	-583.796	-574.094
674.632	-633.169	-630.142	-628.515	-633.829	-625.033		540.552	21.0674	21.8728	22.7631	13.0692	18.1491		561.202	-814.398	-798.216	-809.056	-814.286	-797.204
674.642	-433.129	-434.311	-441.48	-441.706	-434.235		540.562	10.0488	11.0882	12.7197	3.65563	3.87186		561.212	-1031.22	-1011.46	-1022.36	-1021.92	-1010.87
674.652	-355.728	-352.216	-358.261	-361.22	-346.168		540.572	-102.495	-107.856	-113.001	-108.802	-110.148		561.222	-1046.19	-1042.03	-1035.34	-1049.72	-1040.64
674.662	-241.829	-229.924	-240.671	-239.096	-240.515		540.582	-105.149	-104.187	-93.477	-102.887	-103.933		561.232	-931.033	-926.502	-912.698	-908.067	-911.71
674.672	-253.7	-256.485	-270.325	-269.264	-265.524		540.592	-131.063	-146.244	-129.096	-146.48	-144.853		561.242	-903.236	-900.056	-907.71	-897.744	-907.338
674.682	-419.396	-397.149	-402.854	-409.267	-411.363		540.602	-1.13597	-6.53583	-6.62418	3.38096	7.65348		561.252	-916.05	-910.459	-924.368	-905.681	-909.297
674.692	-185.095	-172.7	-180.152	-188.603	-183.375		540.612	-115.314	-113.23	-110.018	-118.792	-101.113		561.262	-635.105	-632.915	-635.65	-617.054	-625.161
674.702	126.481	135.226	132.842	125.631	131.876		540.622	-184.559	-188.342	-184.687	-191.296	-184.87		561.272	-612.928	-608.23	-624.142	-619.189	-605.376
674.712	191.96	197.267	188.995	192.624	193.837		540.632	58.5852	66.442	60.8978	66.7092	76.5682		561.282	-630.464	-625.566	-636.275	-631.202	-628.276
674.722	118.111	129.446	123.861	113.989	118.517		540.642	480.033	477.3	477.798	477.085	483.571		561.292	-384.925	-383.665	-401.379	-384.796	-393.606
674.732	151.168	157.811	166.476	146.032	153.706		540.652	487.514	489.592	486.062	480.707	480.497		561.302	-192.181	-193.419	-198.113	-195.325	-195.772
674.742	329.087	337.141	335.162	323.602	334.728		540.662	519.201	521.665	524.496	514.662	514.271		561.312	-137.256	-137.043	-124.184	-132.352	-139.623
674.752	304.631	324.639	323.376	303.007	311.871		540.672	312.208	314.448	298.564	318.506	314.716		561.322	-336.301	-319.458	-304.338	-307.511	-314.911
674.762	248.254	256.834	255.618	252.879	246.882		540.682	147.576	155.483	135.448	154.775	141.702		561.332	-16.0761	-2.70939	11.2988	20.6637	11.0608
674.772	226.928	235.542	221.334	222.607	226.752		540.692	-64.407	-44.67	-68.9925	-55.0072	-62.5822		561.342	133.004	144.543	158.27	145.566	149.972
674.782	-129.044	-128.152	-141.453	-143.175	-126.665		540.702	-82.5168	-75.8667	-99.531	-79.2614	-87.1242		561.352	16.0123	28.8745	20.9661	29.3442	26.6429
674.792	-526.521	-533.215	-511.585	-533.956	-514.071		540.712	-207.326	-209.16	-214.674	-211.835	-221.967		561.362	-21.3342	-14.2638	-10.9425	-5.87613	-15.1042
674.802	-304.582	-320.366	-303.846	-292.773	-294.434		540.722	-511.293	-494.264	-500.879	-504.429	-504.406		561.372	-147.042	-149.212	-148.197	-149.257	-148.509
674.812	-175.426	-204.969	-187.37	-187.157	-172.277		540.732	-345.232	-336.68	-331.993	-329.87	-335.756		561.382	-290.033	-305.967	-295.13	-287.91	-295.398
674.822	-174.238	-187.595	-162.624	-156.116	-156.27		540.742	-212.072	-222.502	-214.026	-206.222	-222.927		561.392	-455.929	-447.409	-451.571	-449.741	-460.091
674.832	66.7093	60.861	92.2716	87.2324	97.2862		540.752	-243.62	-251.793	-256.236	-242.695	-253.294		561.402	-420.645	-406.474	-416.767	-415.765	-426.684
674.842	-65.735	-70.8446	-47.6387	-62.4681	-40.077		540.762	-176.933	-179.504	-162.375	-177.757	-183.611		561.412	-386.634	-378.459	-383.534	-370.499	-391.347
674.852	-299.338	-320.4	-304.564	-295.854	-284.367		540.772	-249.157	-251.164	-232.218	-245.671	-243.558		561.422	-505.437	-499.664	-529.252	-490.287	-504.168
674.862	-191.367	-202.841	-173.857	-168.798	-178.903		540.782	-176.767	-187.302	-167.188	-177.631	-179.22		561.432	-571.49	-576.846	-571.37	-559.654	-560.122
674.872	78.2788	73.2986	91.4626	85.519	88.5532		540.792	-17.7222	-30.8199	-10.6144	-22.414	-19.7448		561.442	-602.578	-613.479	-625.776	-616.387	-594.489
674.882	356.302	355.297	362.065	359.169	365.993		540.802	-40.4129	-46.9863	-38.7865	-44.6514	-37.2649		561.452	-543.048	-559.486	-556.017	-550.689	-526.72
674.892	337.764	337.61	339.319	350.218	329.454		540.812	-18.0711	-11.6804	4.68451	-6.28365	4.87468		561.462	-337.637	-345.321	-351.229	-347.445	-329.951
674.902	429.866	431.377	427.282	440.079	427.181		540.822	-158.722	-153.777	-147.248	-153.444	-137.728		561.472	-185.952	-203.586	-189.913	-184.695	-182.707
674.912	611.558	615.417	606.229	622.567	610.156		540.832	-108.199	-112.956	-101.28	-113.762	-108.397		561.482	18.8665	8.89523	17.0568	13.5835	23.2929
674.922	939.071	939.47	931.605	926.923	933.027		540.842	-26.9881	-41.8741	-14.4783	-34.3668	-18.3563		561.492	398.665	383.195	383.069	378.676	394.359
674.932	1153.43	1158.4	1162.93	1159.96	1155.68		540.852	-15.9638	-10.6295	5.45592	-1.98161	1.06431		561.502	553.992	533.804	541.244	538.23	551.154
674.942	862.991	869.992	856.697	867.88	866.224		540.862	-82.873	-70.9713	-69.901	-65.7656	-55.1482		561.512	1450.69	1449.02	1441.21	1443.52	1444.06
674.952	813.551	824.163	814.559	839.424	823.714		540.872	-204.549	-204.734	-204.597	-194.602	-183.252		561.522	1455.69	1453.01	1456.63	1435.21	1449.54
674.962	656.315	655.863	649.277	651.35	652.446		540.882	-15.8461	-17.0146	5.50201	-11.8812	-4.35462		561.532	945.824	947.349	932.631	926.149	928.491
674.972	216.592	212.158	217.512	211.136	207.907		540.892	-99.6483	-102.589	-87.8424	-97.1305	-88.3178		561.542	769.774	773.572	752.628	748.833	758.407
674.982	-85.8122	-91.3265	-86.6857	-72.8915	-94.0831		540.902	-212	-210.164	-213.127	-208.824	-202.45		561.552	520.291	527.27	535.339	534.742	533.836
674.992	-119.982	-113.672	-109.73	-116.968	-117.407		540.912	-151.756	-159.628	-160.65	-163.78	-147.37		561.562	422.295	406.219	418.872	420.378	418.191
675.002	21.9161	38.9675	34.9656	30.3909	14.2153		540.922	-422.514	-415.333	-411.994	-404.32	-399.975		561.572	66.269	70.9917	60.8467	71.2705	70.2881
675.012	175.755	180.272	157.003	178.516	160.074		540.932	-186.888	-194.877	-188.446	-175.761	-193.646		561.582	-14.0014	-9.97323	-8.37605	-2.49693	-6.59899
675.022	290.006	294.808	281.115	294.485	281.089		540.942	90.4559	83.5094	78.9651	97.4543	86.7118		561.592	-38.9098	-47.7048	-26.1783	-33.7298	-43.2773
675.032	217.733	229.128	229.473	221.838	233.551		540.952	147.858	142.285	140.676	145.545	142.023		561.602	-266.677	-269.757	-261.967	-261.666	-271.44
675.042	138.585	139.828	136.102	141.133	140.779		540.962	183.1	202.998	185.494	186.469	176.126		561.612	-281.213	-276.328	-267.027	-267.014	-284.438
675.052	129.296	113.609	115.557	119.005	113.373		540.972	372.828	368.317	349.306	363.603	359.725		561.622	-564.878	-556.799	-547.405	-563.182	-560.498
675.062	-179.235	-183.139	-173.151	-163.623	-179.577		540.982	387.657	392.144	380.339	378.618	374.548		561.632	-523.329	-510.508	-519.597	-513.806	-517.437
675.072	-73.952	-69.8878	-70.9128	-68.2942	-71.2789		540.992	368.778	377.795	366.696	361.95	360.998		561.642	-557.764	-543.001	-552.977	-549.394	-548.802
675.082	-15.8827	-15.4946	-25.6941	-33.5763	-13.4774		541.002	165.016	167.341	164.967	153.499	155.493		561.652	-703.777	-699.822	-703.944	-712.552	-700.629
675.092	-299.529	-309.37	-307.88	-306.682	-292.063		541.012	141.125	137.854	137.835	133.648	126.77		561.662	-681.446	-679.315	-677.816	-684.99	-685.614
675.102	-170.866	-175.656	-162.433	-178.453	-168.569		541.022	180.014	175.169	180.562	176.214	171.918		561.672	-803.277	-797.119	-791.823	-796.104	-798.242
675.112	-176.276	-162.898	-173.529	-176.117	-175.82		541.032	360.094	354.381	357.607	351.724	348.312		561.682	-704.401	-712.322	-701.436	-710.232	-703.473
675.122	-388.402	-373.48	-382.966	-380.183	-376.143		541.042	279.524	284.704	270.74	288.164	275.457		561.692	-650.705	-647.078	-640.004	-651.48	-642.243
675.132	-608.08	-608.23	-597.598	-603.64	-601.795		541.052	122.233	138.758	126.572	137.003	134.201		561.702	-629.017	-629.218	-625.094	-631.954	-619.628
675.142	-809.91	-810.168	-802.991	-805.569	-812.491		541.062	321.046	338.973	328.219	324.567	335.466		561.712	-387.26	-388.654	-381.35	-388.961	-380.938
675.152	-972.411	-971.582	-975.967	-962.95	-973.755		541.072	301.879	317.127	292.872	309.012	295.629		561.722	-448.881	-444.041	-449.581	-454.052	-454.78
675.162	-936.708	-934.135	-956.857	-928.395	-938.914		541.082	252.482	264.323	237.953	246.385	234.088		561.732	-329.279	-341.15	-332.471	-340.029	-334.799
675.172	-748.019	-749.011	-764.717	-753.886	-764.579		541.092	201.42	216.143	196.507	205.488	198.177		561.742	-206.625	-206.16	-203.717	-206.956	-203.088
675.182	-532.24	-539.871	-550.001	-557.632	-538.63		541.102	139.445	144.186	123.347	139.913	131.542		561.752	-129.929	-138.749	-145.463	-128.15	-141.656
675.192	-186.783	-200.451	-191.613	-212.708	-200.218		541.112	96.6144	93.5289	83.1487	91.4717	85.3676		561.762	211.689	203.218	204.609	212.42	205.686
675.202	55.5861	34.74	38.2134	26.3113	29.839		541.122	-50.3455	-60.1042	-57.1841	-46.5501	-69.5405		561.772	394.182	389.446	394.144	383.285	395.7
675.212	116.206	103.18	111.079	102.641	112.025		541.132	-39.741	-46.6482	-47.5453	-34.3834	-49.3728		561.782	471.751	479.338	480.782	472.458	482.702
675.222	242.065	228.093	241.578	234.149	240.027		541.142	-136.893	-152.013	-131.632	-132.128	-139.222		561.792	533.429	545.255	531.132	533.622	535.666
675.232	383.296	377.249	387.803	375.897	388.91		541.152	-359.645	-348.572	-348.954	-351.63	-358.275		561.802	285.153	285.302	279.451	269.475	282.189
675.242	445.272	439.404	445.296	442.852	441.425		541.162	-329.348	-311.383	-328.999	-327.671	-325.01		561.812	330.859	326.544	314.85	318.834	321.707
675.252	503.077	493.774	497.249	497.404	493.723		541.172	-552.963	-559.352	-551.09	-554.494	-558.105		561.822	108.663	107.429	107.286	102.957	106.958
675.262	468.912	450.816	460.21	456.676	451.861		541.182	-664.707	-654.727	-645.678	-638.126	-664.646		561.832	-74.7467	-83.02	-81.6291	-84.5115	-77.9502
675.272	389.18	387.502	399.096	391.806	384.311		541.192	-509.388	-486.355	-496.642	-494.015	-497.523		561.842	18.1609	13.5946	4.51659	11.0845	8.0058
675.282	119.366	128.244	118.471	127.76	117.609		541.202	-514.992	-507.243	-520.321	-508.078	-515.767		561.852	255.862	253.776	249.139	254.338	248.775
675.292	-39.8088	-33.2784	-44.5068	-41.3758	-51.4872		541.212	-185.794	-175.406	-185.315	-185.095	-187.03		561.862	434.861	434.099	437.315	430.664	423.858
675.302	-54.1894	-43.6026	-42.8164	-56.8922	-65.872		541.222	-279.607	-293.209	-282.159	-285.294	-279.769		561.872	370.896	366.811	378.97	375.267	362.512
675.312	-208.505	-196.734	-191.272	-207.876	-217.365		541.232	-294.747	-313.467	-315.921	-308.635	-309.2		561.882	388.782	375.78	391.507	376.017	377.592
675.322	-328.231	-313.362	-305.31	-315.316	-324.971		541.242	27.1525	11.3981	15.0899	9.86896	12.385		561.892	503.029	497.07	510.795	501.684	489.178
675.332	-468.095	-458.31	-445.147	-457.842	-469.507		541.252	-107.065	-110.45	-106.771	-128.909	-113.573		561.902	751.607	743.23	742.929	756.42	726.215
675.342	-579.65	-578.574	-565.631	-574.626	-572.5		541.262	-104.103	-95.3083	-98.305	-125.429	-109.001		561.912	924.211	911.427	909.901	923.538	893.667
675.352	-623.88	-641.709	-637.297	-635.324	-643.449		541.272	174.773	178.359	187.313	156.688	160.643		561.922	1185.65	1178.73	1176.24	1177.85	1174.15
675.362	-651.369	-657.873	-651.827	-650.574	-658.88		541.282	345.252	350.918	350.393	347.703	348.467		561.932	1541.71	1545.06	1528.35	1544.93	1533.47
675.372	-466.487	-469.249	-450.807	-469.69	-464.189		541.292	255.702	250.409	256.273	267.157	268.166		561.942	2566.67	2563.48	2564.57	2575.63	2552.39
675.382	-275.563	-273.304	-282.939	-280.108	-268.027		541.302	242.411	231.887	236.171	232.82	236.563		561.952	1855.85	1842.31	1858.39	1844.5	1835.5
675.392	-112.737	-123.282	-121.254	-130.677	-118.779		541.312	414.44	410.037	418.305	410.584	412.724		561.962	947.455	942.994	959.298	948.945	939.314
675.402	132.186	122.452	129.803	137.218	133.767		541.322	325.304	300.83	322.442	306.621	317.636		561.972	230.019	226.973	216.107	231.208	214.801
675.412	383.892	379.653	382.589	372.966	381.999		541.332	409.105	392.333	404.076	400.786	411.574		561.982	70.0557	65.2706	65.4147	78.1849	63.0938
675.422	669.44	654.774	651.819	649.684	652.059		541.342	411.575	409.966	403.908	397.676	417.009		561.992	-23.1667	-27.856	-21.4847	-16.0561	-34.7708
675.432	818.621	810.944	806.612	800.868	808.135		541.352	423.876	414.748	426.09	413.166	421.73		562.002	-339.244	-333.712	-331.325	-322.702	-341.957
675.442	747.899	739.929	734.431	725.383	740.203		541.362	499.283	485.082	500.545	495.64	504.674		562.012	-527.396	-521.692	-518.25	-509.535	-530.323
675.452	487.707	488.044	493.85	483.024	490.693		541.372	479.509	486.059	481.425	469.651	495.602		562.022	-733.757	-734.215	-726.741	-727.764	-727.042
675.462	562.642	566.546	551.722	542.799	563.333		541.382	581.084	584.612	595.792	576.959	590.563		562.032	-829.024	-822.135	-828.278	-817.046	-805.981
675.472	782.125	785.775	766.344	764.738	774.238		541.392	608.31	606.23	601.711	602.663	611.053		562.042	-866.168	-865.548	-863.445	-849.836	-847.766
675.482	625.12	622.229	617.887	599.11	612.131		541.402	456.686	468.8	484.357	453.227	467.642		562.052	-999.761	-976.588	-980.359	-992.234	-973.006
675.492	282.39	290.428	277.003	270.702	287.328		541.412	683.31	660.798	685.633	669.397	688.838		562.062	-716.045	-709.686	-709.244	-731.131	-714.368
675.502	126.635	141.371	110.884	115.58	128.694		541.422	657.463	641.121	648.509	641.736	656.594		562.072	-689.354	-693.335	-679.539	-697.084	-673.138
675.512	-159.031	-168.034	-175.338	-175.91	-166.666		541.432	467.502	466.297	455.952	446.048	475.045		562.082	-492.513	-490.687	-490.661	-495.669	-485.526
675.522	-410.613	-401.252	-423.662	-418.32	-401.967		541.442	260.783	260.252	255.643	252.01	264.484		562.092	-383.373	-387.155	-392.529	-385.576	-369.627
675.532	-451.155	-436.956	-459.643	-442.231	-440.283		541.452	224.771	200.263	213.579	210.756	210.729		562.102	-367.829	-366.878	-365.585	-360.27	-352.349
675.542	-322.313	-316.354	-323.553	-314.001	-312.638		541.462	395.401	371.091	382.049	399.743	391.064		562.112	-339.984	-323.803	-334.279	-341.759	-331.53
675.552	-384.577	-380.195	-383.458	-371.759	-368.388		541.472	332.344	301.833	317.341	323.119	318.823		562.122	213.192	223.3	203.12	205.195	214.054
675.562	-471.521	-468.901	-467.679	-454.737	-460.031		541.482	300.134	298.083	296.943	293.931	307.324		562.132	919.157	918.596	925	915.244	919.286
675.572	-470.626	-455.795	-459.338	-458.072	-460.343		541.492	406.618	396.129	401.999	391.648	405.755		562.142	95.2262	107.933	116.676	101.399	109.975
675.582	-715.716	-704.81	-718.282	-681.301	-702.453		541.502	422.845	424.168	423.167	425.521	421.195		562.152	-194.077	-169.101	-189.454	-193.374	-186.139
675.592	-473.164	-454.989	-472.522	-449.319	-449.116		541.512	406.738	422.173	412	424.007	407.226		562.162	98.9948	106.181	99.3258	98.2337	99.3751
675.602	-291.016	-290.832	-301.59	-284.615	-287.511		541.522	92.7238	89.8623	87.228	106.092	88.1518		562.172	27.3935	33.5137	18.3344	27.9566	29.3304
675.612	-252.319	-258.271	-254.979	-252.311	-255.401		541.532	44.5447	38.7375	37.3755	57.9191	33.992		562.182	-171.278	-164.546	-200.111	-174.144	-180.096
675.622	-167.358	-175.145	-165.067	-157.462	-162.151		541.542	-47.2001	-44.8064	-47.5535	-51.3367	-64.0126		562.192	-429.514	-405.088	-427.491	-406.697	-422.029
675.632	-144.375	-143.294	-152.481	-144.768	-144.345		541.552	-354.823	-342.591	-359.545	-334.413	-368.002		562.202	-638.681	-627.195	-641.792	-617.521	-630.642
675.642	54.4301	40.4111	51.3803	56.0968	53.7932		541.562	-611.744	-597.947	-610.598	-576.073	-618.399		562.212	-547.429	-540.071	-542.686	-533.416	-530.457
675.652	182.272	192.136	192.599	193.002	188.154		541.572	-816.657	-802.434	-812.618	-782.87	-810.74		562.222	-796.741	-790.206	-803.365	-799.951	-777.002
675.662	61.1865	62.6716	66.7846	85.0218	72.0957		541.582	-1114.32	-1102.52	-1114.49	-1091.56	-1108.94		562.232	-987.465	-959.28	-978.648	-971.139	-965.548
675.672	194.54	192.033	204.809	207.631	207.933		541.592	-990.671	-977.872	-984.922	-978.159	-967.705		562.242	-879.583	-882.1	-889.653	-882.72	-883.777
675.682	77.0362	79.4531	91.0294	99.6738	99.3066		541.602	-1068.29	-1054.39	-1059.43	-1051.32	-1058.81		562.252	-870.056	-878.813	-881.636	-863.025	-872.843
675.692	-132.766	-127.674	-113.904	-107.334	-115.89		541.612	-1257.19	-1237.31	-1249.47	-1227.74	-1243.19		562.262	-601.532	-609.393	-610.199	-603.021	-598.66
675.702	-143.163	-143.522	-128.625	-125.628	-128.459		541.622	-1374.49	-1364.25	-1361.11	-1349.47	-1356.71		562.272	-461.368	-461.71	-456.28	-457.934	-442.413
675.712	-39.1466	-34.458	-16.2261	-27.9687	-25.9796		541.632	-1172.13	-1171.25	-1159.8	-1155.57	-1161.35		562.282	1019.33	1019.76	1018.21	1014.41	1020.56
675.722	57.5059	65.1015	66.1411	68.5761	61.8782		541.642	-1346.15	-1339.33	-1343.35	-1331.66	-1339.93		562.292	1159.42	1148.34	1155.25	1149.48	1159.52
675.732	145.871	147.945	153.149	163.239	150.386		541.652	-1517.74	-1523.03	-1513.26	-1509.27	-1501.57		562.302	838.444	830.938	846.384	838.906	845.497
675.742	263.978	273.347	275.846	281.267	269.409		541.662	-1353.64	-1349.92	-1346.31	-1342.53	-1341.58		562.312	1164.27	1158.03	1170.89	1157.66	1158.27
675.752	95.8936	106.638	109.145	109.048	97.9594		541.672	-1356.6	-1352.05	-1346.7	-1332.39	-1339.67		562.322	844.145	834.402	844.111	834.472	837.223
675.762	8.03369	22.1094	19.1216	27.7855	12.2051		541.682	-1393.69	-1386.37	-1371.26	-1372.26	-1380.99		562.332	466.187	467.827	470.741	459.13	475.303
675.772	-9.97552	3.28321	-3.19479	1.30464	-9.2836		541.692	-1513.68	-1499.44	-1501.46	-1506.93	-1513.6		562.342	133.368	140.621	142.276	128.457	145.665
675.782	213.142	220.839	219.951	213.333	205.117		541.702	-1653.64	-1642.22	-1653.63	-1653.37	-1647.75		562.352	-174.057	-158.664	-157.976	-168.048	-161.925
675.792	297.33	289.068	311.159	288.769	292.818		541.712	-1652.26	-1648.51	-1649.03	-1649.41	-1643.17		562.362	-288.847	-306.389	-283.878	-291.236	-297.162
675.802	196.305	193.08	197.963	187.162	185.36		541.722	-1797.22	-1809.18	-1799.97	-1799.06	-1801		562.372	-610.205	-621.681	-610.136	-603.07	-612.609
675.812	-121.714	-117.03	-116.958	-112.871	-121.842		541.732	-1944.02	-1949.15	-1961.46	-1953.58	-1961.67		562.382	-621.857	-628.697	-620.997	-608.816	-622.176
675.822	-291.426	-294.91	-287.37	-285.177	-302.038		541.742	-2258.36	-2249.14	-2261.73	-2261.74	-2251.28		562.392	-511.069	-519.823	-504.368	-505.673	-512.911
675.832	-186.888	-186.829	-182.945	-177.044	-189.988		541.752	-2352.9	-2359.64	-2364.51	-2340.72	-2343.9		562.402	-773.911	-778.705	-760.029	-774.24	-772.19
675.842	-111.391	-111.857	-103.172	-107.451	-110.666		541.762	-2026.35	-2027.32	-2024.17	-2014.12	-2015.7		562.412	-835.671	-838.851	-819.802	-833.225	-833.803
675.852	54.731	42.5672	46.8808	39.0298	37.6977		541.772	-1884.82	-1886.81	-1894.27	-1881.1	-1881.99		562.422	-1023.2	-1014.12	-1017.89	-1017.89	-1018.3
675.862	38.6576	28.9517	33.9561	33.6614	29.7563		541.782	-1784.2	-1788.96	-1792.4	-1786.76	-1779.33		562.432	-1107.36	-1106.64	-1099.17	-1103.85	-1107.84
675.872	216.026	218.901	219.194	216.919	209.145		541.792	-1663.7	-1669.67	-1670.64	-1655.66	-1654.6		562.442	-1034.61	-1043.87	-1030.82	-1040.73	-1040.94
675.882	116.372	112.324	110.658	109.379	120.732		541.802	-1654.04	-1665.97	-1670.41	-1650.29	-1652.29		562.452	-800.333	-797.819	-818.477	-809.337	-809.887
675.892	338.514	331.096	340.092	319.641	341.643		541.812	-1568.9	-1564.51	-1553.16	-1563.27	-1546.24		562.462	-466.18	-466.114	-483.93	-476.852	-476.495
675.902	811.663	806.643	818.079	805.512	800.19		541.822	-350.346	-333.989	-343.09	-354.843	-335.761		562.472	-311.333	-307.493	-301.715	-303.538	-303.486
675.912	738.191	734.076	742.36	726.757	737.892		541.832	3466.03	3473.85	3477.94	3467.65	3463.03		562.482	-298.82	-294.911	-291.797	-310.087	-288.417
675.922	704.852	684.861	699.498	680.477	699.594		541.842	4553.95	4554.37	4559.82	4529.86	4529.74		562.492	-134.478	-133.94	-138.112	-142.696	-129.541
675.932	606.742	606.672	608.867	614.086	601.251		541.852	4513.22	4517.05	4502.14	4477.3	4499.62		562.502	-254.942	-267.245	-257.608	-260.164	-253.341
675.942	462.382	465.01	457.441	461.737	467.938		541.862	4242.83	4247.77	4234.25	4215.55	4231.39		562.512	-285.426	-303.946	-289.919	-303.289	-295.683
675.952	567.645	565.646	558.797	568.007	569.766		541.872	4174.16	4177.38	4183.55	4155.04	4165.49		562.522	-328.573	-329.976	-343.234	-345.122	-345.807
675.962	415.217	404.236	418.539	424.583	416.323		541.882	3528.13	3529.43	3531.39	3514.56	3533.28		562.532	-94.6265	-107.296	-113.624	-113.769	-111.624
675.972	448.731	423.135	452.064	429.204	451.624		541.892	2910.12	2889.83	2895.64	2889.23	2901.84		562.542	141.052	124.541	132.662	137.575	116.778
675.982	369.068	361.979	373.747	372.677	385.19		541.902	2679.12	2670.74	2682.5	2660.22	2677.61		562.552	609.748	578.953	597.47	588.244	575.174
675.992	36.2106	31.6488	39.7018	34.5302	38.541		541.912	2866.31	2873.59	2881.06	2861.79	2859.79		562.562	1431.33	1405.5	1414.97	1409.99	1409.28
676.002	23.8339	15.5578	19.879	24.6161	23.4062		541.922	2766.64	2782.67	2779.3	2761.06	2754.22		562.572	1819.19	1809.88	1813.08	1799.54	1793.75
676.012	3.15675	10.9904	1.12216	18.8603	7.12672		541.932	2492.7	2496.81	2499.78	2480	2487.3		562.582	4072.44	4059.8	4057.62	4051.03	4035.53
676.022	-93.3835	-83.7034	-92.4539	-82.4274	-91.9183		541.942	2243.52	2234.92	2239.42	2209.95	2231.01		562.592	3235.09	3219.52	3221.41	3223.07	3215.07
676.032	-183.511	-191.872	-205.112	-196.657	-204.351		541.952	2077.78	2077.66	2081.61	2059.46	2063.66		562.602	2226.25	2208.48	2212.85	2207.48	2208.11
676.042	-212.675	-211.691	-223.682	-213.379	-228.384		541.962	1873.01	1895.39	1881.52	1880.51	1875.31		562.612	1576.25	1550.58	1564.68	1551.67	1567.92
676.052	-420.936	-423.851	-430.772	-425.183	-431.147		541.972	1629.93	1641.37	1620.83	1616.24	1627.9		562.622	1041.76	1029.03	1032.12	1023	1036.73
676.062	-455.499	-453.43	-475.107	-463.695	-457.636		541.982	1425.81	1435.46	1422.35	1420.82	1425.43		562.632	518.783	534.513	536.338	524.598	530.026
676.072	-382.104	-376.874	-384.696	-396.952	-390.383		541.992	1275.16	1285.61	1268.17	1264.46	1260.26		562.642	96.4029	98.5503	96.8347	103.815	103.155
676.082	-269.179	-270.367	-276.944	-292.017	-275.213		542.002	1016.56	1020.28	1011.87	997.396	1000.81		562.652	-232.991	-224.77	-230.955	-212.08	-210.29
676.092	-138.904	-151.423	-151.912	-157.722	-138.453		542.012	819.741	811.714	818.333	800.401	811.491		562.662	-294.985	-297.295	-297.394	-289.793	-273.213
676.102	-155.107	-160.915	-162.936	-165.78	-168.749		542.022	350.488	346.774	334.948	343.883	346.981		562.672	-544.28	-526.064	-525.909	-529.51	-511.811
676.112	-182.436	-185.681	-180.35	-180.405	-193.05		542.032	199.356	198.254	208.522	201.431	205.914		562.682	-691.487	-670.441	-670.999	-660.675	-663.785
676.122	-337.644	-327.241	-340.889	-334.488	-326.718		542.042	-12.0015	-22.7303	-15.1412	-29.4385	-29.7339		562.692	-726.729	-717.85	-711.476	-714.709	-715.418
676.132	-354.157	-340.453	-356.147	-351.732	-354.262		542.052	-399.355	-397.002	-404.779	-400.437	-405.426		562.702	-751.649	-735.218	-733.488	-723.295	-744.864
676.142	-242.008	-223.163	-246.538	-245.518	-239.212		542.062	-460.102	-455.023	-467.718	-457.554	-471.795		562.712	-626.969	-613.455	-621.487	-595.334	-618.358
676.152	-258.17	-243.545	-256.271	-259.728	-251.085		542.072	-708.504	-724.221	-720.344	-728.973	-726.128		562.722	-698.981	-681.834	-689.227	-666.815	-688.846
676.162	-415.87	-400.032	-410.632	-410.427	-402.971		542.082	-888.44	-891.303	-887.539	-886.49	-893.616		562.732	-647.125	-635.492	-639.882	-617.323	-634.686
676.172	-527.391	-514.924	-528.187	-534.314	-525.412		542.092	-1075.83	-1073.01	-1083.18	-1068.03	-1077.02		562.742	-580.385	-570.301	-583.384	-561.197	-574.384
676.182	-578.84	-567.718	-572.686	-582.844	-587.388		542.102	-1049.19	-1050.99	-1046.39	-1048.43	-1044.24		562.752	-640.375	-637.448	-653.928	-627.845	-644.019
676.192	-549.064	-548.946	-556.165	-541.266	-552.816		542.112	-1006.87	-1005.16	-992.636	-1001.34	-997.03		562.762	-579.408	-587.206	-588.283	-559.982	-582.936
676.202	-597.459	-603.762	-604.009	-594.521	-609.391		542.122	-1101.62	-1101.65	-1118.11	-1099.54	-1108.83		562.772	-697.359	-705.66	-714.57	-690.271	-700.115
676.212	-803.05	-813.803	-815.217	-806.655	-812.588		542.132	-1089.63	-1079.88	-1089.57	-1073.55	-1085.68		562.782	-233.507	-226.876	-240.715	-229.945	-242.46
676.222	-735.898	-761.903	-748.136	-728.419	-745.435		542.142	-1003.78	-1015.24	-1013.97	-993.176	-1007.66		562.792	375.572	386.684	366.493	381.892	369.833
676.232	-726.498	-734.41	-732.452	-728.944	-724.845		542.152	-1047.27	-1062.18	-1067.84	-1040.03	-1047.14		562.802	233.727	241.875	228.658	242.855	224.731
676.242	-532.831	-538.895	-538.472	-551.132	-530.845		542.162	-978.94	-992.612	-981.807	-977.021	-984.612		562.812	100.115	112.109	107.246	98.4969	89.6024
676.252	-348.287	-347.218	-354.149	-371.027	-350.984		542.172	-1116.77	-1121.78	-1110.28	-1106.67	-1107.56		562.822	-249.835	-239.445	-243.233	-253.109	-265.236
676.262	-332.624	-332.845	-332.066	-348.94	-343.997		542.182	-1194.49	-1204.11	-1186.33	-1187.72	-1198.98		562.832	-173.364	-158.144	-156.99	-176.967	-173.884
676.272	-324.656	-324.247	-326.654	-325.765	-320.883		542.192	-1248.22	-1265.76	-1254.9	-1248.82	-1249		562.842	42.2435	55.1645	50.7682	17.9023	37.9114
676.282	-281.691	-260.239	-280.267	-283.576	-266.431		542.202	-1120.73	-1123.45	-1130.13	-1113.46	-1110.53		562.852	-239.654	-239.541	-231.489	-251.334	-249.046
676.292	-43.4616	-32.9218	-38.2181	-48.2114	-42.0573		542.212	-1089.87	-1104.7	-1100.05	-1091.62	-1103.44		562.862	-486.588	-489.761	-480.024	-489.602	-475.432
676.302	251.706	250.421	241.395	234.789	253.432		542.222	-1186.16	-1219.15	-1195.2	-1189.45	-1190.04		562.872	-652.145	-640.146	-648.107	-647.883	-649.334
676.312	355.61	363.728	362.164	347.413	367.917		542.232	-1050.73	-1064.74	-1051.98	-1049.19	-1054.21		562.882	-763.333	-758.537	-768.338	-769.615	-768.143
676.322	686.613	673.541	674.593	667.32	682.197		542.242	-1075.03	-1089.77	-1079.2	-1069.3	-1084.96		562.892	-890.914	-890.456	-892.973	-904.409	-887.982
676.332	848.665	843.248	837.536	828.729	846.155		542.252	-1098.88	-1120.13	-1096.33	-1088.34	-1102.85		562.902	-1014.46	-1012.41	-1019.13	-1023.74	-1009.02
676.342	851.575	844.596	845.679	829.826	851.185		542.262	-981.4	-1004.73	-978.472	-988.433	-999.812		562.912	-852.567	-846.703	-853.546	-853.59	-847.608
676.352	864.613	861.083	865.085	858.079	874.772		542.272	-783.118	-787.16	-767.455	-785.638	-782.648		562.922	-570.345	-587.297	-579.236	-578.011	-577.268
676.362	765.156	765.033	771.609	776.224	760.344		542.282	-652.892	-648.01	-657.231	-656.047	-643.735		562.932	18.9067	24.0966	26.7965	12.8366	25.159
676.372	577.132	590.25	591.367	591.84	589.836		542.292	-718.174	-715.109	-723.159	-722.965	-726.219		562.942	1727.92	1726.52	1724.69	1713.96	1716.21
676.382	372.395	381.422	388.705	384.048	373.358		542.302	-718.121	-722.478	-704.966	-716.018	-714.909		562.952	920.73	940.29	949.993	926.701	934.515
676.392	470.337	470.792	482.615	463.441	467.281		542.312	-451.452	-455.422	-452.75	-436.263	-448.702		562.962	727.085	735.004	749.568	720.13	735.978
676.402	519.292	524.198	526.039	508.264	522.732		542.322	-413.189	-422.211	-416.332	-407.814	-421.828		562.972	549.423	552.736	545.286	532.655	559.237
676.412	255.656	279.851	273.19	254.673	267.531		542.332	-338.272	-338.928	-329.327	-327.344	-329.602		562.982	336.106	345.4	338.875	334.57	344.095
676.422	146.112	148.64	170.264	148.179	154.592		542.342	-281.906	-282.708	-270.139	-279.072	-280.957		562.992	-7.44058	8.00025	2.4526	-1.82843	3.39807
676.432	117.172	114.144	118.31	115.473	118.596		542.352	-284.357	-281.056	-285.296	-267.801	-279.067		563.002	-244.74	-230.221	-237.082	-231.015	-236.282
676.442	-5.0436	-4.54882	-2.87857	2.15043	-3.48743		542.362	-140.82	-148.675	-151.49	-121.988	-126.718		563.012	-269.456	-247.228	-270.681	-260.251	-253.627
676.452	-19.3979	-26.7813	-18.4848	-12.0894	-18.1816		542.372	-354.79	-370.126	-365.942	-369.363	-361.313		563.022	-443.223	-426.911	-445.766	-439.226	-425.646
676.462	-110.499	-118.078	-128.341	-115.647	-118.55		542.382	-430.929	-425.817	-417.728	-431.449	-433.294		563.032	-540.72	-555.967	-551.176	-556.789	-542.394
676.472	-121.036	-119.033	-130.703	-111.385	-112.38		542.392	-426.366	-406.963	-418.785	-408.737	-427.236		563.042	-510.303	-519.227	-499.255	-519.652	-499.947
676.482	44.7431	34.5052	35.5301	59.9241	48.255		542.402	-403.989	-381.663	-385.337	-375.868	-374.415		563.052	-614.07	-624.842	-619.441	-621.925	-610.228
676.492	344.976	339.224	341.218	361.958	344.405		542.412	-368.761	-347.412	-347.567	-343.715	-341.155		563.062	-578.83	-581.521	-575.661	-575.088	-577.945
676.502	296.167	265.776	287.553	295.407	280.405		542.422	-343.443	-322.946	-313.051	-325.844	-322.471		563.072	-654.871	-661.024	-652.093	-658.599	-655.699
676.512	74.846	66.0238	75.3796	93.5011	70.7678		542.432	-232.152	-216.529	-222.325	-219.436	-202.247		563.082	-367.565	-386.89	-369.89	-367.713	-362.353
676.522	63.5313	60.4321	63.6903	81.624	59.3347		542.442	-74.0523	-70.8961	-85.6036	-69.8276	-70.0133		563.092	-18.9814	-34.8249	-0.555357	-13.1776	-12.3357
676.532	-37.898	-43.7947	-41.4408	-26.4844	-42.2991		542.452	-32.337	-14.7402	-25.5336	-11.5716	-5.91136		563.102	-11.2804	-30.9565	-7.29697	-2.80984	-14.0016
676.542	28.0709	29.357	40.6755	43.0272	39.7002		542.462	102.154	118.932	96.8515	109.014	130.154		563.112	-98.8826	-115.222	-108.183	-102.456	-104.203
676.552	229.03	233.923	251.576	234.699	227.893		542.472	191.373	202.526	179.961	182.969	203.052		563.122	-263.976	-259.669	-252.939	-272.107	-256.432
676.562	357.741	358.852	369.987	354.401	356.514		542.482	433.032	456.085	444.888	432.893	455.432		563.132	364.165	357.437	350.147	348.082	354.45
676.572	552.3	560.432	563.303	551.596	543.572		542.492	422.003	442.738	435.465	441.143	445.389		563.142	962.65	956.71	945.778	959.398	951.511
676.582	552.987	551.379	561.576	554.609	549.63		542.502	460.895	460.732	453.796	462.969	458.35		563.152	1664.19	1658.2	1652.2	1656.95	1644.85
676.592	288.39	294.795	293.152	303.694	285.603		542.512	607.175	624.865	618.761	615.143	613.257		563.162	1749.05	1735.56	1731.64	1749.3	1732.84
676.602	263.136	283.316	294.997	282.086	275.986		542.522	546.939	563.084	550.716	542.016	540.337		563.172	2305.21	2279.14	2294.37	2307.93	2292.25
676.612	141.33	152.964	149.994	164.309	149.899		542.532	614.831	612.64	602.836	594.254	599.644		563.182	3706.71	3682.95	3696.19	3703.84	3682
676.622	98.6617	134.023	121.202	133.262	115.463		542.542	451.336	466.743	455.273	452.626	464.992		563.192	2273.87	2270.55	2258.3	2263.4	2260.77
676.632	-104.424	-109.91	-111.341	-105.594	-111.295		542.552	625.952	643.596	632.308	618.698	616.055		563.202	1570.92	1563.75	1565.86	1562.05	1543.92
676.642	-375.062	-377.055	-380.939	-365.562	-372.309		542.562	981.182	988.731	974.421	963.208	968.958		563.212	1009.28	998.554	1006.11	1007.63	998.315
676.652	-412.331	-427.463	-433.575	-420.678	-423.078		542.572	836.634	831.223	820.239	817.407	821.318		563.222	219.672	212.054	213.681	230.419	221.272
676.662	-567.676	-578.098	-594.48	-563.545	-578.722		542.582	771.598	776.95	777.432	769.263	768.029		563.232	-170.888	-179.159	-175.441	-163.609	-177.005
676.672	-380.387	-395.82	-396.6	-374.141	-393.788		542.592	932.853	948.441	941.808	925.833	940.32		563.242	-491.099	-505.196	-494.533	-485.678	-483.387
676.682	-354.296	-355.703	-361.62	-346.228	-351.463		542.602	905.84	910.984	914.056	908.085	899.311		563.252	-831.495	-826.659	-832.14	-841.749	-830.03
676.692	-277.217	-290.678	-281.553	-269.431	-281.484		542.612	897.392	910.818	906.521	888.664	897.119		563.262	-863.081	-872.7	-867.133	-873.683	-874.369
676.702	-297.71	-313.789	-299.874	-289.997	-293.44		542.622	693.881	688.996	705.76	688.835	690.457		563.272	-1057.12	-1058.68	-1061.77	-1041.63	-1043.45
676.712	-175.343	-189.833	-177.911	-181.556	-178.319		542.632	627.502	621.627	627.266	626.344	620.645		563.282	-1083.59	-1070.45	-1074.86	-1067.81	-1068.11
676.722	126.54	119.518	120.554	131.507	119.922		542.642	409.082	401.271	415.967	409.418	402.547		563.292	-1230.78	-1223.73	-1231.69	-1232.68	-1229.83
676.732	116.329	113.879	107.903	114.614	109.902		542.652	499.833	492.8	503.154	496.024	488.28		563.302	-1346.68	-1335.66	-1343.56	-1326.98	-1342.1
676.742	-54.8212	-57.356	-66.3044	-60.1282	-73.9906		542.662	605.525	613.153	620.255	620.294	604.914		563.312	-1341.58	-1320.25	-1329.63	-1329.22	-1336.36
676.752	-127.553	-126.985	-120.037	-116.922	-124.876		542.672	529.492	521.295	524.66	534.239	516.16		563.322	-1342.92	-1317.92	-1331.54	-1342.8	-1339.12
676.762	-346.884	-344.927	-347.79	-349.372	-350.17		542.682	538.506	529.294	535.756	528.06	528.228		563.332	-1027.43	-1021.58	-1029.22	-1022.97	-1041.85
676.772	-432.585	-443.903	-437.917	-446.544	-445.775		542.692	562.618	553.362	566.753	555.781	564.871		563.342	-806.1	-805.779	-804.422	-811.869	-816.401
676.782	-510.62	-525.534	-520.964	-524.499	-523.182		542.702	541.168	512.096	518.418	527.151	521.27		563.352	-1104.98	-1100.17	-1099.27	-1103.97	-1096.9
676.792	-497.871	-501.772	-504.414	-510.387	-501.455		542.712	553.007	551.75	547.016	555.266	546.883		563.362	-1095.63	-1099.08	-1102.54	-1099.62	-1097.79
676.802	-419.615	-409.203	-410.937	-420.981	-400.964		542.722	387.408	393.508	375.705	380.19	374.829		563.372	524.332	505.068	499.362	492.26	508.573
676.812	-620.683	-628.135	-626.145	-619.733	-622.45		542.732	281.529	277.593	255.853	260.903	263.744		563.382	624.353	616.093	619.898	604.114	621.237
676.822	-737.465	-744.431	-738.119	-748.938	-739.078		542.742	221.328	219.036	222.063	204.814	218.764		563.392	332.818	326.477	326.888	327.472	331.875
676.832	-811.725	-816.096	-818.564	-835.506	-823.243		542.752	81.6518	80.0772	87.5251	79.5683	93.8406		563.402	193.36	192.026	183.376	196.986	188.184
676.842	-886.338	-892.27	-883.187	-907.071	-900.085		542.762	57.1464	64.0697	50.6231	54.5904	68.6606		563.412	135.28	119.342	123.144	129.589	136.11
676.852	-767.075	-750.845	-762.023	-766.539	-767.453		542.772	143.163	138.74	137.263	138.524	136.771		563.422	-156.257	-179.149	-174.08	-170.791	-168.728
676.862	-783.679	-759.607	-775.574	-775.336	-762.904		542.782	225.123	215.669	231.382	223.631	211.25		563.432	-431.486	-458.77	-434.663	-429.275	-442.713
676.872	-824.386	-816.158	-821.311	-819.971	-799.896		542.792	70.2544	60.7512	66.0972	63.5144	60.2816		563.442	-547.431	-550.537	-529.986	-540.434	-529.898
676.882	-500.916	-491.196	-496.597	-506.343	-479.12		542.802	-216.836	-223.349	-215.815	-212.843	-212.012		563.452	-653.748	-634.285	-628.87	-626.029	-625.065
676.892	-88.8514	-85.8246	-87.656	-99.0218	-71.8453		542.812	-83.3211	-98.0973	-94.2134	-95.2654	-93.2325		563.462	-504.378	-495.515	-492.041	-484.725	-498.999
676.902	87.6604	94.3299	85.6941	91.1622	103.213		542.822	79.3068	64.5784	64.053	43.7507	72.9607		563.472	-511.168	-494.113	-505.438	-496.878	-498.375
676.912	267.26	271.196	268.524	267.592	276.968		542.832	136.473	119.962	123.659	121.853	127.552		563.482	-485.631	-487.776	-483.767	-480.584	-484.269
676.922	524.77	518.122	531.855	528.924	529.328		542.842	-48.3499	-42.8906	-43.2378	-46.1683	-42.0537		563.492	-581.119	-578.964	-580.301	-573.69	-553.004
676.932	627.625	627.907	636.758	637.623	628.936		542.852	-139.995	-147.381	-142.897	-142.666	-136.769		563.502	-601.389	-603.779	-597.162	-591.989	-576.289
676.942	798.649	809.732	806.201	798.181	795.592		542.862	-149.797	-162.476	-164.21	-144.129	-143.851		563.512	-367.543	-354.489	-360.929	-351.791	-362.473
676.952	971.316	971.902	985.932	963.118	964.841		542.872	-174.808	-197.144	-200.34	-176.49	-185.429		563.522	-351.178	-339.396	-358.415	-337.58	-346.266
676.962	750.938	754.857	743.945	740.361	743.649		542.882	-369.544	-384.301	-375.74	-358.993	-373.849		563.532	-283.949	-279.43	-287.909	-285.307	-284.397
676.972	712.211	709.994	702.267	707.975	701.606		542.892	-539.466	-549.41	-540.013	-534.529	-540.474		563.542	122.358	132.588	136.837	135.298	121.446
676.982	524.566	530.441	537.886	519.177	530.007		542.902	-288.208	-294.778	-283.914	-283.316	-289.74		563.552	1395.62	1392.05	1402.59	1400.07	1392.63
676.992	311.13	319.337	318.057	310.48	329.022		542.912	-244.812	-243.87	-246.221	-236.963	-238.106		563.562	934.153	947.993	940.006	931.144	940.087
677.002	61.6152	65.7976	68.1704	58.8762	60.762		542.922	-305.71	-312.047	-304.062	-301.775	-296.41		563.572	725.849	746.544	731.871	724.879	731.591
677.012	-248.241	-245.289	-247.27	-250.61	-257.251		542.932	-216.61	-208.862	-204.942	-221.511	-203.519		563.582	932.897	933.646	927.373	928.469	927.296
677.022	-119.268	-122.709	-132.05	-141	-120.924		542.942	-143.108	-142.841	-129.026	-143.506	-130.143		563.592	938.147	955.299	938.182	940.217	944.937
677.032	7.38886	19.2735	0.849912	-0.87452	6.90735		542.952	-160.435	-137.29	-159.908	-163.542	-157.272		563.602	649.576	666.67	642.529	653.97	650.476
677.042	-8.70051	-4.45355	-15.0047	-19.9459	-20.6845		542.962	-265.386	-263.499	-273.412	-272.874	-269.018		563.612	463.838	469.067	468.607	463.832	459.184
677.052	-35.559	-32.7874	-39.7606	-43.5958	-25.3367		542.972	-198.292	-196.818	-201.883	-184.522	-190.892		563.622	252.79	258.41	262.388	259.48	251.857
677.062	-119.038	-107.87	-123.323	-122.935	-112.712		542.982	-113.667	-120.04	-128.31	-114.565	-124.169		563.632	183.287	189.149	192.143	195.965	177.487
677.072	-57.8278	-58.5154	-70.5751	-62.5711	-46.7436		542.992	-187.551	-185.612	-201.565	-180.608	-189.047		563.642	8.53541	28.8847	16.2799	9.36639	16.3546
677.082	-33.4655	-30.5181	-25.0372	-31.8429	-14.1075		543.002	-224.653	-231.678	-231.675	-223.453	-233.072		563.652	-100.24	-113.659	-101.271	-113.96	-103.173
677.092	7.72368	13.0595	25.2897	14.4114	1.95765		543.012	-194.177	-191.233	-204.039	-188.653	-195.624		563.662	-84.1491	-92.3048	-86.8144	-95.8235	-88.635
677.102	-19.8704	-19.0724	-14.3959	-14.953	-21.1025		543.022	-487.026	-498.399	-502.281	-499.562	-502.32		563.672	-146.316	-137.569	-141.811	-139.628	-141.129
677.112	-10.6705	-11.9256	-7.13021	-12.505	-8.78385		543.032	-420.349	-440.39	-429.362	-431.456	-426.59		563.682	-208.127	-206.933	-203.457	-194.766	-204.136
677.122	-50.9807	-59.7022	-53.2334	-59.3843	-51.0051		543.042	-566.852	-582.996	-584.129	-577.834	-576.928		563.692	-347.414	-339.783	-340.293	-344.93	-344.629
677.132	96.2805	86.6094	91.3701	101.642	86.7427		543.052	-740.696	-754.628	-746.457	-739.127	-755.447		563.702	-338.502	-324.771	-341.478	-324.725	-330.619
677.142	263.018	271.542	266.731	271.543	253.685		543.062	-716.673	-714.355	-713.72	-709.605	-721.621		563.712	-343.972	-338.146	-337.977	-328.313	-335.616
677.152	787.229	802.574	787.744	804.942	794.442		543.072	-596.04	-604.386	-581.702	-591.479	-596.061		563.722	-449.201	-433.012	-436.276	-425.586	-427.584
677.162	1243.98	1257.63	1247.65	1262.39	1250.05		543.082	-672.606	-670.764	-663.87	-670.877	-663.935		563.732	-357.151	-341.014	-351.91	-329.052	-350.762
677.172	1206.69	1225.75	1227.16	1230.93	1209.4		543.092	-853.727	-851.432	-843.202	-838.051	-849.811		563.742	-271.239	-261.693	-249.125	-271.43	-258.39
677.182	803.25	816.043	813.938	825.835	821.404		543.102	-1159.72	-1154.71	-1161.95	-1143.56	-1153.96		563.752	-279.854	-282.227	-278.291	-288.707	-280.343
677.192	617.574	636.769	620.255	642.903	632.878		543.112	-1305.74	-1302.22	-1295.62	-1291.51	-1292.81		563.762	488.406	469.609	482.793	454.358	469.951
677.202	623.335	631.844	630.697	628.111	629.872		543.122	-1218.67	-1198.32	-1204.49	-1209.76	-1207.67		563.772	1461.57	1436.04	1454.3	1427.41	1432.85
677.212	727.364	731.092	720.418	726.656	735.673		543.132	-1307.68	-1293.25	-1295.6	-1296.27	-1292.88		563.782	1152.15	1140.3	1143.44	1123	1136.81
677.222	866.436	858.661	868.975	867.575	881.373		543.142	-1575.94	-1541.64	-1543.78	-1545.18	-1557.24		563.792	1101.89	1103.06	1108.51	1078.07	1100.48
677.232	674.817	660.109	688.759	673.928	666.36		543.152	-1564.1	-1539.66	-1541.47	-1549.73	-1549.13		563.802	725.449	721.209	732.73	710.78	722.185
677.242	407.21	393.662	415.068	403.003	400.79		543.162	-1609.56	-1607.65	-1607.81	-1604.61	-1597.71		563.812	901.196	898.85	897.329	886.549	892.746
677.252	293.603	277.812	306.599	283.958	298.077		543.172	-1709.85	-1716.5	-1718.21	-1710.96	-1707.3		563.822	861.314	851.211	846.231	841.97	847.549
677.262	273.521	260.657	272.463	278.843	273.08		543.182	-1882.12	-1870.16	-1878.64	-1872.07	-1871		563.832	1091.07	1075.66	1081.61	1064.06	1073.51
677.272	401.355	402.48	397.101	391.378	394.026		543.192	-1879.56	-1876.42	-1869.29	-1862.08	-1855.2		563.842	1315.06	1308.55	1299.02	1293.4	1301.68
677.282	294.86	285.551	297.288	285.017	280.452		543.202	-1717.22	-1705.97	-1703.67	-1691.07	-1713.12		563.852	1239.89	1233.26	1221.61	1212.71	1227.09
677.292	-143.077	-137.215	-150.326	-153.747	-158.052		543.212	-1729.07	-1700.2	-1713.22	-1701.04	-1714.19		563.862	995.835	989.388	993.975	978.904	973.344
677.302	-242.759	-246.619	-254.652	-240.606	-257.477		543.222	-1881.06	-1860.95	-1875.81	-1855.24	-1860.41		563.872	-20.2863	-11.4964	-18.5814	-17.0154	-21.5345
677.312	-340.881	-334.058	-345.18	-328.919	-348.618		543.232	-1690.63	-1671.52	-1684.32	-1677.16	-1666.83		563.882	-379.415	-387.428	-379.895	-385.852	-377.644
677.322	-353.003	-355.317	-343.389	-350.409	-347.599		543.242	-1432.66	-1413.84	-1424.2	-1425.07	-1415.5		563.892	-461.023	-462.35	-460.219	-451.442	-455.859
677.332	-81.7455	-89.6136	-92.1346	-79.2155	-95.2996		543.252	-1272.24	-1269.99	-1269.82	-1273	-1261.44		563.902	-633.407	-630.351	-641.149	-625.625	-635.417
677.342	-430.758	-421.495	-434.888	-419.387	-424.472		543.262	-996.826	-997.756	-998.79	-997.711	-982.902		563.912	-622.475	-627.907	-619.932	-613.552	-620.091
677.352	-673.218	-680.604	-679.854	-671.955	-681.541		543.272	-1269.25	-1245.62	-1260.65	-1238.41	-1242.86		563.922	-773.709	-767.348	-770.198	-759.643	-769.395
677.362	-811.092	-822.092	-818.267	-809.254	-825.41		543.282	909.043	933.669	921.686	927.114	925.108		563.932	-764.495	-770.816	-757.068	-750.588	-761.512
677.372	-915.972	-922.925	-926.736	-925.88	-931.496		543.292	4524.48	4524.79	4525.13	4498.97	4498.64		563.942	-709.466	-700.379	-693.426	-689.745	-702.584
677.382	-765.256	-771.96	-774.046	-776.819	-780.074		543.302	4375.26	4376.53	4376.12	4352.51	4356.99		563.952	-773.761	-793.867	-781.701	-769.147	-781.706
677.392	-763.177	-783.229	-779.176	-783.026	-765.222		543.312	3722.4	3726.47	3723.32	3690.74	3708.44		563.962	-634.962	-657.37	-657.261	-648.113	-645.533
677.402	-788.463	-807.549	-799.834	-794.282	-784.098		543.322	3661.78	3663.22	3664.3	3640.5	3643.18		563.972	-694.464	-700.56	-703.957	-711.032	-693.297
677.412	-637.248	-644.066	-645.463	-627.966	-630.409		543.332	3531.09	3515.49	3530.59	3508.85	3502.29		563.982	-620.854	-630.012	-642.088	-629.708	-632.07
677.422	-447.465	-454.415	-467.369	-460.659	-447.732		543.342	3093.66	3086.59	3104.99	3080.41	3080.2		563.992	-510.78	-524.024	-524.27	-518.497	-508.829
677.432	-287.239	-305.499	-314.347	-302.504	-290.404		543.352	2798.05	2792.11	2803.41	2778.28	2779.77		564.002	-548.98	-553.609	-547.061	-547.207	-556.037
677.442	-166.772	-176.891	-172.459	-182.76	-180.708		543.362	2806.22	2795.05	2814.76	2793.35	2781.38		564.012	-415.035	-418.382	-429.43	-425.247	-421.395
677.452	-475.19	-481.5	-470.472	-487.166	-495.428		543.372	2564.58	2546.76	2553.79	2547.91	2548.73		564.022	-622.869	-627.34	-637.175	-620.945	-624.521
677.462	-665.41	-666.917	-671.783	-679.573	-681.485		543.382	2319.81	2324.75	2315.75	2321.9	2318.49		564.032	-710.722	-711.398	-714.311	-708.391	-704.067
677.472	-639.954	-647.945	-645.795	-658.796	-648.708		543.392	2246.18	2245.83	2239.05	2245.05	2243.59		564.042	-611.915	-609.652	-624.293	-610.435	-606.837
677.482	-583.672	-586.902	-601.94	-602.955	-603.033		543.402	1906.7	1897.73	1904.36	1896.13	1895.75		564.052	-594.913	-586.03	-592.831	-583.755	-590.623
677.492	-422.217	-414.438	-428.391	-427.261	-416.437		543.412	1678.06	1668.57	1679.42	1673.31	1664.17		564.062	-466.963	-455.878	-452.364	-456.038	-466.908
677.502	-111.565	-107.425	-120.665	-114.905	-114.871		543.422	1459.96	1444.37	1460.37	1442.01	1458.07		564.072	-465.334	-455.356	-462.533	-455.645	-459.272
677.512	4.58167	-7.28113	-0.54667	-5.60705	-7.13145		543.432	1271.18	1253.92	1257.1	1238.56	1256.37		564.082	-426.354	-419.833	-420.413	-416.01	-422.818
677.522	-62.6708	-62.7347	-67.1193	-67.6169	-60.7665		543.442	1208.94	1198.13	1199.73	1179.25	1186.84		564.092	850.014	845.941	858.559	830.932	853.233
677.532	168.464	159.055	164.617	159.66	170.91		543.452	1277.07	1255.07	1267.94	1254.29	1251.47		564.102	1363.38	1347.79	1369.36	1347.78	1363.84
677.542	216.573	223.583	231.895	223.594	227.519		543.462	1118.95	1113.15	1123.16	1103.5	1111.29		564.112	1089.87	1078.45	1092.7	1100.3	1093.88
677.552	323.863	330.863	326.551	332.173	336.78		543.472	734.241	703.611	713.257	708.626	720.367		564.122	579.871	595.013	589.475	586.413	587.487
677.562	3.27718	5.91918	14.1211	22.561	23.9435		543.482	456.097	441.66	451.668	439.045	450.804		564.132	229.526	218.255	242.963	233.943	240.656
677.572	-74.3945	-70.4055	-64.8655	-63.3994	-58.4031		543.492	286.092	282.201	295.615	284.457	280.668		564.142	5.81358	-5.10986	8.44273	14.8574	1.40657
677.582	-147.54	-158.232	-146.615	-131.045	-139.619		543.502	41.8807	38.9101	46.6747	41.9613	35.0026		564.152	-301.429	-313.458	-304.677	-304.722	-311.237
677.592	-195.304	-205.005	-186.023	-188.616	-191.942		543.512	-137.404	-133.333	-135.045	-152.977	-148.336		564.162	-526.855	-544.1	-535.825	-532.838	-530.336
677.602	-275.119	-288.377	-264.877	-281.396	-273.005		543.522	-352.042	-355.16	-362.631	-372.833	-369.14		564.172	-775.762	-791.158	-782.854	-787.125	-778.509
677.612	-472.446	-489.259	-491.197	-493.348	-487.055		543.532	-450.168	-450.428	-466.354	-474.798	-457.163		564.182	-555.218	-550.126	-537.118	-551.014	-553.314
677.622	-453.35	-444.807	-448.049	-437.204	-445.142		543.542	-551.161	-543.346	-577.232	-556.125	-562.524		564.192	-141.975	-125.082	-122.935	-125.478	-118.344
677.632	-300.365	-298.31	-303.257	-297.574	-297.53		543.552	-794.736	-788.742	-814.403	-781.695	-796.178		564.202	-241.611	-229.725	-232.318	-232.561	-236.65
677.642	-262.883	-261.213	-261.873	-254.814	-258.546		543.562	-866.97	-870.334	-868.351	-856.209	-859.229		564.212	158.977	161.662	157.104	163.944	155.158
677.652	-351.457	-341.875	-336.06	-339.821	-343.552		543.572	-1062.39	-1075.88	-1056.96	-1071.83	-1048.79		564.222	519.62	543.142	531.206	532.047	531.347
677.662	-302.963	-309.202	-295.227	-293.553	-305.403		543.582	-1072.56	-1074.66	-1080.24	-1061.07	-1071.23		564.232	407.27	425.665	424.243	433.466	422.229
677.672	-119.616	-116.607	-110.401	-98.977	-119.502		543.592	-1077.96	-1092.91	-1093.83	-1067.6	-1085.41		564.242	60.6319	77.3955	73.7068	89.3401	85.7523
677.682	343.825	338.069	354.784	347.89	344.147		543.602	-1066.83	-1087.15	-1074.94	-1060.77	-1069.85		564.252	-70.2352	-59.4916	-54.2202	-47.8606	-43.7045
677.692	965.504	961.575	977.454	971.46	956.923		543.612	-1094.9	-1109.92	-1102.13	-1090.17	-1089		564.262	-80.358	-75.7524	-78.0826	-67.3763	-74.9206
677.702	1220.65	1222.16	1226.08	1230.44	1210.18		543.622	-1075.6	-1088.34	-1079.66	-1073.91	-1072.81		564.272	-518.717	-521.049	-528.096	-508.916	-514.748
677.712	1247.75	1254.48	1243.32	1250.32	1228.05		543.632	-1099.93	-1109.81	-1100.08	-1076.37	-1090.17		564.282	649.779	639.804	635.055	652.963	658.36
677.722	1052.21	1051.18	1056.64	1047.7	1050.95		543.642	-1117.24	-1118.03	-1118.64	-1098.59	-1100.1		564.292	1141.78	1137.82	1139.07	1139.89	1127.46
677.732	958.471	962.628	969.57	949.68	960.893		543.652	-1305.22	-1290.91	-1303.8	-1278.64	-1293.59		564.302	482.39	496.433	486.944	485.927	482.446
677.742	824.904	838.6	828.965	818.289	832.931		543.662	-1388.9	-1378.46	-1386.38	-1359.92	-1371.41		564.312	642.154	654.431	641.286	646.084	633.617
677.752	545.149	549.601	547.711	540.558	552.842		543.672	-1358.98	-1344.9	-1352.87	-1325.99	-1328.2		564.322	240.166	249.695	237.038	241.451	250.257
677.762	199.707	222.435	207.114	206.58	200.848		543.682	-1078.13	-1059.59	-1063.98	-1071.15	-1063.6		564.332	178.992	179.961	162.076	165.892	173.777
677.772	19.6242	45.3005	31.4681	32.564	33.6788		543.692	-1022.85	-1014.64	-1029	-1019.32	-1011.19		564.342	88.9277	101.52	89.9678	76.133	79.6962
677.782	-148.231	-139.385	-153.549	-138.858	-149.967		543.702	-1014.76	-1023.29	-1019.14	-1006.19	-1017.54		564.352	-268.691	-258.431	-268.599	-282.599	-269.812
677.792	-276.023	-254.427	-273.723	-252.742	-258.36		543.712	-853.005	-843.093	-842.09	-831.295	-849.943		564.362	-496.603	-485.063	-496.581	-494.945	-492.862
677.802	-563.284	-551.96	-558.09	-546.315	-551.538		543.722	-748.549	-733.873	-739.868	-719.406	-737.276		564.372	-562.345	-564.088	-565.785	-561.55	-554.731
677.812	-525.254	-530.971	-545.831	-519.82	-523.553		543.732	-759.08	-740.522	-745.386	-726.382	-733.884		564.382	-386.542	-389.151	-380.152	-386.62	-379.157
677.822	-507.023	-498.212	-513.312	-528.955	-499.012		543.742	-655.363	-638.32	-647.649	-641.539	-645.133		564.392	-506.157	-509.248	-505.88	-522.518	-510.569
677.832	-648.579	-643.403	-638.719	-658.302	-648.768		543.752	-358.964	-348.617	-337.437	-357.74	-354.963		564.402	-756.827	-753.411	-755.51	-751.296	-753.28
677.842	-410.369	-404.056	-405.152	-417.512	-411.878		543.762	-393.804	-378.833	-375.291	-396.445	-370.082		564.412	-476.263	-489.996	-494.643	-478.945	-488.731
677.852	-426.142	-421.816	-419.731	-436.06	-425.841		543.772	-416.861	-411.371	-403.639	-412.019	-412.698		564.422	-376.077	-389.351	-396.47	-377.564	-385.972
677.862	-388.964	-383.134	-384.986	-382.609	-389.071		543.782	-172.382	-176.391	-178.524	-180.185	-190.47		564.432	-273.374	-279.301	-280.401	-282.199	-272.031
677.872	-224.208	-207.565	-213.053	-215.68	-218.32		543.792	9.60344	3.51612	-2.61883	-7.28369	-0.466593		564.442	-499.987	-497.117	-489.87	-488.36	-500.667
677.882	-115.274	-103.533	-114.529	-123.739	-119.721		543.802	254.759	241.42	239.956	237.403	244.752		564.452	-513.613	-507.705	-505.31	-500.945	-511.016
677.892	118.679	114.338	112.591	115.65	124.702		543.812	351.199	338.824	326.749	332.844	343.657		564.462	-179.858	-168.211	-180.28	-173.088	-175.212
677.902	255.682	261.404	258.484	258.415	260.95		543.822	397.854	404.667	390.813	400.688	400.884		564.472	-198.74	-190.295	-203.315	-195.822	-206.823
677.912	186.527	203.789	188.673	182.369	191.781		543.832	463.244	473.65	468.406	471.253	466.098		564.482	-133.123	-135.426	-138.958	-135.454	-140.038
677.922	403.993	411.946	416.838	405.952	396.458		543.842	415.538	410.649	416.388	414.021	417.936		564.492	-116.994	-124.146	-121.578	-123.673	-124.369
677.932	462.312	464.101	469.099	459.997	454.726		543.852	223.554	222.211	226.017	219.868	221.189		564.502	-62.8277	-76.4756	-61.5973	-72.3846	-69.1394
677.942	466.437	470.089	477.777	468.305	478.003		543.862	130.768	126.075	130.573	136.412	125.693		564.512	402.236	380.621	399.409	400.962	402.174
677.952	288.877	309.261	298.456	316.575	319.322		543.872	55.5664	59.7703	55.0854	65.8588	60.3982		564.522	484.594	478.096	474.17	479.22	484.172
677.962	162.835	176.009	165.781	176.486	181.274		543.882	46.9615	47.5116	39.6356	50.8172	53.5874		564.532	488.666	495.092	474.013	484.939	493.678
677.972	409.735	409.677	411.099	417.441	415.127		543.892	-179.596	-170.533	-175.915	-168.044	-174.208		564.542	543.75	558.225	543.005	540.219	540.497
677.982	417.021	409.412	411.167	419.738	414.312		543.902	-223.134	-214.665	-218.609	-213.021	-226.562		564.552	731.72	734.701	723.938	728.686	721.496
677.992	498.343	506.121	501.469	510.264	496.192		543.912	-187.376	-181.172	-187.625	-190.986	-188.235		564.562	978.613	983.914	970.037	975.661	970.001
678.002	491.901	480.057	472.455	493.858	483.258		543.922	-230.082	-225.047	-211.907	-233.031	-217.247		564.572	2427.65	2413.08	2426.45	2394.8	2394.94
678.012	248.38	237.965	232.794	240.632	238.607		543.932	-156.559	-147.419	-138.345	-161.454	-144.649		564.582	2812.64	2811.05	2817.73	2798.59	2793.77
678.022	242.584	236.321	239.606	243.319	234.308		543.942	-273.432	-268.59	-271.52	-282.909	-268.764		564.592	1830.91	1822.49	1830.11	1812.8	1810.2
678.032	413.711	408.621	412.982	416.714	405.866		543.952	-340.05	-348.136	-340.199	-344.567	-342.654		564.602	1411.34	1405.18	1417.01	1407.85	1390.44
678.042	372.301	371.291	364.07	374.226	352.244		543.962	-287.619	-286.709	-288.433	-296.907	-298.345		564.612	956.006	961.404	949.285	953.778	951.375
678.052	425.95	422.795	414.767	404.218	414.398		543.972	-308.877	-312.787	-313.859	-331.052	-322.902		564.622	281.813	279.354	274.285	284.727	279.362
678.062	224.909	224.136	221.496	203.505	232.956		543.982	-126.812	-140.525	-138.203	-152.426	-146.14		564.632	-118.524	-133.797	-133.68	-123.605	-133.157
678.072	14.4772	14.6342	16.0936	8.8721	21.3125		543.992	-164.489	-159.667	-178.109	-186.613	-176.265		564.642	-444.157	-454.741	-449.817	-445.348	-456.239
678.082	-193.363	-218.578	-203.411	-206.442	-196.193		544.002	-283.926	-276.89	-304.311	-287.232	-291.728		564.652	-747.643	-757.011	-751.901	-749.915	-751.683
678.092	-360.516	-383.404	-362.93	-357.252	-353.262		544.012	-284.893	-282.918	-284.144	-291.834	-275.879		564.662	-769.388	-786.227	-761.974	-777.806	-763.714
678.102	-254.362	-282.259	-277.038	-268.712	-262.875		544.022	-144.709	-125.765	-145.244	-152.304	-144.006		564.672	-946.509	-970.563	-939.284	-947.598	-942.744
678.112	-225.671	-247.584	-228.219	-233.694	-233.703		544.032	-239	-227.149	-236.597	-241.544	-231.545		564.682	-1025.32	-1033.69	-1020.77	-1025.55	-1023.66
678.122	-129.07	-155.209	-137.172	-140.133	-132.45		544.042	-507.595	-502.942	-499.373	-513.444	-508.355		564.692	-929.349	-938.409	-931.55	-937.367	-929.902
678.132	-35.5156	-49.4689	-35.2615	-43.7893	-49.6429		544.052	-371.271	-380.556	-375.1	-379.878	-360.625		564.702	-1012.63	-1002.78	-995.063	-1006.23	-996.384
678.142	157.824	151.981	157.754	150.262	135.612		544.062	-29.6889	-36.1962	-35.7532	-28.9845	-23.8902		564.712	-887.464	-872.582	-874.855	-880.323	-877.317
678.152	244.836	233.79	242.333	234.252	220.948		544.072	90.5066	79.8188	93.4534	99.1051	99.6378		564.722	-759.149	-758.371	-759.519	-757.476	-766.052
678.162	69.158	65.8531	80.9143	73.3829	66.8231		544.082	313.676	313.991	320.994	311.219	330.145		564.732	-805.667	-803.495	-784.304	-790.595	-800.686
678.172	20.2791	11.7175	14.7399	7.95636	10.198		544.092	384.709	391.487	400.645	393.33	397.029		564.742	-786.624	-779.277	-770.07	-785.553	-773.308
678.182	262.249	269.121	256.818	253.928	253.949		544.102	551.87	540.917	547.833	550.269	547.263		564.752	-970.172	-959.165	-952.262	-967.317	-961.257
678.192	-208.687	-202.413	-199.07	-209.752	-206.827		544.112	690.051	681.102	690.803	685.268	688.235		564.762	-121.333	-116.046	-108.146	-122.492	-125.366
678.202	-317.411	-310.405	-314.079	-311.705	-312.643		544.122	733.09	717.862	734.914	740.22	724.078		564.772	375.779	373.136	372.835	367.082	365.854
678.212	175.008	182.441	170.692	180.228	184.122		544.132	821.713	812.17	822.435	824.704	812.148		564.782	165.399	178.2	169.357	166.512	166.498
678.222	69.9917	69.9617	64.0057	74.6323	72.2746		544.142	885.263	881.648	890.117	894.849	884.511		564.792	388.41	401.298	400.988	398.297	393.976
678.232	-223.119	-225.364	-220.34	-224.881	-209.892		544.152	742.907	727.317	740.33	746.594	736.169		564.802	270.277	284.209	285.707	284.795	284.221
678.242	-603.059	-599.552	-596.285	-592.441	-602.017		544.162	709.342	710.703	722.528	721.307	719.096		564.812	196.807	193.085	203.887	205.349	199.12
678.252	-809.188	-811.564	-808.931	-806.49	-809.299		544.172	580.789	586.737	590.953	597.414	584.952		564.822	-260.978	-264.184	-265.45	-257.876	-255.549
678.262	-863.988	-859.853	-848.943	-852.368	-853.687		544.182	547.414	544.695	570.634	557.205	558.324		564.832	-571.79	-564.553	-560.364	-557.177	-555.726
678.272	-804.16	-815.976	-796.631	-804.898	-803.906		544.192	504.819	495.598	508.374	505.462	511.692		564.842	-693.205	-691.336	-682.518	-698.306	-684.873
678.282	-991.862	-982.914	-987.322	-981.534	-977.735		544.202	136.71	137.107	140.327	138.064	140.204		564.852	-847.037	-839.685	-842.79	-851.1	-836.485
678.292	-1043.87	-1016.64	-1038.1	-1033.81	-1029.26		544.212	104.955	121.565	111.308	112.582	118.594		564.862	-747.133	-725.448	-727.672	-734.112	-714.2
678.302	-869.146	-856.282	-868.779	-860.527	-858.746		544.222	10.6989	10.8963	-2.44927	1.75813	8.14155		564.872	-817.236	-803.279	-814.623	-801.8	-790.651
678.312	-836.575	-819.409	-817.752	-817.938	-802.526		544.232	-156.955	-158.821	-155.339	-172.487	-155.396		564.882	-787.577	-774.279	-784.063	-770.647	-757.877
678.322	-761.664	-749.837	-753.819	-744.75	-739.208		544.242	-348.312	-341.904	-343.067	-329.301	-342.861		564.892	-604.789	-596.53	-599.511	-598.069	-586.816
678.332	-465.136	-457.528	-461.027	-452.468	-447.881		544.252	-380.527	-373.789	-382.104	-369.634	-377.368		564.902	-531.102	-524.799	-523.973	-519.918	-517.251
678.342	-342.878	-333.697	-338.057	-327.293	-331.65		544.262	-494.024	-494.5	-498.368	-489.663	-503.335		564.912	-355.969	-339.344	-358.134	-347.984	-347.022
678.352	-18.9713	-16.8333	-24.5503	-17.5342	-19.0889		544.272	-555.448	-546.697	-550.257	-535.681	-563.467		564.922	-98.7057	-91.2748	-100.569	-77.2053	-94.5333
678.362	203.752	204.405	203.189	198.574	207.501		544.282	-351.489	-355.552	-362.708	-350.041	-365.797		564.932	271.654	279.419	281.979	289.905	277.054
678.372	326.023	318.619	310.927	302.561	314.296		544.292	-542.097	-546.736	-541.09	-549.567	-552.398		564.942	229.873	229.748	212.515	239.814	237.771
678.382	465.634	444.092	435.733	425.699	447.213		544.302	-528.432	-524.079	-515.728	-516.136	-536.228		564.952	1024.95	1011.3	997.459	1009.75	1009.34
678.392	420.253	410.408	429.552	416.399	419.257		544.312	-225.965	-220.953	-218.118	-220.686	-237.771		564.962	1723.04	1711.23	1721.75	1704.75	1728.51
678.402	362.518	369.359	358.327	372.538	365.872		544.322	-200.825	-184.743	-206.91	-198.101	-212.528		564.972	1159.68	1158.75	1147.35	1146.82	1155.76
678.412	416.086	418.987	415.777	410.714	421.967		544.332	31.5566	30.655	23.3049	30.9183	22.2125		564.982	1257.21	1242.93	1228.06	1243.29	1239.63
678.422	525.689	512.314	518.628	517.511	519.223		544.342	74.714	71.0705	68.6585	71.8108	61.1932		564.992	986.49	952.519	946.524	958.758	952.073
678.432	386.568	384.289	388.852	382.523	383.878		544.352	176.748	179.179	174.071	182.783	174.978		565.002	589.309	569.554	564.308	580.358	562.397
678.442	371.37	366.409	367.256	357.741	374.458		544.362	201.734	201.722	199.764	196.83	192.122		565.012	339.245	338.657	332.824	344.145	333.824
678.452	187.417	174.341	175.3	185.173	182.982		544.372	32.2613	43.851	40.9033	35.3784	35.9812		565.022	-24.514	-31.6119	-20.9986	-13.734	-14.4086
678.462	91.5944	92.6177	86.3384	87.2803	80.8539		544.382	-94.3888	-95.0904	-95.801	-92.6814	-88.3577		565.032	-268.764	-262.451	-262.826	-268.218	-267.135
678.472	349.818	356.343	355.894	344.353	344.223		544.392	131.663	115.63	112.551	119.213	119.927		565.042	-549.544	-554.397	-555.911	-557.514	-559.279
678.482	308.462	302.01	308.691	292.992	301.226		544.402	317.591	311.443	308.427	318.833	323.568		565.052	-639.831	-649.753	-642.91	-644.669	-648.956
678.492	244.579	238.282	249.572	248.886	229.881		544.412	418.093	421.746	427.035	407.983	428.172		565.062	-383.473	-375.182	-376.807	-376.826	-379.545
678.502	140.539	146.013	155.421	145.811	127.847		544.422	354.484	353.574	342.502	331.982	348.005		565.072	-505.756	-515.297	-515.644	-514.017	-510.451
678.512	76.6135	58.9668	63.2639	70.3054	70.0492		544.432	554.424	537.887	541.566	541.6	547.972		565.082	-605.144	-602.512	-611.736	-619.635	-601.679
678.522	321.862	310.245	329.334	320.316	320.871		544.442	464.181	458.393	468.732	455.815	457.237		565.092	-454.792	-459.893	-477.621	-474.735	-466.235
678.532	353.842	344.244	354.805	351.718	354.452		544.452	393.185	388.634	402.588	394.011	391.096		565.102	-379.719	-396.152	-405.499	-393.189	-402.162
678.542	291.504	280.113	278.912	295.876	281.254		544.462	503.244	505.241	499.579	502.151	508.554		565.112	28.0202	24.9403	15.8079	18.7996	11.5164
678.552	168.7	151.955	144.172	156.326	144.609		544.472	535.151	538.205	523.519	526.075	539.633		565.122	336.475	334.308	341.679	332.603	323.544
678.562	34.3897	34.991	46.73	45.3609	29.3371		544.482	440.415	435.77	429.723	431.626	430.79		565.132	873.917	867.294	883.019	868.637	868.511
678.572	107.947	101.982	113.595	112.031	91.8639		544.492	246.374	249.902	249.702	236.559	227.256		565.142	1465.56	1468.89	1481.6	1459.58	1458.99
678.582	22.7281	28.1658	29.7245	29.4974	17.642		544.502	94.2488	96.7818	95.719	91.5686	76.3395		565.152	3436.93	3427.03	3440.62	3428.59	3422.54
678.592	40.8698	35.4231	42.6725	36.9916	23.4211		544.512	55.2784	40.659	42.9282	58.3208	46.6651		565.162	2673.33	2666.48	2671.32	2654.75	2656
678.602	9.46177	4.4705	4.24873	-7.38895	-1.19364		544.522	199.511	183.325	173.243	188.826	187.712		565.172	1702.78	1691.29	1699.4	1682.4	1690.17
678.612	-80.3551	-81.9794	-92.1659	-80.7986	-82.8281		544.532	68.8553	58.8821	49.1414	53.8894	63.9868		565.182	970.288	964.261	961.091	947.433	961.912
678.622	20.397	18.7626	4.62875	15.3495	19.649		544.542	-67.8842	-76.1552	-71.7549	-79.6277	-84.375		565.192	43.2725	46.7325	50.1657	42.5973	55.8812
678.632	169.292	174.872	157.393	162.53	169.129		544.552	-273.218	-283.127	-277.502	-290.957	-288.135		565.202	-492.463	-484.007	-494.114	-499.312	-477.572
678.642	135.42	138.914	135.381	135.3	138.427		544.562	-161.549	-163.238	-158.436	-185.043	-174.001		565.212	-624.531	-598.302	-606.332	-600.927	-592.267
678.652	114.372	118.92	118.933	124.536	114.048		544.572	-12.8114	-11.5169	-3.86944	-23.5698	-8.44339		565.222	-1044.4	-1027.49	-1033.01	-1036.23	-1032.7
678.662	105.669	102.976	90.164	99.6467	90.292		544.582	-58.4372	-60.6827	-44.361	-62.0442	-54.8168		565.232	-1161.45	-1148.02	-1154.27	-1149.84	-1157.44
678.672	133.438	140.799	130.825	122.62	141.698		544.592	93.5417	93.3978	104.244	98.4947	99.2403		565.242	-1078.36	-1065.98	-1053.34	-1054.91	-1066.89
678.682	190.525	208.385	204.087	206.077	207.819		544.602	122.257	119.871	124.746	122.485	118.578		565.252	-1295.06	-1292.41	-1267.01	-1293.35	-1291.65
678.692	153.506	173.859	167.521	163.013	154.233		544.612	-136.554	-119.003	-118.576	-129.804	-125.833		565.262	-1144.79	-1137.14	-1125.17	-1135.42	-1140.97
678.702	185.757	194.89	199.299	187.468	184.775		544.622	-94.8611	-76.3714	-70.18	-78.1495	-73.9121		565.272	-967.43	-959.095	-953.249	-945.183	-945.021
678.712	108.668	125.944	129.139	121.258	130.599		544.632	134.322	159.136	136.892	136.481	150.201		565.282	-794.54	-795.843	-785.716	-780.796	-780.663
678.722	45.4263	58.5589	60.3855	62.9447	62.3498		544.642	62.8683	72.2234	61.2608	66.1892	79.1935		565.292	-841.946	-831.687	-823.971	-831.152	-827.196
678.732	-5.08741	-9.60927	-3.46459	16.6162	15.1311		544.652	-121.015	-114.306	-110.959	-114.816	-119.982		565.302	-840.797	-846.198	-842.604	-818.841	-833.176
678.742	-12.4831	0.779849	-2.3887	0.320245	6.86269		544.662	21.6358	29.7034	21.3261	21.8173	24.1353		565.312	-661.932	-652.431	-652.488	-645.464	-653.054
678.752	-9.11502	5.70581	-4.23693	15.0917	6.16651		544.672	-202.571	-198.035	-217.181	-205.401	-198.361		565.322	-532.546	-535.32	-540.662	-530.653	-523.523
678.762	-43.2562	-33.0473	-37.0328	-24.5226	-30.0124		544.682	-325.403	-325.435	-338.04	-324.727	-327.93		565.332	-348.437	-347.752	-354.202	-342.134	-337.907
678.772	5.85782	23.9166	8.94124	12.1119	20.8325		544.692	-286.107	-285.644	-283.85	-267.475	-262.028		565.342	-203.965	-194.001	-206.89	-188.787	-196.468
678.782	0.805526	17.7551	5.23613	7.62541	11.1063		544.702	-206.365	-195.637	-194.092	-188.41	-173.534		565.352	683.67	685.809	680.021	691.55	674.067
678.792	-115.233	-115.974	-112.507	-116.696	-113.216		544.712	-31.891	-33.1045	-26.2843	-22.2614	-19.3566		565.362	911.91	907.889	895.49	915.015	898.777
678.802	-69.2155	-71.4623	-72.7327	-72.2229	-74.8683		544.722	-162.98	-159.383	-144.93	-147.703	-160.853		565.372	527.321	519.08	524.214	528.586	525.831
678.812	-139.01	-132.128	-141.259	-144.083	-142.959		544.732	-147.384	-143.087	-147.039	-140.475	-154.347		565.382	512.867	493.16	509.724	489.318	499.267
678.822	-177.37	-174.147	-190.086	-173.522	-190.66		544.742	-110.996	-109.93	-111.564	-91.9379	-98.6914		565.392	651.387	637.506	635.501	629.89	626.379
678.832	-278.324	-279.416	-287.078	-270.892	-294.131		544.752	159.089	162.194	158.011	170.641	172.963		565.402	596.783	599.385	596.035	609.89	584.295
678.842	-344.503	-348.491	-344.456	-337.641	-358.926		544.762	454.399	441.131	451.729	454.922	451.392		565.412	449.412	443.872	444.344	438.266	441.15
678.852	-279.612	-282.759	-282.544	-269.284	-287.763		544.772	442.553	427.066	432.549	444.828	440.69		565.422	132.371	104.915	116.768	99.82	104.157
678.862	-475.635	-481.663	-481.651	-481.331	-473.475		544.782	495.368	472.581	471.319	485.253	477.489		565.432	-199.628	-220.79	-209.503	-216.169	-226.893
678.872	-756.88	-746.172	-756.667	-755.344	-754.32		544.792	241.073	234.848	233.114	239.65	235.537		565.442	-585.517	-597.76	-597.226	-591.965	-591.976
678.882	-577.276	-569.735	-586.823	-585.217	-573.533		544.802	209.153	203.642	187.752	214.688	208.036		565.452	-769.152	-767.839	-769.398	-771.801	-764.137
678.892	-239.718	-247.562	-245.257	-247.442	-241.237		544.812	356.508	350.891	347.018	372.211	358.909		565.462	-613.089	-612.561	-625.194	-616.688	-623.443
678.902	-428.857	-429.79	-434.684	-429.877	-423.544		544.822	-6.53727	-11.1023	-8.69151	6.95532	8.70298		565.472	-696.024	-685.337	-701.526	-689.34	-701.334
678.912	-309.811	-306.425	-311.252	-323.236	-312.837		544.832	-370.025	-359.572	-361.718	-360.267	-354.233		565.482	-501.256	-491.411	-488.673	-485.075	-486.757
678.922	-229.07	-231.549	-223.787	-245.673	-231.55		544.842	-494.633	-495.907	-499.809	-482.909	-492.828		565.492	-577.303	-570.555	-575.2	-570.513	-573.985
678.932	54.5622	50.8366	55.2572	41.6581	53.4413		544.852	-570.012	-571.62	-563.935	-568.49	-570.48		565.502	-785.415	-775.871	-779.344	-779.94	-780.271
678.942	184.939	187.107	184.886	172.525	174.112		544.862	-500.23	-508.62	-490.058	-506.744	-481.35		565.512	-458.617	-459.619	-473.597	-469.12	-455.223
678.952	168.663	161.12	155.28	155.241	154.688		544.872	-350.053	-356.569	-336.014	-337.253	-350.658		565.522	-286.355	-291.318	-298.695	-301.355	-286.875
678.962	214.554	206.762	215.526	203.138	213.531		544.882	-168.597	-180.97	-170.485	-174.99	-179.616		565.532	24.7502	34.337	25.7255	25.9039	37.3195
678.972	265.511	257.718	269.795	253.722	279.489		544.892	-219.005	-232.524	-230.256	-234.034	-223.079		565.542	593.104	586.133	575.514	583.044	581.89
678.982	154.168	146.692	161.841	154.472	167.15		544.902	-254.85	-262.062	-259.131	-252.444	-253.585		565.552	1751.17	1755.83	1734.09	1753.07	1741.78
678.992	96.4827	99.4277	107.345	106.144	97.7962		544.912	-17.7922	-15.8114	-23.6196	-21.2259	-20.7644		565.562	1353.12	1344.7	1356.13	1360.86	1359.95
679.002	232.385	237.694	239.757	233.264	238.128		544.922	-91.4384	-96.2607	-90.5956	-102.369	-89.6566		565.572	1183.83	1160.23	1182.79	1177.4	1166.64
679.012	312.079	312.713	318.563	319.133	309.552		544.932	-127.337	-120.7	-121.623	-132.194	-124.257		565.582	1183.29	1182.2	1184.52	1175.35	1168.07
679.022	306.846	290.221	303.282	295.551	296.845		544.942	-106.884	-102.115	-96.8487	-118.839	-111.364		565.592	918.518	906.487	925.701	909.913	911.04
679.032	259.268	242.767	252.408	243.49	241.364		544.952	-362.092	-351.018	-349.344	-374.072	-361.347		565.602	385.648	381.883	387.384	383.135	387.6
679.042	313.253	309.344	326.191	315.677	309.5		544.962	-527.275	-520.233	-537.093	-555.835	-541.527		565.612	-14.6208	-4.62091	-5.62026	-7.08801	-20.3541
679.052	297.146	284.718	301.36	297.867	289.432		544.972	-711.019	-696.454	-698.716	-724.216	-720.18		565.622	-419.429	-411.83	-400.966	-424.63	-401.955
679.062	137.308	119.29	127.82	133.208	117.564		544.982	-575.24	-570.952	-565.423	-571.004	-577.916		565.632	-647.626	-634.461	-630.215	-632.096	-616.749
679.072	200.154	200.421	196.524	204.703	198.711		544.992	-505.301	-493.319	-502.313	-506.029	-491.271		565.642	-814.045	-804.337	-800.952	-792.444	-794.713
679.082	265.123	248.803	258.852	255.855	266.837		545.002	-520.412	-499.574	-513.05	-524.247	-503.275		565.652	-869.816	-861.379	-867.469	-857.27	-856.299
679.092	79.0348	85.4678	76.2704	69.3496	76.6634		545.012	-271.633	-268.402	-260.557	-272.055	-263.26		565.662	-792.325	-788.015	-796.009	-773.527	-791.3
679.102	26.03	26.7621	24.5766	31.0028	19.8928		545.022	-396.814	-407.536	-392.131	-402.23	-392.425		565.672	-978.723	-985.199	-983.591	-969.731	-977.864
679.112	105.808	90.3151	94.4352	109.804	101.752		545.032	-289.54	-299.306	-290.643	-291.574	-301.354		565.682	-877.181	-879.885	-882.54	-874.73	-878.338
679.122	286.428	300.267	287.682	291.687	296.299		545.042	-123.635	-132.699	-126.739	-128.724	-131.277		565.692	-755.512	-752.79	-753.969	-749.702	-755.471
679.132	186.034	186.331	178.773	163.721	183.842		545.052	11.2977	5.01449	8.80707	16.871	11.2626		565.702	-754.579	-752.683	-747.603	-744.255	-747.149
679.142	256.155	249.334	260.439	240.621	254.402		545.062	198.665	210.827	221.6	226.474	217.154		565.712	-453.032	-459.454	-451.002	-452.272	-462.705
679.152	153.704	155.985	154.018	143.649	149.475		545.072	31.9797	33.8245	32.1677	36.3308	11.7535		565.722	-304.402	-293.955	-301.877	-294.794	-317.611
679.162	-17.8465	-1.82545	-14.6541	-16.7816	-15.9969		545.082	147.117	147.228	146.586	150.153	136.756		565.732	-179.498	-155.749	-177.529	-169.57	-171.47
679.172	-116.784	-122.225	-123.62	-118.276	-110.891		545.092	237.835	243.291	239.077	242.958	238.724		565.742	-117.301	-108.012	-113.963	-127.612	-119.248
679.182	-153.444	-157.568	-155.925	-165.44	-150.554		545.102	238.956	244.806	245.652	247.466	234.415		565.752	368.865	370.321	354.535	351.769	361.372
679.192	-223.635	-220.707	-216.219	-223.304	-214.595		545.112	268.218	271.827	266.222	270.697	275.218		565.762	1297.84	1293.89	1287.69	1289.62	1285.51
679.202	-130.823	-127.135	-128.637	-128.841	-124.589		545.122	-45.5741	-26.0367	-44.6393	-26.3677	-21.9874		565.772	891.02	882.283	881.482	883.638	879.672
679.212	-334.181	-333.993	-337.3	-320.737	-329.914		545.132	199.311	213.633	201.05	209.452	197.802		565.782	1071.82	1062.26	1070.89	1059.39	1068.31
679.222	-698.872	-698.985	-692.774	-686.01	-696.768		545.142	254.43	260.46	263.595	269.659	256.544		565.792	950.64	941.514	961.652	945.384	949.579
679.232	-689.048	-688.057	-692.028	-680.632	-688.852		545.152	36.1598	24.7663	39.7865	37.6509	34.9505		565.802	682.491	670.184	681.504	665.812	687.185
679.242	-366.423	-350.93	-360.882	-356.225	-349.369		545.162	374.545	367.132	389.998	392.826	386.423		565.812	422.599	419.721	416.62	402.552	419.064
679.252	-135.668	-137.627	-125.301	-126.578	-131.831		545.172	381.987	387.717	382.398	402.596	379.558		565.822	110.355	123.422	101.193	98.9578	107.212
679.262	42.515	34.0925	35.216	48.2336	40.9017		545.182	258.087	253.402	255.638	245.511	258.344		565.832	-9.13108	-8.74797	-15.4833	-6.36612	-3.71728
679.272	132.812	127.09	127.478	129.142	128.774		545.192	419.673	428.379	422.72	404.457	412.797		565.842	-86.9554	-77.1732	-71.0173	-76.5441	-78.3559
679.282	80.3453	66.2354	80.9604	69.9032	74.7302		545.202	379.082	381.293	359.719	364.439	365.741		565.852	-171.49	-155.77	-168.319	-162.759	-157.514
679.292	-35.3158	-44.9648	-40.6838	-50.3177	-41.9586		545.212	360.755	358.84	350.728	354.586	362.368		565.862	2.99882	17.6712	4.84479	12.6136	19.2654
679.302	9.96154	19.4373	6.93386	9.7281	3.77213		545.222	508.961	507.242	495.93	498.869	496.018		565.872	-97.2946	-78.3348	-82.3978	-79.8172	-91.6987
679.312	-66.2168	-71.4003	-72.1548	-62.1627	-84.3932		545.232	555.254	547.479	545.347	545.969	548.86		565.882	-317.432	-307.771	-317.076	-329.006	-308.793
679.322	-179.005	-184.385	-164.689	-166.81	-176.398		545.242	413.432	405.392	394.171	400.555	409.207		565.892	-436.511	-433.538	-440.797	-453.785	-424.527
679.332	-70.4973	-78.8409	-61.6804	-68.3786	-70.8475		545.252	448.297	448.455	438.392	442.638	454.979		565.902	-589.839	-589.285	-582.284	-577.681	-577.452
679.342	44.037	45.515	49.7636	53.4531	54.6711		545.262	514.198	514.879	498.593	503.075	518.559		565.912	-556.047	-542.776	-547.357	-541.26	-530.929
679.352	161.791	168.706	173.677	167.75	178.638		545.272	431.726	422.133	416.687	414.665	426.789		565.922	-476.589	-458.575	-468.769	-461.02	-462.031
679.362	204.403	211.121	214.578	209.698	223.362		545.282	437.075	442.352	443.638	428.501	438.842		565.932	-231.304	-243.573	-222.141	-230.587	-235.292
679.372	155.76	151.509	156.268	153.163	161.597		545.292	469.791	469.944	460.879	464.624	461.863		565.942	1272.05	1256.18	1271.51	1266.88	1257.09
679.382	337.016	347.586	336.081	333.845	341.789		545.302	116.222	120.844	111.998	117.96	119.718		565.952	511.864	512.806	525.284	527.228	512.906
679.392	-21.8244	-26.7653	-40.2191	-7.01414	-17.6124		545.312	159.171	147.022	141.028	145.162	151.883		565.962	398.875	400.297	410.243	403.861	412.577
679.402	52.6647	57.681	56.4796	68.0211	69.1014		545.322	-18.3358	-14.9216	-39.6846	-33.1366	-23.7281		565.972	349.625	354.53	354.702	338.536	362.362
679.412	10.4473	10.1564	19.0207	29.6214	25.5784		545.332	-172.119	-149.267	-160.87	-157.173	-161.207		565.982	107.102	105.629	95.2534	92.4521	106.921
679.422	-164.843	-161.03	-166.287	-139.882	-149.631		545.342	136.817	141.922	145.485	133.369	135.25		565.992	-181.998	-182.895	-179.642	-183.862	-173.814
679.432	-5.69988	-8.00005	-20.4372	-0.438101	-6.5923		545.352	-200.695	-197.476	-191.527	-196.961	-210.509		566.002	-634.564	-631.851	-619.24	-627.003	-624.489
679.442	-35.3262	-35.9636	-45.3321	-31.4649	-37.7104		545.362	-309.612	-305.908	-300.286	-307.33	-313.308		566.012	-610.669	-616.128	-603.758	-603.396	-615.663
679.452	155.343	171.975	162.384	161.891	179.44		545.372	-388.349	-391.352	-379.855	-391.247	-402.743		566.022	-463.246	-460.259	-448.749	-460.839	-454.051
679.462	-335.091	-327.979	-320.887	-322.117	-317.259		545.382	-550.885	-558.321	-553.825	-562.499	-555.114		566.032	17.7714	11.0345	12.7241	7.14882	21.8098
679.472	-173.043	-162.619	-162.721	-159.467	-168.959		545.392	-717.9	-705.741	-703.112	-711.182	-712.133		566.042	302.733	306.359	305.924	302.279	302.213
679.482	-70.8004	-56.729	-62.6887	-64.4826	-65.8266		545.402	-674.573	-685.032	-662.047	-668.943	-685.83		566.052	1419.51	1410.66	1417.37	1407.91	1399.5
679.492	-62.4342	-56.5654	-59.7408	-45.2962	-49.3066		545.412	-731.34	-741.462	-726.634	-739.469	-734.823		566.062	2863.35	2855.58	2867.99	2854.51	2841.35
679.502	189.607	193.512	194.112	198.24	194.401		545.422	-715.816	-713.065	-710.349	-719.731	-726.925		566.072	1829.1	1818.47	1840.02	1823.41	1811.34
679.512	157.269	161.477	159.517	162.24	170.89		545.432	-506.196	-510.504	-497.613	-500.469	-509.675		566.082	1516.16	1503.19	1519.72	1515.32	1495.36
679.522	81.51	79.9747	70.9759	81.6567	75.2023		545.442	-398.823	-399.43	-402.547	-391.852	-409.466		566.092	649.276	639.19	655.371	644.069	647.275
679.532	133.201	137.351	136.604	135.105	124.179		545.452	-456.362	-463.127	-449.213	-447.671	-469.265		566.102	-133.413	-139.049	-140.789	-130.152	-131.026
679.542	-26.9484	-24.1151	-10.8458	-30.5398	-32.9364		545.462	-247.27	-227.488	-233.44	-232.562	-238.958		566.112	-601.732	-610.914	-609.384	-592.54	-611.065
679.552	77.3072	78.9765	79.4257	60.4918	59.17		545.472	-391.64	-376.844	-369.131	-362.976	-383.511		566.122	-973.558	-971.597	-976.418	-964.956	-970.538
679.562	13.2035	20.0322	14.4306	7.66467	7.7489		545.482	-220.008	-202.117	-198.532	-199.812	-211.059		566.132	-1123.64	-1113.86	-1128.28	-1114.92	-1119.63
679.572	-142.519	-150.343	-149.7	-161.846	-160.679		545.492	-48.7542	-33.3769	-39.2074	-32.313	-39.0355		566.142	-1169.99	-1167.34	-1173.74	-1159.94	-1174.53
679.582	-106.211	-101.23	-102.414	-122.577	-114.002		545.502	-162.107	-177.508	-159.122	-176.569	-163.277		566.152	-1206.02	-1197.17	-1196.37	-1190.68	-1195.96
679.592	-177.944	-169.858	-173.17	-188.972	-177.1		545.512	85.98	75.0369	73.8127	74.2428	76.3814		566.162	-1189.33	-1183	-1177.08	-1182.27	-1181.98
679.602	-156.905	-168.792	-172.726	-164.52	-169.414		545.522	170.997	161.26	159.389	173.659	172.1		566.172	-1071.3	-1073.8	-1079.89	-1065.96	-1060.28
679.612	-273.543	-259.161	-279.437	-269.211	-277.192		545.532	187.382	173.668	188.389	176.425	179.328		566.182	-964.106	-960.505	-978.266	-956.124	-963.567
679.622	-110.572	-118.172	-116.873	-113.2	-108.452		545.542	197.662	181.347	184.145	194.339	195.842		566.192	-864.133	-871.776	-867.45	-866.343	-862.523
679.632	-127.618	-136.693	-135.176	-131.514	-129.643		545.552	5.87845	1.64164	-7.94174	3.31021	9.22009		566.202	-907.362	-916.46	-915.875	-908.279	-923.531
679.642	-33.3553	-45.0634	-43.5943	-39.4841	-40.4839		545.562	293.532	286.132	285.187	293.737	293.392		566.212	-18.6931	-23.2068	-25.8823	-14.4485	-28.0515
679.652	67.501	66.326	73.9215	69.7516	71.5174		545.572	475.255	478.167	475.491	491.218	478.533		566.222	16.0746	9.38929	8.16911	14.9468	4.88273
679.662	67.3972	61.3607	50.7945	52.1719	57.8883		545.582	693.107	678.945	681.338	688.966	687.849		566.232	206.895	190.564	189.676	195.995	187.627
679.672	40.3661	40.0895	48.0211	29.9551	50.5705		545.592	547.06	539.109	532.471	544.099	545.617		566.242	379.498	365.836	367.751	368.805	361.848
679.682	99.1018	94.1345	96.0564	96.4392	87.5407		545.602	391.205	391.263	395.49	414.045	405.871		566.252	257.635	238.662	246.701	249.294	249.405
679.692	115.677	98.1855	103.648	94.0563	94.5312		545.612	541.488	553.054	551.058	557.932	553.771		566.262	-135.907	-145.564	-135.64	-137.227	-142.657
679.702	216.694	203.436	208.001	191.642	216.578		545.622	648.617	654.526	643.447	644.094	646.489		566.272	-389.203	-405.689	-398.879	-410.909	-399.446
679.712	142.696	146.005	142.547	137.235	151.071		545.632	509.821	515.756	511.294	502.771	512.631		566.282	-539.677	-556.685	-570.866	-561.518	-557.052
679.722	110.642	113.395	122.836	98.7574	104.903		545.642	444.797	449.274	441.207	437.786	442.874		566.292	-618.756	-619.34	-626.224	-628.822	-629.356
679.732	145.872	152.387	151.727	141.945	139.365		545.652	418.608	411.299	404.767	410.201	415.558		566.302	-643.257	-646.001	-652.961	-653.837	-653.069
679.742	169.063	181.677	160.391	165.306	155.724		545.662	385.051	361.403	374.5	370.403	386.245		566.312	-272.921	-283.792	-294.651	-282.375	-278.756
679.752	74.1243	95.4607	82.311	93.0967	71.2932		545.672	110.442	92.7996	100.657	97.557	110.837		566.322	198.672	192.361	191.203	192.582	203.299
679.762	188.359	182.433	181.923	196.408	185.828		545.682	-67.5453	-69.3076	-69.9874	-79.7369	-65.7337		566.332	737.072	743.887	726.039	718.74	741.339
679.772	315.763	307.083	324.119	317.182	311.24		545.692	-5.22652	-13.5792	-15.9001	-29.3574	-20.3784		566.342	592.165	602.294	602.743	599.803	601.712
679.782	-81.609	-82.2912	-87.5766	-87.4093	-92.302		545.702	-111.277	-123.612	-120.05	-131.615	-125.255		566.352	543.525	551.247	552.709	561.641	552.046
679.792	-262.874	-259.64	-264.899	-267.727	-267.925		545.712	-261.096	-277.298	-266.664	-269.846	-263.312		566.362	803.116	805.103	797.933	804.16	802.583
679.802	-195.047	-196.69	-212.106	-198.153	-222.005		545.722	-330.319	-350.342	-335.648	-329.425	-339.261		566.372	770.038	769.208	768.721	760.198	757.727
679.812	-68.2488	-74.4053	-72.6844	-64.6979	-84.3393		545.732	-280.485	-292.442	-286.311	-278.061	-282.954		566.382	951.239	961.094	949.466	923.026	943.396
679.822	-56.3961	-59.2248	-48.1433	-64.1141	-62.6346		545.742	-220.323	-228.728	-220.759	-228.952	-221.18		566.392	598.286	613.524	598.008	582.957	604.019
679.832	-135.933	-144.659	-141.473	-142.532	-143.303		545.752	-168.624	-188.146	-169.522	-181.535	-174.337		566.402	230.698	239.45	229.224	217.558	237.251
679.842	-151.559	-159.021	-155.797	-147.051	-162.399		545.762	-8.19842	-28.5255	-25.7043	-18.6693	-14.4183		566.412	763.493	772.315	762.966	762.464	762.909
679.852	-106.415	-121.337	-115.322	-112.614	-113.283		545.772	-344.324	-355.62	-360.574	-354.141	-341.788		566.422	678.98	688.597	677.045	684.441	689.348
679.862	88.7985	89.1149	75.4773	85.5823	88.8671		545.782	-467.591	-485.487	-478.787	-490.599	-478.169		566.432	435.423	447.407	440.566	447.3	435.575
679.872	366.048	370.374	364.65	361.303	361.042		545.792	-261.496	-257.858	-259.082	-268.392	-260.118		566.442	422.125	403.545	427.117	405.1	413.847
679.882	388.124	400.883	394.635	401.111	383.118		545.802	-233.936	-229.58	-230.292	-234.61	-215.848		566.452	165.395	153.128	176.96	163.326	172.723
679.892	206.383	207.268	215.339	216.454	205.514		545.812	-211.917	-209.547	-204.178	-216.486	-188.928		566.462	162.974	158.49	177.071	165.203	167.983
679.902	172.548	165.872	169.408	175.086	173.145		545.822	-227.059	-210.418	-212.952	-219.672	-201.917		566.472	-245.896	-244.325	-244.059	-235.482	-242.691
679.912	137.667	140.843	139.387	148.082	136.321		545.832	-441.168	-439.868	-426.192	-437.77	-435.749		566.482	-194.49	-189.194	-193.314	-184.095	-187.584
679.922	15.2385	17.6203	4.14878	7.37177	19.1582		545.842	-428.835	-429.781	-431.68	-422.309	-433.278		566.492	235.284	230.036	233.695	242.604	235.594
679.932	65.8827	53.8272	50.8706	40.2112	64.8095		545.852	-647.244	-633.751	-649.482	-630.859	-643.795		566.502	500.375	501.83	507.656	515.777	508.49
679.942	-28.3463	-32.8433	-31.8159	-34.8062	-35.1212		545.862	-224.898	-191.588	-212.028	-202.514	-214.55		566.512	240.428	236.92	239.924	231.131	222.636
679.952	-84.4123	-86.42	-83.093	-94.5146	-81.1008		545.872	-232.93	-220.681	-215.599	-219.096	-213.992		566.522	-547.322	-531.95	-540.578	-531.442	-537.57
679.962	-147.478	-146.623	-139.092	-158.852	-151.093		545.882	-381.316	-366.795	-368.078	-358.966	-366.876		566.532	-469.088	-462.312	-455.499	-451.323	-453.641
679.972	-269.264	-269.58	-272.439	-284.624	-276.184		545.892	-252.175	-245.092	-246.625	-229.126	-253.005		566.542	-603.994	-591.899	-597.2	-583.758	-594.495
679.982	-307.339	-299.767	-303.979	-310.463	-296.571		545.902	-154.87	-129.63	-145.624	-129.154	-135.923		566.552	-928.768	-920.808	-928.391	-900.351	-914.901
679.992	-167.496	-172.984	-167.334	-173.354	-167.186		545.912	153.633	181.579	159.193	176.161	168.975		566.562	-999.136	-995.835	-1001.36	-997.918	-991.035
680.002	-17.6745	-11.8972	-24.8019	-25.1984	-29.8913		545.922	174.338	194.33	189.458	186.068	178.668		566.572	-809.614	-791.699	-803.603	-808.436	-796.815
680.012	-70.5162	-58.9848	-62.797	-71.7121	-69.5064		545.932	350.062	373.871	350.734	353.526	362.313		566.582	42.7654	55.0607	36.3236	48.2419	48.0343
680.022	126.851	139.427	135.328	137.412	126.276		545.942	630.801	648.459	630.85	622.052	632.35		566.592	133.137	137.938	124.819	136.476	129.784
680.032	289.876	301.177	287.851	311.678	291.913		545.952	670.841	681.02	670.99	670.516	666.208		566.602	-4.058	-7.60491	-10.4822	-8.08749	-4.54543
680.042	121.18	124.546	116.065	132.485	122.96		545.962	709.412	716.085	712.728	715.235	704.707		566.612	103.232	101.071	101.816	94.0807	98.4028
680.052	86.1321	102.822	97.3611	100.924	95.9792		545.972	607.685	606.043	594.367	612.537	591.736		566.622	115.53	137.722	121.434	113.301	111.559
680.062	-39.3586	-19.7828	-29.8639	-10.9633	-32.6089		545.982	478.054	471.325	461.505	470.693	456.497		566.632	-78.9431	-82.2829	-69.5163	-73.5048	-89.1979
680.072	145.744	141.893	153.949	155.341	141.788		545.992	473.082	488.881	489.403	482.228	475.448		566.642	-451.916	-435.147	-429.387	-432.067	-444.75
680.082	369.214	365.413	377.221	372.26	364.71		546.002	450.675	467.271	449.156	449.58	450.618		566.652	-875.346	-862.339	-864.979	-870.124	-861.362
680.092	249.231	265.97	264.979	258.651	263.056		546.012	421.116	427.048	434.452	417.381	416.857		566.662	-928.012	-910.151	-915.847	-925.443	-900.948
680.102	59.441	57.213	57.1402	58.9191	71.0035		546.022	264.614	274.021	283.536	278.054	270.151		566.672	-958.016	-949.673	-946.455	-943.625	-937.285
680.112	-43.2419	-43.0058	-41.8318	-39.9912	-15.8519		546.032	-56.8293	-58.4809	-52.5862	-55.6069	-64.4934		566.682	-886.348	-869.574	-874.667	-873.187	-867.909
680.122	196.082	190.625	204.164	199.269	221.124		546.042	-218.465	-217.555	-202.162	-207.439	-216.783		566.692	-727.196	-716.366	-736.28	-726.441	-723.795
680.132	177.645	166.726	177.16	183.271	196.787		546.052	-164.973	-172.189	-154.228	-166.711	-172.603		566.702	-556.921	-552.216	-549.562	-551.713	-552.67
680.142	-305.306	-320.774	-300.808	-298.565	-286.028		546.062	-181.397	-192.581	-171.417	-182.79	-197.708		566.712	830.622	832.363	842.628	831.489	834.347
680.152	-329.2	-333.427	-324.688	-327.46	-308.663		546.072	-239.956	-247.107	-244.544	-235.128	-242.535		566.722	997.119	991.255	998.538	992.839	989.708
680.162	-140.969	-143.429	-133.554	-130.173	-127.802		546.082	-273.523	-266.791	-269.967	-272.615	-268.272		566.732	1035.32	1040.91	1050.05	1038.3	1040.19
680.172	-138.758	-139.767	-128.056	-120.255	-119.34		546.092	-118.412	-114.954	-113.592	-123.937	-111.607		566.742	1080.51	1053.8	1077.71	1066.03	1075.94
680.182	-237.87	-252.446	-244.859	-240.877	-236.756		546.102	95.6474	98.1696	85.5827	89.805	95.2763		566.752	736.656	710.785	734.394	718.738	728.305
680.192	-286.259	-293.405	-282.57	-277.284	-277.133		546.112	361.553	358.432	369.015	363.85	360.604		566.762	518.899	511.186	528.842	508.035	512.688
680.202	-73.4278	-88.9722	-71.846	-67.8382	-65.2489		546.122	264.923	258.342	258.312	268.532	271.103		566.772	-123.924	-125.967	-120.818	-121.242	-127.283
680.212	-185.028	-201.248	-176.351	-172.863	-185.277		546.132	293.94	297.519	294.951	288.517	303.155		566.782	-550.957	-550.907	-543.664	-540.915	-551.2
680.222	-140.641	-148.315	-149.354	-145.844	-135.56		546.142	257.541	269.001	265.728	257.678	259.141		566.792	-635.209	-627.928	-632.4	-637.083	-634.557
680.232	-41.1858	-50.879	-50.0922	-45.553	-32.0393		546.152	99.7504	103.774	103.309	97.4524	103.612		566.802	-800.408	-805.558	-805.215	-793.677	-812.596
680.242	4.05547	0.0979586	4.97169	14.3069	1.85269		546.162	61.6135	47.9131	43.2005	53.4527	62.3958		566.812	-747.787	-774.299	-757.132	-746.765	-762.73
680.252	-118.721	-119.597	-110.588	-108.4	-101.875		546.172	34.019	35.2491	30.5606	31.2687	36.0767		566.822	-883.248	-901.837	-895.05	-880.163	-883.379
680.262	-134.674	-135.097	-129.205	-133.185	-123.775		546.182	94.6333	93.1671	102.637	90.6203	101.337		566.832	837.308	810.416	819.12	832.545	825.356
680.272	-169.985	-183.478	-178.183	-168.444	-170.264		546.192	-99.24	-115.396	-91.6611	-98.3761	-90.8536		566.842	1132.64	1118.98	1130.55	1129.74	1122.65
680.282	-186.097	-188.565	-183.326	-186.281	-191.423		546.202	-253.37	-256.487	-255.573	-247.496	-259.845		566.852	1035.26	1032.32	1027.99	1047.58	1030.53
680.292	-144.493	-149.579	-148.257	-155.597	-160.968		546.212	-281.018	-293.013	-294.8	-280.034	-296.988		566.862	1417.64	1407.56	1399.62	1407.52	1402.9
680.302	-95.658	-96.6135	-113.349	-114.569	-112.153		546.222	-528.997	-538.008	-527.111	-532.348	-528.001		566.872	996.026	978.455	983.291	987.537	977.163
680.312	-172.855	-175.721	-183.826	-194.863	-178.829		546.232	-556.815	-565.539	-564.797	-561.557	-559.381		566.882	727.042	717.995	708.606	714.786	712.151
680.322	-290.261	-291.767	-294.45	-305.711	-298.262		546.242	-673.788	-680.665	-692.752	-695.8	-682.576		566.892	286.718	282.948	275.048	285.258	293.733
680.332	-257.159	-248.025	-256.246	-264.84	-264.275		546.252	-694.757	-707.96	-701.492	-710.179	-696.51		566.902	-332.651	-329.735	-335.302	-327.922	-310.487
680.342	-204.528	-183.913	-189.296	-197.478	-201.686		546.262	-574.817	-591.896	-578.334	-568.536	-574.264		566.912	-408.856	-406.694	-411.748	-420.643	-405.227
680.352	-330.307	-315.097	-316.453	-319.453	-322.495		546.272	-709.451	-718.316	-719.09	-714.831	-708.89		566.922	-614.498	-607.409	-623.789	-632.398	-616.569
680.362	-349.371	-343.166	-329.632	-342.673	-345.511		546.282	-662.077	-677.682	-666.418	-680.339	-671.452		566.932	-576.476	-593.498	-592.68	-582.261	-583.041
680.372	-10.9521	4.66631	-11.65	-6.79663	-14.156		546.292	-526.482	-543.59	-531.628	-527.11	-538.123		566.942	-744.53	-745.529	-752.755	-745.784	-749.846
680.382	226.316	223.471	214.304	220.615	214.258		546.302	-278.485	-297.883	-276.207	-277.739	-281.967		566.952	-802.026	-798.823	-807.853	-813.434	-807.607
680.392	203.837	199.487	200.304	191.484	194.559		546.312	-183.63	-187.693	-191.865	-189.203	-179.558		566.962	-777.944	-784.786	-777.249	-773.663	-771.998
680.402	207.584	218.781	213.074	199.46	203.091		546.322	-203.107	-194.437	-201.184	-193.483	-196.671		566.972	-679.48	-660.179	-674.611	-656.198	-664.895
680.412	276.73	280.087	277.972	278.165	266.131		546.332	-134.934	-134.379	-136.556	-122.397	-132.831		566.982	-559.857	-549.83	-554.086	-540.786	-554.882
680.422	337.583	327.565	326.968	330.384	334.849		546.342	-286.191	-278.939	-276.314	-266.673	-281.567		566.992	137.68	162.35	146.056	154.187	140.562
680.432	504.291	491.983	503.245	510.205	492.683		546.352	-230.474	-231.493	-224.293	-222.994	-231.74		567.002	1359.81	1373.3	1354.12	1367.91	1352.35
680.442	478.164	477.044	475.982	483.627	469.496		546.362	60.0719	48.276	60.3214	58.8817	54.0692		567.012	937.806	951.164	939.24	939.341	934.314
680.452	654.208	639	645.807	639.442	641.942		546.372	113.853	109.998	107.631	108.421	116.215		567.022	819	820.794	826.129	818.59	821.893
680.462	832.984	821.11	829.613	814.889	815.129		546.382	85.4912	86.8031	87.1658	87.0066	86.2333		567.032	605.033	610.015	618.975	605.891	601.348
680.472	684.961	696.893	692.506	687.637	675.245		546.392	187.599	202.839	182.351	195.131	199.084		567.042	517.242	543.766	550.769	527.404	524.365
680.482	212.881	215.015	196.109	213.482	199.673		546.402	204.92	212.117	210.546	204.498	205.775		567.052	233.709	226.476	230.251	210.065	221.931
680.492	246.036	244.452	235.078	233.359	242.257		546.412	285.945	298.247	299.643	295.537	289.537		567.062	-150.783	-168.006	-155.104	-180.408	-169.129
680.502	92.5637	102.009	89.6102	95.0111	101.211		546.422	169.118	188.329	183.453	189.462	176.253		567.072	-349.039	-363.135	-363.887	-379.683	-362.162
680.512	-178.979	-160.807	-175.389	-169.495	-169.385		546.432	393.694	413.591	404.717	397.113	392.418		567.082	-232.009	-237.717	-238.379	-238.829	-235.342
680.522	-110.663	-111.69	-98.9129	-114.575	-109.269		546.442	270.855	282.613	281.991	282.887	272.976		567.092	31.9342	22.4124	28.0744	22.3656	19.4503
680.532	-148.02	-143.544	-141.744	-145.252	-138.084		546.452	176.879	187.522	181.58	181.362	183.498		567.102	-331.383	-335.217	-341.847	-333.581	-352.872
680.542	-275.612	-271.136	-284.869	-284.847	-281.826		546.462	359.376	369.762	358.49	352.49	364.431		567.112	468.699	463.037	454.799	462.915	454.945
680.552	-292.219	-287.192	-290.054	-288.391	-290.919		546.472	281.221	300.547	284.872	274.036	284.142		567.122	1660.24	1649.99	1656.36	1646.49	1643.88
680.562	-207.36	-191.349	-197.56	-175.253	-193.457		546.482	657.944	676.78	662.714	643.922	661.436		567.132	1556.47	1548.81	1564.8	1560.65	1557.49
680.572	-271.161	-253.468	-260.451	-240.754	-255.442		546.492	944.631	936.983	935.882	927.284	936.187		567.142	980.541	959.472	983.654	973.494	976.935
680.582	-316.506	-291.96	-319.301	-308.607	-315.098		546.502	952.753	960.459	960.322	939.364	954.238		567.152	244.113	228.336	240.401	249.978	243.354
680.592	-137.773	-115.617	-131.202	-124.715	-134.011		546.512	931.497	927.102	933.1	917.991	921.501		567.162	83.1535	71.8586	93.6173	101.413	80.7645
680.602	45.8017	58.1383	45.2236	46.7406	44.7549		546.522	834.036	842.723	834.804	827.599	821.832		567.172	-304.807	-312.385	-293.68	-302.41	-298.633
680.612	-12.5807	-2.96063	-3.95871	7.86065	-2.45468		546.532	816.236	826.561	819.809	804.903	820.78		567.182	-599.457	-588.151	-597.928	-609.458	-581.22
680.622	109.062	114.648	113.659	116.919	104.119		546.542	977.957	971.654	969.635	968.44	966.776		567.192	-995.534	-987.949	-996.96	-997.703	-987.708
680.632	39.1841	35.9288	38.8024	38.3842	30.5798		546.552	702.763	687.965	690.267	688.41	692.164		567.202	-1098.21	-1086.54	-1089.56	-1102.61	-1099.05
680.642	-113.214	-120.471	-118.77	-120.969	-113.99		546.562	379.164	368.316	361.438	354.157	368.563		567.212	-990.137	-976.846	-989.43	-978.406	-979.928
680.652	-53.8399	-56.292	-55.6019	-56.0214	-47.5257		546.572	135.515	125.892	115.686	113.124	124.164		567.222	-1150.5	-1123.41	-1143.13	-1137.31	-1118.57
680.662	-96.1544	-102.42	-94.3303	-104.779	-84.7298		546.582	30.0338	35.8447	28.6966	28.156	33.9764		567.232	-1025.59	-1001.84	-1019.18	-1029.21	-995.647
680.672	-155.909	-154.374	-157.049	-167.726	-147.406		546.592	195.037	190.255	185.95	178.595	197.341		567.242	-823.397	-814.334	-814.935	-830.42	-818.367
680.682	-271.844	-272.532	-282.403	-275.442	-264.896		546.602	-139.838	-153.884	-152.08	-163.392	-144.276		567.252	-955.848	-947.967	-947.354	-954.747	-941.468
680.692	-81.4745	-78.6174	-86.2925	-96.5669	-84.5811		546.612	-381.425	-384.164	-401	-374.624	-395.28		567.262	-960.614	-957.04	-965.081	-971.459	-954.919
680.702	91.0247	76.5835	67.9421	61.0846	62.8712		546.622	-537.547	-556.031	-556.235	-540.865	-550.512		567.272	-744.148	-747.552	-736.952	-755.829	-730.834
680.712	-14.7985	-19.8163	-27.4674	-20.1025	-31.0142		546.632	-521.87	-537.269	-526.792	-530.047	-537.363		567.282	-466.198	-456.519	-459.088	-458.085	-450.449
680.722	70.8366	59.0185	61.0761	59.8415	57.464		546.642	-749.064	-774.899	-758.161	-750.445	-754.939		567.292	1209.24	1216.34	1215.74	1206.53	1210.02
680.732	-247.728	-253.062	-253.34	-255.876	-239.027		546.652	-832.983	-857.697	-844.779	-836.38	-851.379		567.302	1437.5	1429.12	1424.12	1428.9	1422.14
680.742	-204.885	-218.769	-195.301	-206.326	-200.207		546.662	-683.45	-695.234	-696.641	-675.156	-684.534		567.312	882.314	880.076	879.767	886.893	880.441
680.752	100.792	84.2475	98.6337	82.7501	82.9816		546.672	-829.622	-846.787	-842.31	-819.095	-841.435		567.322	435.705	433.806	425.283	428.929	429.55
680.762	20.571	17.2712	15.4113	17.9252	20.6324		546.682	-601.273	-604.511	-611.985	-585.272	-601.133		567.332	403.91	406.939	395.182	410.361	403.175
680.772	-23.1829	-41.4308	-37.3686	-34.3628	-25.3635		546.692	-477.733	-476.81	-497.809	-461.38	-481.955		567.342	289.356	297.129	295.79	300.486	298.944
680.782	-126.094	-132.708	-117.535	-131.389	-123.463		546.702	-438.493	-448.843	-453.965	-427.15	-444.484		567.352	-290.572	-278.93	-279.098	-273.092	-273.885
680.792	-339.585	-342.218	-336.751	-341.555	-337.788		546.712	-392.818	-382.688	-385.404	-370.603	-372.635		567.362	-132.098	-129.961	-123.432	-134.211	-124.2
680.802	-451.704	-452.035	-443.331	-436.886	-443.661		546.722	-426.554	-415.606	-410.264	-399.647	-405.344		567.372	-56.5673	-48.3832	-53.684	-59.2771	-58.2027
680.812	-420.093	-423.056	-423.369	-410.144	-413.442		546.732	-389.439	-391.871	-381.847	-389.211	-386.472		567.382	-251.075	-240.497	-234.456	-237.909	-256.579
680.822	-234.823	-235.973	-244.087	-225.635	-238.214		546.742	-402.279	-408.36	-401.742	-403.078	-400.269		567.392	-529.5	-541.551	-522.431	-526.379	-536.021
680.832	-230.626	-227.682	-233.035	-226.012	-235.862		546.752	-414.13	-409.561	-403.775	-397.332	-408.799		567.402	-481.255	-486.274	-482.672	-482.603	-495.885
680.842	-85.1608	-94.3188	-98.8218	-89.383	-96.5454		546.762	-184.414	-176.497	-177.14	-175.922	-178.692		567.412	-353.179	-351.789	-362.64	-354.822	-360.884
680.852	23.1271	7.68558	5.14986	7.95285	22.1806		546.772	-130.887	-133.592	-130.989	-134.877	-133.55		567.422	-357.418	-353.31	-361.378	-357.386	-365.048
680.862	125.796	121.462	128.404	122.12	121.879		546.782	17.5212	18.2718	32.8558	20.8082	20.4915		567.432	-350.992	-334.13	-319.919	-322.109	-341.561
680.872	230.319	216.392	241.796	219.975	221.628		546.792	-43.7035	-48.5127	-42.9714	-46.2811	-45.4574		567.442	-219.723	-220.564	-201.729	-193.406	-224.384
680.882	360.855	337.125	355.383	349.571	347.383		546.802	-73.5858	-64.5242	-59.1326	-54.1735	-56.8913		567.452	-357.161	-357.323	-361.064	-333.607	-360.597
680.892	601.032	585.834	594.941	597.373	589.471		546.812	-105.026	-83.7193	-82.1074	-80.2185	-80.8442		567.462	487.843	495.416	510.866	522.722	499.401
680.902	508.687	513.911	500.605	510.666	510.34		546.822	-2.38301	9.55053	6.30879	6.26285	4.54912		567.472	1361.24	1349.5	1358.52	1362.93	1357.52
680.912	513.858	510.41	527.612	519.745	515.889		546.832	-61.887	-43.561	-51.6167	-55.7189	-50.769		567.482	1056.07	1024.65	1032.67	1036.39	1046.92
680.922	473.178	467.155	483.432	477.033	484.253		546.842	-143.573	-142.33	-140.182	-150.979	-140.845		567.492	1332.5	1320.04	1313.3	1328.44	1324.13
680.932	312.902	322.812	335.961	325.037	333.53		546.852	-215.656	-219.405	-208.61	-219.673	-216.428		567.502	1147.21	1139.62	1150.91	1157.57	1152.07
680.942	363.492	375.55	390.491	380.786	387.814		546.862	-235.157	-238.525	-230.587	-244.666	-236.194		567.512	843.824	835.964	848.206	838.467	863.383
680.952	339.16	349.558	364.211	347.802	349.199		546.872	-17.1788	-14.4745	-25.504	-27.6272	-28.0533		567.522	141.181	133.121	144.006	141.134	157.144
680.962	190.716	200.083	205.14	189.512	188.346		546.882	-104.553	-96.7143	-96.0178	-91.3783	-81.0665		567.532	-184.466	-204.346	-189.079	-186.315	-174.281
680.972	232.83	237.975	238.528	240.328	244.487		546.892	-87.6221	-70.4351	-70.9367	-72.2011	-66.9321		567.542	-605.39	-627.008	-607.696	-611.608	-605.731
680.982	77.1266	74.7046	74.6369	76.3623	92.4158		546.902	-231.12	-226.546	-214.323	-221.26	-220.387		567.552	-406.981	-422.332	-423.371	-404.459	-410.127
680.992	-231.315	-229.128	-235.964	-236.804	-232.279		546.912	212.045	206.125	215.013	209.72	205.338		567.562	-310.933	-310.465	-316.492	-304.28	-297.852
681.002	-275.625	-265.416	-268.701	-272.325	-266.06		546.922	114.691	114.656	112.97	118.112	112.471		567.572	-550.773	-532.626	-522.758	-532.501	-526.69
681.012	-237.062	-224.466	-231.386	-228.059	-224.005		546.932	50.7404	46.1518	57.0445	63.6277	65.3482		567.582	-494.312	-497.82	-487.147	-502.56	-485.582
681.022	-113.258	-79.381	-101.517	-105.879	-103.378		546.942	324.909	322.804	335.795	331.05	340.417		567.592	-710.379	-707.123	-702.083	-707.925	-692.403
681.032	-325.058	-305.976	-324.294	-322.71	-322.414		546.952	647.107	630.476	652.763	641.368	644.35		567.602	-655.685	-662.411	-659.262	-653.734	-655.232
681.042	-525.622	-522.912	-540.697	-533.129	-527.444		546.962	680.038	660.775	679.143	671.718	668.904		567.612	-684.329	-677.74	-700.46	-700.932	-704.393
681.052	-438.959	-425.052	-432.259	-441.359	-444.776		546.972	492.538	494.674	502.644	479.853	489.494		567.622	-796.362	-788.918	-809.391	-805.487	-816.62
681.062	-444.097	-412.763	-442.154	-447.671	-441.964		546.982	722.722	727.41	721.879	706.108	721.576		567.632	-674.48	-676.998	-687.15	-687.687	-683.489
681.072	-422.423	-403.824	-428.126	-422.707	-424.696		546.992	667.542	675.221	654.77	660.21	655.928		567.642	-649.046	-639.018	-659.418	-656.238	-642.461
681.082	-544.69	-540.075	-546.19	-540.066	-549.201		547.002	545.004	540.327	538.437	520.32	533.906		567.652	-554.729	-556.231	-561.552	-548.7	-559.8
681.092	-572.233	-560.967	-564.034	-552.93	-573.863		547.012	682.17	692.887	695.328	671.473	693.283		567.662	-301.413	-298.701	-316.977	-307.224	-312.654
681.102	-173.567	-174.953	-180.383	-174.919	-179.779		547.022	320.404	320.878	321.98	301.367	321.222		567.672	1298.8	1297.86	1283.94	1280.03	1282.03
681.112	44.3882	44.7806	31.3056	44.2369	27.9365		547.032	456.754	444.044	445.168	425.404	454.001		567.682	713.932	710.201	704.217	694.302	697.693
681.122	262.673	254.976	251.575	252.787	243.98		547.042	450.234	450.046	452.76	443.583	451.913		567.692	1049.93	1064.93	1058.55	1043.32	1050.27
681.132	273.415	264.21	265.767	273.808	270.066		547.052	153.11	155.301	151.963	157.356	144.018		567.702	1020.06	1019.93	1016.25	1016.62	1005.52
681.142	136.221	126.402	135.147	147.225	148.798		547.062	373.753	372.326	358.718	369.654	364.984		567.712	895.585	898.17	887.239	886.826	881.852
681.152	340.901	346.525	342.856	354.235	360.721		547.072	260.362	282.269	270.764	272.62	263.674		567.722	657.306	645.866	647.268	652.336	651.076
681.162	318.73	302.835	322.029	333.567	316.153		547.082	235.758	232.844	234.258	219.767	223.099		567.732	327.191	320.321	332.769	322.41	321.924
681.172	511.67	489.349	515.753	511.34	496.78		547.092	159.18	152.767	148.601	143.454	155.44		567.742	-96.061	-91.5386	-106.494	-99.0941	-105.363
681.182	542.005	523.075	541.627	541.409	528.725		547.102	-6.74845	-1.17831	-5.24431	-17.6726	-10.5281		567.752	-230.029	-238.994	-247.038	-238.08	-241.962
681.192	387.372	371.168	381.596	386.534	370.512		547.112	22.7772	13.9111	17.0739	16.4151	0.645601		567.762	-85.6568	-99.2816	-100.641	-91.2302	-95.7896
681.202	311.175	308.149	310.431	310.435	307.627		547.122	-209.017	-204.603	-215.578	-199.903	-221.833		567.772	-331.533	-354.065	-345.84	-352.511	-343.926
681.212	284.507	292.621	287.169	287.373	287.206		547.132	-53.6901	-53.9616	-58.6836	-65.7354	-69.6215		567.782	-737.614	-748.869	-745.999	-766.795	-750.919
681.222	369.541	379.879	386.45	382.246	373.782		547.142	-59.3571	-48.7652	-71.9397	-66.6687	-60.8256		567.792	-647.139	-648.032	-656.119	-659.906	-644.74
681.232	288.245	285.789	289.663	300.429	289.456		547.152	-247.605	-239.655	-257.013	-255.035	-249.712		567.802	-1146.12	-1134.62	-1135.21	-1152.93	-1136.24
681.242	121.039	110.35	116.396	130.686	108.751		547.162	-115.068	-126.594	-120.874	-130.117	-121.586		567.812	-30.5379	-24.9014	-31.8978	-27.4912	-23.267
681.252	78.4866	79.1333	84.3372	80.1683	66.257		547.172	-265.27	-270.749	-267.688	-268.087	-275.951		567.822	1440.7	1444.95	1433.32	1424.95	1432.67
681.262	138.112	126.815	118.635	122.075	129.809		547.182	-561.612	-554.449	-543.99	-562.869	-555.298		567.832	959.245	979.353	958.804	953.085	956.425
681.272	202.079	196.445	207.801	204.903	212.141		547.192	-477.918	-498.858	-477.981	-486.742	-485.415		567.842	1507.09	1519.23	1507.14	1510.07	1498.43
681.282	303.676	291.332	303.318	303.914	305.219		547.202	-423.628	-436.213	-424.106	-426.483	-436.04		567.852	1385.84	1387.87	1374.43	1392.45	1371.34
681.292	397.748	402.048	399.13	396.377	402.45		547.212	-555.579	-549.638	-555.402	-556.543	-559.025		567.862	1206.28	1217.95	1212.21	1212.67	1202.42
681.302	473.341	468.831	466.48	446.922	460.994		547.222	-741.372	-738.727	-751.954	-745.334	-737.862		567.872	663.577	672.464	661.409	662.971	655.676
681.312	496.114	484.367	485.352	475.733	472.305		547.232	-438.215	-433.892	-442.519	-420.304	-430.186		567.882	88.416	106.114	87.4292	98.1337	83.0535
681.322	375.909	378.122	376.938	363.403	355.493		547.242	-489.788	-474.067	-492.492	-475.239	-475.476		567.892	-256.545	-237.175	-255.942	-254.72	-251.523
681.332	198.632	195.471	193.817	183.97	184.688		547.252	-565.952	-551.007	-553.046	-553.56	-550.881		567.902	-494.125	-477.401	-487.591	-467.484	-481.522
681.342	-1.93951	-17.9088	-10.3501	-23.383	-16.8516		547.262	-441.598	-434.123	-430.45	-431.222	-439.523		567.912	-578.024	-552.045	-563.185	-547.213	-564.188
681.352	-127.115	-129.002	-126.364	-135.443	-133.989		547.272	-432.257	-403.577	-426.117	-411.26	-424.938		567.922	-820.802	-807.997	-805.783	-792.211	-804.298
681.362	-144.115	-135.012	-141.355	-145.229	-136.046		547.282	-205.829	-178.873	-201.118	-166.461	-191.865		567.932	-902.959	-889.849	-883.474	-877.934	-875.073
681.372	-347.504	-348.323	-346.195	-355.138	-344.736		547.292	37.1453	50.2207	35.7919	57.9045	35.0766		567.942	-913.05	-902.827	-898.426	-890.287	-889.782
681.382	-413.985	-430.844	-420.702	-416.928	-422.309		547.302	103.314	113.466	97.8048	136.525	109.985		567.952	-982.901	-984.332	-978.127	-969.538	-967.386
681.392	-432.612	-444.704	-443.134	-449.455	-432.565		547.312	284.02	285.868	278.95	308.973	274.478		567.962	-619.85	-635.364	-617.692	-628.989	-613.874
681.402	-668.983	-674.522	-677.454	-671.111	-650.249		547.322	139.476	139.931	142.637	153.277	139.135		567.972	-655.025	-666.739	-648.158	-658.28	-658.159
681.412	-900.667	-913.609	-912.116	-900.656	-882.185		547.332	-144.132	-136.808	-145.663	-125.383	-136.724		567.982	-661.63	-661.649	-652.872	-652.303	-657.833
681.422	-813.25	-822.313	-823.659	-805.442	-812.024		547.342	86.664	94.7869	91.3128	98.3089	91.488		567.992	-617.187	-626.703	-594.789	-608.776	-609.243
681.432	-786.558	-794.014	-781.585	-797.303	-785.483		547.352	-100.057	-95.6675	-89.8347	-86.0335	-88.017		568.002	-368.561	-378.762	-369.452	-357.693	-363.027
681.442	-706.492	-702.894	-723.163	-729.525	-712.815		547.362	44.0895	42.4555	44.8967	52.5925	52.0094		568.012	100.089	89.5204	94.6432	98.9922	80.6634
681.452	-483.226	-484.825	-487.678	-502.32	-481.321		547.372	119.494	131.795	128.565	134.198	137.611		568.022	324.073	326.072	343.408	332.723	319.276
681.462	-418.916	-405.357	-410.031	-410.749	-406.993		547.382	-43.2701	-43.1027	-34.9396	-31.6804	-33.5666		568.032	-438.676	-434.89	-426.724	-440.968	-429.34
681.472	-453.443	-436.883	-443.481	-430.452	-444.437		547.392	-149.944	-126.781	-135.888	-128.688	-145.818		568.042	-294.238	-290.739	-300.581	-297.287	-290.282
681.482	-591.016	-579.077	-583.964	-568.464	-580.005		547.402	-48.4038	-55.3379	-47.7539	-43.8996	-51.4926		568.052	70.5363	59.0286	72.3979	56.108	65.5861
681.492	-694.441	-674.579	-695.774	-679.709	-697.099		547.412	348.19	346.474	356.357	342.853	355.485		568.062	71.0468	55.1243	68.705	36.7831	42.8039
681.502	-426.374	-407.025	-444.45	-402.14	-416.428		547.422	206.502	204.244	210.084	195.908	212.331		568.072	-42.2368	-58.8141	-41.5845	-52.2733	-57.0764
681.512	-179.992	-187.889	-185.122	-170.07	-169.495		547.432	562.392	561.557	570.654	556.614	557.827		568.082	12.8072	2.54329	3.22327	17.3761	8.29515
681.522	-90.718	-96.5295	-91.8596	-85.8978	-81.8362		547.442	916.291	912.987	922.162	914.803	919.227		568.092	109.908	108.052	113.078	119.21	122.317
681.532	-33.2949	-37.7556	-40.4017	-29.9532	-43.3764		547.452	755.678	736.209	747.066	738.898	739.58		568.102	-14.9756	-13.0667	0.147693	-6.41246	-2.37257
681.542	156.136	134.93	142.97	147.932	153.247		547.462	783.577	757.697	774.853	768.06	774.112		568.112	-102.221	-128.72	-101.003	-111.332	-120.192
681.552	341.806	331.668	337.628	335.467	347.491		547.472	411.541	389.415	403.752	407.471	409.524		568.122	-192.419	-206.886	-184.95	-186.191	-204.285
681.562	496.685	497.994	497.48	495.432	507.875		547.482	529.159	505.788	522.273	520.351	524.008		568.132	-55.3082	-45.4331	-30.8987	-34.1616	-55.2354
681.572	455.808	442.53	443.807	446.035	452.237		547.492	736.763	714.307	726.009	723.393	731.003		568.142	-34.5426	-23.3887	-34.2091	-25.4388	-27.5411
681.582	349.003	332.71	352.85	344.357	343.77		547.502	512.097	494.076	495.502	504.009	508.006		568.152	-217.984	-216.207	-216.026	-216.386	-200.985
681.592	218.063	214.889	235.094	219.605	229.438		547.512	346.353	327.652	321.491	339.508	344.192		568.162	-313.188	-302.28	-312.67	-304.396	-294.048
681.602	-95.3749	-85.5514	-72.5129	-80.8842	-80.7477		547.522	247.61	224.521	234.326	231.414	247.766		568.172	-502.655	-485.751	-506.866	-490.313	-494.33
681.612	-330.231	-314.024	-305.617	-316.753	-321.492		547.532	14.8207	11.611	13.9547	10.1318	15.4275		568.182	-434.35	-426.76	-443.937	-446.002	-440.822
681.622	-380.397	-380.717	-379.718	-375.379	-378.314		547.542	-142.184	-144.36	-149.598	-146.488	-128.969		568.192	1423.46	1407.09	1413.3	1403.34	1402.83
681.632	-236.268	-222.795	-231.411	-223.279	-227.403		547.552	-97.2049	-101.917	-100.091	-105.317	-103.103		568.202	859.093	850.493	856.509	846.071	842.94
681.642	-421.134	-410.397	-415.339	-411.973	-404.346		547.562	-11.1207	-18.6346	-4.67985	-17.2532	1.48148		568.212	939.304	937.093	942.316	921.836	939.924
681.652	-319.589	-312.822	-320.561	-320.902	-315.464		547.572	-271.563	-265.552	-253.463	-261.132	-243.912		568.222	1087.42	1077.7	1084.56	1075.71	1089.19
681.662	101.274	109.227	99.2489	101.917	102.86		547.582	-265.049	-272.337	-267.075	-264.572	-263.475		568.232	1478.69	1479.46	1470.54	1465.9	1467.77
681.672	72.1586	72.6943	78.9653	76.22	78.9261		547.592	-278.896	-280.234	-276.061	-265.693	-266.989		568.242	1332.91	1330.95	1322.82	1321.07	1328.41
681.682	33.3077	33.3557	34.6486	24.5094	43.5117		547.602	-342.364	-343.014	-338.985	-331.012	-335.784		568.252	903.986	919.642	921.703	894.084	913.891
681.692	498.679	503.092	490.842	485.16	494.897		547.612	-315.781	-318.77	-315.888	-305.73	-304.339		568.262	762.637	763.135	758.258	740.906	758.922
681.702	855.903	859.817	858.938	843.451	844.159		547.622	-322.118	-308.01	-318.359	-307.95	-306.515		568.272	469.974	458.567	452.195	448.794	463.874
681.712	875.776	871.47	871.736	849.273	859.609		547.632	-301.829	-290.413	-305.061	-307.912	-298.265		568.282	0.535552	-3.10891	7.7836	4.15212	7.61054
681.722	674.194	680.758	680.567	670.385	673.003		547.642	-356.769	-360.755	-354.133	-374.683	-360.096		568.292	-252.802	-262.852	-256.911	-263.524	-258.362
681.732	430.94	439.611	435.686	425.803	436.126		547.652	-288.092	-296.816	-288.917	-299.762	-287.261		568.302	-522.112	-533.264	-532.092	-527.147	-523.327
681.742	504.674	505.786	512.597	495.159	514.995		547.662	-85.1255	-70.8536	-72.3001	-94.5093	-77.6218		568.312	-567.843	-568.973	-581.188	-563.419	-551.072
681.752	611.965	614.246	609.921	609.565	618.641		547.672	-340.22	-343.125	-336.971	-334.245	-335.186		568.322	-643.569	-630.756	-639.071	-619.921	-623.134
681.762	641.82	652.264	644.453	637.89	644.586		547.682	-371.097	-363.719	-371.831	-372.567	-372.855		568.332	-711.287	-688.51	-688.957	-680.656	-689.048
681.772	596.586	614.266	602.702	613.568	613.673		547.692	-119.853	-119.085	-130.15	-131.674	-133.709		568.342	-712.689	-721.827	-704.754	-701.001	-714.039
681.782	533.035	544.706	538.265	544.375	542.1		547.702	-100.381	-99.8774	-110.648	-121.526	-115.07		568.352	-779.595	-776.177	-786.702	-780.784	-748.943
681.792	305.642	318.151	312.149	313.181	313.441		547.712	-230.142	-209.842	-229.891	-233.803	-220.821		568.362	-884.629	-883.518	-888.479	-885.601	-869.578
681.802	309.449	323.752	323.669	312.843	312.741		547.722	-461.782	-457.583	-455.144	-460.976	-469.935		568.372	-1047.54	-1055.87	-1038.35	-1055.3	-1034.56
681.812	105.46	126.172	125.401	126.034	114.832		547.732	-463.322	-467.989	-473.885	-483.346	-483.473		568.382	-1081.77	-1081.88	-1083.52	-1080.15	-1070.07
681.822	-101.955	-87.6974	-81.8708	-75.1771	-96.9735		547.742	-423.519	-422.646	-431.673	-424.765	-440.599		568.392	-1000.55	-1005.05	-1015.4	-1006.37	-996.066
681.832	-300.168	-283.954	-289.326	-282.708	-300.195		547.752	-272.768	-297.856	-280.859	-290.996	-293.26		568.402	-813.998	-808.056	-817.265	-817.925	-803.548
681.842	-432.329	-421.47	-433.288	-407.183	-429.072		547.762	-329.126	-345.688	-343.009	-357.571	-353.681		568.412	-823.276	-821.194	-820.38	-812.469	-811.498
681.852	-401.725	-401.226	-384.399	-384.321	-405.065		547.772	-501.574	-501.757	-503.852	-506.064	-503.52		568.422	449.019	450.839	450.311	453.608	448.413
681.862	-582.6	-581.45	-569.673	-564.963	-582.834		547.782	-301.521	-307.6	-302.949	-305.682	-312.478		568.432	1400.49	1394.58	1414.92	1406.29	1385.05
681.872	-632.881	-615.153	-620.547	-617.354	-616.277		547.792	-230.524	-243.647	-243.143	-238.254	-238.932		568.442	910.443	902.419	917.637	929.097	902.486
681.882	-686.01	-677.632	-684.411	-667.529	-688.031		547.802	-271.908	-278.973	-275.88	-274.772	-271.673		568.452	1098.28	1104.44	1089.2	1103.95	1084
681.892	-510.581	-504.433	-515.196	-497.298	-526.552		547.812	104.707	88.7019	87.8711	82.6516	93.4433		568.462	1072.66	1052.64	1056.44	1052.3	1050.67
681.902	-158.216	-153.748	-158.592	-138.022	-159.61		547.822	210.036	216.32	197.059	192.796	203.406		568.472	636.968	628.134	627.685	628.93	634.348
681.912	-35.7037	-24.3574	-31.4577	-18.3653	-26.9185		547.832	298.431	299.972	294.032	299.46	291.094		568.482	601.306	599.977	605.068	615.993	602.139
681.922	67.4238	72.3466	68.0978	71.0417	66.7765		547.842	288.215	284.74	286.828	285.902	274.737		568.492	501.617	499.461	496.219	522.082	491.379
681.932	-83.4993	-78.2798	-81.7132	-88.7966	-80.1128		547.852	171.733	166.822	159.31	166.497	146.612		568.502	421.117	412.197	405.111	420.888	411.584
681.942	82.6408	89.6279	88.3282	76.4471	95.0759		547.862	438.72	432.276	445.815	437.071	430.138		568.512	112.152	107.72	109.203	122.324	103.857
681.952	349.706	337.183	354.757	340.886	347.724		547.872	471.47	489.925	497.927	484.755	480.02		568.522	-320.041	-315.418	-320.692	-312.145	-308.945
681.962	191.635	175.516	170.366	173.746	169.027		547.882	580.54	601.601	603.242	589.017	583.001		568.532	-95.3438	-104.57	-98.4007	-99.6498	-93.3299
681.972	98.2164	65.889	74.0944	73.8443	83.2022		547.892	733.503	735.484	764.016	739.363	736.326		568.542	13.4428	2.29651	16.7034	9.31306	6.69043
681.982	153.548	124.015	146.12	135.75	139.48		547.902	569.029	571.973	595.807	582.191	573.162		568.552	-90.3842	-101.854	-104.252	-96.5033	-100.617
681.992	65.346	45.8461	51.2675	50.7156	54.2779		547.912	494.544	497.729	503.029	497.568	482.661		568.562	-47.707	-50.7652	-48.6523	-35.6054	-55.1078
682.002	1.9252	-16.4367	-9.43625	-4.53603	-14.6734		547.922	332.712	335.416	333.142	336.591	313.816		568.572	-295.353	-284.002	-296.184	-283.832	-299.795
682.012	36.3846	33.9653	33.9103	28.0639	24.8793		547.932	277.622	267.152	267.52	267.231	278.218		568.582	-154.017	-152.865	-160.431	-149.041	-162.912
682.022	211.193	208.187	211.876	199.68	201.089		547.942	141.561	136.103	132.346	136.965	149.012		568.592	-244.024	-244.464	-237.679	-239.215	-248.429
682.032	524.543	505.395	521.985	503.329	503.913		547.952	-48.3459	-34.8625	-30.1329	-41.4804	-34.3987		568.602	-332.478	-326.281	-331.177	-319.068	-329.222
682.042	607.322	591.868	601.82	569.236	585.959		547.962	-301.705	-281.48	-284.098	-279.761	-291.02		568.612	-399.82	-381.797	-392.898	-393.855	-403.085
682.052	571.522	550.538	550.604	533.21	549.955		547.972	-590.755	-590.044	-586.906	-587.693	-595.195		568.622	-365.045	-351.108	-365.055	-365.642	-366.462
682.062	368.177	362.404	357.656	338.147	352.783		547.982	-502.866	-488.432	-497.926	-509.267	-497.579		568.632	176.287	188.902	178.484	170.163	174.333
682.072	310.895	291.209	298.952	290.225	287.096		547.992	-565.291	-562.715	-562.604	-566.37	-557.036		568.642	1025.48	1035.53	1036.54	1018.26	1021.57
682.082	137.775	130.542	125.958	118.066	121.22		548.002	-586.42	-586.791	-585.717	-590.727	-587.561		568.652	669.697	687.777	685.012	676.008	672.922
682.092	45.5431	31.69	36.9487	35.5206	26.4383		548.012	-404.039	-404.52	-400.371	-399.172	-400.283		568.662	1132.88	1131.22	1137.68	1127.17	1122.37
682.102	-58.0786	-67.6971	-63.1427	-50.6354	-68.4096		548.022	-466.963	-468.232	-466.304	-456.039	-442.187		568.672	1142.32	1144.42	1144.33	1137.16	1134.5
682.112	-239.363	-238.808	-245.599	-251.437	-251.433		548.032	-576.738	-578.958	-568.607	-562.127	-559.378		568.682	871.839	876.517	873.378	867.27	869.399
682.122	-320.523	-311.514	-329.225	-316.084	-320.91		548.042	-497.173	-492.426	-510.354	-497.32	-495.899		568.692	778.294	780.77	797.59	765.272	780.238
682.132	-232.505	-224.404	-241.016	-216.649	-230.579		548.052	-251.346	-238.392	-254.342	-249.501	-246.52		568.702	160.193	172.038	160.09	160.54	162.274
682.142	-238.854	-237.405	-257.951	-251.869	-252.87		548.062	3.45696	16.519	-1.72575	5.48485	9.89015		568.712	-559.828	-544.933	-564.311	-558.925	-558.683
682.152	-412.395	-408.01	-419.265	-409.894	-416.576		548.072	-12.6591	10.5849	-3.09774	0.540966	-5.9342		568.722	-908.074	-904.424	-924.496	-918.226	-912.991
682.162	-393.881	-402.428	-405.164	-397.069	-405.912		548.082	66.0985	81.129	71.1338	62.5884	67.9795		568.732	-765.429	-760.872	-771.868	-775.596	-770.549
682.172	-393.45	-405.057	-404.866	-407.273	-395.597		548.092	129.498	134.717	134.27	123.011	120.438		568.742	-1004.98	-995.614	-1000.01	-999.5	-997.865
682.182	-408.255	-417.714	-424.302	-424.283	-414.144		548.102	338.302	338.246	329.213	337.269	340.161		568.752	-1268.66	-1265.98	-1270.64	-1271.92	-1262.56
682.192	-473.098	-477.996	-473.822	-468.028	-459.523		548.112	777.298	784.117	791.66	777.116	788.34		568.762	-1335.96	-1337.56	-1331.41	-1349.56	-1329.2
682.202	-406.517	-420.686	-405.637	-410.454	-394.438		548.122	676.158	674.098	675.583	667.23	673.768		568.772	-1040.18	-1035.16	-1046.35	-1053.46	-1037.44
682.212	-415.763	-418.657	-419.864	-414.455	-411.774		548.132	767.157	761.579	764.431	755.067	766.881		568.782	-690.685	-697.514	-693.711	-711.695	-692.6
682.222	-412.424	-403.065	-409.267	-405.563	-405.676		548.142	730.678	736.98	722.321	743.328	736.899		568.792	-967.013	-952.499	-969.622	-963.2	-953.053
682.232	-179.495	-182.834	-170.496	-172.271	-165.089		548.152	462.265	464.643	450.656	465.847	457.185		568.802	-945.48	-938.354	-949.569	-943.079	-922.194
682.242	-230.038	-210.954	-215.926	-215.051	-205.537		548.162	429.194	436.189	423.266	432.901	428.428		568.812	-633.915	-634.651	-642.528	-629.511	-629.902
682.252	-292.649	-284.385	-277.671	-256.243	-263.902		548.172	362.404	378.671	375.295	377.682	382.12		568.822	-636.511	-642.148	-654.84	-643.462	-643.874
682.262	-237.101	-230.29	-214.461	-213.524	-215.65		548.182	394.981	399.129	404.713	408.811	408.398		568.832	-716.834	-727.693	-721.416	-727.108	-719.094
682.272	-94.9063	-102.338	-93.8677	-102.554	-95.3707		548.192	224.896	224.952	216.784	231.305	234.589		568.842	-683.791	-694.535	-705.714	-703.572	-688.982
682.282	89.6469	80.5591	84.3974	91.8985	81.9262		548.202	-130.385	-126.999	-122.621	-126.394	-128.978		568.852	-668.936	-662.999	-684.062	-675.734	-665.581
682.292	119.371	109.723	120.373	122.66	120.734		548.212	-187.459	-200.707	-197.528	-195.957	-210.091		568.862	-446.133	-438.757	-449.369	-454.62	-448.788
682.302	151.019	157.859	159.235	160.036	172.824		548.222	-410.015	-406.419	-426.561	-398.762	-405.57		568.872	-296.148	-302.06	-306.235	-309.733	-291.103
682.312	-64.7693	-49.0779	-47.6195	-43.0296	-26.9053		548.232	-611.817	-597.42	-609.853	-599.977	-607.761		568.882	-376.957	-386.283	-390.2	-390.474	-378.975
682.322	63.5031	65.9008	78.9048	69.1417	81.4444		548.242	-542.527	-543.413	-543.605	-524.998	-541.933		568.892	831.751	824.989	832.5	836.943	814.541
682.332	240.03	238.399	236.383	248.608	243.657		548.252	-656.963	-658.388	-664.554	-646.987	-659.023		568.902	1976.06	1947.77	1974.64	1973.12	1949.56
682.342	271.104	283.914	281.892	274.075	293.141		548.262	-708.699	-720.996	-712.965	-701.025	-710.508		568.912	1240.31	1227.96	1253.57	1236.13	1223.23
682.352	218.112	227.008	219.232	223.997	225.648		548.272	-548.377	-550.812	-549.541	-537.268	-551.85		568.922	1101.87	1082.31	1102.86	1100.66	1076.3
682.362	53.9095	57.9168	64.1367	60.0162	55.889		548.282	-520.374	-535.869	-525.349	-503.208	-529.384		568.932	822.539	831.408	829.903	837.034	820.013
682.372	62.2734	61.1972	69.2522	67.3158	63.7976		548.292	-460.2	-467.321	-448.664	-449.592	-455.226		568.942	673.21	673.39	666.77	665.134	660.437
682.382	-37.7932	-39.3367	-33.6561	-37.1735	-39.6652		548.302	-471.984	-488.103	-481.841	-491.851	-487.601		568.952	390.024	386.262	401.507	391.228	382.117
682.392	-64.9063	-43.6938	-41.1543	-52.7583	-49.9074		548.312	-583.86	-597.444	-599.199	-587.442	-591.914		568.962	58.4704	57.8695	66.6188	58.9422	65.0297
682.402	213.358	221.506	215.284	215.689	209.229		548.322	-560.504	-564.473	-561.252	-548.959	-558.624		568.972	-90.1016	-85.0785	-80.3222	-70.5561	-75.3268
682.412	360.62	354.417	359.395	357.212	347.606		548.332	-173.874	-179.067	-180.151	-174.745	-167.026		568.982	-161.783	-150.469	-142.998	-135.458	-141.931
682.422	394.665	379.03	381.96	383.306	383.513		548.342	89.9689	100.639	92.0998	90.8905	109.186		568.992	-224.486	-205.613	-217.962	-210.832	-200.041
682.432	447.191	433.179	442.762	439.663	440.365		548.352	306.812	316.028	308.856	315.991	328.092		569.002	-120.545	-94.1605	-104.148	-97.6809	-97.9868
682.442	665.262	664.333	658.538	664.279	660.854		548.362	502.189	494.629	512.565	504.196	508.569		569.012	36.3161	53.8799	49.2421	51.2489	30.5274
682.452	777.921	771.858	769.441	768.406	758.408		548.372	637.766	641.023	650.753	640.139	648.169		569.022	-109.47	-95.9656	-104.018	-80.8682	-96.936
682.462	476.626	465.218	468.273	473.744	459.056		548.382	650.02	656.866	647.204	648.495	647.467		569.032	-79.3608	-67.7466	-58.6091	-58.2801	-69.2303
682.472	222.888	209.65	228.689	215.156	214.201		548.392	696.227	697.055	700.624	688.828	697.353		569.042	1.48795	12.3541	13.0956	15.0153	9.29119
682.482	-161.221	-167.755	-161.07	-162.166	-161.527		548.402	461.074	450.278	456.415	457.934	464.46		569.052	-83.5283	-68.9937	-70.464	-76.7014	-77.7842
682.492	-527.835	-534.084	-545.414	-534.885	-524.757		548.412	664.12	658.457	650.571	654.569	647.696		569.062	454.849	446.248	462.99	454.857	439.464
682.502	-540.581	-527.292	-540.1	-539.43	-534.62		548.422	585.146	580.548	569.325	574.71	572.164		569.072	531.009	517.168	532.329	538.584	533.289
682.512	-701.195	-685.521	-709.748	-703.705	-694.885		548.432	671.19	670.458	666.024	654.06	671.467		569.082	1249.25	1233.8	1252.4	1242.19	1238.14
682.522	-545.329	-524.543	-537.695	-539.095	-531.221		548.442	490.493	497.559	486.786	478.688	479.295		569.092	2242.91	2214.91	2237.44	2214.43	2215.87
682.532	-667.591	-647.027	-655.982	-658.968	-659.752		548.452	539.703	518.93	517.608	527.631	513.225		569.102	2033.3	2011.97	2037.19	2002.47	2012.12
682.542	-545.241	-539.846	-541.135	-530.628	-542.783		548.462	333.051	326.846	319.676	324.488	320.915		569.112	1545.93	1538.6	1559.24	1528.84	1535.97
682.552	-318.696	-303.164	-311.014	-305.695	-317.175		548.472	-201.823	-196.343	-203.375	-202.373	-192.015		569.122	769.173	763.932	776.627	775.462	777.738
682.562	-359.315	-345.293	-364.246	-347.227	-345.858		548.482	-146.517	-144.059	-145.956	-140.889	-148.356		569.132	370.995	381.769	381.726	379.325	392.887
682.572	-187.72	-176.847	-194.766	-179.289	-184.353		548.492	-184.394	-184.029	-181.855	-184.625	-188.381		569.142	-102.828	-107.559	-96.4865	-95.7381	-80.8327
682.582	14.2125	14.9358	10.7679	14.9542	10.4144		548.502	-261.231	-266.64	-272.669	-268.33	-272.773		569.152	-590.07	-593.895	-578.095	-576.27	-577.171
682.592	134.802	117.103	134.774	134.131	137.088		548.512	-152.752	-149.421	-149.26	-153.209	-154.922		569.162	-652.201	-659.586	-639.531	-650.347	-643.685
682.602	82.3185	75.1699	81.0191	70.8315	81.6582		548.522	-251.86	-265.441	-256.534	-252.874	-260.937		569.172	-697.545	-689.064	-680.899	-696.203	-675.577
682.612	139.161	128.277	125.242	132.11	120.785		548.532	-250.909	-271.13	-265.382	-268.676	-264.524		569.182	-870.973	-853.441	-863.642	-862.632	-869.454
682.622	311.202	301.654	305.771	305.246	300.772		548.542	-9.87311	-16.7075	-17.539	-14.3637	-12.2398		569.192	-1159.03	-1147.86	-1164.86	-1152.06	-1164.21
682.632	382.181	384.358	387.318	391.24	373.432		548.552	-70.3457	-61.4102	-62.8013	-63.6364	-72.368		569.202	-969.016	-964.737	-969.544	-964.436	-963.661
682.642	589.422	583.053	578.691	586.064	578.502		548.562	-84.6757	-88.0457	-80.5529	-77.6348	-89.8133		569.212	-678.344	-678.058	-682.458	-677.22	-665.497
682.652	767.265	783.637	758.073	771.956	770.695		548.572	-227.4	-244.149	-218.667	-232.851	-229.424		569.222	-765.737	-775.295	-761.515	-784.434	-763.383
682.662	695.348	699.607	697.322	699.325	700.518		548.582	-252.9	-275.01	-236.887	-254.747	-246.273		569.232	-785.538	-800.176	-802.428	-813.858	-793.859
682.672	552.512	562.968	573.908	557.206	556.532		548.592	-81.5222	-88.0816	-71.7981	-85.5208	-66.7798		569.242	-669.269	-688.911	-688.448	-680.821	-664.866
682.682	442.144	451.352	448.795	450.172	446.421		548.602	-57.7893	-53.2957	-54.4651	-56.3932	-50.681		569.252	-521.542	-527.926	-538.356	-537.177	-516.78
682.692	343.458	342.391	353.489	345.468	339.942		548.612	99.4446	110.757	109.524	112.279	109.994		569.262	-392.109	-405.465	-411.347	-416	-391.905
682.702	469.605	464.8	479.748	461.271	456.639		548.622	-0.0837005	16.4692	9.21736	3.82863	13.7636		569.272	-627.07	-622.311	-627.848	-632.165	-615.471
682.712	347.841	343.055	346.774	342.615	333.494		548.632	234.4	231.207	238.528	226.032	247.577		569.282	-478.529	-478.69	-490.717	-480.505	-478.93
682.722	206.827	207.109	218.879	212.088	198.856		548.642	307.105	303.67	316.843	297.901	317.118		569.292	-298.457	-301.642	-321.605	-312.556	-296.12
682.732	9.40099	26.3642	38.8064	24.8166	12.091		548.652	520.139	522.785	534.417	503.574	540.224		569.302	614.25	599.571	589.035	607.023	601.843
682.742	5.04977	5.58142	13.0339	-0.667806	-9.44703		548.662	693.473	697.771	706.861	667.264	697.447		569.312	1494.77	1477.59	1464.21	1481.8	1469.57
682.752	51.271	62.523	49.8687	37.3301	52.1661		548.672	579.742	583.213	579.988	562.131	575.899		569.322	509.133	501.546	483.626	507.491	505.276
682.762	83.2752	94.9251	73.3185	78.5791	87.2765		548.682	679.373	676.914	684.048	681.229	683.761		569.332	504.262	484.77	484.038	500.82	505.028
682.772	270.524	279.113	277.304	262.57	273.303		548.692	977.94	980.527	982.122	979.554	984.704		569.342	427.193	428.52	414.688	419.493	422.671
682.782	318.945	325.971	312.056	301.957	308.513		548.702	797.689	796.109	780.215	794.358	791.874		569.352	167.628	177.473	161.311	170.829	157.526
682.792	115.157	115.422	109.952	98.7875	109.578		548.712	837.072	846.84	836.156	846.085	839.877		569.362	29.7446	31.7348	26.636	41.5578	28.2545
682.802	92.4069	96.7052	98.9905	112.551	109.441		548.722	754.601	751.869	759.164	757.674	744.354		569.372	-252.572	-273.148	-267.32	-250.458	-270.901
682.812	-71.0139	-81.5636	-76.7605	-76.9449	-58.9775		548.732	646.862	640.55	641.22	658.503	639.492		569.382	-349.386	-360.877	-357.4	-349.697	-360.492
682.822	-374	-376.301	-380.096	-369.407	-369.334		548.742	675.974	666.502	668.806	681.353	672.762		569.392	-420.359	-429.31	-418.542	-420.401	-418.181
682.832	-611.859	-615.243	-605.809	-599.728	-600.934		548.752	459.255	456.235	462.475	476.901	461.73		569.402	-397.006	-392.708	-390.705	-393.241	-398.073
682.842	-748.425	-762.954	-754.893	-754.757	-753.103		548.762	282.536	288.786	288.687	297.5	290.386		569.412	-189.162	-179.693	-170.062	-186.633	-185.736
682.852	-900.011	-923.316	-906.087	-903.747	-912.503		548.772	260.045	260.365	256.716	258.397	260.568		569.422	-171.302	-192.773	-178.561	-179.456	-185.124
682.862	-1197.61	-1210.05	-1197.68	-1202.07	-1193.51		548.782	127.812	131.326	131.56	137.172	125.915		569.432	-172.738	-184.407	-174.702	-182.699	-183.55
682.872	-1391.98	-1393.75	-1390.22	-1383.78	-1393.18		548.792	41.6649	66.4357	44.2104	59.7235	51.1207		569.442	-321.765	-325.5	-311.938	-321.883	-327.959
682.882	-1303.26	-1303.88	-1310.57	-1314.37	-1294.49		548.802	-0.0476913	10.834	-9.61315	-0.493012	-5.62873		569.452	-436.148	-436.687	-427.454	-421.733	-440.617
682.892	-844.621	-861.903	-869.37	-868.219	-840.489		548.812	7.02812	3.72781	5.88414	0.173372	-4.08807		569.462	-396.266	-378.046	-386.974	-383.419	-403.963
682.902	28.5505	20.7955	18.8965	17.8635	19.4789		548.822	-92.6827	-97.4122	-89.9702	-92.4377	-103.49		569.472	-398.982	-381.987	-392.041	-385.601	-395.483
682.912	91.3499	84.6259	92.2806	83.2413	88.5998		548.832	-105.665	-105.822	-98.5139	-114.591	-108.892		569.482	-101.171	-84.8103	-93.9116	-89.5525	-94.6413
682.922	78.071	67.2354	72.7816	55.9174	66.2222		548.842	-143.064	-152.714	-141.621	-158.032	-161.675		569.492	72.1457	77.8906	76.8308	87.1786	71.6278
682.932	169.257	155.896	148.489	150.31	161.346		548.852	-174.769	-175.195	-159.63	-190.417	-188.159		569.502	-46.7145	-21.914	-39.7325	-28.3309	-41.4241
682.942	20.0978	12.6513	10.5491	9.89569	18.5216		548.862	-255.417	-253.708	-249.964	-274.794	-249.503		569.512	-159.052	-150.611	-153.36	-147.157	-152.937
682.952	199.05	204.25	191.297	190.564	204.844		548.872	-404.145	-414.92	-399.856	-416.814	-409.049		569.522	674.483	677.846	684.105	690.199	691.895
682.962	-319.462	-325.45	-326.858	-327.327	-307.658		548.882	-566.97	-566.862	-554.323	-576.758	-574.484		569.532	910.29	925.165	933.594	933.313	934.89
682.972	-843.083	-843.241	-834.091	-827.337	-836.555		548.892	-601.045	-595.676	-581.649	-598.877	-609.423		569.542	892.74	889.707	909.703	906.737	903.657
682.982	-753.253	-753.195	-753.519	-738.481	-745.688		548.902	-884.786	-875.488	-866.375	-877.318	-889.231		569.552	1316.04	1311.48	1317.96	1323.24	1313.55
682.992	-678.543	-663.135	-664.604	-651.449	-648.515		548.912	-1043.57	-1035.37	-1032.44	-1037.17	-1040.81		569.562	1295.06	1304.51	1293.86	1291.96	1303.28
683.002	-417.638	-407.162	-422.125	-407.938	-409.412		548.922	-800.061	-804.667	-793.685	-798.577	-792.322		569.572	1296.94	1299.65	1283.89	1293.16	1283.01
683.012	-242.654	-240.022	-243.213	-243.396	-248.605		548.932	-780.368	-773.885	-776.115	-778.283	-766.079		569.582	1009.14	1006.84	998.857	1010.03	1002.15
683.022	35.1914	39.1416	25.1677	41.7528	31.4967		548.942	-1007.51	-1010.87	-1008.8	-1009.97	-1004.77		569.592	470.581	473.826	473.855	477.604	474.58
683.032	215.923	240.838	222.082	232.436	230.694		548.952	-1013.48	-1015.07	-1022.39	-999.369	-1011.55		569.602	-268.532	-257.104	-264.396	-267.544	-266.001
683.042	-12.5757	22.6831	18.6777	14.3927	16.8732		548.962	-1084.93	-1075.14	-1085	-1070.92	-1078.65		569.612	-305.761	-304.24	-310.346	-305.148	-305.576
683.052	418.21	426.302	430.719	432.036	432.653		548.972	-1205.74	-1212.93	-1213.73	-1207.49	-1210.03		569.622	-242.343	-247.936	-250.776	-244.09	-243.814
683.062	781.448	780.657	792.167	792.196	785.72		548.982	-1259.07	-1247.83	-1263.21	-1243.41	-1258.11		569.632	-315.154	-334.455	-318.575	-314.342	-316.662
683.072	828.708	830.875	839.422	830.571	825.508		548.992	-1198.59	-1189.09	-1189.36	-1177.83	-1192.55		569.642	-677.901	-682.564	-676.551	-673.786	-675.423
683.082	811.797	816.723	824.483	822.762	808.118		549.002	-1128.89	-1140.86	-1131.59	-1130.04	-1136.31		569.652	-918.292	-903.883	-925.181	-920.742	-904.669
683.092	571.522	560.342	586.554	583.409	581.898		549.012	-1055.1	-1049.96	-1061.91	-1053.79	-1045.38		569.662	-811.642	-810.691	-820.066	-825.063	-808.664
683.102	528.94	527.982	533.945	530.583	533.599		549.022	-1317.14	-1313.78	-1318.94	-1307	-1311.49		569.672	-935.75	-917.435	-923.846	-941.864	-925.123
683.112	681.306	654.73	662.332	653.838	659.019		549.032	-1392.8	-1394.01	-1403.17	-1380.18	-1389.07		569.682	-887.274	-871.028	-883.673	-893.505	-883.717
683.122	869.572	850.416	857.623	851.672	848.785		549.042	-1363.88	-1379.06	-1375.85	-1361.17	-1371.42		569.692	-812.408	-814.044	-822.345	-811.634	-812.186
683.132	539.566	538.776	542.6	535.869	536.382		549.052	-1423.95	-1428.51	-1432.82	-1419.51	-1437.29		569.702	-675.95	-681.514	-676.111	-665.485	-676.519
683.142	229.098	218.803	229.416	221.325	212.24		549.062	-1349.89	-1355.59	-1361.04	-1340.52	-1353.76		569.712	-574.123	-584.275	-582.251	-572.415	-587.439
683.152	156.555	159.977	156.61	149.309	152.853		549.072	-1567.71	-1541.99	-1553.39	-1549.7	-1556.74		569.722	-794.589	-787.182	-793.405	-802.145	-803.402
683.162	197.587	198.521	192.995	191.802	195.523		549.082	-1499.27	-1483.27	-1497.6	-1474.87	-1488.59		569.732	-675.322	-672.9	-675.397	-692.84	-690.247
683.172	336.257	340.764	350.08	339.591	337.798		549.092	-1207.89	-1192.6	-1215.68	-1201.37	-1206.33		569.742	-663.756	-658.377	-657.847	-667.94	-663.277
683.182	441.958	436.977	431.453	425.616	435.908		549.102	-1301.06	-1300.26	-1314.26	-1312.33	-1297.82		569.752	-682.389	-675.7	-687.853	-691.257	-681.802
683.192	280.662	279.501	263.818	278.45	289.122		549.112	-1110.75	-1114.87	-1127.9	-1106.46	-1107.07		569.762	-918.907	-924.307	-925.854	-932.672	-927.701
683.202	127.735	130.455	125.133	152.621	123.926		549.122	-1140.39	-1130.69	-1138.9	-1137.16	-1134.49		569.772	-462.524	-456.875	-460.767	-461.137	-463.253
683.212	160.014	154.843	151.339	161.812	142.869		549.132	-966.601	-976.809	-984.556	-980.89	-976.374		569.782	2108.33	2112.73	2109.94	2090.49	2091.56
683.222	242.116	243.215	232.899	251.473	240.445		549.142	-1091.59	-1088.45	-1098.32	-1084.94	-1083.83		569.792	1399	1402.3	1408.06	1387.41	1386.94
683.232	214.689	222.82	207.92	227.637	228.387		549.152	-1079.36	-1078.86	-1097.64	-1081.81	-1081.07		569.802	1139.43	1134.72	1143.12	1132.8	1131.21
683.242	-18.479	-27.0511	-31.4746	-25.9507	-35.7486		549.162	-1266.17	-1266.67	-1278.63	-1261.03	-1255.13		569.812	1396.43	1399.34	1397.23	1407.45	1388.46
683.252	-40.4987	-65.5064	-52.9582	-58.2041	-72.1374		549.172	-1387.78	-1396.48	-1397.34	-1379.53	-1376.44		569.822	1287.27	1282.47	1292.46	1299.57	1286.32
683.262	-88.4864	-100.018	-90.1374	-80.7297	-103.816		549.182	-1135.42	-1131.27	-1143.08	-1131.37	-1130.45		569.832	630.71	646.746	651.975	642.703	641.097
683.272	-32.343	-31.8085	-17.851	-21.3978	-27.4754		549.192	-1012.65	-999.771	-1014.46	-999.756	-996.078		569.842	-162.84	-147.644	-148.978	-149.801	-156.217
683.282	164.306	161.826	188.193	163.69	172.274		549.202	1718.2	1724.06	1711.29	1705.25	1714.81		569.852	-212.865	-212.099	-199.278	-206.476	-208.117
683.292	-8.84405	-21.6521	-9.92502	-11.8344	-15.8462		549.212	4224.43	4239.97	4232.66	4203.97	4219.96		569.862	-204.465	-209.238	-184.6	-198.288	-198.295
683.302	22.271	4.76841	16.3896	13.0805	10.7146		549.222	4716.54	4726.1	4720.35	4702.38	4705.72		569.872	-564.235	-576.057	-560.963	-575.883	-574.188
683.312	-397.312	-406.57	-405.438	-397.225	-398.591		549.232	4448.33	4462.13	4463.06	4435.8	4438.26		569.882	-435.286	-438.609	-427.169	-436.756	-431.29
683.322	-597.405	-588.503	-595.022	-593.662	-590.523		549.242	3844.82	3860.4	3846.91	3829.19	3837.58		569.892	-368.493	-350.676	-349.543	-357.971	-343.173
683.332	-472.67	-457.529	-461.273	-488.275	-467.337		549.252	3506.05	3487.6	3504.02	3487.65	3490.97		569.902	-365.816	-353.874	-367.019	-359.862	-353.658
683.342	-277.357	-264.892	-270.88	-286.211	-271.284		549.262	2890.53	2877.77	2879.12	2877.03	2882.12		569.912	-189.418	-189.835	-198.481	-199.327	-197.749
683.352	153.506	181.518	159.638	153.496	176.535		549.272	2584.19	2580.89	2574.07	2568.67	2575.34		569.922	-26.1592	-19.3771	-21.1522	-30.5415	-25.6727
683.362	491.695	513.933	496.284	488.674	504.605		549.282	2508.69	2500.28	2512.02	2503.9	2511.69		569.932	57.2339	47.2149	55.4241	55.1044	56.6604
683.372	458.839	470.591	464.811	450.405	461.248		549.292	2425.92	2425.56	2421.69	2422.83	2424.3		569.942	-65.4034	-64.0195	-65.0905	-68.8996	-60.2753
683.382	572.562	582.427	568.968	558.729	570.371		549.302	2235.01	2230.27	2222.12	2210.83	2236.16		569.952	60.7387	51.4361	61.6632	56.5776	63.6441
683.392	458.17	461.685	464.501	452.507	449.983		549.312	2137.44	2129.15	2124.78	2116.53	2133.23		569.962	866.294	866.458	882.407	867.232	878.306
683.402	213.73	215.244	216.632	227.426	222.001		549.322	1904.3	1902.61	1904.77	1899.33	1907.24		569.972	483.821	476.162	480.816	475.396	480.43
683.412	-165.615	-168.907	-163.199	-157.145	-173.33		549.332	1668.66	1662.28	1657.23	1659.65	1670.04		569.982	518.143	508.06	496.624	501.547	508.709
683.422	-226.647	-234.312	-231.449	-228.801	-236.288		549.342	1388.27	1382	1387.32	1385.49	1391.05		569.992	410.909	403.823	395.231	398.213	409.156
683.432	-29.8152	-38.4195	-40.2146	-35.5933	-42.7165		549.352	1297.85	1295.09	1290.96	1295.8	1292.6		570.002	645.223	627.604	632.333	626.068	645.634
683.442	115.264	103.64	118.677	110.714	113.512		549.362	1148.81	1155.71	1171.3	1160.82	1154.15		570.012	784.13	773.633	776.846	781.853	787.503
683.452	117.45	128.405	112.832	112.876	125.486		549.372	775.113	758.939	783.824	773.302	775.493		570.022	641.567	635.993	648.135	642.586	640.343
683.462	85.3722	94.6016	84.4306	87.8024	93.0589		549.382	675.843	672.287	682.046	675.78	665.702		570.032	921.342	916.522	916.456	905.725	917.48
683.472	-249.57	-249.932	-258.073	-250.59	-259.261		549.392	421.707	419.225	435.493	421.074	418.647		570.042	894.71	892.533	886.059	893.145	895.206
683.482	-376.43	-368.922	-370.916	-366.832	-372.087		549.402	289.502	282.461	287.651	288.79	284.643		570.052	319.742	319.953	317.599	316.039	331.5
683.492	-489.149	-469.551	-474.964	-470.698	-477.503		549.412	214.82	203.318	208.743	216.23	195.742		570.062	-157	-143.186	-168.357	-153.605	-145.739
683.502	-625.653	-618.754	-630.791	-617.343	-617.627		549.422	-46.2502	-45.4475	-38.8802	-54.3734	-40.3544		570.072	-243.634	-230.955	-238.706	-227.201	-243.483
683.512	-765.607	-757.736	-765.912	-761.155	-753.609		549.432	-227.641	-238.548	-210.19	-237.925	-227.597		570.082	-178.023	-165.26	-177.201	-158.321	-179.118
683.522	-577.109	-563.978	-581.539	-579.314	-570.106		549.442	-369.444	-384.599	-359.616	-385.326	-381.989		570.092	-489.142	-481.758	-482.669	-480.713	-488.147
683.532	-666.516	-652.237	-664.514	-646.741	-670.749		549.452	-609.653	-625.526	-612.347	-612.495	-626.405		570.102	-961.333	-952.072	-952.556	-966.98	-966.63
683.542	-857.923	-845.257	-843.909	-835.46	-847.59		549.462	-692.205	-711.308	-697.03	-692.228	-697.05		570.112	-730.358	-719.204	-734.24	-731.12	-737.796
683.552	-777.574	-772.289	-787.138	-765.327	-778.059		549.472	-807.946	-820.358	-809.87	-817.949	-811.244		570.122	-710.722	-691.581	-706.629	-704.82	-705.375
683.562	-698.803	-700.635	-707.436	-687.758	-698.319		549.482	-1007.87	-1007.53	-1004.38	-1009.75	-1013.29		570.132	-756.826	-768.56	-768.934	-778.611	-769.386
683.572	-620.181	-624.949	-616.457	-609.01	-611.281		549.492	-1130.72	-1146.3	-1140.49	-1130.13	-1129.57		570.142	-779.221	-781.596	-797.953	-763.562	-778.93
683.582	-627.688	-644.747	-629.332	-622.158	-633.925		549.502	-1244.39	-1252.92	-1242.03	-1241.78	-1236.58		570.152	-766.046	-765.674	-763.128	-747.077	-764.95
683.592	-687.538	-697.807	-686.579	-684.948	-690.921		549.512	-1301.68	-1291.82	-1288.23	-1280.05	-1291.96		570.162	-635.299	-649.808	-639.324	-626.711	-650.893
683.602	-307.435	-300.44	-312.373	-306.747	-314.881		549.522	-1315.8	-1312.47	-1316.64	-1312.92	-1322.94		570.172	-721.661	-713.376	-715.584	-704.214	-716.317
683.612	-260.471	-261.62	-269.962	-260.74	-267.267		549.532	-1198.16	-1193.26	-1192.2	-1190.69	-1198.65		570.182	-664.66	-658.434	-654.506	-646.065	-651.473
683.622	-22.0267	-23.2014	-25.593	-14.3816	-19.9795		549.542	-1259.07	-1255.52	-1251.18	-1241.14	-1241.31		570.192	-539.675	-537.465	-541.747	-539.782	-536.348
683.632	403.443	433.201	412.837	405.332	402.135		549.552	-1264.66	-1250	-1248.27	-1246.88	-1249.67		570.202	-487.01	-481.194	-482.28	-481.014	-481.482
683.642	470.432	475.493	475.431	460.812	466.682		549.562	-1211.17	-1198.91	-1185.73	-1196.67	-1201.07		570.212	-416.745	-408.367	-409.263	-409.49	-416.377
683.652	519.99	502.615	505.28	491.814	505.723		549.572	-1277.2	-1260.59	-1257.51	-1265.37	-1267.78		570.222	-571.216	-577.98	-582.971	-574.464	-563.865
683.662	658.786	623.589	645.131	640.089	635.976		549.582	-992.583	-978.459	-967.898	-985.626	-972.038		570.232	-222.03	-231.736	-238.816	-234.204	-226.889
683.672	868.101	847.737	862.312	860.363	858.918		549.592	-708.216	-689.28	-693.918	-693.111	-701.601		570.242	-3.46826	-18.702	-13.4924	-4.50694	-3.67131
683.682	732.152	721.526	731.643	728.718	721.653		549.602	-506.99	-521.672	-509.888	-502.658	-512.263		570.252	-131.303	-147.289	-131.522	-140.501	-129.242
683.692	955.703	949.329	958.597	956.264	939.226		549.612	-538.977	-545.094	-530.69	-531.401	-543.404		570.262	-174.029	-183.203	-168.011	-175.317	-163.171
683.702	1026.54	1021.94	1036.85	1022.57	1021.05		549.622	-543.774	-547.933	-534.743	-542.014	-541.776		570.272	-159.904	-167.139	-162.287	-169.997	-160.263
683.712	949.983	939.852	938.889	936.641	940.762		549.632	-497.617	-495.628	-500.387	-495.586	-490.747		570.282	905.534	874.284	896.409	881.965	900.465
683.722	876.706	863.459	874.485	861.38	857.426		549.642	-530.796	-503.721	-530.723	-510.653	-510.469		570.292	1390.72	1359.56	1388.81	1372.04	1374.81
683.732	761.126	753.699	768.98	738.812	752.327		549.652	-503.825	-496.845	-500.95	-482.49	-492.341		570.302	855.699	832.256	841.864	842.898	838.315
683.742	591.452	602.219	603.764	579.363	590.86		549.662	-453.447	-445.276	-445.172	-444.764	-443.333		570.312	823.366	785.814	803.581	788.706	805.191
683.752	456.74	454.711	459.402	451.246	449.242		549.672	-482.866	-477.531	-465.078	-475.979	-470.31		570.322	407.255	399.446	411.318	395.052	407.039
683.762	334.315	327.474	331.585	314.252	336.529		549.682	-101.931	-92.3268	-102.166	-91.6955	-102.392		570.332	198.789	193.402	193.816	192.981	195.024
683.772	45.2235	31.3857	45.5889	42.6488	47.1399		549.692	-23.182	-22.1722	-39.178	-12.4143	-21.0385		570.342	-147.802	-141.095	-154.633	-148.47	-145.297
683.782	-368.051	-374.15	-360.272	-360.753	-341.451		549.702	-147.658	-147.933	-155.774	-129.453	-150.809		570.352	-325.56	-317.729	-321.08	-319.773	-326.656
683.792	-556.491	-553.76	-547.06	-562.246	-541.217		549.712	57.0561	57.9014	38.1579	59.8604	60.1699		570.362	-185.994	-187.855	-173.806	-186.877	-187.728
683.802	-685.167	-692.606	-672.971	-691.359	-685.333		549.722	-70.874	-80.5662	-93.0261	-72.2834	-67.3889		570.372	-396.268	-406.991	-399.947	-400.007	-396.636
683.812	-841.837	-857.976	-854.329	-850.331	-839.175		549.732	-277.126	-295.625	-299.491	-288.403	-285.267		570.382	-351.556	-360.208	-365.129	-352.601	-362.572
683.822	-885.432	-897.25	-901.959	-890.544	-878.08		549.742	-289.203	-294.834	-309.642	-300.199	-298.391		570.392	-244.723	-233.1	-242.205	-237.078	-243.901
683.832	-1033.81	-1040.95	-1039.72	-1032.06	-1027.34		549.752	-266.579	-262.367	-272.074	-279.271	-269.058		570.402	-116.431	-107.648	-113.083	-106.904	-109.916
683.842	-1030.72	-1038	-1044.01	-1039.95	-1023.63		549.762	-252.433	-251.185	-266.214	-260.653	-251.76		570.412	55.1928	65.8743	66.3609	56.6821	68.5442
683.852	-737.206	-747.479	-752.338	-738.944	-745.886		549.772	-256.391	-236.579	-258.608	-246.039	-239.81		570.422	107.317	116.7	125.115	112.555	126.387
683.862	-511.629	-522.095	-527.601	-512.974	-513.206		549.782	-84.3657	-84.3874	-75.7309	-77.7055	-77.1082		570.432	219.694	232.5	222.076	239.676	223.521
683.872	-285.609	-286.715	-282.34	-286.875	-279.632		549.792	-24.1831	-45.3604	-22.7021	-22.0718	-16.7823		570.442	334.381	345.739	340.326	342.856	333.416
683.882	-260.185	-261.77	-246.659	-243.269	-245.462		549.802	-264.421	-263.268	-267.315	-260.307	-243.656		570.452	395.231	396.197	404.575	413.391	399.538
683.892	-160.217	-147.482	-152.532	-144.905	-153.131		549.812	-340.861	-349.105	-336.9	-340.128	-331.991		570.462	548.066	559.616	552.604	573.632	556.846
683.902	88.6634	91.0405	100.807	101.285	102.395		549.822	-389.324	-393.197	-389.372	-394.316	-398.669		570.472	330.373	340.479	321.294	348.53	319.655
683.912	41.6394	43.4061	46.3235	44.8146	56.8347		549.832	-155.16	-171.73	-161.432	-184.353	-169.378		570.482	380.584	376.563	358.484	391.046	377.29
683.922	-250.556	-241.543	-239.678	-232.085	-233.419		549.842	-42.1321	-50.0139	-48.2917	-59.5969	-46.2871		570.492	438.091	441.083	434.73	448.482	440.08
683.932	-365.869	-346.022	-350.612	-354.038	-337.237		549.852	-181.584	-189.559	-182.165	-196.519	-187.483		570.502	688.941	678.665	682.31	677.863	685.176
683.942	-5.92584	2.99462	1.47574	-5.85491	-6.98178		549.862	-354.295	-342.365	-353.202	-357.464	-352.367		570.512	2235.19	2226.67	2243.57	2221.07	2204.93
683.952	411.697	437.571	428.449	419.051	413.621		549.872	-417.385	-405.439	-430.663	-420.276	-422.355		570.522	2450.53	2430.44	2430.78	2421.94	2412.77
683.962	382.159	387.018	376.763	393.117	381.309		549.882	-231.45	-236.561	-235.97	-238.55	-244.902		570.532	1791.57	1784.06	1794.29	1777.28	1771.99
683.972	624.535	632.078	637.554	629.575	625.572		549.892	-92.8268	-96.9727	-96.4921	-101.846	-86.7056		570.542	1241.78	1238.68	1246.77	1232.28	1224.65
683.982	711.489	713.818	730.725	722.625	720.373		549.902	-228.201	-217.008	-214.575	-223.857	-219.25		570.552	865.332	852.806	849.504	855.939	851.266
683.992	570.542	584.914	593.458	593.949	570.249		549.912	-189.24	-188.843	-188.594	-190.846	-186.857		570.562	268.119	271.305	275.845	261.063	267.005
684.002	466.525	481.228	479.202	477.168	471.073		549.922	63.4482	68.1532	54.0429	61.3653	64.8559		570.572	-527.422	-531.569	-525.049	-524.517	-528.225
684.012	330.444	352.782	343.86	346.564	346.65		549.932	125.921	124.717	109.223	130.395	106.571		570.582	-933.187	-930.158	-923.443	-922.59	-911.565
684.022	364.219	378.103	375.203	370.08	384.919		549.942	437.594	421.541	417.959	412.056	406.474		570.592	-849.306	-861.438	-850.933	-855.369	-846.156
684.032	537.807	544.64	540.403	551.388	549.068		549.952	493.767	488.788	497.594	482.497	475.544		570.602	-822.096	-833.457	-836.678	-831.702	-813.458
684.042	244.053	243.588	236.419	241.062	246.003		549.962	564.518	559.074	552.645	552.754	545.978		570.612	-987.229	-971.882	-987.811	-988.469	-973.089
684.052	88.9694	78.1779	67.3437	78.3773	89.0423		549.972	448.088	444.097	445.55	431.697	421.03		570.622	-1280.76	-1262.29	-1278.71	-1284.25	-1269.65
684.062	212.954	194.122	192.625	206.645	210.42		549.982	712.412	718.866	724.622	695.78	715.456		570.632	-1221.59	-1210.94	-1214.83	-1223.44	-1207.24
684.072	152.987	163.521	155.932	140.827	157.237		549.992	926.695	929.045	923.581	917.911	925.472		570.642	-1339.09	-1319.1	-1334.46	-1329.7	-1325.58
684.082	-104.814	-97.6685	-126.027	-116.001	-111.731		550.002	867.129	879.835	860.737	864.082	858.217		570.652	-1495.15	-1468.41	-1477.71	-1482.42	-1478.5
684.092	-108.752	-115.391	-112.193	-110.412	-110.087		550.012	790.858	800.18	791.89	785.867	781.611		570.662	-1204.32	-1171.85	-1193.52	-1197.54	-1184.85
684.102	28.0707	23.2244	37.2117	29.2292	26.9601		550.022	633.172	647.13	645.133	653.889	630.676		570.672	-935.392	-923.255	-930.423	-934.444	-929.763
684.112	-3.55772	-14.3055	-20.5345	-13.7983	-15.4605		550.032	637.814	655.382	642.428	650.484	638.564		570.682	-650.239	-638.355	-642.58	-645.938	-653.765
684.122	30.7566	24.187	20.9747	28.7734	16.681		550.042	654.469	675.23	665.605	666.044	664.784		570.692	-844.245	-828.796	-828.778	-843.245	-839.117
684.132	-18.9225	-43.7153	-30.3747	-23.8085	-42.6485		550.052	633.538	645.724	650.664	641.148	623.058		570.702	-801.499	-792.17	-796.229	-798.383	-804.711
684.142	-70.3527	-87.6065	-92.9704	-83.2361	-86.0886		550.062	642.117	640.06	634.031	642.179	619.497		570.712	-349.044	-334.857	-342.293	-341.03	-346.224
684.152	44.3069	39.4936	31.4008	32.8685	46.2058		550.072	393.164	390.194	391.108	396.442	381.524		570.722	-313.402	-308.583	-311.92	-299.261	-304.531
684.162	-69.2635	-82.4481	-80.303	-75.3188	-81.7653		550.082	142.591	150.409	153.604	159.379	130.633		570.732	434.619	442.819	435.135	440.633	442.64
684.172	-298.843	-321.17	-320.999	-329.907	-323.552		550.092	84.4829	81.7199	89.7165	86.9733	68.4847		570.742	378.118	376.466	389.214	388.355	384.755
[truncated: 4,772 more rows]

## Sheet: Panel F
	pLFP amplitude				pLFP rate				pLFP CC
[truncated: 10 more rows]

## Sheet: Panel G
LFP average, baseline					MUA rate				MUA CC
[truncated: 1,003 more rows]
