# Supplementary material for: A Low-Correlation Resting State of the Striatum during Cortical Avalanches and Its Role in Movement Suppression
Source: PLoS Biol. 2016 Dec 6;14(12):e1002582. doi: 10.1371/journal.pbio.1002582 (PMC5147796; doi:10.1371/journal.pbio.1002582)
Supplement: S2 Data — (XLSX) [file pbio.1002582.s014.xlsx]

## Sheet: Panel C
Baseline							PTX							IEM-1460
Time	LFP (uV/4)	LFP	LFP	LFP	LFP		Time	LFP	LFP	LFP	LFP	LFP		Time	LFP	LFP	LFP	LFP	LFP
499.042	808.636	300.401	547.63	370.021	486.091		440.152	261.438	826.558	277.981	156.568	169.702		512.342	-1989.33	-754.417	-1669.78	-364.515	-1092.01
499.052	817.728	360.75	611.909	392.884	536.718		440.162	-202.396	211.966	-157.57	-204.672	-227.265		512.352	-965.906	-24.679	-678.458	436.933	-253.575
499.062	679.502	244.973	509.629	334.149	439.012		440.172	-505.847	-92.0507	-448.503	-367.577	-379.904		512.362	266.071	813.609	414.605	1205.25	696.117
499.072	384.415	85.275	214.244	206.111	256.323		440.182	-271.991	-184.898	-171.044	-238.016	-316.158		512.372	1187.13	1392.44	1232.73	1666.88	1358.12
499.082	384.381	82.775	171.157	253.701	187.72		440.192	-228.241	-242.62	-221.557	-232.939	-406.325		512.382	1759.77	1681.69	1697.43	1860.96	1728.95
499.092	302.833	36.5	141.751	231.643	213.669		440.202	-420.837	-600.137	-472.847	-476.322	-562.74		512.392	1921.88	1594.95	1749.88	1712.76	1732.7
499.102	85.0969	-64.8855	-73.749	85.6211	10.4584		440.212	-849.45	-778.307	-777.962	-588.451	-867.024		512.402	2110.61	1619.37	1904.78	1676.17	1843.01
499.112	11.5962	-163.053	-194.173	-40.6389	-100.521		440.222	-801.029	-803.811	-741.826	-573.277	-880.602		512.412	2272.5	1701.06	2062.06	1687.33	1892.73
499.122	54.1818	-126.912	-144.798	-19.8558	-71.6446		440.232	-547.049	-551.718	-541.641	-362.539	-583.665		512.422	2286.37	1442.34	1974.51	1498.08	1761.85
499.132	-46.7107	-190.769	-146.278	-80.4417	-209.942		440.242	-260.312	-514.571	-241.851	-179.505	-224.011		512.432	2067.4	1133.31	1777.03	988.447	1450.14
499.142	-228.608	-269.206	-284.203	-151.887	-285.644		440.252	110.784	-522.323	36.7412	32.1999	-14.6765		512.442	-820.374	-2131.59	-1511.08	-1442.48	-1215.55
499.152	-124.455	-141.548	-173.93	-145.324	-188.158		440.262	413.67	-384.172	192.124	229.655	164.964		512.452	-4197.58	-4666.21	-4472.1	-5804.61	-4834.33
499.162	-287.696	-170.195	-345.225	-194.515	-257.638		440.272	569.193	-349.644	223.993	107.536	190.844		512.462	-3349.15	-3276.85	-2919.96	-5190.72	-3448.27
499.172	-460.401	-330.974	-463.602	-270.901	-375.419		440.282	394.503	-597.212	17.5244	-170.878	-64.5062		512.472	1415.9	1280.63	1707.7	1048.2	1873.89
499.182	-483.701	-407.114	-443.941	-365.758	-417.339		440.292	736.61	-230.447	372.003	0.801738	334.502		512.482	971.204	1344.93	1224.37	1301.8	1352.14
499.192	-589.2	-262.57	-402.174	-223.184	-283.78		440.302	1760.99	930.518	1484.27	923.794	1352.9		512.492	-1418.16	-699.328	-1135.62	-479.352	-852.01
499.202	-447.417	-123.788	-221.701	-31.9154	-131.047		440.312	1381.19	993.205	1223.77	913.788	1173.09		512.502	-1578.64	-766.312	-1256.22	-522.404	-1017.75
499.212	-310.08	15.3064	-84.0399	76.5789	-28.5895		440.322	886.782	910.687	875.743	866.866	835.844		512.512	-1084.42	-248.815	-811.218	-31.7767	-583.045
499.222	-293.527	44.6262	-84.9003	80.2179	-36.3045		440.332	209.862	215.219	242.54	359.033	210.391		512.522	-264.81	403.991	-6.40838	629.848	91.4821
499.232	-236.571	50.7253	-40.3741	22.6987	60.9037		440.342	-236.113	-460.682	-201.155	-67.1653	-201.622		512.532	678.123	975.014	789.252	1172.8	771.46
499.242	-177.169	80.8493	28.9493	33.0209	100.779		440.352	-268.418	-354.023	-118.42	-61.0411	-223.798		512.542	1380.26	1390.36	1353.01	1502.89	1305.74
499.252	51.4922	136.293	166.306	154.668	204.959		440.362	44.4591	-387.68	28.4923	33.9008	14.7824		512.552	1880.35	1634.54	1771.82	1666.7	1682.59
499.262	59.5225	269.61	217.417	295.375	302.667		440.372	98.875	-196.159	76.721	258.847	89.1153		512.562	2314.29	1881.3	2046.85	1816.77	1886.27
499.272	159.555	352.625	297.084	345.348	327.382		440.382	-412.094	-619.645	-299.995	-189.203	-371.544		512.572	2645.41	1999.66	2287.19	1878.03	2096.48
499.282	311.813	433.269	439.062	498.231	442.347		440.392	-337.575	-528.286	-223.45	-204.285	-323.897		512.582	2827.89	1982.48	2350.74	1842.76	2168.5
499.292	381.757	481.424	476.868	523.463	535.282		440.402	-642.59	-790.64	-497.216	-452.87	-619.31		512.592	2407.92	1457.27	1846.18	1308.99	1682.58
499.302	473.932	394.747	487.415	491.267	498.398		440.412	-764.253	-933.604	-602.373	-641.196	-771.959		512.602	2010.49	758.381	1349.79	705.853	1217.03
499.312	397.886	308.853	371.72	351.011	379.308		440.422	-726.861	-1059.26	-704.076	-673.28	-802.359		512.612	-1370.57	-2644.8	-2423.65	-1967.65	-1803.56
499.322	431.641	264.477	286.737	292.386	376.62		440.432	-425.931	-663.596	-321.33	-380.04	-419.806		512.622	-5645.04	-5514.08	-5979.04	-6124.85	-5943.43
499.332	327.273	215.013	267.254	280.523	261.076		440.442	617.805	330.905	749.492	458.975	604.278		512.632	-4435.84	-3065.92	-3926.79	-3500.26	-3768.83
499.342	-46.0017	88.2291	-55.8677	70.1713	-14.2781		440.452	1427.36	1216.98	1580.1	1168.01	1334		512.642	-3097.03	-1315.19	-2437.41	-1189.23	-1970.47
499.352	-363.184	-180.977	-408.248	-119.486	-253.583		440.462	419.439	504.494	588.1	521.804	461.896		512.652	-1720.23	-272.639	-1187.14	-115.276	-877.226
499.362	-594.611	-217.847	-521.068	-111.336	-373.929		440.472	119.295	190.416	162.766	408.902	211.166		512.662	-200.747	724.554	115.869	891.884	265.932
499.372	-469.008	-143.006	-325.567	-30.7105	-191.149		440.482	80.0858	38.1137	123.059	281.81	60.0234		512.672	1025.47	1358.26	1135.92	1555.3	1155.95
499.382	-499.027	-178.189	-399.143	-78.0863	-208.324		440.492	-483.366	-151.925	-350.634	74.2665	-191.853		512.682	1767.83	1747.7	1767.46	1913.21	1704.21
499.392	-676.407	-323.069	-549.798	-197.702	-363.59		440.502	-1307.44	-744.445	-977.025	-393.212	-682.352		512.692	2339.12	1932.76	2175.76	2004.76	1997.28
499.402	-649.388	-345.94	-511.778	-286.236	-444.631		440.512	-1186.82	-765.349	-911.585	-611.973	-737.649		512.702	2497.11	1888.16	2234.27	1910.92	2046.12
499.412	-686.374	-315.819	-528.749	-204.874	-419.042		440.522	-1026.97	-981.066	-914.11	-755.572	-853.454		512.712	2629.76	1847.72	2333.51	1853.63	2088.07
499.422	-378.035	-142.606	-265.314	-111.101	-227.227		440.532	-1092.03	-999.566	-910.473	-718.507	-829.337		512.722	1947.11	1181.36	1653.4	1234.26	1449.82
499.432	-220.241	-138.986	-106.302	-142.226	-136.799		440.542	-918.786	-819.673	-796.077	-480.99	-690.034		512.732	1101.73	29.2548	650.328	278.781	579.722
499.442	24.0796	-66.5574	36.2442	-70.3173	-65.6378		440.552	-1160.55	-1025.62	-1091.43	-712.801	-988.232		512.742	-923.519	-1781.71	-1471.21	-934.391	-1026.32
499.452	247.978	56.1283	184.741	-0.00444959	32.6632		440.562	-926.402	-834.131	-863.655	-575.687	-699.324		512.752	-5152.89	-4703.92	-5415.1	-5029.08	-5084.67
499.462	279.143	113.131	228.723	-71.9585	42.3529		440.572	-850.292	-825.422	-782.699	-450.852	-598.81		512.762	-4539.97	-3343.56	-3803.44	-4077.81	-4048.58
499.472	371.929	88.3062	229.076	-88.2195	21.5943		440.582	-704.635	-801.076	-612.812	-374.907	-485.319		512.772	-1753.46	-789.517	-940.502	-707.4	-944.031
499.482	497.601	272.856	445.972	77.9296	175.611		440.592	-468.953	-646.661	-356.551	-287.918	-250.171		512.782	-885.898	257.417	-129.779	454.356	-147.993
499.492	710.355	407.969	601.725	185.6	317.971		440.602	-124.214	-135.815	95.8334	92.2826	235.054		512.792	-915.686	123.894	-183.436	394.585	-285.065
499.502	839.835	493.884	683.462	355.495	437.862		440.612	456.762	252.428	515.368	527.06	638.002		512.802	-122.213	619.286	477.076	876.072	284.576
499.512	837.882	454.04	654.634	318.125	400.985		440.622	797.081	420.437	715.004	661.247	804.027		512.812	766.123	1117.64	1233.7	1390.08	999.726
499.522	874.106	354.271	611.737	276.731	387.764		440.632	494.941	272.844	406.514	366.825	504.418		512.822	1560.47	1532.03	1873.88	1733.53	1585.32
499.532	814.045	226.772	545.068	244.906	330.282		440.642	915.606	404.19	736.995	473.997	825.74		512.832	1984.9	1717.06	2207.44	1846.19	1835.12
499.542	418.928	-12.6568	137.643	46.1077	11.1516		440.652	1191.85	549.83	833.921	499.136	910.539		512.842	1995.79	1472.76	2050.78	1569.13	1657.31
499.552	275.499	-91.2263	67.1117	-12.6238	-29.5843		440.662	1253.23	620.251	900.073	359.706	789.134		512.852	1998.56	1385.71	2019.59	1364.2	1552.17
499.562	173.46	-216.727	-45.8795	-272.889	-30.0373		440.672	1629.24	1172.78	1477.69	849.019	1321.03		512.862	1355.19	539.38	1237.31	818.386	1045.31
499.572	-313.081	-534.006	-401.463	-649.044	-400.042		440.682	1185.71	1168.89	1107.37	714.035	964.122		512.872	-2865.16	-3788.73	-3350.26	-3126.62	-3194.68
499.582	-158.05	-188.015	-142.635	-356.677	-200.526		440.692	183.247	481.574	314.435	67.5638	146.575		512.882	-5763.26	-5281.66	-5321.93	-6679.92	-6086.03
499.592	-702.503	-339.408	-546.657	-443.984	-512.691		440.702	-224.704	163.397	-84.2809	-246.831	-204.358		512.892	-1994.87	-1688.72	-1456.84	-2170.64	-1751.22
499.602	-1274.03	-702.47	-992.735	-910.007	-1027.51		440.712	-366.736	178.254	-140.438	-232.021	-267.365		512.902	1754.84	1983.84	2319.52	1856.27	2054.51
499.612	-1202.45	-700.672	-957.346	-921.006	-901.954		440.722	-53.0979	290.118	224.163	-96.691	64.2759		512.912	255.15	465.426	650.394	439.977	426.8
499.622	-985.417	-708.122	-816.425	-874.057	-727.163		440.732	137.062	690.971	589.732	284.652	276.727		512.922	-795.485	-266.437	-344.398	-228.403	-549.033
499.632	-892.374	-561.866	-706.377	-687.853	-585.277		440.742	-348.364	349.903	124.757	113.599	-111.008		512.932	-630.957	-87.2761	-119.529	37.5654	-399.792
499.642	-854.94	-649.518	-734.377	-803.303	-652.369		440.752	-177.858	112.195	5.1415	-63.6566	-98.2483		512.942	398.711	717.795	724.023	779.848	463.309
499.652	-546.951	-358.404	-412.448	-514.625	-381.516		440.762	-17.2344	270.885	219.572	80.2454	3.57887		512.952	1298.24	1364.2	1473.73	1378.67	1194.77
499.662	-414.704	-287.411	-328.095	-380.133	-364.983		440.772	-137.069	216.975	53.0021	17.9087	-93.2385		512.962	1975.25	1682.5	1984.28	1682.81	1610.22
499.672	-427.113	-188.452	-288.76	-309.171	-339.605		440.782	-70.9692	53.0283	-7.36024	15.5403	-47.7599		512.972	2050.97	1661.93	1999.62	1542.31	1619.49
499.682	-312.776	-114.554	-149.962	-160.489	-170.846		440.792	685.579	357.69	625.223	350.922	531.393		512.982	1992.41	1537.08	1874.16	1386.96	1565.18
499.692	73.8032	85.9697	92.2705	-1.19652	48.2747		440.802	709.338	162.441	617.9	325.76	532.488		512.992	1947.79	1367.09	1629.83	1031.94	1309.49
499.702	237.121	237.371	320.656	180.259	222.491		440.812	161.737	-128.331	237.93	156.55	97.4635		513.002	1480.59	687.617	1018.02	610.12	955.815
499.712	586.647	464.377	607.742	471.385	510.224		440.822	-121.301	-538.262	-175.643	-61.2664	-100.723		513.012	-2535.84	-3433.45	-3457.3	-2934.79	-2874.32
499.722	919.9	792.827	917.254	769.098	899.489		440.832	-89.5271	-516.893	-126.576	-85.8188	4.16365		513.022	-5608.96	-4881.33	-5613.41	-6294.76	-5634
499.732	1061.06	852.705	1028.18	827.748	983.629		440.842	-121.645	-495.814	-329.209	-132.177	-120.376		513.032	-3640.61	-2385.61	-2985.15	-3208.43	-2891.35
499.742	1354.44	1052.27	1242.4	1024.03	1199		440.852	-455.528	-512.456	-544.568	-268.884	-428.394		513.042	43.3145	890.906	512.454	701.231	727.945
499.752	1240.14	1019.29	1209.1	1086.8	1191.29		440.862	-614.576	-561.456	-518.829	-238.921	-419.887		513.052	443.714	1042.65	721.339	986.545	876.503
499.762	1099.16	850.999	1015.93	878.396	1054.15		440.872	-262.311	-366.753	-271.814	-140.261	-223.848		513.062	-3.35233	308.219	119.821	322.37	206.532
499.772	1248.12	874.568	1149.49	933.996	1124.43		440.882	-468.508	-394.508	-501.626	-216.976	-355.471		513.072	-24.2676	349.534	19.6581	389.961	110.566
499.782	1072.9	764.126	1008.3	901.995	1064.48		440.892	-539.518	-594.313	-505.967	-436.838	-436.325		513.082	682.913	863	685.184	952.275	730.048
499.792	643.124	376.488	535.928	609.437	700.553		440.902	-24.2015	-31.0088	13.9838	20.1902	2.89487		513.092	1531.28	1357.78	1353	1472.24	1422.57
499.802	299.273	129.857	157.603	337.5	369.81		440.912	-433.413	-454.772	-458.05	-230.801	-334.349		513.102	2011.25	1626.47	1727.52	1683.25	1784.27
499.812	388.978	129.097	307.131	337.666	391.128		440.922	278.756	5.75606	201.994	204.701	393.886		513.112	2352.22	1834.74	2019.43	1797.31	2013.03
499.822	-70.6318	-194.182	-199.072	29.7626	-80.634		440.932	820.383	577.902	665.352	603.371	774.177		513.122	2361.28	1651.22	1956.19	1648.78	1908.75
499.832	108.602	-346.855	-244.343	-233.203	-217.979		440.942	767.902	447.81	476.846	507.535	637.914		513.132	1625.47	611.444	1011.54	743.325	1134.05
499.842	-152.71	-698.169	-535.868	-744.737	-657.644		440.952	694.346	330.417	326.555	335.31	503.784		513.142	-166.843	-1165.34	-948.062	-437.575	-341.176
499.852	-623.714	-688.444	-843.226	-834.848	-845.849		440.962	405.966	217.602	-39.6661	202.543	206.976		513.152	-4340.51	-4246.08	-4928.91	-4001.56	-4348.47
499.862	-756.903	-718.399	-827.059	-790.132	-727.468		440.972	121.346	77.4757	-261.96	-82.1526	-51.3304		513.162	-4549.65	-3488.7	-4426.71	-4010.7	-3923.5
499.872	-891.427	-674.503	-883.189	-665.927	-790.325		440.982	-2.62652	-80.5655	-565.793	-173.638	-176.441		513.172	-2744.05	-1146.39	-2049.95	-1010.94	-1578.51
499.882	-761.489	-620.73	-747.678	-601.048	-682.916		440.992	-214.681	-206.942	-778.154	-295.917	-301.756		513.182	-1106.89	52.2619	-656.662	139.451	-290.033
499.892	-424.247	-371.884	-495.082	-371.006	-425.273		441.002	-887.973	-698.548	-1444.89	-745.117	-906.524		513.192	-106.948	555.908	130.881	780.029	464.791
499.902	-203.687	-267.372	-259.854	-190.765	-234.382		441.012	-617.527	-337.122	-1081.61	-495.234	-600.489		513.202	605.519	988.01	689.947	1152.64	901.248
499.912	64.0273	-43.5247	-25.1408	134.286	-1.19826		441.022	-57.9484	-30.6886	-603.347	-227.752	-209.255		513.212	1401.14	1399.18	1337	1497.92	1474.06
499.922	99.9154	128.182	40.5764	104.776	50.7887		441.032	311.304	233.804	-201.524	16.6948	129.26		513.222	2076.99	1707.22	1829.25	1770.18	1941.13
499.932	373.003	147.913	146.771	205.824	204.464		441.042	69.7076	94.8253	-358.311	-121.299	-74.5541		513.232	2292.7	1696.82	1904.64	1672.03	1988.3
499.942	355.437	117.51	171.799	81.4719	198.217		441.052	46.3286	41.9511	-436.925	-290.729	-151.362		513.242	2467.99	1690.52	1986.84	1626.75	2051.22
499.952	432.241	347.265	398.682	353.759	431.819		441.062	300.441	69.3323	-295.148	-220.641	-23.1838		513.252	2430.72	1554.13	1877.71	1556.93	1968.9
499.962	-19.8114	226.344	107.565	213.585	99.6676		441.072	-25.2757	-54.6788	-630.451	-252.336	-384.46		513.262	1899.45	709.044	1201.67	905.049	1446.79
499.972	-281.528	6.87145	-128.952	-13.9692	-140.912		441.082	43.2446	66.0356	-489.439	-278.242	-277.788		513.272	-828.487	-2119.58	-1715.73	-1087.64	-1001.49
499.982	-583.31	-126.939	-341.458	-107.289	-295.602		441.092	582.222	692.611	126.689	143.637	273.139		513.282	-5039.18	-4840.85	-5272.35	-5497.8	-5188.13
499.992	-724.655	-231.557	-413.362	-210.551	-414.931		441.102	955.49	981.543	564.232	304.18	655.629		513.292	-3958.48	-2879.23	-3522.86	-3764.31	-3488.66
500.002	-790.812	-205.485	-553.134	-160.83	-522.203		441.112	912.231	1074.48	569.984	443.752	671.941		513.302	439.417	1159.12	834.353	1144.35	1060.07
500.012	-619.69	-293.725	-452.602	-243.651	-498.188		441.122	467.63	800.221	191.762	13.6748	280.954		513.312	1711.22	1959.71	1925.52	2003.36	2047.27
500.022	-507.358	-290.485	-425.778	-248.172	-438.255		441.132	329.173	488.184	45.3869	178.627	123.349		513.322	599.694	606.999	601.642	710.029	687.132
500.032	-466.466	-99.2967	-303.394	-143.814	-302.214		441.142	147.146	542.69	34.8925	360.501	169.121		513.332	207.507	358.676	272.177	483.582	285.916
500.042	-375.014	-87.434	-243.497	-51.2652	-213.902		441.152	-258.645	443.806	-172.478	95.7225	16.7683		513.342	637.061	693.413	621.039	804.808	640.377
500.052	-373.261	-160.822	-278.433	-108.64	-168.222		441.162	-415.394	290.91	-160.647	42.045	-208.173		513.352	1458.43	1223.19	1328.69	1336.62	1288.65
500.062	-86.5501	-18.6324	12.5957	72.8236	-53.5911		441.172	-217.693	491.866	129.695	309.036	22.9202		513.362	1839.27	1425.52	1609.92	1534.05	1594.15
500.072	-123.491	37.6519	-17.3107	137.69	-33.3127		441.182	-453.567	246.793	66.5251	140.485	-115.571		513.372	2059.06	1546.5	1770.32	1569.16	1763.82
500.082	-78.1881	45.9119	13.1818	127.479	12.4465		441.192	-536.222	171.608	112.964	87.4756	-216.385		513.382	2367.14	1611.6	1958.99	1582.53	1880.26
500.092	15.4083	125.704	81.4808	217.614	36.6818		441.202	-675.155	99.5173	31.5473	46.0592	-260.45		513.392	2131.82	1364.27	1764.91	1353.72	1686.05
500.102	230.193	228.051	256.575	302.326	206.739		441.212	-990.231	-398.88	-443.713	-291.675	-627.65		513.402	1563.39	732.165	1179.06	830.915	1207.63
500.112	345.351	278.603	314.106	285.112	248.416		441.222	-866.39	-447.853	-376.189	-288.173	-653.471		513.412	1084.34	-100.297	477.736	247.607	629.828
500.122	516.142	315.972	418.706	375.887	348.929		441.232	-552.39	-401.812	-3.92921	-168.841	-436.072		513.422	229.602	-906.266	-496.226	-343.539	-107.936
500.132	322.258	199.992	211.494	226.801	177.876		441.242	-46.2653	-67.68	359.097	130.602	13.9942		513.432	-1653.72	-2136.14	-2288.18	-1598.53	-1739.71
500.142	183.729	59.4024	54.1196	32.8965	38.5158		441.252	170.737	-74.2999	498.319	172.122	166.997		513.442	-1767.31	-1611.22	-1954.56	-1685.32	-1870.56
500.152	379.871	16.8667	211.622	30.6254	153.888		441.262	176.378	-192.038	565.53	94.3226	198.246		513.452	-2444.91	-1255.76	-2058.19	-1309.81	-1870.17
500.162	96.5569	-145.812	-22.2934	-205.051	-69.6284		441.272	342.207	-78.582	663.651	207.201	337.88		513.462	-2689.68	-1132.25	-1964.83	-1197.81	-1871.61
500.172	57.3323	-130.091	-56.5264	-145.43	36.3633		441.282	332.273	-148.453	701.614	204.618	222.083		513.472	-1407.45	-265.163	-666.808	-320.816	-779.036
500.182	-4.22512	-46.5777	33.7248	1.54332	121.666		441.292	-155.389	-539.868	203.608	-390.534	-326.271		513.482	-151.01	461.579	418.209	395.096	192.701
500.192	-77.2766	-137.904	-89.9984	-112.118	4.4548		441.302	50.3949	-632.811	270.285	-508.531	-201.755		513.492	987.577	1021.5	1222.56	732.222	881.78
500.202	31.4878	-209.775	-56.5199	-198.734	-31.8647		441.312	805.72	380.713	1151.25	300.361	619.68		513.502	1468.7	1059.7	1501.54	677.087	1092.61
500.212	4.77705	-85.1015	70.541	-120.014	23.961		441.322	602.852	455.975	924.668	416.886	535.552		513.512	1499.34	692.453	1377.84	419.867	958.085
500.222	144.612	141.864	176.118	34.3897	143.348		441.332	181.188	204.013	568.408	60.6976	109.754		513.522	1387.31	307.08	1018.89	96.845	621.482
500.232	38.5422	110.317	101.565	123.599	96.7603		441.342	-425.326	-292.893	-99.71	-302.642	-257.915		513.532	688.586	-697.357	91.2727	-442.005	8.89429
500.242	-243.934	1.80443	-66.465	-24.359	-124.207		441.352	-173.832	-13.2195	144.375	9.16386	-44.9046		513.542	-2048.4	-3066.79	-2755.22	-2654.59	-2735.27
500.252	-187.932	-66.5062	-52.3718	-61.284	-104.956		441.362	-200.525	-170.661	126.187	-49.6984	-161.734		513.552	-4518.09	-3909.5	-4096.57	-4844.86	-4672.97
500.262	-50.3589	-30.0344	46.0265	31.7042	5.86487		441.372	-59.4146	150.73	304.188	234.067	76.3605		513.562	-3059.23	-1547.34	-2022.78	-1604.76	-2147.98
500.272	123.839	149.416	116.781	208.482	123.729		441.382	257.103	262.165	375.845	170.764	193.425		513.572	-761.532	510.374	182.827	714.004	134.069
500.282	61.974	179.188	78.0547	172.205	78.8175		441.392	77.778	-40.3548	198.814	-236.991	-85.4245		513.582	262.104	948.592	936.516	1194.53	746.769
500.292	-11.601	76.9633	20.6009	76.874	39.6144		441.402	-97.8208	57.1172	-5.22917	-143.597	-285.875		513.592	194.116	786.357	887.459	1015.09	616.723
500.302	-27.1289	108.553	53.7192	91.3301	70.983		441.412	142.349	122.4	245.512	-75.0811	-11.9228		513.602	579.346	909.307	1167.02	1143.99	860.547
500.312	51.9959	215.62	151.235	139.359	157.543		441.422	-178.419	-42.5647	24.5426	-221.204	-224.889		513.612	1171.96	1179.45	1583.11	1428.97	1271.93
500.322	218.185	294.604	343.342	229.346	293.279		441.432	25.3443	116.626	170.256	-84.2374	-53.3795		513.622	1793.28	1419.13	1977.65	1635.1	1671.55
500.332	-216.93	97.96	9.51743	48.3955	50.8959		441.442	392.677	484.826	477.208	181.622	289.586		513.632	2100.74	1597.84	2199.61	1743.14	1873.35
500.342	-348.06	-50.5245	-145.561	15.0663	-82.5428		441.452	-315.574	-13.0754	-182.86	-94.1281	-227.615		513.642	2052.39	1413.46	1976.87	1446.59	1731.82
500.352	-395.51	-109.658	-250.949	-18.3265	-159.162		441.462	-0.649055	252.538	81.0624	-65.948	9.43079		513.652	1444.91	608.026	1254.94	780.835	1066.79
500.362	-178.98	100.053	-106.956	108.053	-38.4699		441.472	-504.459	-77.0289	-329.86	-319.141	-395.486		513.662	538.305	-495.001	165.921	35.9155	216.824
500.372	-114.356	135.981	-2.84933	97.7602	64.6017		441.482	-204.31	153.755	-2.90703	-223.139	-125.433		513.672	-1154.98	-1699.06	-1568.77	-1073.01	-1347.51
500.382	-44.5716	139.249	10.5691	145.865	72.6113		441.492	-440.43	-142.884	-335.243	-403.996	-395.615		513.682	-2246.96	-1760.81	-2311.73	-1993.62	-2394.79
500.392	-10.3444	0.429029	-16.139	5.1944	-12.803		441.502	-237.654	437.659	-1.16715	84.969	-19.3093		513.692	-1525.3	-496.275	-1158.68	-649.596	-1258.31
500.402	-126.301	-85.3617	-91.7363	-126.436	-96.4378		441.512	-194.487	420.565	93.2319	-9.05765	3.14962		513.702	-944.498	230.621	-236.408	286.55	-338.051
500.412	-56.0916	-125.536	-42.444	-102.036	-22.4553		441.522	-322.936	129.28	-68.8911	-10.2457	-164.47		513.712	-147.964	844.734	456.079	868.512	334.676
500.422	357.087	82.5439	239.004	120.808	298.993		441.532	-646.632	-230.181	-417.549	-202.914	-479.764		513.722	194.93	567.152	500.383	746.959	500.727
500.432	605.944	217.891	524.961	235.928	468.898		441.542	-939.632	-464.245	-740.773	-435.486	-754.261		513.732	-117.275	-95.5807	-22.2158	261.528	135.068
500.442	561.246	245.345	446.132	221.395	373.587		441.552	-568.391	-253.126	-365.26	-258.81	-381.103		513.742	-835.905	-259.653	-521.346	-171.805	-465.738
500.452	622.022	299.963	410.523	157.521	347.576		441.562	-525.903	-420.906	-428.932	-157.629	-345.315		513.752	-449.738	13.7349	-119.097	-270.292	-368.97
500.462	369.705	223.945	260.755	90.3666	161.503		441.572	-71.0869	-352.708	-189.525	-167.316	-74.0747		513.762	-414.093	-152.15	-225.8	-567.897	-504.982
500.472	-84.2686	-38.7942	-94.9396	-231.236	-150.905		441.582	-124.974	-434.852	-174.818	-152.342	28.7593		513.772	-183.621	-458.414	-298.957	-1051.06	-800.095
500.482	-168.619	-125.446	-132.112	-95.2343	-138.681		441.592	-82.5869	-298.166	-141.471	71.8995	98.5922		513.782	-263.771	-1055.86	-603.463	-1429.72	-1075.42
500.492	-169.676	-90.6674	-145.126	-40.8383	-116.819		441.602	408.408	-120.952	245.777	112.148	434.681		513.792	-1878.24	-2709.4	-2829.08	-3027.38	-2691.5
500.502	-175.572	-198.399	-187.447	-149.575	-169.354		441.612	292.972	-183.938	81.5208	94.3789	388.807		513.802	-4636.78	-4329.24	-4845.43	-5329.84	-4839.84
500.512	-145.434	-150.571	-168.671	-95.3391	-181.617		441.622	347.39	-301.436	91.0197	59.7028	310.222		513.812	-1343	-1224.32	-1302.83	-1761.96	-1215.7
500.522	-388.422	-283.041	-300.814	-277.413	-313.606		441.632	-584.205	-769.626	-729.075	-318.833	-383.9		513.822	1170.55	1332.6	1261.17	1275.21	1439.03
500.532	-315.663	-222.369	-313.239	-216.143	-229.17		441.642	-242.976	-688.711	-618.052	-208.558	-175.522		513.832	-777.508	-84.8722	-621.269	68.1274	-301.425
500.542	-34.5379	-103.707	-104.713	-49.7178	-118.279		441.652	-70.5692	-245.281	-308.439	71.6676	66.0687		513.842	-736.792	-7.9258	-594.156	201.32	-320.691
500.552	-210.442	-397.292	-281.043	-352.372	-291.317		441.662	-262.418	-679.613	-643.192	-191.468	-137.393		513.852	-184.102	457.298	-37.9879	610.696	177.132
500.562	-260.398	-296.067	-278.272	-336.764	-317.641		441.672	324.117	-372.117	-170.727	225.544	348.962		513.862	922.137	1124.4	886.13	1186.15	1012.73
500.572	78.0957	-112.536	50.1262	-136.622	-49.2459		441.682	-4.26701	-390.175	-410.966	84.4523	96.7611		513.872	1836.96	1732.91	1673.83	1699.84	1751.64
500.582	236.948	-72.2648	79.8562	-86.3087	94.7215		441.692	337.584	-200.218	-21.4492	264.97	407.311		513.882	2404.51	2071.93	2146.98	2036.95	2197.38
500.592	147.457	-63.3556	-55.2707	-153.575	2.39592		441.702	578.875	-93.4892	154.127	499.25	543.852		513.892	2567.4	2097.1	2230.12	2038.99	2256.94
500.602	68.8013	-148.163	-105.757	-260.576	-146.785		441.712	140.798	-403.305	-225.108	252.755	215.783		513.902	2728.88	2068.49	2303.01	1985.03	2299.65
500.612	274.835	-71.6727	-23.1233	-114.928	-56.0848		441.722	427.198	-183.22	-8.31351	453.509	445.546		513.912	2779.16	1918.82	2246.56	1834.55	2252.35
500.622	146.24	-1.18149	-35.1099	-38.0746	-34.8422		441.732	571.844	-287.875	154.91	343.161	510.754		513.922	2333.23	1389.79	1767.15	1384.36	1793.23
500.632	64.9943	-23.9376	-27.8028	-20.5725	-56.9916		441.742	376.548	-400.604	-52.2755	109.774	336.24		513.932	1605.96	430.025	877.309	490.29	1022.91
500.642	-104.6	-243.024	-186.459	-160.749	-219.247		441.752	582.631	-258.695	127.975	303.466	404.289		513.942	-718.62	-2029.23	-1813.27	-1239.02	-1117.45
500.652	-117.595	-75.2047	-134.505	-138.127	-175.107		441.762	941.455	167.401	573.04	454.346	634.11		513.952	-4830.28	-4413.94	-5172.53	-5320.34	-5134.29
500.662	-218.45	-122.845	-253.801	-169.033	-227.06		441.772	388.753	-149.876	94.0306	153.667	196.865		513.962	-4650.02	-3630.15	-4140.99	-4511.19	-4119.92
500.672	-119.621	-140.08	-243.021	-126.828	-208.971		441.782	516.924	-83.2847	117.143	92.8702	173.958		513.972	159.36	693.469	528.806	608.774	706.805
500.682	26.3903	-1.7755	-80.0111	-38.7951	-115.102		441.792	481.981	97.5541	228.892	92.1825	259.719		513.982	97.931	836.635	512.518	859.769	689.128
500.692	140.454	21.4178	11.1336	-66.5861	-12.333		441.802	296.195	-9.0802	118.367	41.857	95.6346		513.992	-444.283	96.5252	-125.758	175.253	12.1416
500.702	99.0662	-13.5523	14.4529	-156.565	-51.1985		441.812	410.204	89.4933	387.099	309.432	324.572		514.002	-277.284	219.428	-10.4347	281.854	57.5119
500.712	198.904	80.2896	102.422	-82.0804	-9.25513		441.822	271.423	48.4592	355.873	198.737	198.2		514.012	95.7051	538.526	397.584	717.361	381.035
500.722	-194.774	-206.623	-279.589	-290.437	-230.876		441.832	-123.168	-194.252	76.0561	35.1556	32.3757		514.022	922.959	1186	1169.5	1325.58	1115.68
500.732	-379.998	-205.478	-365.927	-212.391	-350.723		441.842	-317.624	-294.387	-82.3346	-48.7715	-104.502		514.032	1463.34	1488.71	1654.44	1610.29	1558.46
500.742	-210.611	-148.019	-178.139	-194.276	-242.638		441.852	-579.662	-475.511	-457.454	-333.184	-428.573		514.042	1786.82	1528.61	1794.55	1633.42	1695.08
500.752	84.8066	54.1838	72.4957	60.1477	-31.7442		441.862	-491.485	-374.553	-394.026	-244.369	-460.139		514.052	1892.87	1516.67	1891.63	1565.88	1761.14
500.762	63.5299	-90.6994	12.6675	-110.553	-42.3507		441.872	-355.104	-121.367	-174.371	22.6094	-227.235		514.062	1927.13	1448.55	1918.32	1526.1	1732.78
500.772	167.304	55.6862	82.8239	-7.28588	129.702		441.882	383.957	366.242	466.148	215.025	272.095		514.072	1538.81	904.047	1509.57	1044.59	1320.36
500.782	129.757	-23.7864	40.4183	-10.4762	83.2139		441.892	487.874	461.182	402.356	301.857	352.013		514.082	-1123.81	-2166.01	-1617.75	-1144.95	-1235.42
500.792	376.49	59.553	215.591	19.9809	189.035		441.902	205.246	162.548	136.752	143.964	231.502		514.092	-4011.19	-3866.21	-3945.17	-4411.19	-4135.14
500.802	319.985	126.351	275.7	129.206	191.288		441.912	641.773	539.323	523.712	518.053	472.699		514.102	-5632.41	-5134.92	-5106.94	-6604.27	-5674.14
500.812	399.517	171.241	359.473	162.007	319.336		441.922	204.532	214.593	96.4297	252.33	59.1528		514.112	2552.54	1505.24	2245.33	869.282	2230.88
500.822	381.064	263.208	338.533	307.805	388.363		441.932	625.564	559.897	501.796	380.038	470.652		514.122	1814.8	2461.51	2272.56	2132.59	2304.31
500.832	590.164	478.647	577.66	530.482	643.11		441.942	492.742	700.442	379.347	449.697	362.936		514.132	-3008.13	-1740.92	-2344.94	-1352.87	-2028.13
500.842	583.897	411.063	518.751	546.776	566.624		441.952	-79.2055	317.886	-173.068	65.7034	-177.237		514.142	-3129.11	-1812.01	-2518.98	-1355.71	-2236.15
500.852	278.942	215.481	298.032	297.425	263.662		441.962	-901.908	-29.3646	-893.426	-253.709	-728.498		514.152	-3016.45	-1624.55	-2358.21	-1131.86	-2086.01
500.862	127.401	299.197	308.112	297.395	345.778		441.972	-1070.07	-168.971	-1143.14	-410.845	-864.696		514.162	-2635.23	-1013.01	-1859.36	-525.082	-1566.31
500.872	52.9804	229.611	187.377	241.506	185.438		441.982	-656.512	145.057	-542.904	-144.931	-292.882		514.172	-1741.69	-209.084	-973.735	354.062	-674.528
500.882	-65.1184	226.658	136.895	221.498	215.405		441.992	-61.2524	641.908	48.12	249.506	217.021		514.182	-1077.55	161.945	-493.21	673.185	-177.041
500.892	-548.207	-259.116	-287.196	-399.452	-258.615		442.002	267.203	450.003	181.496	177.81	207.941		514.192	-476.823	386.761	-129.352	772.063	135.754
500.902	-355.596	-123.436	-96.8948	-228.077	-73.2625		442.012	120.435	331.845	-104.293	-134.538	-95.898		514.202	51.8607	526.416	250.296	841.238	412.624
500.912	-252.975	77.3106	14.6521	-57.2088	29.781		442.022	-6.92259	292.22	-162.197	-154.708	-158.053		514.212	583.86	705.04	569.948	967.881	683.272
500.922	-403.943	-112.608	-171.554	-233.612	-159.248		442.032	-179.671	344.184	-103.993	-193.144	-281.607		514.222	1047.03	929.673	898.443	1121.6	1009.19
500.932	-268.157	60.9828	-102.807	25.768	52.5056		442.042	-590.232	-61.5562	-428.122	-792.332	-707.043		514.232	1615.61	1273.69	1298.92	1326	1351.57
500.942	-76.5223	176.838	120.774	162.424	170.327		442.052	-107.3	392.985	-2.25821	-359.962	-106.882		514.242	1971.18	1543.09	1548.49	1519.91	1597.67
500.952	-65.2376	39.8634	3.37102	59.2602	93.0696		442.062	452.45	1144.33	668.709	115.135	413.515		514.252	2271.17	1635.12	1780.2	1532.63	1824.71
500.962	61.4489	149.664	145.331	306.242	233.309		442.072	1130.62	1550.1	1062.21	516.12	866.031		514.262	2508.43	1707.55	1907.73	1577.87	1939.55
500.972	-129.51	43.261	5.24329	184.068	68.5812		442.082	1215.79	1561.63	1100.07	625.445	937.228		514.272	2741.15	1752.77	2014.2	1550.76	2018.93
500.982	-33.7887	42.6308	-17.0238	135.617	54.4123		442.092	728.117	1200.6	665.505	344.501	490.532		514.282	2709.16	1603.57	1928.38	1377.63	1909.4
500.992	-2.19545	121.029	44.2822	208.94	65.7327		442.102	616.017	1070.93	676.499	280.292	405.942		514.292	2659.04	1343.76	1743.2	1134.43	1744.3
501.002	-169.417	-16.4092	-90.5956	117.492	-51.379		442.112	56.0427	743.69	258.551	33.3533	18.189		514.302	2473.44	1013.71	1505.5	819.578	1525.73
501.012	39.4702	164.503	135.208	317.593	113.052		442.122	-138.669	463.007	27.8047	-35.7595	-145.678		514.312	2293.19	826.54	1325.75	538.008	1280.04
501.022	-140.651	73.4227	6.88887	184.629	-0.43324		442.132	187.208	647.801	425.04	76.2193	146.531		514.322	2305.54	655.083	1298.02	404.086	1176.68
501.032	-9.75394	41.815	31.7951	177.944	47.3892		442.142	-371.332	238.444	-51.9575	-134.536	-265.433		514.332	2260.91	655.763	1199.36	473.974	1200.13
501.042	-310.132	-119.216	-259.32	23.1395	-197.224		442.152	-599.753	46.7633	-294.401	-522.802	-506.361		514.342	2375.48	458.443	1286.42	652.404	1408.13
501.052	-300.649	-14.2809	-223.34	84.7726	-184.656		442.162	-166.059	104.525	45.9719	-206.044	-180.706		514.352	1321	-884.485	-207.409	-229.292	228.906
501.062	-356.679	-69.8516	-305.041	145.878	-218.154		442.172	-278.899	-44.5711	53.5465	-320.144	-357.228		514.362	-1152.49	-2089	-1847.35	-2460.65	-2007.97
501.072	-202.614	-99.0064	-193.018	140.433	-187.806		442.182	-491.494	-287.272	-237.214	-551.463	-602.654		514.372	-1382.95	-1461.93	-1337.39	-2077.1	-1764.68
501.082	401.491	157.675	290.136	258.351	241.426		442.192	-480.584	-325.103	-287.302	-371.097	-471.206		514.382	-2603.68	-1566.45	-2114.62	-1758.61	-2268.83
501.092	894.094	564.981	606.54	615.085	609.849		442.202	-642.328	-371.513	-358.575	-355.44	-503.155		514.392	-3093.72	-1540.18	-2253.62	-1611.57	-2365.99
501.102	1016.09	612.557	867.029	617.651	756.545		442.212	-798.122	-682.122	-567.193	-507.049	-655.972		514.402	-2323.15	-974.842	-1474.84	-1054.5	-1735.42
501.112	918.145	516.008	733.862	559.939	613.085		442.222	-665.15	-539.161	-442.154	-458.785	-592.198		514.412	-1733.05	-621.646	-898.165	-819.051	-1300.62
501.122	730.681	293.249	539.428	368.428	512.152		442.232	-541.875	-559.661	-377.564	-318.12	-388.902		514.422	-933.33	-244.787	-307.585	-444.325	-797.617
501.132	178.03	6.18811	116.967	44.5118	108.881		442.242	-438.383	-549.887	-210.616	-231.543	-348.474		514.432	-127.742	276.035	360.523	100.593	-125.909
501.142	69.53	-24.7927	42.8381	-1.00321	29.5791		442.252	-87.0685	-385.193	-9.51232	-122.874	-202.632		514.442	192.369	524.103	645.548	469.661	229.197
501.152	-160.495	-105.994	-136.473	-76.0184	-140.57		442.262	-30.0905	-592.599	-139.141	-284.916	-261.603		514.452	587.997	826.034	952.48	778.972	630.908
501.162	78.7946	-125.253	-19.1278	-258.666	-113.021		442.272	-153.983	-511.371	-87.0287	-217.134	-243.971		514.462	960.331	1074.16	1225.6	1036.4	971.76
501.172	11.0545	-94.491	-29.0516	-185.374	-192.035		442.282	-116.482	-559.707	-135.359	-294.291	-196.445		514.472	1207.05	1010.87	1265.76	1095.05	1111.13
501.182	-452.608	-482.154	-427.062	-511.909	-495.484		442.292	-26.2777	-556.068	-116.36	-247.904	-109.135		514.482	1550.24	1011.71	1414.02	1125.56	1273.09
501.192	-434.074	-311.753	-312.963	-407.019	-391.451		442.302	713.273	188.842	569.943	357.688	543.87		514.492	1687.53	1015.83	1471.56	1073.8	1420.55
501.202	-429.77	-344.394	-385.986	-361.329	-397.455		442.312	1321.39	625.035	1165.6	684.224	1102.1		514.502	1659.19	903.435	1400.64	1040.81	1357.26
501.212	-373.527	-290.441	-327.912	-384.925	-382.861		442.322	1311.87	816.629	1257.92	810.798	1058.89		514.512	1476.85	830.326	1226.81	910.517	1166.6
501.222	-133.746	-37.5278	-29.5068	-141.774	-31.272		442.332	1015.74	656.773	994.439	587.097	742.263		514.522	919.053	439.916	704.51	515.821	672.912
501.232	-506.806	-389.099	-382.083	-444.641	-385.248		442.342	657.45	308.49	563.898	272.132	518.636		514.532	-99.7317	-1368.02	-1013.62	-559.899	-445.391
501.242	-87.0434	-141.941	33.7614	-159.286	-3.70278		442.352	188.117	129.723	236.927	111.952	112.254		514.542	-5488.62	-5623.62	-5837.26	-6343.53	-5852.48
501.252	-468.834	-171.784	-283.972	-162.128	-323.576		442.362	-307.559	-495.469	-320.469	-415.189	-430.046		514.552	-5940.39	-4874.45	-5386.32	-5613.5	-5475.28
501.262	-618.88	-340.833	-514.308	-401.849	-490.128		442.372	-672.73	-764.294	-725.503	-650.293	-654.074		514.562	-243.128	853.311	224.708	1148.38	640.431
501.272	-710.364	-445.524	-630.379	-475.089	-544.231		442.382	-1132.01	-877.801	-1027.78	-605.966	-920.04		514.572	-1836.95	-607.947	-1299.2	-388.209	-880.828
501.282	-743.226	-529.178	-746.425	-467.34	-603.293		442.392	-1478	-1190.97	-1296.82	-971.792	-1222.18		514.582	-2874.74	-1474.25	-2344.24	-1107.23	-1866.41
501.292	-794.127	-583.299	-649.483	-607.586	-656.454		442.402	-1210.22	-742.753	-964.898	-427.848	-833.716		514.592	-2935.95	-1299.68	-2300.96	-859.135	-1833.65
501.302	-581.559	-424.942	-495.567	-485.933	-545.373		442.412	-1342.42	-790.252	-1101.59	-418.394	-890.169		514.602	-2765.86	-1061.94	-2066.86	-592.47	-1628
501.312	-405.204	-367.672	-402.361	-383.885	-360.857		442.422	-423.084	-453.077	-299.514	23.4481	-233.931		514.612	-2040.22	-508.465	-1384.34	-15.3062	-970.166
501.322	-599.341	-480.389	-558.158	-582.701	-569.973		442.432	-676.676	-868.517	-652.834	-373.638	-593.701		514.622	-1438.81	-36.8519	-754.256	423.882	-393.449
501.332	-500.993	-365.761	-465.403	-446.171	-442.595		442.442	-993.702	-1178.04	-980.939	-581.484	-892.791		514.632	-546.58	684.623	99.918	1105.51	395.554
501.342	-555.324	-428.612	-616.303	-372.555	-586.121		442.452	-660.039	-1047.65	-586.454	-443.497	-594.907		514.642	-366.69	706.539	236.112	1054.68	442.853
501.352	-66.9934	-97.8139	-84.0336	-148.093	-156.337		442.462	-513.834	-1044.56	-511.486	-406.618	-550.991		514.652	-807.757	44.0705	-300.567	292.341	-183.762
501.362	280.407	153.988	180.819	-36.3912	43.5634		442.472	-94.532	-694.471	-199.763	-204.057	-248.481		514.662	-715.992	-116.316	-363.262	-30.4926	-380.389
501.372	-196.516	-54.3011	-195.817	-162.529	-232.253		442.482	-51.4782	-715.171	-192.2	-242.923	-149.531		514.672	-196.605	27.0881	-21.4676	41.2234	-148.784
501.382	309.36	145.333	201.179	-14.3435	134.9		442.492	333.708	-372.186	103.934	-268.76	72.5709		514.682	244.91	156.112	331.957	3.60869	-31.8262
501.392	120.285	127.081	90.5331	-56.193	70.7347		442.502	928.036	67.0542	635.806	275.224	743.517		514.692	670.986	342.948	641.773	59.9175	183.446
501.402	-474.358	-250.966	-416.01	-272.25	-331.984		442.512	429.496	-306.199	71.2603	139.573	237.514		514.702	1167.87	585.616	1011.36	337.168	549.21
501.412	22.6433	127.142	23.1482	133.867	73.874		442.522	418.119	-282.85	142.027	-0.0869938	292.068		514.712	1566.7	777.246	1312.58	536.54	894.771
501.422	121.531	114.037	102.784	187.484	139.515		442.532	-375.651	-800.801	-576.02	-393.096	-281.877		514.722	1849.72	980.022	1536.31	734.256	1133.87
501.432	197.706	49.7608	116.606	180.097	158.466		442.542	-1165.79	-1389.12	-1334.45	-872.369	-886.113		514.732	2005.14	1022.72	1592.14	791.183	1218.38
501.442	362.213	176.858	294.068	171.85	220.736		442.552	-1329.53	-1412.91	-1418.35	-753.529	-998.019		514.742	2113.54	1193.12	1774.85	1024.42	1459.22
501.452	340.705	168.446	239.287	163.99	231.961		442.562	-1257.57	-1281.18	-1285.64	-677.927	-798.216		514.752	2288.12	1279.3	1954.83	1221.82	1695.64
501.462	26.649	72.6033	-41.4215	34.9968	75.1811		442.572	-976.011	-1134.46	-1134.22	-676.973	-693.428		514.762	2521.36	1437.53	2147.45	1367.3	1905.56
501.472	-62.3801	63.1576	-85.0489	39.9764	6.40807		442.582	-910.227	-1026.98	-1113.88	-528.87	-653.154		514.772	2574.64	1481.06	2274.14	1388.07	1956.49
501.482	4.21495	-71.0153	-105.102	-72.0215	-7.98545		442.592	-713.861	-920.519	-914.136	-356.998	-513.927		514.782	2656.52	1499.56	2329.01	1367.04	1994.02
501.492	94.9636	35.3642	9.90718	-25.4675	0.168568		442.602	-450.169	-730.339	-694.649	-145.747	-315.121		514.792	2625.63	1364.25	2299.25	1282.37	1953.06
501.502	347.149	197.728	269.53	208.861	279.475		442.612	-937.854	-704.55	-1017.13	-322.528	-591.558		514.802	2768.56	1324.02	2379.4	1223.19	2019.89
501.512	181.405	281.854	260.677	354.291	289.26		442.622	-50.4391	306.235	-160.368	342.97	165.552		514.812	2984.11	1411.83	2483.42	1274.43	2118.78
501.522	213.441	273.921	223.165	266.834	260.543		442.632	-42.53	470.482	-78.8027	639.715	339.585		514.822	2938.39	1223.68	2367.23	1151.98	2020.36
501.532	464.436	402.823	443.66	420.739	421.681		442.642	-1208.22	-559.732	-1122.26	-230.78	-642.591		514.832	1452.63	-1048.99	98.0154	-670.797	151.75
501.542	386.347	313.067	369.185	402.052	344.448		442.652	-1623.01	-1117.17	-1538.47	-810.658	-1159.7		514.842	-4862.36	-5131.38	-4974.37	-6014.33	-5455.17
501.552	517.652	365.71	419.922	358.476	430.418		442.662	-822.795	-322.048	-674.689	-191.535	-346.984		514.852	-5568.13	-3956.38	-4543.28	-4001.5	-4597.4
501.562	286.152	307.139	278.616	366.002	307.462		442.672	220.87	721.866	351.425	727.672	647.607		514.862	-2679.57	-868.713	-1717.31	-581.897	-1358.31
501.572	-142.679	175.116	-36.192	282.708	44.9008		442.682	1304.08	1622.12	1385.96	1512.52	1592.62		514.872	-2590.57	-854.48	-1674.22	-547.892	-1336.98
501.582	-16.8656	15.6056	-2.00807	73.1629	21.3161		442.692	2351.41	2347.72	2333.69	2149.65	2404.71		514.882	-1797.2	-455.509	-1020.71	-137.57	-744.742
501.592	234.624	209.855	238.498	220.515	224.061		442.702	3004.54	2807.58	2918.01	2427.83	2845.88		514.892	-1463.63	-276.576	-781.38	37.0157	-538.279
501.602	113.081	4.60858	5.34534	-42.0783	10.7314		442.712	3335.32	3001.58	3175.82	2536.22	3026.44		514.902	-1043.54	-6.05791	-458.782	374.671	-211.251
501.612	531.338	163.507	319.968	161.821	348.106		442.722	3520.08	3243.2	3380.82	2831.72	3310.83		514.912	-328.94	449.503	137.352	812.881	377.681
501.622	240.086	6.37642	121.183	117.028	130.421		442.732	3735.58	3543.51	3685.63	3147.48	3631.98		514.922	229.973	765.47	570.225	1105.27	863.696
501.632	515.797	178.956	365.999	218.155	349.968		442.742	3718.98	3492.71	3628.63	3113.43	3533.08		514.932	577.811	884.663	811.908	1150.99	1057.98
501.642	478.854	228.191	420.032	300.552	415.576		442.752	3651.32	3409.97	3510.04	3012.59	3425.86		514.942	921.084	961.717	1017.16	1082.65	1153.18
501.652	242.346	68.7644	200.191	24.2401	143.619		442.762	3488.5	3251.55	3378.83	2875.88	3302.34		514.952	1430.09	1130.2	1301.76	1080.41	1287.85
501.662	541.127	323.672	460.308	241.467	430.396		442.772	3321.28	2641.76	2902.84	2514.43	2951.63		514.962	1795.02	1272.4	1553.37	1205.88	1500.68
501.672	525.026	229.887	452.321	196.603	347.46		442.782	3259.82	1745.74	2198.8	1251.15	2000.63		514.972	2094.58	1334.17	1709.43	1090.77	1611.91
501.682	806.239	444.284	754.232	445.889	713.121		442.792	4079.76	2666.24	3273.61	1483.79	2661.76		514.982	2437.97	1263.35	1816.77	929.963	1641.27
501.692	401.284	190.171	346.397	189.242	390.237		442.802	700.446	495.262	591.431	-260.099	-145.458		514.992	2801.03	1283.91	2068.8	633.291	1684.89
501.702	398.966	234.61	377.798	146.069	321.25		442.812	-2156.76	-1403.69	-1809.72	-1823.58	-2254.29		515.002	1038.57	-1176.93	-301.857	-1011.45	-142.787
501.712	552.788	197.379	484.452	157.905	332.454		442.822	-1675.58	-1026.64	-1276.61	-1360.14	-1648.1		515.012	-2024.55	-3092.43	-2478.93	-4893.04	-3188.09
501.722	550.653	256.7	429.528	332.243	438.012		442.832	-229.403	-56.5307	-59.8952	-349.729	-384.303		515.022	-2712.09	-2822.22	-2591.62	-4300.15	-3016.39
501.732	268.613	205.221	159.916	193.252	214.92		442.842	-936.607	-477.401	-815.986	-771.774	-1140.52		515.032	391.492	903.301	739.722	1000.83	1123.21
501.742	738.571	389.422	561.675	259.286	488.367		442.852	-2569.1	-1747.14	-2129.77	-1669.43	-2356.11		515.042	-2518.32	-1151.36	-1975.83	-891.388	-1424.65
501.752	289.411	271.914	265.046	264.378	250.449		442.862	-2217.1	-1634.97	-1667.08	-1458.04	-1848.07		515.052	-3997.28	-2214.32	-3241.67	-1739.43	-2597.73
501.762	108.116	214.708	135.883	349.37	230.388		442.872	-1447.06	-1043.17	-962.954	-993.301	-1148.44		515.062	-3924.53	-1759.23	-2988.39	-1239.34	-2371.83
501.772	299.991	241.623	262.255	315.799	320.354		442.882	-1003.58	-784.61	-637.412	-699.319	-916.24		515.072	-3343.11	-1017.94	-2418.92	-457.187	-1740.88
501.782	590.098	256.196	480.099	296.527	423.937		442.892	-1735.36	-1313.3	-1274.96	-1072.97	-1417.35		515.082	-2471.14	-415.322	-1720.09	149.54	-1032.39
501.792	375.638	12.8647	252.493	-28.2724	205.957		442.902	-1798.44	-1365.34	-1290.16	-1102.41	-1473.86		515.092	-1603.79	49.7939	-1117.63	471.642	-514.979
501.802	493.526	-0.0151668	285.696	9.81875	235.413		442.912	-1559.21	-1281.99	-1223.13	-1160.61	-1421.61		515.102	-1029.34	240.081	-678.564	481.484	-279.311
501.812	429.873	85.3915	297.709	84.0377	271.068		442.922	-776.742	-855.436	-623.94	-845.853	-861.206		515.112	-383.283	458.848	-271.426	530.009	3.97288
501.822	227.095	59.7275	99.5552	79.0617	143.685		442.932	-291.94	-496.912	-77.4351	-680.738	-535.057		515.122	485.679	871.639	371.585	943.463	614.122
501.832	-61.122	-154.7	-96.117	-138.682	-100.516		442.942	43.7787	-490.537	125.194	-783.06	-419.181		515.132	1273.2	1301.28	1002.64	1331.68	1239.28
501.842	-143.131	-324.618	-227.936	-370.359	-233.744		442.952	77.8892	-274.011	-44.1292	-479.014	-210.842		515.142	1934.75	1572.17	1479.54	1581.87	1688.82
501.852	-176.776	-253.779	-255.735	-282.222	-286.157		442.962	-69.4419	-246.663	-56.9859	-654.582	-259.491		515.152	2353.21	1692.09	1748.19	1706.8	1885.72
501.862	-249.39	-27.8194	-244.995	0.615615	-251.747		442.972	-329.704	-420.262	-308.208	-595.621	-459.78		515.162	2599.76	1758.89	1859.78	1692.44	2014.53
501.872	-280.904	-209.325	-388.237	-212.569	-361.148		442.982	-1156.51	-838.681	-1018	-1003.45	-992.568		515.172	2653.34	1454.72	1747.61	1317.77	1829.62
501.882	-389.807	-128.38	-369.508	-147.98	-252.873		442.992	-1037	-665.614	-938.049	-861.187	-801.028		515.182	2579.36	944.604	1441.9	691.066	1358.12
501.892	-520.51	-218.439	-416.557	-346.736	-483.872		443.002	-1074.33	-680.425	-955.622	-738.244	-862.344		515.192	2386.54	304.628	1105.68	41.8794	964.694
501.902	-283.281	-143.478	-220.732	-280.593	-161.167		443.012	-1182.2	-725.676	-930.84	-792.836	-888.516		515.202	2757.21	-157.729	1180.03	-188.196	1074.44
501.912	-379.341	-127.013	-241.244	-208.232	-266.931		443.022	-1425.37	-807.131	-1096.49	-740.625	-975.612		515.212	1649.33	-1044.76	34.9769	-880.563	21.1521
501.922	-781.993	-502.453	-678.53	-365.216	-564.492		443.032	-1829.29	-1179.88	-1528.82	-961.684	-1340.55		515.222	-904.773	-2525.88	-1738.22	-2967.04	-2082.89
501.932	-597.576	-331.334	-469.887	-277.236	-380.946		443.042	-1678.79	-944.338	-1350.12	-877.352	-1169.63		515.232	-754.342	-972.716	-784.755	-1706.94	-1099.03
501.942	-851.943	-628.991	-797.554	-629.742	-767.944		443.052	-1763.78	-1021.97	-1359.11	-964.824	-1319.45		515.242	-1441.7	-595.064	-1009.28	-687.781	-867.099
501.952	-760.77	-465.494	-582.738	-397.78	-553.4		443.062	-1570.27	-1027.8	-1177.75	-1021	-1194.24		515.252	-1734.27	-382.292	-925.528	-404.266	-770.179
501.962	-494.763	-159.047	-283.382	-181.249	-407.319		443.072	-1069.87	-806.541	-884.943	-853.297	-955.787		515.262	-1175.65	218.804	-402.598	100.882	-314.065
501.972	-774.553	-359.434	-543.813	-283.585	-530.791		443.082	-662.462	-452.192	-555.391	-539.214	-668.388		515.272	-842.008	289.584	-234.768	-28.7039	-355.368
501.982	-735.231	-344.656	-601.966	-141.815	-556.74		443.092	-48.1434	-26.0926	52.5067	-195.401	-100.261		515.282	-316.155	462.358	59.4802	91.9283	-87.8744
501.992	-347.365	-272.689	-328.29	-195.625	-391.745		443.102	261.417	376.154	374.773	63.0402	144.666		515.292	208.711	751.832	449.168	416.451	324.543
502.002	-305.506	-187.906	-236.694	-105.135	-218.705		443.112	323.092	378.049	321.098	-8.81653	159.748		515.302	548.24	869.756	700.177	644.972	567.609
502.012	-813.719	-430.28	-641.196	-274.918	-645.825		443.122	170.368	292.244	156.5	-62.1557	-47.3221		515.312	1100.47	1048.69	991.225	912.463	942.784
502.022	-574.438	-244.172	-376.692	-317.498	-492.007		443.132	11.9234	156.68	50.9527	-68.3685	-27.5918		515.322	1704.74	1363.35	1473.2	1301.77	1409.54
502.032	-456.066	-45.8948	-265.987	-47.653	-268.88		443.142	30.8407	144.48	26.9671	19.5128	4.78106		515.332	2098.97	1433.17	1695.81	1426.57	1692.45
502.042	-606.287	-294.987	-397.188	-401.538	-515.362		443.152	-106.567	-186.267	-165.196	-424.783	-296.037		515.342	2433.03	1510.27	1866.55	1454.03	1852.92
502.052	-422.956	-159.339	-262.107	-96.5934	-170.323		443.162	-456.017	-534.329	-579.717	-615.581	-645.152		515.352	1764.52	586.218	1034.59	786.945	1181.26
502.062	-381.715	-288.238	-289.4	-342.96	-352.53		443.172	193.198	-129.757	-103.423	-519.282	-240.646		515.362	-981.246	-2019.16	-2031.62	-1231.08	-1298.39
502.072	-560.519	-353.402	-407.256	-291.882	-326.479		443.182	123.623	351.289	-46.0112	-214.9	-130.74		515.372	-3863.69	-3630.84	-4333.9	-3602.64	-4071.69
502.082	-634.698	-292.797	-454.518	-359.998	-378.357		443.192	365.823	662.467	250.626	208.326	303.618		515.382	-2981.56	-1771.32	-2540.34	-1700.39	-2359.39
502.092	39.0547	-33.7568	8.55307	-125.368	-3.22706		443.202	468.168	874.322	477.821	564.722	634.015		515.392	-1645.94	-269.985	-966.648	-123.294	-838.215
502.102	-70.2804	54.6186	34.0744	-129.586	-34.9359		443.212	585.883	1148.61	534.55	735.116	676.832		515.402	-424.166	663.149	254.679	794.619	185.195
502.112	-253.517	-11.2961	-152.25	-170.078	-187.639		443.222	596.268	1150.6	489.291	740.291	669.694		515.412	528.45	1271.72	1043.47	1324.96	883.343
502.122	-281.452	-128.463	-190.253	-182.898	-183.758		443.232	-38.457	734.977	-51.8219	418.395	123.791		515.422	1307.86	1539.79	1556.17	1532	1331.44
502.132	-375.408	-307.259	-274.256	-351.338	-268.949		443.242	-68.5248	860.578	122.64	622.605	324.485		515.432	1863.41	1599.88	1904.11	1598.66	1594.82
502.142	-1.87113	166.996	96.385	107.599	91.8301		443.252	-30.6125	260.24	-68.6891	188.719	35.9885		515.442	2114.32	1502.94	1966.46	1511.15	1591.61
502.152	10.9756	506.573	327.485	561.197	391.362		443.262	240.919	493.274	83.7409	281.568	147.557		515.452	2074.18	1287.48	1876.37	1245.05	1468.08
502.162	-267.501	-117.57	-85.7586	-128.191	-113.645		443.272	11.3711	286.066	-94.5124	243.832	34.0517		515.462	409.068	-1045.56	-333.272	-138.512	-283.976
502.172	313.357	295.738	417.645	295.269	357.776		443.282	493.128	296.969	196.436	268.459	282.313		515.472	-4545.51	-5327.7	-4806.62	-5939.4	-5482.73
502.182	-116.277	38.228	9.75417	92.604	113.116		443.292	807.197	643.418	472.094	498.598	650.394		515.482	-4660.84	-3701.84	-4062.97	-4430.79	-4440.58
502.192	229.466	197.917	311.441	176.872	348.197		443.302	1011.52	619.16	513.574	512.145	607.352		515.492	-1171.37	331.143	-220.249	713.321	-213.735
502.202	235.648	238.307	304.466	278.31	223.667		443.312	1494.7	1064.1	1040.27	928.338	1043.19		515.502	-910.01	168.098	-159.475	411.877	-233.064
502.212	161.387	68.9468	46.191	183.285	136.09		443.322	894.037	491.972	502.985	441.762	514.086		515.512	-1249.41	-341.183	-564.178	-56.2983	-692.891
502.222	81.223	35.6159	27.8788	144.849	88.7331		443.332	665.209	487.608	387.837	528.293	590.505		515.522	-1176.3	-198.832	-579.871	123.496	-661.297
502.232	294.733	-49.2902	112.158	6.58397	83.9579		443.342	285.381	45.1623	-45.8032	209.507	296.528		515.532	-451.606	268.987	22.8903	652.14	-60.1749
502.242	469.479	298.577	472.24	277.858	499.711		443.352	326.628	-25.2641	55.9796	250.074	343.436		515.542	434.083	736.638	712.907	1155.31	626.274
502.252	437.925	65.5672	272.718	136.829	310.065		443.362	800.868	252.2	387.238	583.589	668.051		515.552	1193.56	1202.53	1308.18	1493.36	1207.55
502.262	645.421	449.27	509.28	505.9	496.904		443.372	556.605	80.5859	100.515	356.249	415.76		515.562	1826.48	1524.36	1824.99	1734.85	1634.02
502.272	188.279	-4.11626	82.7647	3.80632	14.031		443.382	250.428	-46.7304	-126.243	173.165	163.614		515.572	1972.18	1539.24	1943.81	1615.28	1645.99
502.282	169.113	-56.9968	49.4511	-97.8078	-29.749		443.392	492.455	-130.617	49.9536	389.08	533.571		515.582	1623.01	1147.33	1609.95	1105.67	1188.6
502.292	71.0903	138.518	12.0603	84.6426	54.4865		443.402	259.03	-635.205	-256.071	74.3361	230.023		515.592	1607.23	929.825	1456.44	681.404	937.078
502.302	422.017	217.277	332.296	97.2209	289.671		443.412	162.196	-800.095	-341.972	-119.914	-5.84006		515.602	1086.97	258.929	811.978	-35.4796	270.26
502.312	231.531	223.146	212.482	204.88	196.44		443.422	-291.465	-1111.46	-762.272	-425.479	-361.497		515.612	-2535.21	-4436.06	-3728.13	-4142.85	-3613.88
502.322	49.162	-221.984	-84.0197	-223.564	-149.684		443.432	-265.756	-1183.72	-763.06	-575.01	-387.515		515.622	-1737.72	-2632.45	-1752.31	-5204.39	-3016.47
502.332	394.156	57.2931	215.226	137.515	187.286		443.442	357.815	-615.639	38.1236	182.511	351.08		515.632	-2322.58	-2040.1	-1745.23	-2837.29	-2038.54
502.342	251.538	92.2601	194.008	124.762	207.243		443.452	364.464	-312.894	63.8671	301.732	358.109		515.642	-248.713	340.914	332.333	552.338	603.806
502.352	180.966	189.763	184.185	325.674	257.027		443.462	117.973	-489.529	-71.8653	238.942	258.95		515.652	-2493.92	-1563.69	-1836.41	-1179.98	-1582.16
502.362	-132.211	-45.1332	-167.609	-13.4667	-15.5135		443.472	83.487	-362.202	89.0759	449.08	383.254		515.662	-3361.54	-2158.51	-2586.88	-1605.7	-2311.11
502.372	248.603	208.172	251.018	162.315	215.677		443.482	133.748	-408.168	157.333	354.702	359.814		515.672	-3094.49	-1644.85	-2215.58	-1083.31	-1962.83
502.382	11.8719	155.028	8.84037	226.964	115.34		443.492	-124.866	-213.174	-23.0881	515.478	194.811		515.682	-2687.72	-1010.42	-1652.62	-335.482	-1353.02
502.392	-344.714	-155.53	-333.956	-228.203	-209.62		443.502	-762.941	-1201.93	-746.428	-202.398	-571.422		515.692	-1744.11	-257.386	-807.653	443.78	-525.636
502.402	-9.6586	84.2833	19.3466	-27.6555	13.6367		443.512	-456.622	-582.637	-275.551	-60.9772	-189.492		515.702	-930.856	81.9721	-262.346	777.004	26.0843
502.412	263.58	265.935	228.997	208.372	223.23		443.522	-56.6732	-249.235	185.177	202.935	145.563		515.712	-388.544	308.567	70.6197	876.664	254.655
502.422	114.247	177.68	73.7182	276.539	134.969		443.532	266.702	-109.942	361.946	256.729	268.32		515.722	188.769	543.163	442.131	953.895	588.283
502.432	-86.9971	18.8416	-193.168	132.454	-29.2265		443.542	234.072	-155.193	380.84	205.206	340.256		515.732	921.612	933.773	1026.41	1236.05	1086.18
502.442	500.701	218.013	346.57	76.5362	201.167		443.552	473.505	-58.4265	484.072	176.838	345.56		515.742	1390.1	1072.69	1319.78	1328.15	1338.96
502.452	377.51	238.741	295.368	225.91	223.862		443.562	345.952	25.9602	347.849	108.432	225.821		515.752	1889.55	1271.22	1696.41	1506.99	1688.21
502.462	-74.2895	-109.545	-107.629	-51.5276	-124.082		443.572	-4.61052	9.75515	120.224	77.926	15.0217		515.762	2290.11	1524.25	1968.09	1692.49	1978.87
502.472	213.5	-30.1439	107.867	-110.471	40.2567		443.582	149.437	76.6994	201.234	15.1548	140.426		515.772	2577.86	1659.75	2087.15	1711.8	2145.08
502.482	168.151	97.3781	137.949	17.2327	111.126		443.592	387.199	531.413	521.712	340.305	342.065		515.782	2714.82	1640.91	2099.22	1547.24	2074.48
502.492	-227.937	-129.722	-159.873	-195.537	-172.449		443.602	778.806	936.164	809.261	507.16	661.879		515.792	2698.84	1508.92	1995.92	1349.18	1903.74
502.502	-228.309	-205.468	-208.955	-243.443	-238.676		443.612	758.553	932.225	842.885	510.317	564.014		515.802	2683.7	1479.16	1974.85	1279.52	1906.02
502.512	422.31	234.144	307.031	179.664	321.685		443.622	371.166	756.506	507.633	335.666	236.809		515.812	2643.05	1325.5	1803.58	1121.2	1793.32
502.522	372.699	185.105	352.091	118.647	273.518		443.632	-243.219	355.467	-78.3358	-135.351	-252.597		515.822	2683.99	1325	1879.07	1131.04	1886.15
502.532	180.734	63.6733	126.756	142.212	97.7651		443.642	-774.67	4.46219	-438.065	-336.336	-628.664		515.832	2427.82	1213.93	1733.43	1020.98	1647.42
502.542	481.863	266.586	403.559	117.817	354.491		443.652	-593.77	-88.9737	-285.709	-431.46	-494.626		515.842	2261.38	1071.16	1566.18	854.127	1511.65
502.552	509.357	424.899	492.277	185.286	367.501		443.662	-438.397	13.6191	-186.656	-315.552	-398.108		515.852	2538.34	1107.11	1648.07	995.962	1681.04
502.562	188.988	-19.006	143.519	-103.752	111.656		443.672	-813.72	-158.88	-483.204	-281.434	-594.316		515.862	2950.51	1451.69	2075.83	1177.02	2030.25
502.572	138.927	-29.3287	155.399	0.473204	110.713		443.682	-440.76	-168.459	-247.871	-155.296	-325.376		515.872	3191.97	1333.47	2094.5	1368.76	2128.02
502.582	-437.524	-231.267	-368.276	-171.934	-372.858		443.692	-433.92	-170.539	-238.117	-171.495	-391.681		515.882	-1648.86	-3246.78	-2877.37	-3111.39	-2660.08
502.592	-331.56	-260.387	-306.892	-205.309	-279.318		443.702	-468.55	-293.444	-262.667	-337.787	-395.159		515.892	-6074.2	-5857.66	-6147.64	-7145.81	-6650.26
502.602	-8.20962	55.9424	28.7916	94.7994	109.406		443.712	-497.109	-510.96	-318.627	-467.335	-529.172		515.902	-3891.75	-2416.71	-3287.43	-2325.26	-3015.45
502.612	-56.1951	-116.59	-4.01626	-130.001	-51.8118		443.722	-288.409	-507.109	-45.2339	-481.923	-401.775		515.912	-2375.33	-619.209	-1554.2	-440.223	-1175.48
502.622	139.391	37.085	107.226	62.411	129.233		443.732	-394.555	-737.4	-180.783	-645.786	-575.539		515.922	-1737.44	-348.922	-964.123	-95.7185	-725.272
502.632	268.068	109.575	283.349	89.7205	216.292		443.742	-339.469	-527.82	-9.65342	-500.258	-423.971		515.932	-1186.23	-43.8209	-560.248	205.039	-352.647
502.642	260.281	54.8423	199.764	123.853	126.786		443.752	-89.447	-349.603	287.141	-329.311	-115.764		515.942	-797.984	262.857	-233.501	516.007	-51.6095
502.652	407.181	112.858	187.141	59.6021	169.279		443.762	-306.51	-442.4	66.3698	-344.258	-412.937		515.952	26.5776	777.319	486.13	991.361	615.957
502.662	316.209	153.107	211.402	100.169	165.883		443.772	-46.4164	-332.642	259.006	-174.039	-187.733		515.962	835.163	1306.15	1109.49	1450.13	1223.77
502.672	-363.926	-420.838	-464.43	-307.137	-386.149		443.782	-64.8114	-253.303	300.028	-11.1381	-66.8701		515.972	1406.4	1625.1	1541.73	1737.01	1632.37
502.682	21.2108	-89.253	-147.695	-90.1827	-133.208		443.792	-354.029	-523.246	-59.1663	-305.111	-298.443		515.982	1511.64	1641.36	1678.75	1654.45	1650.51
502.692	137.248	118.049	106.257	119.086	168.007		443.802	380.272	37.0487	649.803	85.6717	230.214		515.992	1402.67	1448.15	1547.32	1326.68	1361.45
502.702	-89.541	89.5716	22.8437	152.096	-29.8192		443.812	527.475	491.573	926.815	423.484	563.81		516.002	1365.89	1380.84	1482.47	1252.2	1253.95
502.712	-43.8962	23.5471	-35.3411	79.8743	-28.2725		443.822	868.717	716.079	1064.91	573.499	842.782		516.012	1440.85	1295.34	1492.91	1122.36	1245.79
502.722	149.824	28.5427	-25.4324	69.0171	-23.12		443.832	1027.25	1022.3	1211.95	894.945	996.977		516.022	1233.36	860.649	1191.05	396.182	743.545
502.732	-206.826	-180.83	-344.002	-126.92	-238.338		443.842	468.597	880.43	731.028	610.517	538.542		516.032	733.614	226.656	574.102	-295.016	93.123
502.742	-552.22	-267.493	-492.244	-221.746	-414.524		443.852	36.8614	474.165	164.881	76.4802	177.526		516.042	-265.263	-629.129	-297.249	-1262.23	-879.983
502.752	-254.247	-53.3427	-192.188	-124.901	-169.718		443.862	-356.813	331.761	-211.607	44.646	-93.1243		516.052	-1568.06	-2110.8	-1961.6	-1950.52	-2022.37
502.762	-237.076	-101.281	-198.953	-69.8403	-167.177		443.872	-189.799	478.007	-172.623	113.644	-2.93353		516.062	-4854.88	-5728	-5396.45	-6843.55	-5768.8
502.772	-87.4337	-35.8031	-15.0776	36.5866	14.5804		443.882	-749.682	56.202	-666.645	-286.908	-498.637		516.072	-2786.12	-2756.1	-2462.32	-3939.58	-2822.15
502.782	136.579	57.0568	87.921	120.855	196.548		443.892	-810.871	17.4622	-730.868	-468.375	-546.59		516.082	696.124	1800.03	1192.3	1557.78	1568.89
502.792	130.837	31.1292	109.677	100.704	74.472		443.902	-555.124	118.101	-439.486	-244.376	-324.192		516.092	-2020.74	-695.141	-1575.36	-528.366	-961.486
502.802	21.8276	-2.96517	102.269	99.0657	100.942		443.912	-779.916	-13.2534	-596.604	-288.432	-448.227		516.102	-2608.12	-1244.43	-2201.36	-969.114	-1557.35
502.812	238.698	14.1235	180.012	149.477	200.514		443.922	-447.673	99.9498	-373.756	-235.073	-326.905		516.112	-2512.17	-1066.25	-2137.02	-675.527	-1433.43
502.822	244.524	134.693	212.76	193.743	250.442		443.932	-486.044	49.5399	-379.909	-272.559	-389.217		516.122	-1746.38	-463.862	-1394.95	7.88294	-808.482
502.832	160.301	172.317	191.277	304.893	252.834		443.942	-736.109	-264.616	-637.939	-602.396	-612.79		516.132	-715.805	248.838	-523.418	637.441	36.0902
502.842	17.0804	-131.709	-40.3848	-72.8386	-160.11		443.952	-428.927	-217.951	-523.122	-520.958	-491.256		516.142	106.958	725.526	179.124	1077.16	631.346
502.852	-116.698	-144.788	-176.586	-168.385	-185.818		443.962	-188.544	111.851	-256.803	-276.861	-222.963		516.152	813.676	1147.78	800.4	1383.7	1134.36
502.862	-31.641	2.20362	-7.68317	-44.0723	-49.2021		443.972	90.148	310.677	-5.22193	-169.353	51.6327		516.162	1296.37	1425.02	1159.38	1515.27	1376.94
502.872	-470.428	-229.713	-341.832	-264.704	-362.709		443.982	57.5728	216.373	-139.071	-351.231	-179.346		516.172	1518.32	1510.75	1301.18	1425.67	1439.3
502.882	-36.8127	-103.643	-22.8987	-178.154	-30.9073		443.992	172.358	283.383	2.45129	-64.1991	-28.6607		516.182	1765.79	1425.55	1424.77	1324	1449.88
502.892	261.602	158.428	261.95	108.385	184.974		444.002	380.271	482.317	244.728	121.719	246.137		516.192	2059.99	1407.53	1528.49	1243.22	1487.3
502.902	-152.413	-128.93	-213.025	-29.6603	-184.928		444.012	604.388	461.664	345.248	87.4277	299.245		516.202	2218.01	1137.46	1494.88	856.406	1346.69
502.912	-128.637	-54.3062	-117.609	105.2	-47.2117		444.022	431.698	124.842	139.775	-95.664	71.5951		516.212	1914.99	399.25	1081.8	284.883	926.046
502.922	-345.364	-25.0304	-211.988	98.4876	-128.399		444.032	797.533	420.908	421.369	71.3196	375.136		516.222	-2512.97	-3961.54	-3756.39	-3950.61	-3597.69
502.932	-346.761	-199.017	-277.737	-167.616	-279.147		444.042	899.615	410.824	553.293	192.519	457.466		516.232	-4156.46	-4168.91	-4110.98	-5654.84	-4768.04
502.942	-438.523	-249.782	-284.579	-258.726	-302.697		444.052	733.762	473.121	440.991	292.642	472.236		516.242	-2469.75	-2213.05	-2178.58	-2537.54	-2197.44
502.952	-653.125	-453.13	-572.283	-498.764	-573.803		444.062	693.531	384.288	497.187	269.382	539.861		516.252	179.307	648.987	542.588	647.398	740.902
502.962	-389.916	-425.998	-349.946	-323.518	-298.921		444.072	711.965	545.201	571.043	540.888	662.362		516.262	-1351.99	-497.078	-979.891	-447.609	-764.127
502.972	-519.232	-224.47	-312.289	-165.303	-297.172		444.082	452.042	196.08	196.115	329.369	420.33		516.272	-1425.82	-580.954	-1113.03	-406.676	-931.324
502.982	-441.232	-230.641	-307.89	-279.843	-332.014		444.092	74.255	-41.9586	-57.9296	78.6204	110.376		516.282	-1179.51	-245.601	-839.639	11.6995	-653.754
502.992	-190.163	-104.955	-151.044	-104.181	-143.99		444.102	-296.051	-194.1	-408.864	-163.208	-142.892		516.292	-643.641	228.169	-336.68	488.868	-132.199
503.002	-57.0063	-1.41977	-79.4352	-128.041	-85.3877		444.112	-266.941	-171.156	-316.827	-46.0285	-58.2741		516.302	307.454	841.014	513.902	1089.72	665.034
503.012	96.6392	139.018	97.4506	43.4274	137.476		444.122	8.48318	277.672	106.242	314.502	322.536		516.312	1235.98	1414.61	1294.98	1608.16	1367.1
503.022	270.547	248.89	317.038	207.928	265.032		444.132	-196.635	17.0582	-50.9356	30.5126	-42.6334		516.322	1933.4	1784.99	1792.63	1912.34	1813.3
503.032	316.674	149.132	275.261	104.118	190.607		444.142	-180.734	145.426	3.94185	157.979	91.4117		516.332	2327.07	1936.45	2102.98	1932.48	2079.61
503.042	-2.12422	-113.353	-76.0293	-285.918	-200.858		444.152	34.6029	7.52306	17.2703	138.614	163.604		516.342	2602.27	2034.27	2329.03	2029.99	2239.99
503.052	125.94	79.1668	87.555	-188.97	-62.55		444.162	-23.6571	93.9386	-18.6516	295.298	149.897		516.352	2946.51	2116.84	2576.14	2140.94	2384
503.062	361.185	220.453	341.273	105.374	197.725		444.172	-137.272	-87.0994	-18.992	229.689	96.5353		516.362	2993.23	1960.68	2499.34	1968.89	2374.74
503.072	55.8575	-36.8275	16.1885	-102.95	12.7052		444.182	-437.81	-352.328	-356.699	-215.847	-244.634		516.372	2786.25	1769.75	2332.63	1603.81	2135.47
503.082	55.2194	-43.2922	-77.8997	-93.3422	-86.0697		444.192	-212.127	-259.746	-190.713	-38.8847	-133.487		516.382	750.986	-791.553	-228.19	-61.9144	155.299
503.092	-217.3	-43.0244	-175.098	-67.3347	-191.259		444.202	-44.9021	-46.7037	17.3153	130.339	88.1674		516.392	-3276.36	-4500.4	-4032.53	-5008.36	-4210.3
503.102	-199.209	-191.222	-189.17	-213.955	-137.67		444.212	288.687	36.1209	198.684	217.88	188.354		516.402	-2063.83	-2442.75	-2028.99	-3503.16	-2587.56
503.112	-242.573	9.67824	-124.012	26.5658	-24.4093		444.222	-132.716	-206.551	-148.663	44.4275	-61.3007		516.412	80.9534	833.906	708.138	947.194	905.064
503.122	-538.13	-92.0825	-353.696	-43.635	-177.451		444.232	-139.468	-189.274	-255.392	34.9576	-90.1653		516.422	-94.428	789.918	591.236	1066.66	663.202
503.132	-637.163	-163.424	-356.789	-170.368	-263.578		444.242	132.382	-35.6956	-41.1907	109.747	89.0036		516.432	-1061.8	-266.266	-507.523	25.7426	-430.061
503.142	-509.485	-195.902	-379.545	-274.976	-293.295		444.252	-49.9065	-116.358	-222.147	44.6235	-29.7326		516.442	-1158.67	-381.832	-654.513	13.1021	-570.009
503.152	-127.473	46.8319	-40.0706	-5.63566	9.58256		444.262	-417.826	-504.991	-557.39	-275.927	-330.136		516.452	-846.673	-108.286	-324.743	276.98	-303.945
503.162	143.326	153.094	175.144	97.3506	190.086		444.272	-320.039	-447.806	-408.587	-356.476	-332.577		516.462	-32.7992	472.899	335.043	801.991	357.565
503.172	58.3595	64.25	82.4287	87.7564	89.9355		444.282	-315.405	-305.818	-348.277	-160.048	-199.24		516.472	793.062	953.813	1018.85	1262.74	1015.12
503.182	225.889	111.643	138.369	185.64	189.057		444.292	-834.149	-748.871	-821.555	-512.435	-608.795		516.482	1430.45	1316.83	1511.1	1506.76	1413.25
503.192	168.518	6.92716	57.8459	40.1517	98.3052		444.302	-583.87	-666.144	-630.781	-346.723	-374.577		516.492	1759.03	1382.36	1757.16	1517.74	1563.92
503.202	350.881	139.928	198.791	181.905	226.37		444.312	-600.884	-635.82	-666.241	-269.738	-379.589		516.502	1852.96	1150.77	1697.43	1303.41	1459.4
503.212	345.365	204.649	220.777	264.644	218.908		444.322	-892.372	-875.764	-980.442	-421.118	-692.12		516.512	1805.82	1042.3	1626.14	1064.6	1304.06
503.222	17.7504	-73.9398	-132.698	-107.233	-186.391		444.332	-794.047	-725.499	-781.559	-309.512	-562.837		516.522	-105.259	-1402.54	-825.474	-543.456	-554.66
503.232	206.285	49.8802	97.5811	-29.7434	-4.49759		444.342	-452.645	-425.235	-530.877	-19.4642	-266.126		516.532	-3617.77	-4840.86	-4412.71	-5233.92	-4577.71
503.242	220.504	60.9773	152.431	94.3334	155.018		444.352	-203.61	-341.723	-351.398	49.6797	-149.547		516.542	-3461.24	-3289.02	-3094.32	-4459.11	-3664.92
503.252	-30.2629	-81.1174	-117.786	-88.0006	-60.6671		444.362	144.879	-80.1699	42.5525	174.135	126.108		516.552	-65.7429	327.305	513.407	328.908	607.319
503.262	-267.054	-130.845	-203.193	-68.4795	-138		444.372	53.7299	-257.343	-117.821	22.1233	-22.0014		516.562	1535.57	1714.67	1964.49	1675.12	1944.97
503.272	-102.085	-77.8135	-57.05	-69.4221	-72.004		444.382	-18.339	-428.353	-193.045	-174.8	-164.333		516.572	-363.972	-50.6175	-6.37166	-23.6626	-24.6637
503.282	-14.5336	38.1623	20.8361	48.2204	-12.9135		444.392	168.441	-376.052	-67.8281	-180.672	-117.639		516.582	-734.835	-215.63	-390.545	-55.48	-385.979
503.292	-23.0578	93.1083	70.3818	146.888	51.1258		444.402	447.369	-316.675	122.255	-149.086	72.4667		516.592	-689.981	-132.717	-325.133	94.2002	-329.952
503.302	62.5995	132.606	162.474	241.979	151.914		444.412	566.495	-147.445	264.461	77.9972	174.138		516.602	-22.4864	402.694	295.439	597.407	276.069
503.312	183.099	230.153	272.385	251.589	257.741		444.422	401.345	-228.015	182.136	66.1289	21.5056		516.612	643.077	910.647	879.055	1035.11	800.149
503.322	396.676	314.373	406.205	268.977	276.03		444.432	878.544	-174.108	520.202	45.0903	261.38		516.622	875.953	984.716	1067.1	1093.73	939.13
503.332	853.628	487.943	708.805	432.181	581.685		444.442	1363.36	303.057	824.812	378.538	642.997		516.632	795.47	733.03	861.505	845.621	771.831
503.342	896.256	529.756	741.558	531.214	639.395		444.452	1845.11	888.25	1387.76	791.454	1155.68		516.642	506.142	317.25	536.827	345.675	341.192
503.352	903.03	486.856	711.973	549.044	707.065		444.462	1856.06	971.355	1417.55	867.465	1232.76		516.652	-915.512	-1739.65	-1441.49	-933.172	-1147.09
503.362	672.228	260.45	488.785	387.527	460.592		444.472	1508.69	861.315	1119.8	799.303	1080.41		516.662	-5200.25	-5642.25	-5792.47	-5611.7	-5627.24
503.372	283.016	135.631	142.842	42.5266	116.108		444.482	1284.32	884.58	1043.98	789.296	951.562		516.672	-4389.9	-3499.66	-4003.56	-4345.28	-4345.45
503.382	117.016	-85.4113	-47.0627	-206.184	-82.0545		444.492	951.677	969.007	804.258	584.413	726.487		516.682	-2788.97	-1408.69	-2000.89	-1508.04	-1884.64
503.392	-114.759	-217.387	-164.71	-255.457	-132.794		444.502	723.006	655.69	697.918	406.695	530.245		516.692	-1256.32	-224.242	-666.404	-123.895	-610.355
503.402	-167.321	-33.3096	-141.778	-92.2781	-144.828		444.512	24.6376	62.6428	-84.4081	-185.689	-185.421		516.702	-399.803	391.574	55.9245	542.037	69.8253
503.412	-354.381	-243.211	-236.179	-379.44	-334.334		444.522	-207.233	59.3969	-112.399	-218.328	-212.807		516.712	132.196	731.794	416.579	860.23	480.161
503.422	-253.762	-129.858	-98.8694	-204.298	-110.98		444.532	-617.962	24.0015	-333.419	-201.377	-461.681		516.722	975.174	1215.97	1125.97	1367.46	1162.15
503.432	-355.657	-237.546	-253.496	-265.571	-207.23		444.542	-684.573	-119.359	-415.027	-356.088	-576.827		516.732	1750.5	1621.9	1731.3	1774.57	1717.63
503.442	-455.98	-336.28	-303.321	-442.328	-336.656		444.552	-136.288	366.615	180.566	-55.4615	-87.015		516.742	1777.99	1459.73	1655.41	1578.43	1635.11
503.452	-528.767	-384.813	-480.665	-506.35	-493.221		444.562	-345.37	353.505	109.864	172.916	-67.2579		516.752	1579.32	897.001	1284.81	1155.14	1309.96
503.462	-473.965	-247.385	-320.205	-279.837	-349.871		444.572	-1052.24	-389.783	-611.371	-323.527	-675.9		516.762	1474.88	608.418	1070.63	927.505	1070.96
503.472	-309.547	-26.4416	-100.446	-41.008	-112.452		444.582	-1266.32	-549.864	-798.59	-404.753	-824.887		516.772	1341.83	543.745	930.333	934.405	1059.66
503.482	-220.996	129.462	65.8579	80.6006	45.4981		444.592	-1002.29	-334.665	-589.567	-169.262	-555.342		516.782	1306.5	520.843	909.455	880.487	979.483
503.492	27.0118	205.882	180.805	165.048	203.547		444.602	-863.115	-187.832	-543.436	-112.516	-490.975		516.792	1016.34	402.894	688.643	606.542	639.321
503.502	261.434	324.55	379.729	384.541	403.167		444.612	-551.312	-195.144	-473.665	-156.989	-355.102		516.802	1363.5	375.639	878.546	635.51	820.761
503.512	275.17	323.898	409.938	441.295	429.927		444.622	-399.328	-90.135	-344.846	-264.721	-299.777		516.812	-101.243	-1771.34	-1127.4	-1052.06	-996.886
503.522	217.203	253.289	262.442	389.556	324.115		444.632	-337.817	-65.7133	-308.447	-207.409	-346.409		516.822	-2298.4	-2893.87	-2730.2	-3761.01	-3177.2
503.532	254.266	254.484	297.395	427.857	336.646		444.642	-543.752	-253.249	-529.667	-369.458	-525.938		516.832	-2513	-1766.74	-2147.74	-2214.04	-2384.8
503.542	438.621	310.805	466.119	488.93	522.421		444.652	-457.171	-231.732	-459.483	-375.025	-463.58		516.842	-835.068	282.146	-173.115	204.986	-197.42
503.552	603.458	468.682	609.131	569.055	656.072		444.662	-19.5433	45.4414	-29.4309	-152.031	-221.913		516.852	75.146	931.195	622.124	837.617	499.403
503.562	396.177	447.913	487.246	530.906	533.624		444.672	199.398	229.279	276.781	26.0873	58.0969		516.862	570.645	1141.53	994.925	1133.54	793.158
503.572	391.877	398.725	420.52	447.463	457.22		444.682	379.422	300.604	394.07	54.9003	152.193		516.872	869.823	1250.23	1130.84	1182.17	950.863
503.582	569.63	521.7	568.789	560.874	602.747		444.692	869.224	711.864	884.438	359.461	592.626		516.882	1305.95	1452.91	1439.89	1403.76	1317.26
503.592	498.154	453.937	480.66	469.884	498.649		444.702	445.788	570.489	563.893	247.25	411.504		516.892	1532.59	1387.28	1449.07	1333.25	1321.32
503.602	918.093	692.819	812.755	707.547	794.367		444.712	178.494	323.181	285.48	255.669	306.503		516.902	1285.63	949.468	1094.81	1006.33	1042.95
503.612	549.497	309.911	348.1	350.296	385.686		444.722	463.277	478.307	593.224	465.368	557.725		516.912	1325.98	931.419	1076.31	965.793	1036.88
503.622	250.148	-192.307	-90.6161	-133.913	-31.6821		444.732	692.744	835.677	817.227	686.562	793.314		516.922	1530.78	1035.81	1274.39	1047.02	1182.21
503.632	82.3484	-295.719	-187.413	-217.389	-162.647		444.742	396.45	760.663	677.483	533.416	533.234		516.932	1770.22	1286.8	1524.7	1010.32	1280.54
503.642	-164.666	-645.185	-460.779	-539.46	-439.51		444.752	223.537	638.024	526.819	244.887	387.489		516.942	723.824	-378.294	-72.8423	10.3395	118.157
503.652	-219.308	-657.052	-538.503	-659.219	-545.916		444.762	-136.244	343.417	247.995	118.198	193.935		516.952	-1240.43	-2417.05	-2030.87	-3191.23	-2399.76
503.662	-720.015	-575.778	-759.252	-639.741	-785.352		444.772	-279.454	-34.3113	5.77397	-102.882	-124.869		516.962	-3437.78	-3568.22	-3653.74	-4956.46	-4092.17
503.672	-697.296	-484.206	-658.672	-572.204	-659.945		444.782	-851.971	-575.5	-586.626	-603.974	-601.353		516.972	3043.62	2559.44	2891.32	1940.24	2917.53
503.682	-395.198	-262.939	-359.895	-235.57	-270.322		444.792	-1040.89	-617.791	-739.323	-606.214	-730.732		516.982	2447.7	2892.48	2719.97	2397.34	2737.14
503.692	-455.702	-123.913	-310.893	-68.397	-223.453		444.802	-1582.21	-842.663	-1163.57	-486.328	-978.335		516.992	-354.827	203.441	-110.909	204.382	0.861262
503.702	-370.666	34.6826	-160.361	69.7015	-120.797		444.812	-1451.98	-1025.48	-1100.47	-624.124	-894.278		517.002	-483.832	230.128	-253.669	124.817	-220.226
503.712	-313.939	132.852	-99.9778	160.918	-40.466		444.822	-1053.48	-906.336	-798.75	-557.556	-701.489		517.012	-147.981	471.151	54.5336	476.71	12.707
503.722	-332.29	22.0462	-156.646	39.2916	-69.0729		444.832	-937.039	-897.638	-635.375	-381.681	-570.435		517.022	425.293	848.839	592.088	949.208	522.96
503.732	-255.428	-71.8085	-166.352	-68.6042	-139.918		444.842	-630.069	-931.906	-429.899	-368.868	-484.686		517.032	1055.91	1317.14	1162.64	1336.11	1023.21
503.742	-386.284	-164.139	-253.979	-197.857	-258.001		444.852	-981.319	-1190.53	-828.575	-639.524	-800.022		517.042	1610.91	1647.98	1573.89	1603.29	1415.56
503.752	-416.96	-239.812	-342.771	-270.399	-403.573		444.862	-615.304	-1147.57	-578.654	-598.803	-576.676		517.052	1744.03	1636.23	1645.48	1541.41	1466.75
503.762	-672.924	-540.672	-629.254	-692.338	-817.627		444.872	-27.1426	-692.443	-62.5403	-343.956	-87.1581		517.062	1361.17	1112.64	1182.82	1059.76	1061.37
503.772	-408.429	-570.982	-505.521	-823.748	-605.06		444.882	113.157	-608.847	-1.70041	-322.219	-4.41826		517.072	883.541	367.025	560.39	387.664	510.513
503.782	-149.29	-333.903	-294.578	-512.077	-359.086		444.892	374.967	-331.853	258.831	-42.4943	213.182		517.082	-839.907	-1494.86	-1346.55	-770.963	-995.552
503.792	90.2635	-127.943	-62.8275	-226.067	-111.6		444.902	518.842	-200.684	412.386	-1.38413	213.8		517.092	-4666.35	-4749.1	-5182.29	-4865.8	-4927.93
503.802	32.8913	-232.249	-90.4551	-274.478	-235.247		444.912	784.552	158.852	640.734	350.949	576.128		517.102	-3667.39	-2666.73	-3235.8	-3201.77	-3214.72
503.812	29.3836	-260.424	-135.703	-299.963	-227.41		444.922	748.195	335.245	605.827	371.14	646.509		517.112	-2041.55	-472.59	-1193.75	-549.086	-1062.21
503.822	407.231	100.593	181.15	37.8973	99.4772		444.932	871.596	242.888	501.6	173.797	556.489		517.122	-1298.54	108.259	-474.327	127.961	-346.469
503.832	124.771	-24.3759	52.1075	12.7178	29.9018		444.942	1016.61	756.247	834.99	465.304	761.097		517.132	-273.187	777.552	284.202	736.996	370.018
503.842	-33.8871	-349.148	-252.82	-302.255	-285.881		444.952	754.613	784.92	751.488	412.46	657.253		517.142	598.51	1225.98	985.6	1140.7	970.699
503.852	-235.316	-350.659	-381.87	-296.953	-364.156		444.962	399.512	488.16	370.971	143.67	351.298		517.152	1272.4	1260.62	1318.56	1263.42	1308.02
503.862	-221.969	-240.125	-326.792	-135.72	-226.883		444.972	87.0143	387.486	21.7303	98.2548	113.907		517.162	1294.93	1039.7	1173.96	1206.04	1285.98
503.872	-151.522	-176.675	-209.298	-131.819	-202.005		444.982	-399.566	19.1217	-410.056	-363.175	-358.97		517.172	1105.93	825.906	905.995	986.134	1088.59
503.882	-194.408	-241.79	-283.538	-212.994	-279.521		444.992	111.534	393.224	23.1605	82.1295	174.933		517.182	1330.75	647.776	903.693	831.318	1085.28
503.892	-146.764	-101.42	-220.188	-97.4899	-212.81		445.002	-70.8999	402.319	-117.915	62.3607	78.2552		517.192	988.702	-48.2434	337.086	398.898	690.77
503.902	-240.438	-217.997	-387.801	-190.306	-344.699		445.012	24.9996	381.104	-64.0033	-28.9062	120.726		517.202	-325.088	-1014.15	-965.801	-472.979	-487.924
503.912	-365.635	-320.612	-463.536	-300.38	-379.502		445.022	354.746	415.412	95.4143	-54.0403	237.253		517.212	-1949.16	-2076.1	-2280.33	-2095.51	-2274.7
503.922	-558.592	-358.117	-569.869	-337.008	-533.739		445.032	463.131	569.863	271.61	39.6028	411.123		517.222	-2063.65	-1521.38	-1988.71	-1737.13	-1982
503.932	-331.572	-346.372	-402.796	-354.201	-407.565		445.042	333.244	792.508	210.105	241.55	343.537		517.232	-1345.09	-500.986	-967.457	-517.387	-820.971
503.942	-456.83	-301.627	-408.099	-223.651	-349.329		445.052	219.499	616.534	79.4729	80.7474	165.775		517.242	-969.499	-468.651	-744.75	-339.887	-540.583
503.952	-378.323	-256.287	-313.908	-141.884	-237.316		445.062	189.41	667.73	108.136	165.832	203.648		517.252	-972.591	-952.767	-925.526	-617.861	-610.087
503.962	-314.057	-45.1861	-294.853	65.2113	-160.37		445.072	-104.394	559.967	-166.732	85.9677	3.77674		517.262	-1419.79	-1194.18	-1312.66	-1097.18	-1115.12
503.972	-632.578	-255.825	-504.146	-202.337	-451.756		445.082	-123.776	432.448	-109.812	127.437	133.756		517.272	-1100.6	-1121.67	-1155.56	-1333.15	-1155.62
503.982	-522.93	-195.682	-327.031	-190.161	-328.17		445.092	-231.612	201.931	-133.918	115.737	-33.7938		517.282	-879.849	-1025.39	-989.437	-1436.03	-1131.46
503.992	-564.413	-143.731	-363.576	-176.694	-377.942		445.102	-334.689	112.128	-301.095	-10.4047	-133.697		517.292	-1738.78	-2575.49	-2373.56	-2742.13	-2314.1
504.002	-349.632	-149.612	-181.584	-155.417	-215.259		445.112	-158.229	250.805	-120.872	128.019	35.0316		517.302	-3387.07	-3386.23	-3779.08	-3960.97	-3383.02
504.012	-289.675	-97.8676	-149.488	-164.634	-196.815		445.122	-64.4783	38.84	-64.1805	172.115	109.39		517.312	-2791.21	-1576.15	-2166.08	-1699.42	-1872.68
504.022	-259.113	-50.6717	-120.696	-82.8123	-107.516		445.132	145.419	-28.0405	64.3516	282.059	201.199		517.322	-449.124	631.197	157.105	591.207	520.419
504.032	-56.4376	127.472	92.1743	91.0914	73.6398		445.142	381.018	262.18	336.063	492.879	377.063		517.332	202.216	905.685	625.708	705.895	823.152
504.042	21.2119	225.385	152.888	181.106	154.442		445.152	781.093	365.358	750.035	659.859	816.645		517.342	343.627	965.777	649.763	810.165	789.903
504.052	269.708	415.765	376.88	393.816	328.963		445.162	608.843	250.301	659.704	566.059	636.9		517.352	939.279	1307.91	1127.5	1176.41	1248.16
504.062	503.917	560.91	614.124	506.577	566.256		445.172	574.964	300.984	638.392	549.315	520.453		517.362	1536.24	1564.08	1528.03	1473.16	1647.08
504.072	653.88	622.597	733.005	633.694	742.532		445.182	622.638	263.183	688.792	536.144	483.278		517.372	1829.37	1619.77	1757.34	1536.66	1810.31
504.082	834.739	775.855	925.868	791.768	912.851		445.192	-7.0304	-365.411	51.2256	82.3407	-74.2427		517.382	1753.49	1403.96	1623.64	1347.77	1698.31
504.092	992.124	868.163	1017.19	828.159	1015.64		445.202	-278.571	-481.633	-222.763	-136.987	-333.571		517.392	1595.8	1061.65	1246.86	1026.73	1405.76
504.102	1032.83	828.487	1037.87	842.016	1054.08		445.212	-121.657	-610.603	-181.368	-185.215	-273.937		517.402	1148.4	381.883	721.94	650.877	923.839
504.112	1118.43	854.448	1097.57	888.811	1118.94		445.222	186.194	-458.376	-8.57931	21.8028	36.159		517.412	853.15	259.664	452.617	625.116	733.331
504.122	1029.67	794.93	1010.49	883.222	1063.49		445.232	399.953	-235.105	66.6629	125.755	90.2658		517.422	790.684	142.873	423.644	386.188	583.976
504.132	935.268	742.577	913.92	814.766	994.32		445.242	263.601	-360.816	28.5786	35.7733	100.311		517.432	1235.97	406.004	814.79	395.541	811.082
504.142	1061.04	800.301	1011.34	905.943	1069.28		445.252	175.065	-608.422	-174.519	-70.9797	-61.808		517.442	542.64	-731.963	-195.952	-195.44	21.1978
504.152	903.628	704.515	880.805	784.055	941.844		445.262	-226.117	-898.478	-580.121	-299.53	-368.487		517.452	-1661.93	-2772.74	-2501.78	-2877.5	-2428.25
504.162	748.463	606.214	791.096	706.263	907.167		445.272	-322.637	-832.07	-671.031	-466.743	-470.518		517.462	-3885.31	-3395.39	-3590.45	-4278.11	-4117.78
504.172	614.275	460.212	616.068	599.425	698.556		445.282	125.742	-500.289	-187.836	-222.407	-51.1801		517.472	-1793.06	-669.675	-993.817	-701.629	-1027.58
504.182	559.199	303.099	471.524	398.487	473.704		445.292	142.269	-368.837	-201.763	-157.12	-84.2351		517.482	318.679	1149.93	1044.01	1151.49	1040.05
504.192	477.874	205.618	385.91	239.782	466.517		445.302	229.488	-64.0497	0.430271	10.6236	64.6588		517.492	693.139	1231.16	1194.19	1272.85	1156.57
504.202	334.718	27.9821	232.509	82.1869	236.543		445.312	770.738	486.425	670.036	446.942	651.254		517.502	542.99	1092.69	1005.44	1094.89	950.268
504.212	246.162	-322.43	-17.6236	-314.172	-73.9586		445.322	1599.67	1200.02	1287.01	1001.4	1244.24		517.512	921.591	1222.47	1225.71	1283.12	1186.07
504.222	308.687	-312.913	36.5442	-428.217	-188.256		445.332	1158.56	958.497	907.132	593.604	783.148		517.522	1394.78	1468.54	1599.61	1544.32	1547.91
504.232	146.374	-458.985	-201.362	-681.155	-394.552		445.342	943.426	883.664	807.892	274.065	540.085		517.532	1840.6	1693.09	1940.24	1745.65	1897.06
504.242	-232.534	-796.811	-603.203	-966.266	-853.977		445.352	408.984	429.135	302.607	-59.2445	100.193		517.542	2404.61	1942.34	2309.52	1975.39	2243.2
504.252	-450.204	-491.736	-590.758	-640.723	-727.158		445.362	-111.22	113.341	-136.044	-241.799	-271.376		517.552	2074.12	1499.42	1931.74	1628.98	1873.51
504.262	-1247.33	-885.791	-1295.48	-1062.7	-1195.65		445.372	-795.837	-461.812	-830.206	-760.341	-848.729		517.562	1447.78	458.827	1028.62	689.381	1056.78
504.272	-1428.61	-1000.64	-1257.51	-1137.77	-1302.83		445.382	-503.403	-65.4693	-473.995	-334.317	-487.111		517.572	441.431	-618.908	-131.375	-94.0334	65.7426
504.282	-1699.66	-988.048	-1402.59	-1070.05	-1384.44		445.392	-673.554	-145.424	-586.614	-320.018	-595.452		517.582	-1224.07	-1781.69	-1777.44	-1178.87	-1508.06
504.292	-2089.26	-1284.39	-1764.3	-1398.3	-1688.02		445.402	-1169.95	-333.301	-963.357	-454.418	-890.526		517.592	-3024.28	-2921.02	-3184.54	-3011.48	-3378.8
504.302	-1630.53	-965.288	-1363.46	-1067.97	-1286.22		445.412	-690.106	16.6566	-379.958	-177.631	-377.668		517.602	-2058.44	-953.24	-1305.2	-1038.59	-1474.11
504.312	-1120.14	-570.19	-850.73	-659.631	-884.075		445.422	-463.669	15.8936	-350.89	-121.867	-314.256		517.612	-1231.85	223.059	-308.229	345.979	-268.526
504.322	-942.693	-367.76	-656.557	-465.106	-678.728		445.432	-736.944	-396.098	-556.891	-277.359	-538.207		517.622	-582.513	574.438	263.167	742.336	230.314
504.332	-789.207	-258.137	-476.777	-278.461	-511.732		445.442	-19.7467	0.334722	-10.4195	47.5057	-68.3279		517.632	267.048	1007.88	892.653	1145.41	835.949
504.342	-394.296	95.1515	-79.8311	49.9789	-108.85		445.452	86.5124	88.7167	72.7169	35.1971	-45.4876		517.642	1095.39	1139.07	1414.75	1367.34	1277.37
504.352	163.667	421.046	351.331	353.691	323.131		445.462	-15.4941	-1.61223	32.9448	7.95123	-132.96		517.652	1162.1	763.063	1175.11	1082.17	1064.79
504.362	788.632	844.893	908.314	782.494	858.477		445.472	-52.9794	-75.5831	-108.27	71.2915	-179.812		517.662	844.138	453.475	721.694	748.413	677.536
504.372	1189.21	1148.63	1320.68	1108.99	1233.63		445.482	10.8846	-187.356	-81.8716	-16.6456	-93.0969		517.672	850.505	581.862	743.498	810.31	715.421
504.382	1366.3	1293.63	1448.4	1277.88	1400.18		445.492	55.1924	-122.452	155.211	49.731	106.4		517.682	1013	692.575	939.004	850.533	834.063
504.392	1459.1	1256.4	1460.84	1200.32	1425.87		445.502	120.184	-103.207	93.2692	-20.8193	71.4528		517.692	1129.67	493.158	914.745	654.994	806.302
504.402	1336.41	946.788	1266.23	982.29	1247.51		445.512	-54.6756	-332.022	-120.777	-354.423	-290.002		517.702	508.636	-617.925	-47.6578	-121.172	-3.90741
504.412	1409.01	883.118	1242.9	887.425	1214.29		445.522	-541.315	-790.163	-640.81	-625.511	-708.46		517.712	499.863	-300.164	83.2746	-4.4814	-63.2074
504.422	1124.47	459.778	796.904	493.818	803.301		445.532	-780.587	-785.753	-790.032	-616.606	-815.595		517.722	1104.38	421.245	831.601	477.008	555.871
504.432	1107.2	407.995	801.272	558.597	814.418		445.542	-1267.16	-1006.06	-1101.3	-818.049	-1207.07		517.732	833.94	111.726	590.144	42.779	189.64
504.442	860.297	205.026	470.753	299.436	556.992		445.552	-1230.48	-1069.69	-1097.63	-793.896	-1175.6		517.742	1194.7	85.4278	737.372	87.9694	321.287
504.452	420.018	-186.811	98.3512	-94.2805	93.3566		445.562	-877.378	-900.134	-796.083	-853.567	-944.373		517.752	373.855	-1410.75	-677.501	-1271.13	-1022.83
504.462	-234.694	-580.25	-514.756	-441.95	-448.242		445.572	-310.936	-504.606	-285.397	-458.629	-553.566		517.762	-3436.65	-3889.2	-3787.58	-4876.71	-4537.66
504.472	-644.983	-860.441	-846.541	-739.485	-827.513		445.582	-77.7754	-235.819	-9.89523	-303.655	-401.838		517.772	-3882.6	-2600.99	-3056.39	-2859.74	-3405.82
504.482	-1093	-773.533	-992.117	-720.652	-1011.74		445.592	447.006	184.609	437.807	35.3555	73.9905		517.782	-2080.55	-263.399	-893.439	-240.468	-1074.34
504.492	-1573.74	-1005.25	-1391.67	-989.306	-1323.61		445.602	425.588	330.41	517.264	236.766	297.608		517.792	-778.239	709.261	251.534	520.026	-61.9291
504.502	-1644.9	-920.209	-1357.28	-836.556	-1303.86		445.612	-276.803	-131.619	12.2364	-258.848	-218.751		517.802	312.864	1219.86	1045.92	998.237	617.077
504.512	-1651.99	-979.596	-1426.52	-993.22	-1421.73		445.622	-199.458	-433.112	-33.5608	-345.759	-280.062		517.812	960.208	1384.97	1399.52	1208.56	900.965
504.522	-1196.07	-693.994	-970.284	-748.154	-999.303		445.632	-608.756	-713.046	-388.237	-497.55	-588.96		517.822	1386.77	1504.93	1664.42	1333.93	1139.44
504.532	-827.097	-477.533	-620.378	-531.696	-672.812		445.642	-985.318	-948.932	-584.797	-655.251	-742.821		517.832	1801.42	1665.65	1890.2	1453.18	1359.31
504.542	-354.788	-98.1788	-165.776	-177.908	-195.453		445.652	-1631.36	-1364.13	-1231.45	-983.577	-1331.28		517.842	1820.11	1372.07	1713.64	1181.13	1188.76
504.552	220.602	341.924	314.045	202.158	243.232		445.662	-1891.83	-1764.72	-1653.91	-1228.45	-1591.78		517.852	1797.75	1217.92	1659.33	878.378	1028.11
504.562	535.888	538.272	608.409	457.982	518.012		445.672	-1203.99	-961.786	-847.129	-689.038	-786.219		517.862	856.24	-277.839	297.541	-163.246	-75.9851
504.572	529.891	614.364	658.046	566.895	640.217		445.682	-249.871	-262.759	8.94956	-199.366	-50.6874		517.872	-2329.69	-3980.09	-3256.29	-3922.33	-3627.97
504.582	755.658	802.84	882.654	793.982	883.522		445.692	-153.589	-159.028	-51.9539	-166.644	-71.7691		517.882	-4919.4	-4349.79	-4821.32	-5685.37	-5555.08
504.592	778.705	791.391	849.118	801.486	894.496		445.702	-174.235	-208.348	-4.44265	-83.0004	-42.228		517.892	-2287.19	-1378.16	-1761.11	-1565.7	-1841.28
504.602	789.429	597.42	703.302	625.55	804.35		445.712	-206.518	-22.4301	-107.627	33.7579	-70.1142		517.902	3005.76	3295.32	3286.36	3246.56	3260.42
504.612	870.515	458.203	722.403	615.536	778.748		445.722	58.7333	326.148	74.3771	189.666	151.058		517.912	1029.34	1234.89	1224.66	1238.09	1210.27
504.622	773.766	274.049	570.48	448.287	609.898		445.732	-663.322	-26.3212	-420.426	-334.391	-490.858		517.922	-168.142	109.363	70.9135	108.884	-76.0697
504.632	836.194	44.4943	476.417	325.144	565.068		445.742	110.266	786.351	276.985	296.162	139.814		517.932	-418.717	-13.8936	-98.7621	42.4475	-302.69
504.642	877.366	-92.1984	320.699	249.049	433.137		445.752	-155.805	750.192	93.6594	264.41	198.878		517.942	17.1344	375.41	278.334	474.738	145.287
504.652	447.203	-204.612	23.5955	9.8077	72.8855		445.762	-1609.59	-169.736	-1274.06	-475.779	-902.444		517.952	645.725	896.692	771.93	948.964	715.696
504.662	257.805	-290.459	-128.313	-308.411	-157.615		445.772	-2225.13	-572.886	-1684.78	-702.027	-1322.71		517.962	1249.91	1280.69	1259.1	1327.19	1282
504.672	-347.743	-445.55	-544.961	-406.51	-562.137		445.782	-1748.33	-172.875	-1140.1	-345.161	-843.971		517.972	1748.85	1529.69	1581.82	1527.74	1675.26
504.682	-554.727	-434.504	-611.746	-379.097	-614.696		445.792	-821.22	532.081	-231.956	231.564	-2.87244		517.982	2109.41	1710.49	1815.72	1674.69	1959.82
504.692	-463.365	-140.193	-327.973	-86.8633	-274.415		445.802	350.273	1520.27	904.529	1117.26	1093.45		517.992	2021.7	1502.18	1673.66	1517.08	1822.47
504.702	-468.043	-151.601	-340.775	-166.742	-378.694		445.812	1637.37	2460.69	2103.74	1985	2161.23		518.002	1596.8	688.994	985.4	865.604	1371.01
504.712	-577.831	-353.471	-500.573	-308.867	-499.626		445.822	2568.21	3057.66	2912.82	2546.48	2908.08		518.012	-282.382	-1804.46	-1422.62	-824.861	-494.696
504.722	-392.724	-123.113	-232.687	-142.628	-196.685		445.832	3134.74	3368.52	3448.49	2917.68	3381.04		518.022	-4453.96	-4590.81	-5044.75	-4781.89	-4483.96
504.732	29.0455	107.211	72.5358	102.139	82.5531		445.842	3437.3	3505.93	3664.31	3076.43	3616.87		518.032	-4124.95	-3062.7	-3940.77	-3545.9	-3530.35
504.742	218.581	254.008	221.701	222.922	216.205		445.852	3499.06	3427.41	3670.9	3041.88	3601.43		518.042	-2538.36	-742.785	-1713.89	-704.399	-1187.78
504.752	277.894	244.891	249.179	182.522	242.984		445.862	3555.83	3257.52	3533.55	2971.53	3501.76		518.052	-948.121	346.827	-393.391	292.933	67.9479
504.762	516.108	274.54	410.631	186.038	386.586		445.872	3471.51	2865.89	3273.96	2659.24	3146.72		518.062	113.299	971.31	397.74	939.388	879.776
504.772	354.575	236.814	250.369	188.258	295.765		445.882	2950.45	2160.76	2641.35	2038.07	2545.44		518.072	527.414	1130.94	705.763	1121.7	1145.33
504.782	51.5369	74.0893	63.5631	94.0963	51.2863		445.892	2632.64	1019.22	1891.7	1073.27	1868.38		518.082	1059.41	1393.08	1090.98	1359.12	1534.76
504.792	-57.854	-67.404	-79.895	-111.851	-49.2126		445.902	3516.82	1730.82	2596.71	1052.23	2397.12		518.092	1710.68	1730.3	1540.84	1621.35	1936.1
504.802	174.498	171.586	142.436	83.5524	180.957		445.912	2661.4	1257.85	1912.76	569.004	1503.5		518.102	1826.06	1622.95	1553.94	1575.25	1986.73
504.812	208.994	233.555	154.943	217.111	200.657		445.922	-675.122	-772.398	-768.409	-713.284	-856.214		518.112	1832.67	1483.39	1470.05	1456.18	1934.99
504.822	101.385	225.648	80.069	190.28	113.59		445.932	-2350.03	-1845.48	-2242.66	-1560.5	-1978.98		518.122	1319.06	611.592	794.41	803.119	1350.59
504.832	-228.289	-41.1837	-196.457	-37.705	-133.803		445.942	-1134.56	-1269.57	-1170.22	-888.714	-917.226		518.132	-37.4944	-1312.99	-997.815	-349.482	-69.5817
504.842	-458.153	-115.233	-324.457	-64.8891	-321.334		445.952	262.643	-351.07	-306.442	-53.3115	41.9443		518.142	-4100.31	-4219.6	-4785.5	-4352.05	-4145.72
504.852	-434.087	-121.936	-341.509	-120.283	-376.903		445.962	-1549.27	-1619.32	-1978.52	-1230.37	-1508.32		518.152	-3756.14	-2937.01	-3727.08	-3574.69	-3344.49
504.862	-787.399	-489.94	-712.491	-480.996	-651.13		445.972	-2807.37	-2874.91	-3031.87	-2017.44	-2498.75		518.162	-1179.28	243.252	-630.752	111.026	-19.7564
504.872	-684.088	-425.017	-638.288	-508.647	-568.749		445.982	-2971.93	-3015.92	-3125.32	-2199.77	-2684.1		518.172	263.479	1102.97	592.772	996.388	1144.83
504.882	-523.469	-311.716	-406.772	-400.842	-496.685		445.992	-2853.27	-2820.35	-3002.6	-2133.22	-2543.91		518.182	548.479	1027.17	646.595	1047.62	1139.99
504.892	-443.809	-345.241	-451.715	-511.979	-496.349		446.002	-2350.59	-2367.99	-2497.42	-1771.84	-1992.64		518.192	309.11	658.707	318.497	746.876	762.337
504.902	-424.8	-273.862	-326.043	-231.953	-315.591		446.012	-1628.39	-1732.64	-1894.89	-1385.61	-1532.11		518.202	466.509	692.523	410.511	772.958	866.853
504.912	-209.985	-148.508	-175.57	-161.748	-163.164		446.022	-851.184	-1429.56	-1321.36	-1234.9	-1129.63		518.212	890.255	955.242	781.167	1009.95	1166.9
504.922	133.192	7.21988	92.0398	45.2253	56.6142		446.032	386.395	-1017.04	-390.109	-858.639	-253.26		518.222	1389.58	1206.08	1159.35	1214.91	1444.32
504.932	280.799	19.981	167.634	-13.7772	96.5074		446.042	1591.47	-258.097	492.171	-191.415	583.306		518.232	1569.28	1128.54	1191.51	1143.83	1431.87
504.942	230.472	108.85	161.147	72.8599	116.245		446.052	2385.11	854.159	1356.17	759.396	1296.59		518.242	1026.84	275.699	442.288	423.929	759.204
504.952	188.185	108.869	90.5706	121.817	70.9577		446.062	2023.05	793.115	1310.05	650.701	1171.2		518.252	98.9234	-788.792	-655.179	-322.25	-131.908
504.962	346.881	158.793	153.358	193.911	182.674		446.072	1006.3	2.32743	333.72	166.305	359.082		518.262	-450.048	-833.155	-980.034	-442.577	-526.873
504.972	316.41	45.8063	86.501	163.851	209.606		446.082	505.102	-59.2986	-7.48179	-8.26285	118.572		518.272	127.838	-210.559	-275.254	-96.279	-119.484
504.982	284.577	51.925	193.04	213.767	290.169		446.092	280.341	-71.7992	-114.271	25.3538	-0.676025		518.282	408.089	49.8717	42.7536	-63.065	-63.9653
504.992	150.754	130.173	160.336	180.372	149.993		446.102	32.1621	-189.986	-261.113	3.76567	-19.2902		518.292	799.613	373.553	523.331	20.0739	129.578
505.002	109.128	74.959	142.072	97.5327	153.316		446.112	-79.2256	-110.517	-287.601	157.56	40.1391		518.302	791.952	-474.96	-1.40939	-243.793	-158.234
505.012	207.082	173.808	216.291	123.218	190.43		446.122	-301.83	-244.235	-341.713	18.7705	-117.079		518.312	-2545.45	-3957.7	-3306.74	-4683.17	-3879.26
505.022	70.2596	232.279	104.845	141.337	26.0789		446.132	-469.71	-402.123	-418.285	-180.74	-319.443		518.322	-5257.95	-4848.93	-5018.19	-5919.28	-5756.6
505.032	15.6725	66.7589	80.5771	-55.1435	-25.5599		446.142	-841.899	-573.125	-947.413	-394.665	-788.148		518.332	-1342.77	-153.065	-548.061	12.2194	-548.599
505.042	74.9025	53.7692	186.408	-80.9911	160.998		446.152	-821.325	-617.656	-861.487	-540.779	-737.963		518.342	860.279	1518.27	1386.44	1474.13	1293.68
505.052	-181.073	-224.854	-183.447	-372.176	-201.797		446.162	-549.834	-185.06	-394.907	-205.479	-309.471		518.352	412.633	675.131	733.35	617.371	546.219
505.062	-294.771	-242.443	-166.626	-388.472	-202.838		446.172	-943.03	-485.793	-723.519	-546.802	-755.914		518.362	-314.288	92.658	56.0697	102.053	-233.761
505.072	-354.98	-266.603	-195.292	-350.899	-230.928		446.182	-769.199	-516.586	-616.653	-710.552	-675.868		518.372	-152.278	277.547	204.81	320.838	-151.737
505.082	-312.838	-301.68	-244.7	-328.122	-268.489		446.192	-540.921	-415.68	-345.894	-458.322	-465.616		518.382	381.086	731.868	697.816	872.229	365.252
505.092	-235.288	-293.835	-221.38	-332.315	-287.265		446.202	-44.7623	160.336	51.3672	0.599787	-121.171		518.392	1094.13	1114.89	1327.17	1334.25	914.784
505.102	-455.612	-429.469	-413.134	-459.091	-470.328		446.212	531.703	586.626	617.057	309.091	400.244		518.402	1360.42	1195.07	1569.66	1380.28	1070.88
505.112	-537.256	-270.941	-457.078	-371.729	-453.247		446.222	20.3169	289.209	360.487	143.649	178.673		518.412	1431.15	1118.19	1556.36	1233.99	948.736
505.122	-781.329	-447.506	-598.063	-493.222	-610.356		446.232	-644.637	-250.547	-313.027	-216.363	-445.752		518.422	1313.91	910.785	1401.17	924.205	766.39
505.132	-597.737	-287.671	-373.653	-299.795	-427.12		446.242	-865.265	-313.417	-424.708	-275.303	-523.841		518.432	619.273	73.0702	504.797	327.883	101.933
505.142	-743.225	-205.572	-454.907	-274.437	-519.48		446.252	-1339.8	-550.117	-772.243	-358.56	-833.291		518.442	-3514.28	-4734.31	-4086.15	-4044.1	-4264.23
505.152	-854.669	-332.574	-577.492	-329.795	-629.865		446.262	-1578.22	-886.264	-987.63	-630.527	-1128.6		518.452	-4176.94	-4211.15	-3825.11	-5942.96	-4982.42
505.162	-891.383	-299.06	-644.002	-320.226	-629.759		446.272	-927.497	-683.487	-591.02	-444.281	-772.039		518.462	-2793.87	-2684.34	-2348.98	-3206.6	-2770.08
505.172	-1254.89	-659.182	-1006.76	-723.903	-941.552		446.282	-468.402	-561.76	-273.942	-355.496	-470.397		518.472	4116.55	3917.46	4424.6	3536.39	4107.47
505.182	-868.272	-575.307	-684.138	-640.17	-661.552		446.292	-15.3128	-616.045	67.3414	-317.287	-144.222		518.482	179.365	1123.95	896.137	1165.93	722.959
505.192	-490.217	-256.661	-325.736	-341.081	-386.708		446.302	217.894	-437.225	154.008	-177.201	-90.8447		518.492	-2229.88	-1289.96	-1577.84	-908.666	-1721.45
505.202	-626.018	-364.654	-470.736	-405.471	-422.037		446.312	76.1765	-444.269	107.444	-151.473	-175.84		518.502	-2308.16	-1284.15	-1679.42	-829.285	-1817.95
505.212	-883.791	-438.968	-568.768	-454.03	-578.444		446.322	-189.554	-587.815	-160.298	-251.948	-330.36		518.512	-2211.51	-1022.36	-1513.28	-502.987	-1586.65
505.222	-797.964	-475.085	-558.983	-458.106	-522.451		446.332	-196.511	-615.636	-136.407	-425.974	-381.434		518.522	-1963.19	-628.542	-1153.77	-59.2966	-1140.02
505.232	-454.078	-276.114	-307.384	-256.044	-271.254		446.342	276.331	47.6933	570.427	164.863	304.425		518.532	-1272.06	29.3697	-427.792	664.306	-360.187
505.242	-141.832	6.80873	2.89721	114.306	0.0977791		446.352	710.448	660.337	1006.23	733.462	778.427		518.542	-921.887	299.694	-156.335	963.181	-18.8252
505.252	253.683	346.837	376.595	416.025	417.672		446.362	1623.72	1374.71	1856.24	1394.59	1504.71		518.552	-608.063	303.843	-27.8337	841.332	103.494
505.262	434.187	419.18	478.651	506.395	552.208		446.372	1068.63	830.294	1266.31	987.767	940.874		518.562	-110.415	385.813	248.927	848.544	285.954
505.272	787.334	585.977	794.606	624.513	749.436		446.382	511.367	492.638	769.799	791.445	464.857		518.572	499.512	606.593	653.354	935.588	611.896
505.282	1191.86	940.007	1138.79	972.062	1119.72		446.392	-178.691	162.724	102.625	276.235	-75.9824		518.582	1107.46	831.519	1047.18	1100.79	960.309
505.292	1511.24	1145.88	1378.2	1193.07	1393.33		446.402	-289.525	131.839	62.6013	39.0076	-113.786		518.592	1696.68	1144.68	1471.06	1366.82	1417.1
505.302	1739.7	1295.59	1584.63	1380.85	1574.65		446.412	28.59	582.107	414.441	543.96	409.557		518.602	2163.04	1478.59	1830.21	1574.59	1760.73
505.312	1872.2	1377.1	1652.26	1471.41	1693.33		446.422	-72.4914	459.543	149.061	285.797	166.375		518.612	2559.67	1688.83	2095.09	1695	1993.64
505.322	1940.86	1421.06	1767.5	1505.48	1822.89		446.432	-172.725	434.498	85.314	89.6933	-78.0808		518.622	2797.7	1780.99	2213.81	1737.02	2114.5
505.332	1880.77	1321.2	1671.54	1448.88	1709.57		446.442	-342.491	439.714	-80.1665	8.90462	-143.395		518.632	2874.54	1760.37	2278.08	1705.69	2154.19
505.342	1932.51	1301.35	1692.85	1395.7	1675.3		446.452	-471.379	318.843	-122.956	-182.086	-99.7182		518.642	2938.44	1632.9	2242.17	1506.65	2110.45
505.352	1883.05	1189.48	1561.3	1265.56	1615.29		446.462	-452.16	160.013	-232.87	-303.631	-263.396		518.652	2736.79	1351.64	1939.9	1166.6	1814.83
505.362	1334.52	756.734	1083.1	854.691	1115.67		446.472	-587.417	85.22	-419.996	-311.447	-409.702		518.662	2508.95	963.527	1733.28	687.804	1470.48
505.372	1298.71	709.841	988.204	813.442	1013.41		446.482	-640.367	-39.246	-579.433	-578.03	-548.547		518.672	2950.51	458.095	1888.01	396.741	1606.15
505.382	1038.26	290.532	635.125	482.641	635.102		446.492	-742.153	-354.47	-848.935	-772.414	-769.323		518.682	1313	-1053.72	-81.2081	-909.136	-288.641
505.392	422.795	-232.161	18.7105	-157.559	69.2221		446.502	-376.122	-161.202	-529.119	-834.661	-634.868		518.692	-914.85	-1996.9	-1167.56	-2442.36	-1590.33
505.402	99.8361	-489.727	-369.544	-431.186	-392.007		446.512	-72.1518	135.366	-122.842	-459.625	-190.387		518.702	-646.017	-1101.07	-453.998	-1747.64	-1014.29
505.412	-230.833	-744.019	-587.599	-803.791	-746.553		446.522	140.142	47.8164	-78.6821	-336.264	-97.9401		518.712	-1102.97	-527.074	-606.835	-831.315	-846.553
505.422	-290.477	-478.378	-499.464	-498.954	-559.625		446.532	854.379	773.257	736.521	113.122	603.695		518.722	-1101.17	-152.446	-374.176	-271.126	-463.872
505.432	-849.366	-567.101	-905.405	-640.383	-911.596		446.542	1528.16	1631.39	1476.99	791.748	1224.16		518.732	-1293.54	-190.843	-487.995	-255.199	-594.184
505.442	-1146.69	-775.945	-1037.38	-832.851	-1065.21		446.552	1492.34	1682.41	1332.33	951.876	1244.59		518.742	-1552.51	-371.496	-804.203	-385.615	-802.717
505.452	-1370.13	-806.757	-1161.68	-859.917	-1153.77		446.562	1094.42	1463.79	1050.23	760.653	897.7		518.752	-1241.83	-250.958	-637.564	-286.061	-597.862
505.462	-1167.22	-554.274	-836.332	-640.883	-887.216		446.572	534.976	1193.4	670.706	673.375	537.756		518.762	-549.49	193.292	-63.5329	110.269	-75.2634
505.472	-971.448	-504.882	-755.139	-647.634	-738.484		446.582	20.462	693.507	137.487	126.201	138.403		518.772	363.612	730.583	652.038	577.303	597.929
505.482	-574.041	-342.097	-411.626	-376.526	-433.38		446.592	-406.006	361.627	-119.558	89.5271	-104.062		518.782	1101.03	1200.73	1254.82	1041.46	1253.21
505.492	-350.117	-277.917	-221.852	-336.412	-318.415		446.602	-334.066	130.597	-363.818	-138.924	-264.17		518.792	1620.84	1524.54	1656.88	1373.27	1611.96
505.502	-249.386	-200.673	-159.199	-313.705	-277.402		446.612	99.6603	598.769	41.9411	145.28	49.7423		518.802	1979.34	1693.77	1817.16	1537.18	1863.26
505.512	-425.898	-255.303	-356.784	-417.063	-442.019		446.622	-216.768	607.202	40.89	205.349	59.6484		518.812	2020.79	1539.71	1801.33	1354.27	1762.49
505.522	-291.033	-270.401	-249.622	-428.097	-325.254		446.632	-146.027	422.188	-98.9021	-21.1303	-103.405		518.822	2020.84	1170.91	1542.24	1177.22	1674.04
505.532	-95.15	-116.76	-114.997	-142.037	-157.651		446.642	-3.73483	243.326	-148.498	-159.574	-159.943		518.832	-1254.65	-2904.95	-2465.5	-2510.62	-1860.06
505.542	-94.2454	43.0677	-105.288	-47.0508	-41.4865		446.652	-160.484	50.5869	-333.728	-232.551	-280.741		518.842	-4181.68	-4450.68	-4350.79	-6191.81	-4944.36
505.552	-121.963	-46.878	-71.3959	-145.027	-98.4601		446.662	-240.771	-30.7762	-378.042	-283.759	-396.788		518.852	-266.148	-251.031	-223.528	-815.684	-157.201
505.562	-239.059	-167.545	-169.97	-160.925	-138.883		446.672	-367.226	-198.165	-529.108	-317.478	-441.676		518.862	2012.52	2784.28	2314.27	2544.12	2733.81
505.572	-242.406	-201.348	-267.132	-58.5127	-159.713		446.682	-434.929	-436.377	-714.698	-332.844	-552.128		518.872	-1738.69	-601.508	-1367.2	-515.805	-893.145
505.582	25.7859	65.1461	38.6289	172.747	96.4171		446.692	-703.517	-614.135	-875.499	-610.926	-664.947		518.882	-2607.41	-1322.37	-2202.86	-1038.4	-1734.45
505.592	27.9312	52.3933	-3.02244	195.357	67.364		446.702	-435.419	-522.109	-629.847	-575.253	-578.254		518.892	-2552.63	-1105.87	-2117.21	-831.821	-1608.21
505.602	25.0976	-16.5423	-19.4455	136.268	64.4453		446.712	803.267	328.627	491.2	337.133	670.173		518.902	-1890.29	-559.287	-1515.73	-207.057	-1065.08
505.612	229.297	129.382	163.622	266.451	245.724		446.722	2132.8	1474.15	1817.7	1442.31	1845.2		518.912	-939.391	185.912	-640.925	433.653	-273.798
505.622	262.803	79.243	130.924	221.77	188.311		446.732	2013	1370.85	1663.74	1428.57	1724.81		518.922	5.67965	720.962	166.409	923.134	431.502
505.632	365.017	125.101	235.604	241.097	283.953		446.742	1203.66	699.849	1024.69	1030.97	1191.2		518.932	682.905	1158.63	782.333	1294.63	1005.95
505.642	329.764	92.515	179.513	187.554	225.658		446.752	237.391	69.2798	211.686	570.3	349.026		518.942	1151.52	1362.13	1071.26	1428	1286.04
505.652	364.089	105.384	209.373	111.557	179.379		446.762	-318.993	-516.95	-337.137	208.214	-56.8489		518.952	1741.64	1656.14	1577.76	1638.94	1640.07
505.662	456.298	129.806	205.15	172.365	168.205		446.772	-579.575	-747.716	-678.671	11.4628	-324.485		518.962	1913.48	1618.82	1688.18	1681.81	1724.48
505.672	526.104	229.956	271.151	283.145	302.546		446.782	-835.186	-1007.54	-823.207	-311.129	-577.194		518.972	2298.98	1674.21	1954.07	1580.61	1971.85
505.682	353.927	109.675	60.9961	71.1102	91.009		446.792	-750.354	-1058.08	-725.654	-423.707	-572.051		518.982	-317.126	-1716.61	-1299.41	-868.413	-684.21
505.692	169.819	-106.809	-47.8828	-12.2412	-45.1722		446.802	-753.905	-1067.06	-692.917	-384.199	-551.21		518.992	-3394.51	-5036.53	-4284.69	-6231.7	-4769.61
505.702	-59.9385	-209.22	-250.192	-166.672	-239.086		446.812	-667.499	-1170.01	-536.349	-355.067	-498.607		519.002	-587.205	-1133.55	-758.632	-3044.47	-1397.47
505.712	-326.42	-297.406	-465.603	-203.848	-385.487		446.822	-754.692	-1286.64	-670.247	-373.135	-590.35		519.012	1610.1	1812.22	1776.28	1772.49	2232.3
505.722	-510.012	-328.259	-451.718	-312.575	-426.77		446.832	-822.788	-1313.21	-754.151	-459.845	-755.611		519.022	-662.131	95.0851	-326.351	126.735	55.7722
505.732	-469.776	-155.457	-430.435	-133.146	-315.775		446.842	-921.51	-1367.23	-863.508	-766.726	-925.848		519.032	-2492.71	-1618.77	-2162.59	-1316.16	-1765.59
505.742	-619.353	-240.363	-531.99	-181.891	-376.618		446.852	-393.898	-1057.1	-509.496	-565.132	-478.781		519.042	-2836.62	-1679.49	-2445.21	-1239.12	-1950.25
505.752	-470.684	-231.145	-361.999	-186.256	-289.749		446.862	-211.707	-902.567	-310.331	-384.31	-283.07		519.052	-3005.22	-1527.43	-2434.77	-986.278	-1953.28
505.762	-454.879	-129.046	-241.789	-50.8906	-225.666		446.872	231.708	-439.528	122.401	-91.0385	131.033		519.062	-2110.69	-664.322	-1534.53	-79.6479	-1027.22
505.772	-342.14	11.9591	-145.397	-29.982	-107.779		446.882	232.24	-157.7	218.602	73.5494	242.804		519.072	-1216.41	21.1279	-795.952	557.841	-259.573
505.782	-497.886	-169.846	-296.196	-402.088	-389.837		446.892	637.932	-12.3554	480.166	273.879	452.305		519.082	-650.731	241.638	-368.924	741.068	87.9768
505.792	-312.904	-88.347	-129.832	-335.355	-111.782		446.902	1576.18	855.215	1441.42	922.674	1407.17		519.092	-413.855	184.832	-274.304	552.364	100.383
505.802	-476.254	-268.772	-332.157	-320.944	-203.776		446.912	1817.9	1173.71	1726.81	1300.2	1576.46		519.102	4.71863	251.217	-29.2666	496.397	219.01
505.812	-832.056	-559.134	-667.522	-653.187	-595.019		446.922	947.465	480.325	982.16	682.701	858.553		519.112	629.835	510.581	444.294	685.105	630.867
505.822	-1153.19	-726.213	-883.984	-767.237	-835.45		446.932	324.052	-90.3505	499.457	421.325	444.918		519.122	1216.52	782.846	881.236	927.998	990.92
505.832	-888.309	-521.707	-597.443	-587.624	-603.485		446.942	-126.82	-550.703	-75.8113	-90.9662	-103.97		519.132	1627.35	852.896	1120.29	965.086	1188.09
505.842	-853.26	-478.11	-636.987	-656.226	-677.513		446.952	-328.454	-655.682	-306.032	-202.533	-245.273		519.142	1830.53	773.812	1132.75	748.035	1136.68
505.852	-579.094	-390.602	-416.302	-448.075	-516.727		446.962	-360.607	-599.364	-151.638	-166.8	-127.86		519.152	2120.6	563.186	1168.12	577.974	1171.43
505.862	-343.464	-350.207	-233.728	-545.862	-413.545		446.972	-364.889	-820.888	-363.198	-330.851	-391.867		519.162	2028.07	404.783	1097.27	393.979	1038.49
505.872	-14.1049	-96.8857	44.2389	-294.711	-161.102		446.982	-364.2	-515.871	-277.35	-143.045	-312.295		519.172	1984.36	333.384	1000.59	256.076	895.417
505.882	252.151	224.48	321.284	47.3801	143.899		446.992	-395.986	-412.712	-256.03	-44.084	-189.393		519.182	2203.4	277.858	1138.18	333.018	1074.08
505.892	412.22	458.995	567.418	390.444	404.183		447.002	-423.269	-436.544	-354.336	-60.9614	-233.618		519.192	1995.81	-240.302	708.35	179.614	782.943
505.902	668.409	575.052	755.8	561.863	606.712		447.012	-125.204	-248.082	-91.3799	70.0782	39.0852		519.202	-144.919	-1784.5	-1320.33	-1762.75	-1366.29
505.912	912.656	778.914	947.84	807.375	878.074		447.022	6.38569	-397.748	13.6738	132.367	122.521		519.212	-623.157	-1406.49	-1054.09	-2062.89	-1522.53
505.922	1016.46	822.265	1033.39	865.709	967.851		447.032	-314.074	-654.282	-355.826	-77.7697	-224.865		519.222	-422.653	-563.822	-473.571	-844.012	-725.532
505.932	1045.76	844.889	1040.78	890.055	1009.78		447.042	-474.883	-848.837	-541.592	-319.288	-295.334		519.232	-1523.64	-782.47	-1091.18	-946	-1316.4
505.942	901.483	734.053	923.446	785.2	880.96		447.052	-561.721	-927.513	-717.049	-403.405	-452.556		519.242	-1575.04	-682.396	-1010.22	-912.771	-1297.83
505.952	786.91	604.447	722.244	649.629	729.866		447.062	-709.166	-1061.22	-914.926	-524.969	-630.31		519.252	-1080.23	-252.703	-509.099	-526.775	-845.17
505.962	535.235	392.052	376.647	532.673	474.083		447.072	-588.004	-1022.92	-810.811	-525.082	-528.096		519.262	-526.878	188.491	37.0951	-105.816	-342.906
505.972	439.641	212.309	258.872	334.02	292.739		447.082	-525.646	-1117.06	-906.191	-599.874	-590.76		519.272	471.123	823.487	884.067	474.732	452.997
505.982	138.093	-143.925	-120.739	-76.5091	-123.67		447.092	-558.928	-903.112	-915.664	-577.237	-606.371		519.282	1131.13	1217.02	1420.84	839.105	906.284
505.992	43.2901	-411.943	-372.514	-356.084	-430.919		447.102	-551.836	-718.792	-798.684	-531.052	-578.819		519.292	1620.53	1366.71	1735.22	1054.79	1242.07
506.002	-137.515	-329.152	-362.784	-347.025	-490.341		447.112	-504.353	-548.627	-715.108	-489.474	-532.899		519.302	1947.33	1399.17	1957.95	1181.11	1473.43
506.012	-49.9916	-244.677	-189.6	-194.241	-270.993		447.122	-323.973	-369.38	-556.078	-301.815	-328.404		519.312	1828.37	1146.97	1692.4	1090.95	1325.8
506.022	-50.1965	-163.399	-116.59	-169.149	-127.766		447.132	-7.82799	-18.1294	-189.365	13.6909	-10.3824		519.322	1050.06	-106.741	590.422	202.786	511.796
506.032	-72.2236	-100.084	-132.988	-52.3354	-182.494		447.142	-192.244	19.3149	-266.393	-59.8535	-29.2308		519.332	-534.417	-1665.51	-1286.32	-916.958	-1107.08
506.042	-407.007	-233.084	-464.587	-222.846	-455.533		447.152	195.454	113.107	-21.2866	-52.6921	148.625		519.342	-4010.75	-3619.92	-4039	-3884.11	-4189.89
506.052	-444.108	-255.959	-477.907	-170.148	-343.07		447.162	297.878	172.424	-54.693	-162.531	58.2717		519.352	-3457.69	-1832.13	-2385.81	-2087.3	-2631.9
506.062	-474.515	-191.465	-332.637	-70.0659	-203.246		447.172	771.542	359.267	303.997	-89.4905	275.363		519.362	-2267.66	-114.241	-939.314	-47.5998	-971.93
506.072	-474.304	-77.3473	-274.486	18.7864	-198.465		447.182	1631.73	1386.91	1257.93	598.212	1136.32		519.372	-1262.88	675.903	-29.2553	706.91	-98.9441
506.082	-405.172	-159.813	-271.324	-174.96	-204.813		447.192	2413.75	2479.75	2145.94	1481.54	1977.68		519.382	-414.312	1011.71	507.587	1030.83	439.319
506.092	-374.218	-269.42	-270.405	-331.748	-296.958		447.202	1810.65	2340.77	1708.26	1222.39	1527.22		519.392	391.666	1256.2	1015.33	1277.56	885.394
506.102	-248.508	-183.073	-175.625	-282.379	-252.039		447.212	889.079	1828.62	1018.05	820.771	816.922		519.402	1172.3	1639.34	1544.25	1648.73	1387.08
506.112	-77.3644	4.47344	-8.73725	-141.735	-69.315		447.222	635.876	1838.49	814.361	677.414	576.301		519.412	1785.79	1960.07	1987.14	1865.11	1854.48
506.122	-59.8091	64.5546	94.0462	26.6973	68.2093		447.232	200.4	1442.96	317.321	348.745	198.787		519.422	2284.38	2067.39	2287.46	1954.02	2099.74
506.132	228.629	265.446	361.45	200.362	396.545		447.242	-739.038	685.941	-444.923	-326.683	-514.152		519.432	2529.03	2021.63	2387.18	1961.53	2198.31
506.142	309.068	433.899	400.795	443.094	481.28		447.252	-1136.34	345.598	-862.325	-525.872	-827.793		519.442	2694.34	2024.48	2440.62	1840.89	2226.06
506.152	-126.317	113.435	-49.2682	48.8828	136.004		447.262	-964.781	379.698	-657.8	-554.603	-711.347		519.452	1937.34	1211.99	1573.51	1395.43	1625.31
506.162	146.819	129.806	140.412	64.5915	218.558		447.272	-384.207	925.238	26.3429	1.63083	-176.005		519.462	-2579.44	-3909.73	-3316.9	-3264.61	-3008.77
506.172	4.32025	164.893	140.439	194.503	239.289		447.282	-159.786	1098.16	188.419	230.157	41.6924		519.472	-2861.96	-3360.95	-2719.45	-5451.38	-3767.9
506.182	-87.4627	136.155	73.4161	140.925	134.592		447.292	-30.851	960.129	373.458	277.672	240.977		519.482	-1538.98	-422.883	-744.634	-556.437	-565.973
506.192	-161.066	51.4418	-22.1747	37.3037	37.4464		447.302	628.544	1014.42	817.966	420.979	520.464		519.492	-1204.23	141.387	-336.979	537.189	67.7538
506.202	-153.103	51.7039	23.8035	42.8649	68.0677		447.312	459.284	974.759	802.702	583.945	534.186		519.502	-2493.73	-1362.35	-1895.37	-828.683	-1467.96
506.212	-24.7056	81.0868	87.5381	221.343	131.947		447.322	355.858	658.234	675.473	323.371	271.947		519.512	-2456.06	-1290.5	-1881.79	-748.924	-1561.27
506.222	-2.44806	40.4663	22.3865	153.653	102.803		447.332	222.23	309.021	456.076	-137.872	28.5113		519.522	-2220.9	-948.453	-1645.55	-344.105	-1287.37
506.232	-162.628	-176.314	-204.762	-143.471	-144.815		447.342	186.049	438.088	529.659	-94.7086	196.579		519.532	-1573.56	-433.597	-1044.83	244.222	-715.652
506.242	-13.4133	-73.8845	-88.1232	11.2151	19.6833		447.352	404.266	831.38	815.781	312.179	373.749		519.542	-922.506	53.3458	-474.007	702.499	-171.253
506.252	179.669	63.0136	71.615	88.9533	215.475		447.362	177.543	557.49	550.301	181.61	269.154		519.552	-435.734	503.932	99.6941	1064.86	362.079
506.262	317.631	22.2182	142.24	35.5584	148.837		447.372	-233.62	83.8243	120.921	-289.044	-234.444		519.562	187.461	1041.03	642.235	1558.66	949.39
506.272	711.387	389.516	480.197	410.582	469.535		447.382	-779.745	-172.003	-267.912	-318.943	-527.984		519.572	330.34	965.043	702.535	1436.98	935.02
506.282	838.714	577.23	806.946	527.413	712.945		447.392	-435.522	-107.283	-127.52	-281.921	-411.542		519.582	265.409	545.216	432.282	944.451	633.057
506.292	449.052	346.771	466.714	358.653	492.557		447.402	-437.97	-208.699	-118.178	-267.636	-450.553		519.592	275.064	57.6361	100.015	428.735	338.992
506.302	269.256	212.901	267.527	66.9861	284.4		447.412	-636.809	-448.659	-386.211	-452.108	-530.969		519.602	372.803	-32.1429	51.918	292.069	271.844
506.312	554.757	293.628	527.548	263.09	516.458		447.422	-286.413	-293.587	-184.378	-408.157	-297.425		519.612	438.81	34.9868	158.338	215.873	358.325
506.322	598.893	308.205	507.368	310.65	467.557		447.432	98.1657	310.816	234.731	16.0081	139.355		519.622	629.614	-132.129	172.376	-43.481	253.928
506.332	499.934	292.682	427.907	301.197	408.015		447.442	159.596	327.314	340.263	16.1381	193.612		519.632	858.163	-74.4462	326.218	1.93041	386.19
506.342	368.983	185.77	319.804	90.4028	261.353		447.452	392.004	506.159	504.064	205.297	334.1		519.642	892.486	-51.7104	301.604	-199.834	206.064
506.352	143.381	98.2812	93.6204	109.863	100.058		447.462	309.479	447.661	299.417	103.116	252.26		519.652	1241.94	139.288	555.584	-230.558	322.987
506.362	53.3399	18.1395	111.85	-0.443519	59.3615		447.472	-65.4693	298	54.0217	-76.0884	73.9033		519.662	1511.87	335.116	844.345	-99.4081	530.636
506.372	-328.675	-170.469	-262.685	-125.916	-272.949		447.482	-699.241	-345.245	-662.806	-558.686	-552.249		519.672	1443.96	269.327	773.426	-221.07	437.629
506.382	-354.042	-237.883	-341.227	-79.1209	-302.037		447.492	182.609	304.747	51.7517	-63.6224	-10.5439		519.682	1682.61	441.888	934.142	3.48352	660.524
506.392	-146.008	2.71904	-119.762	55.21	-31.2698		447.502	302.908	163.789	158.784	61.2283	87.3495		519.692	1585.92	321.275	852.212	-147.368	533.115
506.402	63.1285	-20.3917	-17.1095	-35.2923	-21.7499		447.512	377.987	244.343	182.707	82.4046	95.5933		519.702	1432.49	186.051	721.628	-320.891	289.091
506.412	-19.4592	-131.297	-103.31	-154.013	-95.6926		447.522	185.576	203.72	53.2107	-22.5324	6.03463		519.712	1281.07	107.872	645.985	-344.065	231.393
506.422	-36.4032	-156.952	-88.1527	-175.166	-151.728		447.532	269.199	61.0099	13.5263	4.2464	19.5045		519.722	1143.07	-208.38	422.154	-740.964	-52.9812
506.432	101.122	-37.2056	-18.8673	-4.5947	-51.9899		447.542	-44.421	-191.677	-274.084	-124.942	-220.422		519.732	747.935	-636.813	-55.5329	-1178.41	-554.127
506.442	354.921	88.9382	163.927	27.2667	52.1331		447.552	-53.7221	-406.128	-300.348	-216.272	-312.023		519.742	254.875	-1292.54	-598.256	-1668.41	-1043.22
506.452	-17.8752	9.44899	-84.5346	-20.1922	-151.619		447.562	-96.3324	-361.647	-65.5609	-143.629	-192.88		519.752	-383.02	-1982.01	-1240.89	-1826.5	-1315.21
506.462	63.4215	-177.895	-193.971	-242.949	-207.491		447.572	-219.891	-532.346	-217.17	-364.315	-274.882		519.762	-1593.27	-2695.71	-2225.12	-2541.29	-2197.68
506.472	-27.7608	-201.337	-137.478	-219.539	-171.354		447.582	-209.152	-732.381	-397.417	-454.256	-445.901		519.772	-4593.55	-3569.37	-4175.11	-3713.84	-4085.4
506.482	18.1481	-171.35	-25.7134	-255.799	-174.25		447.592	-257.658	-676.199	-242.555	-264.985	-224.651		519.782	-4506.84	-2026.08	-3318.95	-1582.82	-2932.92
506.492	-183.883	-37.6166	-171.566	121.753	-178.404		447.602	-675.092	-1299.53	-750.51	-592.888	-638.906		519.792	-2779.07	-531.484	-1526.83	-140.219	-1086.52
506.502	-223.48	-158.925	-306.583	-176.586	-398.386		447.612	-554.956	-1075.57	-648.483	-618.73	-580.83		519.802	-1583.24	128.565	-628.409	464.482	-245.702
506.512	-151.673	-130.178	-222.565	-239.921	-261.455		447.622	-95.9503	-752.429	-202.154	-159.565	-102.371		519.812	-785.253	436.666	-22.2271	783.231	237.244
506.522	-59.0958	-145.989	-128.24	-62.4187	-164.284		447.632	625.33	-292.682	487.238	433.658	471.529		519.822	24.7685	807.711	532.17	1094.22	754.038
506.532	-80.1429	-278.738	-222.769	-232.252	-235.432		447.642	191.685	-636.582	54.7456	295.908	176.169		519.832	813.849	1230.05	1112.5	1433.41	1296.61
506.542	-376.493	-333.863	-466.856	-344.027	-407.156		447.652	-160.805	-847.952	-241.818	-18.8868	-66.8248		519.842	1702.08	1656.95	1719.43	1801.71	1848.11
506.552	23.7375	-65.3147	-35.1369	-166.324	-112.987		447.662	24.9755	-874.831	-100.111	-27.9241	-18.8071		519.852	2267.21	1937.97	2146.38	1971.98	2236.1
506.562	-189.037	-152.757	-181.285	-179.468	-270.106		447.672	-228.703	-1020.7	-326.087	-139.057	-174.345		519.862	2583	2073.98	2369.24	2066.04	2440.58
506.572	-370.377	-273.464	-346.919	-256.933	-383.697		447.682	-175.776	-890.82	-282.761	-107.43	-128.131		519.872	2818.66	2170.3	2527.68	2147.88	2619.49
506.582	-109.203	-49.4519	-25.8454	106.551	-74.6037		447.692	-571.604	-1086.17	-666.273	-174.633	-408.896		519.882	2904.84	2127.34	2569.21	2087.93	2612.72
506.592	97.7959	-24.9732	55.7755	-44.9372	-15.5773		447.702	-935.693	-944.326	-805.592	-177.44	-564.189		519.892	2954.91	2137.74	2624.11	2040.51	2579.25
506.602	38.8551	69.9506	47.5843	78.4961	22.1817		447.712	-808.76	-694.546	-706.834	-44.5727	-495.971		519.902	3054.21	2154.64	2718	1996.41	2568.58
506.612	-328.706	-403.082	-309.892	-445.841	-334.71		447.722	-788.562	-695.845	-643.884	5.29418	-449.74		519.912	3164.27	2097.4	2719.78	1963.89	2605.79
506.622	28.739	119.93	119.236	134.832	72.2049		447.732	-484.366	-505.896	-412.291	42.3813	-339.837		519.922	3140.37	1849.17	2634.46	1778.48	2424.27
506.632	-293.623	-138.953	-131.521	-175.674	-154.119		447.742	-481.612	-534.943	-488.811	-134.773	-394.215		519.932	2799.02	1628.45	2276.68	1581.6	2157.99
506.642	13.8643	-86.4725	59.5162	-34.1681	64.2319		447.752	-304.426	-622.976	-504.172	-281.873	-416.859		519.942	-365.228	-1981.58	-1314.67	-1396.79	-1000.73
506.652	-185.834	-121.947	-139.071	-41.5661	-124.319		447.762	312.623	-317.123	-42.1267	-85.6661	22.1742		519.952	-2867.22	-3598	-2990.57	-5927.89	-4029.4
506.662	-161.881	-52.2418	-134.62	-30.4462	-164.177		447.772	547.926	154.125	275.469	272.096	463.652		519.962	-1533.46	-1046.5	-1283.39	-1372.97	-1174.79
506.672	-285.183	13.1441	-116.642	43.489	-141.731		447.782	501.387	-91.679	184.499	-9.4337	281.25		519.972	-1971.88	-482.753	-1169.39	-142.226	-805.606
506.682	-322.653	-169.435	-191.257	-145.673	-226.019		447.792	564.134	94.9121	263.894	144.731	387.064		519.982	-4147.48	-2325.41	-3282.56	-1910.96	-2868.13
506.692	-249.095	-150.876	-178.229	-10.0752	-143.763		447.802	1013.14	704.479	845.496	697.557	1013.37		519.992	-4166.87	-1941.68	-3084.22	-1498.02	-2664.09
506.702	-17.2952	-2.99138	45.6544	71.5789	86.6557		447.812	1268.12	1154.26	1149.39	1095.13	1271.12		520.002	-3773.27	-1439.5	-2771.24	-918.588	-2248.22
506.712	-24.6917	-11.4728	-33.886	-123.952	-44.6179		447.822	1240.53	1033.61	1116.43	936.05	1210.93		520.012	-3085.06	-983.688	-2242.68	-388.324	-1731.51
506.722	-138.06	52.6301	-22.3225	105.936	64.2327		447.832	916.361	575.51	744.649	595.545	898.584		520.022	-2141.07	-454.9	-1546.94	61.5069	-1147.89
506.732	-210.929	-31.1136	-43.0483	37.9094	24.8873		447.842	-104.647	-524.769	-377.541	-72.495	-202.669		520.032	-1257.85	29.4855	-858.01	362.994	-537.924
506.742	-215.791	-130.318	-26.4771	-164.043	-65.4299		447.852	-685.119	-720.458	-836.295	-513.804	-541.288		520.042	-473.638	411.931	-242.86	605.84	-46.3926
506.752	-73.3098	-6.41755	43.0785	-82.8554	12.0191		447.862	-354.595	-481.232	-463.725	-226.391	-277.857		520.052	282.825	704.513	256.362	824.549	426.444
506.762	-76.2393	12.9085	83.0032	17.0654	5.37323		447.872	-850.166	-835.135	-999.026	-443.52	-705.443		520.062	978.92	1071.58	781.186	1121.62	911.951
506.772	50.0891	41.9297	146.797	9.03082	73.2661		447.882	-689.067	-582.715	-759.378	-202.612	-525.083		520.072	1454.17	1282.36	1111.68	1261.14	1196.1
506.782	-151.428	-11.5939	-110.786	115.257	-42.5787		447.892	370.638	434.374	292.427	639.735	449.475		520.082	1803.93	1438.96	1369.72	1383.56	1400.81
506.792	31.8984	-45.7679	41.4963	-59.5789	78.3314		447.902	321.144	378.222	175.102	562.044	443.618		520.092	1914.26	1339.22	1466.05	1244.62	1440.73
506.802	-142.503	112.429	67.8338	79.269	106.348		447.912	60.7917	-11.2076	-152.907	242.345	67.719		520.102	1974.35	917.392	1316.04	766.759	1136.36
506.812	-86.515	-154.327	-130.683	-173.075	-165.434		447.922	-409.741	-371.217	-555.887	-113.793	-211.038		520.112	1832.07	-113.889	723.733	-205.487	567.553
506.822	-11.3202	105.387	-17.3949	108.614	34.4824		447.932	-358.306	-322.002	-492.812	-149.304	-229.42		520.122	1906.83	-1196.39	-25.9038	-1271.46	-60.2694
506.832	-98.7137	-80.7691	-120.5	-105.129	-185.751		447.942	-426.21	-240.709	-443.796	-77.297	-282.689		520.132	-858.717	-2304.93	-1686.98	-3192.98	-2109.27
506.842	221.248	171.929	196.559	198.952	225.928		447.952	-226.003	-285.856	-329.265	-174.201	-342.736		520.142	-1378.94	-1941.86	-1114.76	-2831.08	-1759.97
506.852	-324.054	-214.781	-305.979	-231.182	-263.495		447.962	-226.018	-443.053	-309.239	-284.811	-254.613		520.152	-1835.98	-1044.39	-1189.99	-1407.15	-1454.46
506.862	75.9798	-46.966	-9.72323	-126.799	-6.60896		447.972	-199.139	-257.576	-176.255	-259.735	-174.919		520.162	-1693.47	-658.011	-1007.76	-877.227	-1039.69
506.872	31.8705	-10.0625	-60.3038	-104.362	-7.59806		447.982	59.2694	-101.22	1.20554	-117.998	29.8973		520.172	-1765.21	-510.992	-931.387	-484.978	-939.065
506.882	-68.4372	-73.0025	-72.2267	-203.363	-41.8433		447.992	-91.4621	6.62301	-118.933	-1.74932	23.8973		520.182	-1614.67	-254.663	-675.02	-147.865	-705.269
506.892	11.5147	110.467	13.6841	-78.4326	131.164		448.002	111.52	210.181	61.4576	117.251	185.125		520.192	-1108.81	190.597	-283.153	213.159	-256.432
506.902	-31.0663	152.869	14.4211	169.812	91.0602		448.012	13.4905	166.464	-32.936	69.6511	38.0714		520.202	-294.386	707.086	370.272	683.244	360.784
506.912	-117.819	-141.331	-42.3368	-198.458	-90.7643		448.022	-88.865	-14.0191	-232.959	-225.232	-196.749		520.212	480.947	1137.98	957.153	1052.06	884.593
506.922	190.773	15.3287	107.966	-105.579	212.931		448.032	-333.515	58.5656	-326.917	-246.976	-299.86		520.222	1056.41	1383.61	1384.96	1333.36	1301.78
506.932	149.206	218.973	100.164	302.061	256.055		448.042	-115.642	161.716	-99.9993	-68.8911	-88.14		520.232	1539.21	1647.99	1742.96	1538.15	1663.64
506.942	-12.4733	-17.1469	-51.067	107.359	109.171		448.052	227.22	530.227	357.494	239.149	209.617		520.242	1987.36	1790	2003.41	1626.74	1874.33
506.952	36.8568	-60.1482	-130.765	-45.4276	-42.5255		448.062	337.063	514.016	447.386	200.112	246.619		520.252	2229.65	1709.5	2070.98	1519.87	1855.98
506.962	-98.1537	-11.2875	-158.508	86.227	-47.3118		448.072	551.037	670.998	707.288	373.639	477.896		520.262	2303.2	1416.78	1966.19	1090.4	1658.27
506.972	29.6119	27.1078	-13.8609	-75.5126	-70.3116		448.082	1038.62	993.465	1041.67	710.591	876.732		520.272	2439.64	1216.18	1993.26	1030.74	1686.84
506.982	-123.832	-36.9006	-134.575	41.7695	-105.585		448.092	854.42	814.863	914.448	484.362	653.908		520.282	-1542.06	-3177.06	-2620.9	-2527.31	-2266.75
506.992	-369.064	-49.9724	-278.778	53.2326	-218.043		448.102	138.601	276.54	461.069	-98.7813	105.286		520.292	-4387.41	-4843.88	-4487.9	-6197.21	-5194.17
507.002	67.34	165.057	70.82	153.259	86.1108		448.112	311.461	225.711	416.912	-6.82581	84.6189		520.302	-2172.25	-1427.4	-1591.68	-1865.53	-1801.72
507.012	-160.857	157.135	4.78097	192.736	70.7146		448.122	190.872	332.098	370.359	-92.7997	-34.0009		520.312	-350.295	776.874	373.103	834.422	573.558
507.022	-55.363	-75.251	-74.2514	-71.222	-51.557		448.132	-123.891	96.5864	134.199	-309.297	-242.488		520.322	-1294.7	-344.903	-723.655	-148.358	-567.08
507.032	-246.697	-285.529	-274.661	-319.56	-265.647		448.142	-352.561	148.207	-5.04119	-301.111	-377.123		520.332	-1592.05	-614.854	-1065.97	-429.586	-957.407
507.042	-19.9006	-75.6601	-59.6296	-232.528	-92.8073		448.152	221.021	695.283	485.915	16.7319	132.562		520.342	-1633.91	-519.952	-1079.36	-279.203	-998.977
507.052	409.414	230.582	393.548	20.464	270.12		448.162	71.2937	675.122	507.28	156.266	117.692		520.352	-1198.78	-103.501	-716.707	205.992	-585.615
507.062	121.331	104.242	111.195	17.0162	97.5006		448.172	97.7558	493.355	382.443	-9.18481	-33.5407		520.362	-246.531	483.509	75.6892	832.791	222.21
507.072	-125.066	-91.0222	-163.352	-114.225	-170.024		448.182	474.16	885.356	657.099	333.133	339.539		520.372	633.86	980.732	804.486	1314.24	875.375
507.082	290.246	146.843	254.613	142.415	230.163		448.192	-83.4185	626.703	181.352	113.199	-52.8817		520.382	1329.11	1319.08	1342.92	1604.51	1337.95
507.092	166.71	123.242	116.988	239.116	186.589		448.202	-274.123	441.112	2.68909	-7.21871	-293.805		520.392	1868.33	1573.93	1728.05	1771.76	1671.37
507.102	414.731	227.907	312.584	225.279	299.543		448.212	-525.718	109.085	-276.704	-271.307	-515.257		520.402	2138.75	1701.94	1887.31	1806.69	1735.81
507.112	244.462	195.071	174.983	307.701	186.848		448.222	-132.121	338.214	-20.0189	-155.815	-250.899		520.412	2192.62	1596.02	1862.2	1542.14	1569.28
507.122	-160.338	9.75712	-122.945	89.0326	-56.893		448.232	169.483	799.669	351.48	147.562	9.85047		520.422	2403.27	1455.58	1867.48	1301.93	1545.19
507.132	-77.8816	-290.086	-169.731	-288.702	-203.745		448.242	367.472	729.572	506.13	254.674	321.837		520.432	2581.57	1138.59	1805.44	1014.68	1461.62
507.142	-12.6029	-108.953	-66.6642	-145.165	-17.6102		448.252	554.055	900.568	643.109	341.85	532.197		520.442	2835.44	836.89	1836.09	430.155	1319.9
507.152	34.7765	-41.911	-60.1091	-146.67	-49.1402		448.262	788.03	650.472	658.88	256.593	526.032		520.452	2140.64	-840.782	550.832	-754.181	273.172
507.162	-29.2496	82.2126	-37.4166	90.8754	-75.7638		448.272	911.78	768.953	808.608	318.558	609.245		520.462	-2541.88	-4401.68	-3612.39	-5507.2	-4424.57
507.172	-20.1078	18.8381	-42.0216	121.341	14.8927		448.282	899.626	712.979	821.362	380.019	671.941		520.472	-3427.11	-4189.71	-3399.4	-5026.43	-4227.55
507.182	286.171	329.778	195.885	361.421	267.737		448.292	678.875	499.71	515.327	280.544	485.743		520.482	1391.85	1606.1	1741.06	1718.07	1801.83
507.192	386.45	161.391	250.904	157.6	202.805		448.302	445.263	211.691	131.884	-35.3784	184.169		520.492	-2041.57	-1183.33	-1549.84	-710.891	-1233.32
507.202	673.41	442.75	566.146	397.808	537.259		448.312	-273.894	-391.971	-448.262	-392.593	-358.383		520.502	-3975.11	-2315.12	-3208.04	-1704.7	-2741.53
507.212	550.821	347.776	466.247	246.942	403.035		448.322	-783.951	-749.704	-870.909	-605.926	-705.092		520.512	-4005.49	-2019.53	-3104.59	-1353.34	-2607.76
507.222	161.697	271.629	222.941	384.502	286.887		448.332	-728.757	-386.66	-647.72	-309.636	-408.743		520.522	-3470.67	-1433.56	-2628.38	-709.571	-2077.62
507.232	34.552	-36.0193	-8.84437	-10.0874	21.2296		448.342	-351.541	-6.4556	-225.803	42.5767	83.6203		520.532	-2656.27	-920.99	-2031.78	-175.746	-1472.43
507.242	423.938	205.86	313.034	161.298	240.343		448.352	172.876	158.282	91.143	155.405	305.74		520.542	-1636.63	-409.738	-1227.45	261.05	-746.306
507.252	45.1002	38.3564	62.4838	-40.2607	-78.4802		448.362	56.1934	23.6661	-69.0784	205.578	284.874		520.552	-749.296	3.0616	-479.897	578.365	-164.838
507.262	117.871	7.57484	24.8766	-52.0182	-83.979		448.372	-74.6914	-81.9629	-220.105	144.76	245.942		520.562	66.6802	436.965	118.488	779.566	302.308
507.272	116.8	54.8299	92.8887	29.8697	26.5997		448.382	-239.589	-90.4655	-307.126	35.4178	32.9905		520.572	663.961	733.144	552.752	909.361	642.142
507.282	56.56	-292.409	-106.493	-312.824	-247.753		448.392	-640.109	-364.949	-629.973	-141.565	-266.334		520.582	1284.99	1041.28	1050.1	1195.45	1064.72
507.292	125.911	-89.6961	10.1457	-208.092	-89.9423		448.402	-451.317	-443.635	-452.679	-369.869	-241.784		520.592	1734.38	1304.94	1402.58	1339.63	1378.27
507.302	-7.56053	-40.6281	-2.7454	-37.3633	-70.496		448.412	136.105	-40.7078	-48.0344	-114.882	292.424		520.602	2055.56	1457.15	1596.65	1456.52	1597.37
507.312	100.138	-77.5125	-25.2492	-31.4447	-94.0111		448.422	335.998	256.74	277.503	213.344	513.87		520.612	2306.1	1518.94	1737.24	1489.57	1788.98
507.322	-61.4038	155.068	23.8091	126.235	72.4321		448.432	53.8979	245.684	180.434	149.048	413.705		520.622	2418.45	1376.26	1756.57	1430.33	1814.95
507.332	-233.393	-119.51	-100.985	-129.818	-101.329		448.442	-532.915	-258.648	-278.463	-281.828	-140.021		520.632	2422.57	1069.17	1706.73	1123.64	1768.75
507.342	203.736	28.0492	139.006	178.609	222.068		448.452	-812.35	-332.88	-643.043	-198.601	-416.625		520.642	2186.4	678.522	1335.84	649.637	1407.47
507.352	51.2462	171.51	194.087	301.197	207.688		448.462	-1416.37	-617.02	-1077.24	-639.281	-809.548		520.652	2477.73	169.573	1236.59	503.763	1467.96
507.362	213.256	68.9979	188.155	181.862	192.867		448.472	-832.818	-376.612	-593.178	-347.515	-394.926		520.662	1603.68	-410.87	383.713	-177.831	640.117
507.372	229.116	21.2609	221.008	146.875	189.649		448.482	-262.645	39.6222	-14.008	-31.2435	-48.3149		520.672	-191.891	-1650.01	-1173.02	-1506.61	-1040.47
507.382	158.466	129.079	268.761	158.09	151.185		448.492	-380.145	-342.521	-205.449	-193.62	-171.251		520.682	-653.6	-1397.16	-770.337	-1717.77	-862.743
507.392	143.221	216.496	258.402	417.562	204.222		448.502	-221.333	-402.023	-197.976	-334.692	-139.685		520.692	-2225.6	-1455.15	-1888.45	-1730.72	-1776.12
507.402	76.4088	98.3194	110.383	159.682	81.0183		448.512	-480.073	-347.908	-404.837	-369.271	-412.769		520.702	-2483.4	-1227.83	-1940.67	-1454.29	-1730.31
507.412	213.769	138.151	182.413	48.6903	100.843		448.522	-817.325	-680.399	-694.78	-572.236	-721.163		520.712	-1971.1	-623.746	-1333.72	-913.194	-1182.99
507.422	623.822	304.31	587.564	199.77	370.389		448.532	-670.869	-587.015	-505.151	-523.947	-640.532		520.722	-1623.4	-479.395	-1072.74	-826.992	-1074.7
507.432	235.921	225.736	288.009	166.492	226.821		448.542	-686.654	-305.525	-546.836	-309.31	-585.863		520.732	-877.636	-97.4191	-498.97	-451.442	-495.93
507.442	126.608	-5.94647	83.6929	93.9389	47.9459		448.552	-551.218	-400.375	-428.977	-314.223	-470.42		520.742	-58.6633	522.376	281.797	268.094	300.346
507.452	18.037	-110.011	25.9516	13.9825	6.21501		448.562	-614.373	-557.827	-602.171	-424.28	-554.443		520.752	689.549	983.078	875.698	795.831	905.452
507.462	80.7686	-28.9161	113.956	20.0726	46.5508		448.572	-333.737	-464.093	-260.758	-185.082	-340.447		520.762	1457.59	1358.46	1479.59	1273.89	1548.04
507.472	-64.3044	78.2111	79.7363	161.198	60.7008		448.582	-204.361	-248.546	-119.506	-67.6611	-217.677		520.772	2095.21	1647.57	1998.99	1669.02	2053.03
507.482	57.3012	142.737	190.617	265.323	212.029		448.592	4.61898	-2.87633	149.363	130.558	84.8808		520.782	2433.56	1850.46	2253.3	1856.47	2312.83
507.492	154.477	198.26	197.472	251.164	189.236		448.602	269.197	30.8417	215.863	238.509	184.815		520.792	2790.32	2014.91	2485.97	1949.06	2530.27
507.502	-412.859	-275.545	-335.79	-199.437	-211.433		448.612	522.763	62.0223	464.627	271.874	297.319		520.802	2711.66	1904.65	2399.34	1840.68	2482.33
507.512	-14.1712	59.355	8.20277	140.761	186.134		448.622	502.759	3.34024	455.524	365.533	343.545		520.812	2372.7	1541.42	2068.62	1603.85	2213.44
507.522	-375.661	-259.74	-379.132	-338.05	-253.892		448.632	624.54	119.279	437.327	462.479	497.167		520.822	-286.4	-1791.49	-1295.13	-1011.93	-542.25
507.532	-202.777	-123.546	-152.197	-312.798	-234.974		448.642	1025.98	418.504	926.225	743.728	804.447		520.832	-3800	-3809	-3843.2	-5154.23	-4162.42
507.542	-459.689	-306.121	-330.65	-354.383	-357.5		448.652	1060.79	542.225	983.81	770.433	821.577		520.842	-3631.07	-2283.6	-2829.77	-2605.91	-2677.26
507.552	-536.235	-265.239	-277.738	-157.763	-264.667		448.662	1050.36	164.707	798.025	498.616	697.792		520.852	-1913.5	-61.5222	-951.677	115.742	-369.597
507.562	-165.918	-74.3678	-95.7689	-35.0046	-37.5343		448.672	1068.24	-101.276	646.308	245.304	488.154		520.862	-1950.71	-459.875	-1198.58	-282.799	-641.427
507.572	-135.106	41.6156	-71.9393	23.9822	-64.7739		448.682	856.886	120.568	544.08	187.363	483.315		520.872	-1586.45	-247.077	-988.399	-15.7128	-546.52
507.582	-560.403	-223.178	-416.312	-262.931	-435.805		448.692	546.388	-111.411	205.678	-214.94	31.5995		520.882	-1373.26	-78.366	-807.873	139.484	-405.295
507.592	-157.091	-141.988	-160.377	-190.101	-168.29		448.702	138.238	-184.959	-95.4381	-140.806	-195.412		520.892	-765.288	368.967	-284.862	602.239	67.1537
507.602	-356.147	-166.043	-316.009	-357.422	-410.487		448.712	-220.576	-377.546	-475.936	-370.781	-475.169		520.902	20.4661	888.489	401.722	1099.49	709.016
507.612	-214.525	-153.065	-198.962	-306.959	-279.42		448.722	-238.799	-305.035	-426.975	-264.202	-411.591		520.912	659.935	1189.87	930.188	1459.98	1133.17
507.622	-322.289	-280.001	-385.363	-240.677	-270.245		448.732	-498.268	-359.272	-587.367	-414.776	-568.425		520.922	1138.27	1396.14	1276.93	1561.48	1430.36
507.632	-522.731	-446.381	-545.646	-390.547	-497.53		448.742	-323.731	-449.394	-441.443	-435.011	-448.412		520.932	1459.8	1473.02	1467.35	1520.71	1490.7
507.642	-311.181	-161.838	-249.602	-232.445	-221.453		448.752	-97.3401	-382.478	-155.052	-206.388	-276.933		520.942	1523.31	1338.57	1456.49	1245.17	1309.07
507.652	-419.843	-334.723	-413.785	-518.909	-469.267		448.762	-211.539	-568.492	-143.711	-187.718	-254.404		520.952	1576.25	1187.88	1429.97	1034.51	1154.34
507.662	238.032	177.001	173.164	2.51102	179.904		448.772	-72.8338	-488.571	30.5094	-152.995	-194.036		520.962	2086.49	1412.96	1809.13	1213.48	1416.08
507.672	43.8413	130.014	5.53487	67.5928	91.7311		448.782	-78.6521	-363.873	-60.6212	-122.803	-294.78		520.972	2258.85	1317.97	1866.17	1048.45	1437.33
507.682	-197.355	-99.6545	-234.816	-70.427	-96.2614		448.792	-82.2101	-479.823	-54.7344	-111.669	-260.386		520.982	2000.64	762.877	1485.88	448.237	905.655
507.692	-423.62	-281.213	-426.538	-94.0264	-240.433		448.802	-119.795	-392	-21.8182	30.468	-97.3505		520.992	1893.12	255.306	1195.06	50.0873	653.73
507.702	-72.8678	-158.562	-149.555	-184.377	-156.185		448.812	-253.117	-602.345	-137.956	-64.8442	-202.467		521.002	-786.824	-2972.53	-1935.25	-2864.67	-2326.29
507.712	-64.8722	-20.3777	-118.091	-46.8568	11.0557		448.822	-157.063	-495.835	51.5235	15.6794	-103.296		521.012	-4205.66	-4565.71	-4167.26	-6046.66	-5361.21
507.722	-537.039	-402.249	-517.77	-519.569	-493.035		448.832	24.9714	-305.974	194.115	157.477	-10.0126		521.022	-2300.5	-2271.8	-1885.23	-2353.89	-2167.55
507.732	186.713	-44.9403	98.1001	-112.86	41.2705		448.842	4.9604	-265.385	106.32	172.444	1.31802		521.032	275.261	829.712	913.512	1106.92	818.953
507.742	88.0066	67.5505	57.656	-21.5259	80.9809		448.852	236.679	-128.232	392.699	403.805	224.238		521.042	-2311.24	-1406.57	-1715.23	-982.918	-1684.06
507.752	-35.6187	-175.32	-151.912	-240.192	-163.242		448.862	316.858	-97.7214	478.788	344.222	194.086		521.052	-2397.06	-1402.61	-1773.97	-972.65	-1844.28
507.762	78.0549	49.3461	65.0932	114.269	91.6692		448.872	293.018	-161.911	368.558	269.687	218.259		521.062	-1990.48	-888.312	-1358.45	-413.932	-1406.78
507.772	-66.8026	-49.8222	-93.0344	112.963	41.8961		448.882	553.716	-41.2106	532.094	210.99	368.883		521.072	-1240.74	-167.348	-632.897	278.097	-682.114
507.782	184.21	94.507	14.9656	118.858	120.665		448.892	500.738	-116.801	350.193	111.378	342.12		521.082	-184.274	637.777	287.693	1009.25	200.917
507.792	-224.5	-146.808	-216.76	-116.082	-180.712		448.902	268.941	-99.9726	203.186	152.021	353.923		521.092	727.426	1206.11	1027.7	1453.68	874.868
507.802	208.238	144.155	227.381	87.6302	213.035		448.912	-94.6383	-500.773	-284.927	-131.917	-117.239		521.102	1265.62	1500.24	1463.82	1669.58	1246.65
507.812	-51.4227	-28.7647	-1.2628	-25.8276	-6.10755		448.922	167.364	-256.644	-77.0738	-20.2317	63.0719		521.112	1582.65	1562.91	1676.81	1652.93	1359.53
507.822	-237.375	-66.1888	-220.226	9.65599	-114.854		448.932	-49.6555	-111.46	-104.331	117.697	38.9329		521.122	1655.77	1390.67	1709.12	1383.72	1226.17
507.832	-329.258	-129.65	-333.067	-241.194	-282.902		448.942	-264.445	-270.824	-416.113	-174.669	-264.569		521.132	1587.38	1187.04	1565.05	1045.48	980.407
507.842	132.049	211.655	197.013	291.761	227.4		448.952	-192.067	-29.079	-356.206	27.6335	-155.965		521.142	1696.58	1000.31	1455.07	738.643	887.475
507.852	-71.5452	20.4221	26.8565	121.542	-53.6883		448.962	-566.822	-162.79	-626.998	-161.975	-417.168		521.152	1885.71	795.388	1473.39	471.673	804.086
507.862	192.968	52.2225	164.858	112.842	217.676		448.972	-527.478	-192.439	-655.153	-304.808	-473.835		521.162	1305.2	-518.129	545.179	-753.628	-130.289
507.872	-72.8445	138.044	16.6402	74.2116	11.0519		448.982	-155.638	81.4504	-244.26	-185.487	-110.064		521.172	-1544.28	-3612.83	-2889.49	-3604.83	-3151.16
507.882	201.21	27.6317	163.646	-42.5203	141.843		448.992	-50.2833	272.743	-224.186	-84.3185	-28.423		521.182	-5163.52	-5432.42	-5134.26	-7093.14	-6176.9
507.892	103.978	29.108	81.2893	84.4003	121.113		449.002	386.739	833.608	198.739	387.925	509.506		521.192	-296.993	-612.537	-237.93	-1191.22	-455.406
507.902	-170.743	-37.9385	-162.537	53.1993	-49.7881		449.012	468.459	789.895	306.865	324.406	546.706		521.202	2190.17	2847.69	2674.46	2331.63	2632.28
507.912	106.108	249.018	99.5931	252.456	155.407		449.022	411.065	837.306	349.728	425.156	481.339		521.212	-1535.81	-551.516	-1078.67	-436.539	-871.386
507.922	223.007	-101.881	62.1281	-167.613	18.4348		449.032	252.019	743.517	147.566	255.278	336.929		521.222	-2091.89	-1020.79	-1648.24	-782.806	-1447.95
507.932	100.344	-17.005	110.127	-49.3982	79.8495		449.042	-157.526	483.724	-251.827	63.0358	22.7042		521.232	-1761.45	-553.337	-1284.6	-350.967	-1086.73
507.942	179.204	179.975	246.833	164.812	246.735		449.052	-271.07	409.018	-360.795	-108.19	-102.797		521.242	-1053.43	71.724	-644.192	393.134	-440.315
507.952	125.572	69.3544	177.828	61.5664	171.23		449.062	-337	323.695	-352.002	-94.4477	-135.571		521.252	-172.387	640.775	123.177	977.739	322.815
507.962	311.608	73.3169	326.236	96.4378	225.71		449.072	-467.84	339.265	-490.669	-147.83	-267.732		521.262	637.822	1110.39	748.383	1377.02	889.946
507.972	290.245	265.628	378.456	283.985	332.08		449.082	-382.408	372.718	-449.151	-29.1388	-120.181		521.272	1068.25	1281.62	1106.23	1508.11	1173.85
507.982	-239.218	68.6507	-68.3357	100.829	-84.0621		449.092	-75.2484	483.586	-241.049	86.5426	6.08894		521.282	1223.94	1226.73	1177.75	1359.59	1184.63
507.992	-50.3573	-71.426	-33.3423	19.2833	-16.7694		449.102	-65.2999	656.372	-150.956	154.484	48.956		521.292	1251.25	1160.47	1190.09	1172.33	1094
508.002	-78.7918	105.052	-61.3736	201.914	108.026		449.112	-207.021	303.852	-428.687	-18.701	-93.5171		521.302	1403.64	1137.51	1223.87	1147.58	1173.93
508.012	-155.834	-162.37	-137.142	-114.134	-203.822		449.122	-375.823	32.7555	-574.279	-208.141	-195.103		521.312	1211.86	642.952	863.365	568.308	806.727
508.022	-291.647	-40.601	-180.531	41.0309	-243.883		449.132	584.139	844.461	271.186	391.533	538.609		521.322	1142.72	-7.713	462.824	-6.32531	380.634
508.032	115.377	11.511	68.8391	-56.3638	-59.7335		449.142	477.536	573.957	106.628	52.0182	148.693		521.332	-2473.09	-3867.86	-3692.79	-3607.03	-3309.49
508.042	414.857	440.996	395.694	435.735	391.179		449.152	1109.39	1191.88	719.337	567.244	811.081		521.342	-3913.02	-3923.57	-3857.36	-5008.31	-4284.39
508.052	-167.013	-85.6558	-194.347	-164.988	-355.996		449.162	562.6	806.18	315.264	142.74	369.394		521.352	-2139.31	-1862.53	-1785.63	-2199.09	-1799.92
508.062	533.852	111.534	355.553	6.45662	158.895		449.172	255.616	641.553	143.592	3.56501	168.813		521.362	293.466	749.164	678.318	816.851	944.967
508.072	241.279	242.695	308.405	240.603	231.353		449.182	111.285	392.073	33.1534	105.069	236.57		521.372	-499.384	136.402	-178.404	183.915	85.6669
508.082	354.119	179.702	206.49	141.073	193.003		449.192	-163.904	157.025	-95.9986	78.5125	20.8199		521.382	-556.699	118.267	-275.935	216.54	-25.9517
508.092	513.369	375.577	401.641	395.762	419.935		449.202	-146.971	206.661	-20.7345	143.194	-14.6576		521.392	-281.564	361.187	-71.3857	530.706	181.044
508.102	464.699	286.047	421.931	162.506	243.246		449.212	-51.5239	259.885	202.733	291.945	112.127		521.402	299.664	827.782	442.905	1010.16	718.44
508.112	261.598	232.74	272.741	205.407	190.854		449.222	205.013	428.796	474.218	347.478	335.318		521.412	1177.5	1411.16	1168.13	1520.12	1376.03
508.122	-201.997	-155.596	-147.076	-186.671	-229.131		449.232	170.839	389.656	393.658	312.125	229.236		521.422	1797.86	1663.96	1656.91	1792.94	1824.72
508.132	147.239	111.671	170.301	74.4451	162.281		449.242	63.9584	136.844	215.51	179.183	24.0983		521.432	2278.27	1864.57	2023.31	1967.24	2165.14
508.142	-179.104	-246.835	-214.625	-306.587	-231.522		449.252	-187.404	-137.508	30.1943	17.1261	-89.7868		521.442	2501.46	1930.66	2153.8	1947.38	2274.88
508.152	-127.302	19.0922	-50.9539	-26.7135	-124.389		449.262	181.664	114.303	527.586	79.7423	305.554		521.452	2660.03	1828.35	2186.05	1817.11	2273.03
508.162	214.833	79.2539	258.486	-5.18946	149.785		449.272	735.024	173.611	831.09	295.415	639.796		521.462	2528.6	1631.77	1954.4	1493.27	1989.08
508.172	-87.8216	-112.527	-96.1949	-153.049	-143.562		449.282	849.776	240.074	865.029	83.1678	624.505		521.472	1637.1	414.832	829.018	831.084	1223.07
508.182	-28.4002	-181.585	-71.8625	-134.127	-104.428		449.292	750.762	311.667	946.683	211.792	532.547		521.482	-2809.65	-4345.61	-3997.65	-3744.03	-3282.92
508.192	-201.295	-278.25	-264.277	-289.103	-319.364		449.302	731.18	243.83	906.702	362.848	628.571		521.492	-4026.53	-4193.57	-4409.42	-5788.33	-4861.7
508.202	-63.4116	-57.6877	-50.3193	-49.4567	-159.196		449.312	53.8159	-360.081	207.223	40.2898	13.7892		521.502	-995.377	-626.079	-772.774	-836.907	-425.278
508.212	-44.7395	-141.47	-64.0865	-153.776	-220.947		449.322	-361.235	-406.622	-18.2364	-179.344	-93.4607		521.512	1690.67	2194.37	2010.06	2282.74	2412.23
508.222	312.702	474.314	359.633	654.384	448.044		449.332	-319.431	-306.437	109.871	-238.653	-136.017		521.522	-373.864	-3.05694	-296.61	207.054	91.3346
508.232	-332.63	93.8808	-118.148	199.169	-117.167		449.342	-315.977	-405.558	25.6688	-133.435	-166.8		521.532	-1176.67	-663.373	-1142.61	-392.215	-723.779
508.242	139.611	-107.189	31.8181	55.1922	101.317		449.352	-914.644	-977.47	-564.955	-776.403	-717.349		521.542	-1275.31	-600.682	-1162.85	-257.464	-772.497
508.252	534.983	327.153	400.148	390.367	474.888		449.362	-1053.52	-902.341	-709.823	-584.523	-848.162		521.552	-724.736	-103.61	-528.315	324.926	-194.687
508.262	197.155	13.636	37.7022	115.86	85.6669		449.372	-1393.27	-1025.67	-951.364	-793.726	-1123.79		521.562	72.3595	415.603	170.558	824.863	469.689
508.272	-56.4136	32.4326	2.12242	237.845	131.731		449.382	-722.616	-319.278	-224.545	-237.289	-433.823		521.572	683.255	811.117	741.21	1106.22	944.363
508.282	50.6977	21.6892	51.1849	11.5561	60.282		449.392	-736.685	-474.672	-493.128	-357.497	-547.133		521.582	1091.37	995.019	1037.13	1228.96	1173.9
508.292	32.7854	-47.8218	-37.3165	-102.121	7.22455		449.402	-962.253	-481.939	-736.16	-429.551	-781.601		521.592	1205.16	959.528	1072.18	1053.94	1134.61
508.302	194.05	160.833	167.503	122.793	267.365		449.412	-1072.19	-664.211	-861.853	-559.568	-893.024		521.602	1174.67	702.034	896.983	860.977	984.993
508.312	128.552	29.1399	16.6771	13.8607	170.06		449.422	-816.962	-545.478	-679.576	-587.253	-692.932		521.612	944.367	409.022	599.265	561.928	748.547
508.322	122.831	188.483	176.368	258.669	290.959		449.432	-508.939	-194.626	-371.087	-258.979	-414.335		521.622	-2415.46	-3674.38	-3356.97	-2589.24	-2606.82
508.332	311.733	137.614	271.029	148.862	316.973		449.442	-399.079	-205.313	-341.243	-203.125	-439.008		521.632	-4232.87	-4929.17	-4675.63	-5913.24	-4930.95
508.342	273.653	395.569	386.378	520.431	455.298		449.452	-139.991	-106.275	-37.3256	-151.639	-339.988		521.642	-3189.15	-2619.9	-2834.81	-3505.57	-2886.51
508.352	-256.175	-379.532	-359.419	-368.884	-320.917		449.462	50.4903	58.889	118.971	38.242	-176.936		521.652	700.318	1269.58	1196.67	1170.73	1570.22
508.362	102.284	97.6755	89.0927	116.258	25.4776		449.472	66.2326	-225.182	-25.6275	-49.8362	-243.13		521.662	357.966	1121.53	686.643	1053.97	989.382
508.372	-102.519	-99.9211	-50.3419	-151.039	-111.808		449.482	435.48	31.5661	435.938	55.9585	69.5543		521.672	-1415.16	-558.191	-1158.81	-437.28	-784.678
508.382	-333.073	-275.323	-317.527	-377.535	-309.498		449.492	741.276	314.85	778.926	203.952	392.355		521.682	-1678.94	-764.913	-1406.51	-527.709	-1097.47
508.392	-200.995	-297.327	-310.371	-358.519	-259.304		449.502	1053.16	609.59	1026.47	572.774	719.31		521.692	-1502.87	-407.725	-1067.31	-107.631	-793.311
508.402	113.219	-39.3963	-65.4123	-384.195	-77.5483		449.512	983.366	576.104	1019.21	544.37	775.5		521.702	-997.947	171.939	-442.534	482.817	-99.7898
508.412	72.1232	-7.94329	-116.862	-167.598	-155.603		449.522	877.544	647.167	848.56	563.884	669.893		521.712	-983.904	372.861	-218.725	792.231	209.573
508.422	-376.104	-306.697	-379.647	-357.456	-365.232		449.532	1038.4	583.933	872.36	433.491	655.866		521.722	-1267.03	99.111	-454.744	508.548	-91.2248
508.432	-172.466	-144.754	-260.439	-134.478	-198.002		449.542	889.448	365.768	590.84	237.782	433.358		521.732	-1300.6	-130.185	-577.703	137.646	-419.751
508.442	-662.998	-488.463	-624.145	-434.37	-432.406		449.552	917.526	514.256	679.905	358.938	462.57		521.742	-952.042	-68.8397	-359.507	97.5115	-346.693
508.452	-217.28	-309.094	-291.926	-418.47	-236.547		449.562	568.919	185.607	356.248	120.654	222.499		521.752	-58.2959	360.8	289.397	488.567	274.606
508.462	-403.823	-105.076	-316.5	-158.191	-277.948		449.572	268.724	96.0371	88.9227	-43.0593	-37.6607		521.762	755.068	876.428	972.434	900.048	852.607
508.472	-365.879	-282.802	-361.211	-301.868	-321.402		449.582	-243.473	-308.864	-328.125	-421.708	-523.191		521.772	1552.57	1323.72	1579.8	1272.96	1395.04
508.482	-360.336	-175.5	-275.616	-107.783	-214.845		449.592	7.0913	-112.893	-53.3009	-207.025	-196.201		521.782	2161.06	1708.01	2099.18	1622.36	1855.58
508.492	-386.428	-276.929	-374.706	-262.167	-353.859		449.602	-139.22	-223.654	-175.792	-197.106	-222.79		521.792	2540.56	1801.37	2373.39	1735.4	2057.84
508.502	-115.84	23.2203	-135.769	107.707	-40.8361		449.612	-366.441	-294.72	-233.672	-235.351	-257.912		521.802	2943.3	2023.4	2717.73	1915.17	2340.89
508.512	-121.768	-19.2299	-81.9156	142.084	-17.6706		449.622	-606.93	-554.328	-504.327	-274.055	-523.169		521.812	3096.82	2101.78	2862.92	1957.31	2462
508.522	-135.77	-61.0523	-17.9141	115.174	5.96398		449.632	-556.065	-665.129	-490.983	-478.398	-474.77		521.822	2933.55	1955.2	2774.57	1790.79	2269.86
508.532	-303.142	-136.989	-226.775	-52.1855	-160.381		449.642	-323.447	-386.72	-265.369	-283.818	-270.472		521.832	2825.83	1811.83	2665.58	1642.55	2108.29
508.542	8.92516	-123.933	-80.3918	-151.559	-129.903		449.652	-298.535	-61.3745	-45.4264	-43.4758	-108.868		521.842	2655.13	1632.33	2444.22	1445.74	1956.12
508.552	160.367	-4.52001	170.196	-27.4322	168.478		449.662	-501.712	-471.677	-412.731	-314.799	-381.287		521.852	2678.03	1635.44	2453.04	1438.67	1946.51
508.562	-133.207	-111.181	-21.7051	-36.1657	42.4527		449.672	-432.606	-464.788	-366.041	-463.047	-322.473		521.862	2652.67	1603.34	2315.58	1412.91	1870.34
508.572	243.118	-14.9617	218.424	0.718991	135.707		449.682	-47.3495	-18.3283	17.5484	-181.83	13.8589		521.872	2601.4	1386.15	2231.03	1213.75	1731.08
508.582	-223.546	21.456	-93.1589	-39.6759	-132.187		449.692	183.464	153.958	75.084	27.792	206.189		521.882	2457.29	1238.1	2148	1022.76	1572.5
508.592	6.54884	-53.8182	27.2672	-172.248	-65.2342		449.702	234.805	298.311	99.2729	-126.617	95.2145		521.892	2051.99	783.758	1703.26	577.235	1137.11
508.602	-127.557	138.607	-13.1705	233.916	60.4934		449.712	255.3	83.2075	86.8039	-74.7939	256.226		521.902	1058.22	-94.3987	714.481	-451.246	37.7052
508.612	-14.3023	-146.924	-25.1753	-211.803	-124.433		449.722	401.388	223.373	27.2863	177.031	260.162		521.912	402.805	-1145.62	-243.209	-1340.98	-808.473
508.622	541.154	315.38	500.141	176.248	444.159		449.732	-196.411	-224.208	-554.226	-131.658	-212.016		521.922	-2131.12	-3633.83	-3064.44	-4393.62	-3555.61
508.632	-21.6137	21.8735	40.9704	-27.3402	6.25824		449.742	-380.866	-371.719	-697.823	-301.642	-205.032		521.932	-6205.5	-5884.83	-5922.34	-7134.55	-6782.42
508.642	135.833	114.257	152.774	149.998	92.7982		449.752	-570.413	-648.659	-916.366	-366.082	-419.511		521.942	-1744.97	-956.227	-1248.77	-693.016	-1235.51
508.652	-21.3592	175.042	102.245	71.9595	-13.5453		449.762	-447.958	-745.393	-908.745	-463.936	-426.733		521.952	-2289.12	-1116.12	-1649.85	-854.573	-1520.72
508.662	137.745	7.32997	109.904	-99.8576	27.0992		449.772	-528.652	-841.3	-886.64	-492.13	-361.555		521.962	-3341.21	-2111.54	-2818.68	-1724.68	-2589.41
508.672	498.678	391.882	494.177	510.61	543.717		449.782	-339.389	-698.17	-614.839	-40.2886	-150.994		521.972	-2795.88	-1420.56	-2253.36	-1067.28	-2013.18
508.682	155.397	22.9188	119.576	37.5834	82.5289		449.792	-665.278	-917.664	-891.936	-253.282	-439.076		521.982	-2218.6	-842.575	-1702.05	-429.494	-1465.84
508.692	-7.3829	-7.19571	-67.8273	32.1002	-33.9419		449.802	-440.269	-817.422	-699.546	-311.343	-307.293		521.992	-1319.66	-219.399	-934.344	231.069	-683.623
508.702	-110.474	62.9264	-30.387	47.5784	-87.703		449.812	-162.24	-489.831	-274.83	107.836	33.0485		522.002	-287.639	443.983	-48.0335	842.514	141.986
508.712	167.234	-0.890216	76.9844	-37.8309	9.58226		449.822	-747.215	-794.963	-851.021	-208.104	-527.862		522.012	516.647	930.164	598.745	1229.39	710.882
508.722	598.751	478.698	552.823	484.81	572.034		449.832	-758.321	-1084.91	-1007.03	-442.937	-717.243		522.022	879.764	1051.48	878.836	1196.93	889.313
508.732	-20.7429	-29.7879	-34.3763	-81.4668	-40.378		449.842	-1038.57	-985.532	-1103.81	-463.495	-647.964		522.032	1224.38	1228.98	1126.86	1181.13	1026.77
508.742	433.863	157.447	344.084	237.796	319.137		449.852	-936.139	-1015.4	-1094.98	-659.582	-681.214		522.042	1492.6	1287.39	1368.04	1271.34	1216.82
508.752	-93.4497	-55.3301	-47.2602	-39.5705	11.0836		449.862	-725.499	-832.285	-822.778	-513.868	-483.149		522.052	1793.42	1489.92	1599.95	1356.97	1443.79
508.762	-49.9041	-202.25	-10.5275	-393.957	-95.3138		449.872	-297.18	-439.547	-491.13	-501.996	-291.813		522.062	2012.37	1363.94	1700.47	1239.86	1505.68
508.772	-69.3009	10.0962	68.5855	-126.802	-40.4539		449.882	425.966	169.862	187.82	-122.276	326.184		522.072	2433.05	824.825	1638.98	816.847	1539.32
508.782	-171.704	-12.6867	-59.8427	-19.6292	-88.3238		449.892	0.700639	283.352	-31.4851	-132.229	191.109		522.082	-1405.6	-3259.91	-2922.09	-2874.19	-2512.18
508.792	110.587	195.236	145.606	214.187	81.9527		449.902	-456.681	-124.109	-552.564	-259.59	-284.688		522.092	-5638.29	-6144.67	-5909.55	-7464.22	-6483.71
508.802	-117.297	110.985	-43.6484	233.164	-33.3968		449.912	-1106.2	-111.538	-883.352	-64.8603	-510.792		522.102	-732.964	-984.77	-563.922	-1865.37	-727.769
508.812	-81.6008	1.75508	-52.8157	108.976	-16.2773		449.922	-1743.3	-519.407	-1360.41	-531.29	-1002.07		522.112	2409.85	3009.23	2922.07	2589.85	3045.13
508.822	192.576	273.476	188.492	371.27	158.452		449.932	-1474.7	-441.945	-1133.34	-578.711	-835.121		522.122	-1962.23	-768.205	-1439.16	-601.693	-1020.93
508.832	-402.406	-71.1776	-330.936	28.3205	-310.005		449.942	-809.129	36.928	-396.062	-125.616	-236.185		522.132	-2686.69	-1441.57	-2268.39	-1188.4	-1858.88
508.842	-32.1091	-14.1464	-41.214	25.3633	-38.594		449.952	-39.703	677.692	381.267	519.572	449.082		522.142	-2448.23	-1134.05	-2043.99	-876.608	-1647.94
508.852	67.1331	80	61.2783	72.9006	51.9957		449.962	676.649	1492.98	1180.55	1274.35	1156.32		522.152	-1863.78	-586.221	-1502.96	-236.844	-1101.61
508.862	186.048	160.552	115.881	172.867	76.2023		449.972	1544.88	2190.08	1974.88	1827.28	1857.13		522.162	-887.314	131.824	-637.378	454.161	-353.443
508.872	-148.549	-198.221	-132.157	-285.882	-245.406		449.982	2273.94	2679.58	2656.87	2316.29	2484.92		522.172	-37.9139	624.37	93.1304	887.136	316.973
508.882	49.0836	-158.599	-4.225	-164.654	-18.1109		449.992	2813.66	2937.21	3121.63	2607.35	2835.64		522.182	531.136	963.041	602.623	1109.98	731.056
508.892	-131.153	173.987	17.0045	249.473	73.4234		450.002	3020.98	3044.78	3338.59	2724.44	2985.24		522.192	903.265	1080.59	873.98	1031.93	854.698
508.902	-607.434	-368.391	-550.355	-416.099	-556.381		450.012	3169.09	2993.11	3372.16	2751.9	3047.52		522.202	900.284	897.952	801.225	663.946	598.491
508.912	419.806	251.374	411.647	196.728	352.185		450.022	3118.91	2826.71	3159.21	2613	2873.65		522.212	1206.68	919.646	950.885	640.592	697.01
508.922	457.319	217.189	364.672	141.813	332.294		450.032	3265.61	2588.59	3080.67	2494.01	2954.31		522.222	1628.83	829.162	1108.34	506.62	809.25
508.932	454.657	400.667	384.289	397.646	426.79		450.042	2956.78	1779.65	2416.97	1915.3	2323.55		522.232	2522.48	755.156	1705.19	467.407	1323.55
508.942	-241.043	-2.52654	-205.167	117.741	-85.1308		450.052	3047.19	1719.86	2265.1	1474.47	2021.83		522.242	-682.291	-2817.16	-2218.74	-2518.31	-2041.66
508.952	-37.2787	-41.4016	-123.9	-119.288	-135.16		450.062	3310.52	2086.16	2680.09	1475.37	2261.28		522.252	-4766.13	-5318.59	-5123.41	-6448.53	-5722.81
508.962	225.633	252.801	194.276	275.219	287.043		450.072	235.176	-179.22	-16.7326	-299.385	-292.239		522.262	-1158.65	-1399.6	-1113.54	-2182.54	-1209.41
508.972	-50.81	-169.536	-154.194	-254.809	-129.309		450.082	-1461.14	-1162.15	-1376.37	-1204.42	-1616.89		522.272	2825.66	3106.19	3166.26	2689.96	3315.84
508.982	357.975	227.112	238.226	243.372	302.765		450.092	-1595	-1208.61	-1405.07	-1218.68	-1566.34		522.282	-1062.16	-122.998	-737.043	32.6583	-294.41
508.992	-446.619	-261.274	-401.033	-198.988	-376.519		450.102	-1136.07	-1092.71	-1116.5	-898.311	-1184.37		522.292	-2638.1	-1510.05	-2277.81	-1079.74	-1763.31
509.002	153.208	-0.153927	98.4698	-153.745	24.4629		450.112	-1406.03	-1362.32	-1470.26	-1071.98	-1406.82		522.302	-2632.23	-1310.94	-2211	-840.271	-1729.62
509.012	139.197	133.279	122.322	194.577	103.443		450.122	-2070.81	-1890.55	-1989.56	-1523.62	-1950.96		522.312	-2469.12	-934.778	-1931.39	-424.813	-1436.83
509.022	-459.549	-497.242	-575.364	-475.597	-499.311		450.132	-2191.33	-2159.45	-2212.16	-1775.42	-2221.19		522.322	-1707.51	-193.028	-1118.32	342.734	-589.567
509.032	3.471	61.0389	-14.1034	42.7752	111.923		450.142	-2458.67	-2307.92	-2356.97	-2091.22	-2562.24		522.332	-828.304	545.086	-267.921	1012.26	212.879
509.042	-392.288	-221.061	-310.549	-202.918	-218.595		450.152	-2218.01	-2159.17	-2021.31	-1927.75	-2127.49		522.342	-193.806	807.288	220.666	1209.47	616.168
509.052	-226.248	-215.504	-280.404	-142.891	-144.77		450.162	-1876.85	-1897.31	-1831.93	-1479.19	-1830.39		522.352	239.58	885.055	529.177	1156.33	779.726
509.062	-123.977	15.0041	-19.6915	97.877	-25.9541		450.172	-771.747	-1346.09	-972.84	-1179.18	-1136.74		522.362	840.744	1097.93	899.053	1273.32	1081.58
509.072	-289.273	-511.13	-341.924	-482.175	-329.559		450.182	232.777	-273.899	139.049	-418.371	-178.9		522.372	1268.69	1286.52	1253.98	1427.32	1417.53
509.082	375.898	358.785	474.772	385.322	442.136		450.192	747.002	-1.14474	544.771	52.7038	187.563		522.382	1661.07	1370.11	1523.51	1555.84	1650.91
509.092	-75.3035	-40.0003	-20.5613	-94.4116	-100.576		450.202	1020.74	195.918	832.786	180.956	487.24		522.392	2077.91	1547.53	1785.66	1650.71	1904.77
509.102	40.5366	-134.887	-27.2948	-120.114	-40.5799		450.212	500.945	64.2288	478.241	49.9351	212.509		522.402	2283.03	1565.46	1969.87	1622.56	2003.19
509.112	270.733	150.115	186.641	88.7918	137.949		450.222	471.535	135.252	613.378	155.195	272.426		522.412	2523.07	1607.22	2080.93	1681.13	2114.95
509.122	302.331	115.899	92.286	67.9508	73.9417		450.232	414.488	16.4047	706.142	202.589	316.3		522.422	2794.09	1661.61	2171.14	1696.55	2226.53
509.132	310.796	246.254	304.868	253.907	344.72		450.242	-26.0465	-173.248	317.863	82.0377	-30.5182		522.432	2802.14	1595	2150.56	1573.29	2196.08
509.142	333.797	63.1495	167.738	51.5668	170.84		450.252	-312.13	-260.091	96.4716	60.7154	-238.46		522.442	2538.08	1353.32	1844.18	1212.55	1832.26
509.152	-202.861	-0.368437	-57.7107	187.926	-13.941		450.262	-638.441	-646.322	-227.473	-234.949	-503.252		522.452	2533.24	1290.02	1895.41	1015.11	1729.01
509.162	-69.8416	6.46464	-60.6957	41.8577	-85.9821		450.272	-579.458	-419.348	-55.9499	-201.906	-299.421		522.462	2124.91	828.198	1492.21	513.353	1314.31
509.172	-70.7032	124.129	-26.6138	213.821	8.20645		450.282	-377.199	-410.46	-81.6816	-198.968	-212.02		522.472	2186.24	460.785	1443.83	312.599	1103.93
509.182	153.764	304.926	251.547	478.338	327.874		450.292	-498.741	-694.986	-243.037	-429.841	-405.567		522.482	1325.02	-879.918	66.5588	-643.319	-99.2529
509.192	159.213	124.84	174.007	186.261	123.283		450.302	-590.936	-555.418	-339.471	-402.145	-440.803		522.492	-3059.49	-4401.56	-3874.09	-4869.7	-4083.43
509.202	206.388	-178.712	-11.4037	-195.858	-27.0298		450.312	-398.618	-382.459	-253.939	-346.459	-266.696		522.502	-4733.2	-4554.37	-4681.66	-4900.12	-4886.38
509.212	212.686	-71.9085	159.284	-111.296	110.759		450.322	-173.949	-27.0092	41.4432	-118.719	-74.8328		522.512	-1312.9	-710.134	-907.122	-525.283	-754.535
509.222	148.073	-107.846	139.206	-125.019	76.8101		450.332	-138.926	-269.318	-130.006	-203.768	-163.641		522.522	-1295.04	-84.3846	-628.564	206.555	-376.404
509.232	155.673	-23.6027	185.035	-73.6051	91.5444		450.342	-203.628	-374.679	-440.34	-479.717	-327.157		522.532	-1623.38	-408.616	-999.226	-50.4681	-678.878
509.242	112.229	183.761	189.326	169.777	226.139		450.352	-136.232	-191.477	-355.77	-456.178	-282.842		522.542	-1382.02	-183.563	-774.318	181.21	-463.212
509.252	146.009	60.5035	130.405	165.699	147.327		450.362	52.9357	5.11422	-217.865	-228.179	-143.816		522.552	-839.606	156.944	-260.365	449.837	-76.5032
509.262	-68.3543	-83.8082	-119.399	-66.7399	-118.704		450.372	256.804	323.459	-10.1645	-108.084	70.2354		522.562	-91.9231	634.016	372.28	897.697	519.995
509.272	-226.802	-124.745	-196.1	-85.6064	-245.461		450.382	190.714	506.892	25.5915	306.598	198.296		522.572	634.193	1027.49	1001.44	1256.73	1050.66
509.282	-190.718	-151.806	-172.153	-172.553	-255.738		450.392	-267.884	188.23	-318.151	-116.186	-270.639		522.582	1217.56	1403.33	1464.63	1519.85	1477.05
509.292	-383.046	-292.343	-354.098	-286.418	-368.026		450.402	18.7813	389.933	-133.92	22.7089	-49.5186		522.592	1569.67	1579.93	1765.71	1649.99	1713.72
509.302	256.541	109.898	217.209	10.7189	108.841		450.412	85.47	409.918	-33.9238	23.6264	14.477		522.602	1779.74	1651.34	1947.84	1633.28	1788.79
509.312	-220.922	46.028	-6.81961	-119.767	-51.4876		450.422	-286.804	174.856	-406.483	-179.806	-268.544		522.612	1856.18	1652.5	2007.49	1586.09	1803.93
509.322	-151.186	-291.876	-171.446	-357.669	-204.445		450.432	-177.642	73.4759	-396.858	-205.591	-241.454		522.622	1986.83	1582.96	2059.9	1488.26	1799.18
509.332	-38.7547	-75.8579	-17.1113	-144.155	-10.1339		450.442	296.562	494.02	81.7314	142.78	183.369		522.632	2109.2	1434.58	2120.75	1357.79	1760.85
509.342	-565.597	-1.88585	-374.63	92.3826	-238.677		450.452	647.713	698.077	493.589	215.614	526.035		522.642	1914.69	1149.13	1914.02	1117.72	1542.52
509.352	-319.585	-103.042	-260.212	-113.785	-235.187		450.462	410.644	757.57	210.644	277.321	282.926		522.652	1464.68	700.065	1555.86	588.982	1016.1
509.362	-180.351	-102.275	-133.992	-205.124	-106.517		450.472	231.323	711.777	111.901	211.908	174.89		522.662	641.994	-358.407	395.833	-133.504	133.988
509.372	-747.071	-293.373	-591.238	-358.109	-557.65		450.482	138.258	612.142	10.0911	68.7874	147.354		522.672	-1949.85	-3452.89	-2710.89	-3403.39	-2983.19
509.382	-211.285	-125.757	-105.324	-229.744	-141.749		450.492	-84.0304	501.544	-165.554	-54.5244	69.5558		522.682	-4710.03	-4266.74	-4070.05	-6508.84	-5428.02
509.392	-279.313	45.6097	-14.1258	-172.7	-14.6424		450.502	-136.225	507.698	-192.701	118.341	76.426		522.692	-1869.27	-1287.39	-1295.27	-1399.08	-1426.25
509.402	-413.225	-329.12	-256.341	-481.521	-315.019		450.512	-397.651	218.542	-522.441	-118.085	-287.083		522.702	-1069.64	77.8883	-370.792	150.063	-310.598
509.412	-108.128	87.5573	15.4202	29.3464	75.8647		450.522	400.521	597.653	129.16	290.013	315.137		522.712	-2834.75	-1581.53	-2163.74	-1397.16	-2076.39
509.422	-292.669	-181.744	-253.167	-224.439	-164.168		450.532	573.77	645.136	238.37	333.148	423.24		522.722	-2559	-1217.43	-1884.43	-980.61	-1849.07
509.432	-311.408	-197.327	-252.528	-249.185	-196.898		450.542	91.9081	285.053	-175.682	95.866	52.3713		522.732	-2110.59	-801.183	-1521.26	-518.442	-1425.17
509.442	72.1592	108.566	169.047	175.384	196.26		450.552	18.1445	309.631	-181.009	156.026	89.9728		522.742	-1306.79	-151.496	-780.247	182.893	-719.989
509.452	108.849	413.609	298.082	400.523	400.393		450.562	-461.271	165.601	-363.627	-89.9098	-134.259		522.752	-383.902	458.864	32.1178	731.047	59.2926
509.462	-135.406	52.2282	-55.099	22.3215	-22.1758		450.572	-383.279	161.497	-322.467	-71.1629	-27.9508		522.762	387.753	915.056	699.492	1154.39	662.822
509.472	-83.934	6.39337	-89.5368	-11.1211	-104.45		450.582	261.459	654.509	180.448	302.006	346.108		522.772	904.138	1087.96	1093.59	1250.17	919.957
509.482	98.0941	90.4258	61.7223	160.877	47.7953		450.592	57.3857	398.987	-65.3201	66.7884	67.6393		522.782	1004	1073.25	1164.8	928.579	810.953
509.492	145.141	-48.2123	20.8366	-120.115	-62.6176		450.602	133.148	482.851	164.378	225.005	296.73		522.792	1289.31	1158.02	1286.27	995.347	958.044
509.502	245.222	160.416	110.782	95.4184	97.0088		450.612	-261.909	194.235	-204.143	-58.6966	-61.0227		522.802	1690.66	1365.88	1569.2	1180.52	1244.34
509.512	-224.635	-5.78797	-169.344	62.704	-75.5442		450.622	-141.41	7.67335	-125.772	-246.005	-170.64		522.812	1971.02	1251.3	1627.27	1114.9	1410.91
509.522	224.507	-17.9701	89.3402	-17.8663	55.4729		450.632	-48.5152	39.9929	-14.167	-119.556	-86.5157		522.822	1924.61	828.85	1511.23	708.96	1196.37
509.532	-72.5725	-152.875	-109.061	-118.175	-118.125		450.642	278.821	162.805	247.004	1.01168	280.013		522.832	1382.59	-403.065	452.313	-217.393	352.569
509.542	-79.7535	-263.893	-252.611	-250.51	-178.108		450.652	408.413	359.583	524.311	292.407	370.275		522.842	-3055.42	-4085.44	-3871.46	-3895.53	-3741.54
509.552	44.249	-102.401	-24.5468	-82.8608	-73.5389		450.662	112.834	210.904	158.869	172.83	106.068		522.852	-4745.68	-4894.7	-4524.03	-5600.44	-5137.27
509.562	-50.3071	-78.9955	-6.791	100.053	79.1454		450.672	-265.306	-210.216	-197.763	-69.0491	-136.086		522.862	-1790.79	-1837.28	-1379.75	-1971.48	-1589.42
509.572	318.972	150.133	189.949	315.652	245.539		450.682	-140.533	-71.1861	18.6033	95.9489	-53.9751		522.872	374.159	746.287	919.557	622.293	793.206
509.582	148.338	104.782	134.079	188.147	69.1167		450.692	-630.794	-308.885	-330.137	-205.226	-456.279		522.882	-1188.72	-475.334	-727.836	-368.269	-653.632
509.592	66.7466	-32.9665	-0.847932	-81.2578	-82.9536		450.702	-899.781	-611.941	-573.736	-402.67	-478.983		522.892	-1495.4	-494.264	-940.85	-354.568	-857.669
509.602	259.005	21.1287	80.1639	63.236	152.555		450.712	-879.323	-551.568	-557.318	-174.254	-425.287		522.902	-1250.93	-214.67	-700.338	-74.9617	-626.951
509.612	296.807	227.495	295.905	326.569	342.556		450.722	-1058.45	-802.474	-852.47	-410.167	-629.856		522.912	-530.205	370.041	-64.2547	461.969	4.01938
509.622	283.426	-50.1552	141.756	56.6757	143.549		450.732	-655.467	-553.644	-459.651	-134.697	-293.739		522.922	387.195	1002.02	725.835	1043.05	757.361
509.632	-146.472	-123.518	-182.959	-62.4354	-159.683		450.742	-554.355	-618.197	-456.47	-74.9186	-301.07		522.932	1174.01	1442.44	1358.18	1455.95	1389.72
509.642	333.742	113.639	179.176	121.081	205.238		450.752	-179.453	-586.199	-215.069	-32.9209	-50.1218		522.942	1889.02	1837.2	1790.16	1731.45	1842.62
509.652	263.374	309.671	266.383	384.869	312.024		450.762	487.595	29.74	445.117	231.833	388.354		522.952	2255.29	2030.41	2095.01	1810.02	2097.33
509.662	-169.056	-187.24	-227.786	-23.8191	-157.15		450.772	118.701	-232.704	200	28.8167	110.527		522.962	2559.05	2090.01	2307.47	1894.78	2270.46
509.672	347.767	7.58814	100.466	106.181	196.728		450.782	16.1385	-64.1362	205.215	264.135	96.5137		522.972	2672.48	2000.37	2216.34	1804.77	2247.06
509.682	638.186	251.763	345.707	399.964	332.227		450.792	-383.566	-372.667	-188.521	-18.8578	-217.871		522.982	2572.46	1732.83	2093.52	1542.14	2131.16
509.692	154.425	-27.9171	86.7673	44.9773	14.2582		450.802	-52.0908	-237.492	-49.0267	-38.3802	-37.6122		522.992	2074.71	1075.13	1437.88	989.306	1572.56
509.702	83.9374	-13.2129	-5.83575	-101.783	-4.87752		450.812	410.935	89.6896	468.063	254.856	353.992		523.002	-2628.8	-4100.85	-3823.23	-3372.89	-3169.1
509.712	266.691	44.7985	101.362	-71.9142	46.2909		450.822	217.401	-248.849	108.937	33.1173	144.64		523.012	-2830.61	-3509.12	-2865.36	-5524.61	-3831.02
509.722	497.268	253.514	402.623	153.726	279.253		450.832	396.955	-234.408	204.47	50.7703	177.384		523.022	-471.235	-560.258	-274.527	-1268.09	-278.215
509.732	340.9	365.925	375.161	191.399	265.058		450.842	245.603	-171.578	90.0138	66.6418	79.9377		523.032	853.805	1536.28	1257.77	1531.85	1604.25
509.742	148.622	150.322	238.682	63.4343	93.89		450.852	388.2	-284.862	268.149	-17.588	192.996		523.042	-1532.2	-741.072	-1168.02	-612.076	-882.799
509.752	113.418	111.097	166.648	91.4144	60.3438		450.862	104.84	-270.208	149.728	76.4202	161		523.052	-2144.62	-1278.1	-1767.04	-991.053	-1518.45
509.762	126.24	114.275	131.688	203.854	100.83		450.872	378.366	-51.9606	319.445	136.965	197.466		523.062	-1782.3	-823.041	-1412.64	-483.138	-1160.18
509.772	-254.997	17.2696	-140.386	9.02872	-217.65		450.882	377.774	-17.5069	400.526	158.119	322.333		523.072	-1188.41	-299.182	-910.969	32.9974	-661.156
509.782	-33.8452	-158.313	-127.632	-281.594	-220.524		450.892	444.28	24.0496	434.213	307.797	411.901		523.082	-256.664	420.744	-86.2357	666.655	147.878
509.792	251.354	116.002	181.281	111.561	307.032		450.902	324.276	-12.2451	463.883	272.71	280.224		523.092	591.063	899.283	632.07	1118.74	775.875
509.802	93.9709	-80.6752	2.95447	-127.428	-40.1652		450.912	28.7449	-125.691	230.885	131.095	57.1543		523.102	1218.3	1231.64	1128.31	1386.13	1188.95
509.812	-187.725	-260.374	-286.147	-142.476	-236.035		450.922	-56.2636	-408.223	140.023	-126.755	-113.256		523.112	1586.43	1395.54	1379.82	1449.76	1441.58
509.822	-11.31	151.903	124.031	339.696	187.335		450.932	279.222	-58.9706	477.923	298.643	187.719		523.122	1918.07	1488.47	1604.7	1537.28	1639.13
509.832	160.323	175.296	196.838	148.865	111.099		450.942	-311.785	-680.153	-69.1305	-201.926	-405.141		523.132	2265.3	1597.84	1848.53	1611.16	1840.8
509.842	-173.431	-153.539	-149.165	-175.676	-233.768		450.952	228.899	-312.789	395.602	27.6325	95.0402		523.142	2434.75	1599.57	1904.94	1578.81	1916.73
509.852	304.629	183.845	319.817	270.427	333.516		450.962	558.057	-171.73	654.955	190.085	337.75		523.152	2537.23	1297.08	1702.2	1213.2	1746.51
509.862	-101.818	-98.2536	-133.735	-109.329	-95.2058		450.972	913.959	34.1236	988.034	365.024	606.718		523.162	2536.7	883.938	1571.9	952.818	1651.38
509.872	37.0303	-110.84	-44.4298	-92.4817	-83.696		450.982	451.085	-237.446	605.329	121.892	222.269		523.172	-1650.12	-3360.29	-3233.17	-2363.65	-2361.55
509.882	317.471	424.556	397.42	547.277	549.886		450.992	453.86	-307.169	564.345	54.8436	392.591		523.182	-4959.45	-5451.71	-5527.36	-5866.97	-5475.55
509.892	-5.31478	215.568	142.318	360.605	283.875		451.002	246.087	-373.211	267.196	-11.1973	-14.904		523.192	-3331.15	-2671.57	-2965.9	-2963.72	-2916.73
509.902	-223.659	-355.194	-317.21	-483.959	-326.178		451.012	-53.3132	-431.9	11.2573	-95.3929	-134.993		523.202	-2225.92	-1109.13	-1787.86	-922.147	-1340.73
509.912	-9.27545	112.376	130.395	-1.43244	59.0849		451.022	-63.2652	-512.684	-26.1639	-102.079	-85.042		523.212	-2035.94	-739.063	-1573.91	-471.094	-1135.47
509.922	-66.0151	-2.68337	0.241568	-71.2826	-82.4475		451.032	-288.45	-533.31	-263.938	10.9079	-326.31		523.222	-1679.54	-501.33	-1341.79	-185.155	-904.631
509.932	-143.817	-167.946	-188.291	-282.252	-266.53		451.042	-447.698	-494.343	-360.175	-181.093	-378.221		523.232	-888.039	-14.1735	-683.151	316.076	-341.079
509.942	-104.085	-107.317	-135.702	-209.417	-182.71		451.052	-267.753	-422.71	-282.625	-316.89	-309.256		523.242	13.9929	526.059	60.1673	824.232	302.825
509.952	131.004	-49.3141	102.551	-143.43	43.7678		451.062	-91.1912	-85.2565	-128.771	-235.052	-55.791		523.252	852.948	1028.58	812.444	1321.47	946.153
509.962	-326.526	21.0231	-234.038	83.4497	-209.958		451.072	-37.1762	71.9387	27.8899	-54.0795	92.0118		523.262	1475.22	1391.28	1394.32	1559.61	1413.02
509.972	-287.436	-37.185	-197.691	-48.519	-168.598		451.082	-275.506	-7.38057	-254.867	-239.675	-130.83		523.272	1828.64	1445.12	1651.85	1580.81	1585.11
509.982	-62.3467	-71.5151	-119.263	-144.838	-147.915		451.092	-185.631	352.628	37.4001	66.1433	105.182		523.282	1955.95	1340.02	1737.74	1449.47	1555.05
509.992	-224.84	-148	-190.823	-262.897	-178.089		451.102	-60.731	591.6	146.496	294.796	253.545		523.292	1992.71	1303.2	1723.18	1304.76	1464.73
510.002	216.026	74.394	140.72	118.944	122.304		451.112	-631.154	43.9086	-518.208	-134.213	-308.028		523.302	1790.2	1063.9	1503.51	990.812	1226.9
510.012	32.9883	196.547	49.7643	222.512	90.103		451.122	-486.469	88.9022	-500.54	-70.3049	-287.067		523.312	1436.11	426.827	981.235	628.379	829.536
510.022	179.552	151.229	94.1507	156.653	207.905		451.132	-286.512	70.4924	-347.546	166.447	-139.717		523.322	-2462.48	-4248.71	-3578.21	-3353.65	-3171.66
510.032	305.646	404.989	349.331	381.376	281.842		451.142	-446.411	62.6992	-430.545	141.286	-160.49		523.332	-3725.69	-4156.33	-3798.89	-5735.36	-4672.64
510.042	-154.711	76.6587	-101.632	13.3376	-179.862		451.152	-302.046	153.805	-302.217	78.8189	-91.547		523.342	-1295.22	-952.861	-836.448	-1305.73	-874.049
510.052	-266.428	-295.814	-300.996	-369.45	-322.276		451.162	41.8123	169.052	-118.231	146.638	82.2063		523.352	890.038	1434.63	1356.52	1607.25	1576.74
510.062	76.3212	163.089	113.152	107.35	124.9		451.172	-324.663	-233.746	-560.305	-337.492	-420.707		523.362	-1085.3	-468.381	-769.497	-149.364	-502.394
510.072	279.057	220.807	275.133	148.362	274.833		451.182	-277.338	-133.975	-485.565	-369.584	-447.558		523.372	-1903.9	-1214.14	-1624.17	-799.363	-1379.72
510.082	4.28976	-11.7413	18.9916	95.9787	80.0329		451.192	-169.058	37.2578	-354.467	-232.267	-343.792		523.382	-1940.49	-1060.21	-1579.91	-655.745	-1375.1
510.092	-241.988	-214.888	-179.532	-397.343	-191.644		451.202	-128.63	94.6251	-293.694	-273.474	-227.722		523.392	-1579.59	-659.261	-1234.1	-238.548	-996.578
510.102	-165.293	-30.864	-79.2651	-168.959	52.1436		451.212	-78.6798	47.9682	-283.702	-357.793	-173.466		523.402	-1106.44	-224.445	-749.928	184.521	-486.826
510.112	-539.768	1.42325	-228.567	101.508	-158.398		451.222	609.953	635.395	312.696	47.7659	329.596		523.412	-670.021	320.613	-208.19	719.596	78.8267
510.122	-810.299	-458.831	-649.308	-326.285	-505.797		451.232	1015.14	1185.29	811.282	379.617	674.448		523.422	-792.271	422.444	-230.901	798.973	117.541
510.132	-475.122	-262.51	-365.534	-205.275	-279.715		451.242	750.568	1003.72	599.295	180.153	556.333		523.432	-1391.62	-54.9151	-760.309	213.162	-510.751
510.142	-218.654	-55.9465	-116.43	50.5385	-86.2175		451.252	1079.37	1167.24	753.682	588.49	818.669		523.442	-1112.79	12.5142	-594.273	4.37631	-573.601
510.152	-297.169	-273.987	-302.202	-353.984	-393.403		451.262	1370.66	1619.84	1283.53	899.478	1209.37		523.452	-440.434	180.423	-156.111	116.821	-237.892
510.162	106.021	163.963	145.067	213.832	110.707		451.272	1335.35	1364.75	1133.93	826.086	1076.47		523.462	116.01	394.153	159.765	298.027	99.7976
510.172	16.4931	173.02	133.391	254.764	88.7861		451.282	1040.96	971.3	621.321	536.692	792.217		523.472	750.267	744	684.9	619.722	575.378
510.182	-374.332	-344.477	-341.898	-397.96	-454.743		451.292	965.537	1045.33	613.33	634.684	750.666		523.482	1312.61	1024.74	1064.82	868.824	1019.06
510.192	-60.9646	3.93748	-35.3754	21.2539	-4.71232		451.302	545.497	418.845	157.969	373.295	377.246		523.492	1786.46	1337.87	1370.64	1087.07	1371.33
510.202	-89.0753	153.829	58.5204	137.693	105.568		451.312	218.713	19.8585	-38.0263	40.2551	135.731		523.502	2120.24	1524.44	1615.11	1220.31	1631.46
510.212	33.4575	2.50165	50.1572	-70.7401	-38.5484		451.322	513.218	388.829	448.959	437.263	480.94		523.512	2342.64	1581.65	1747.01	1257.69	1735.8
510.222	212.579	60.6905	174.969	-93.423	20.0509		451.332	130.193	77.9787	-17.694	180.114	149.136		523.522	2477.18	1726.72	1846.82	1363.2	1889.62
510.232	-276.954	-326.654	-189.944	-386.681	-249.951		451.342	-186.043	-268.493	-320.877	-148.168	-120.508		523.532	2580.88	1815.3	1888.47	1505.54	2017.91
510.242	32.7826	-221.498	-69.9189	-289.375	-27.3901		451.352	-288.664	-398.729	-411.594	-291.151	-310.714		523.542	2562.86	1737.93	1891.4	1439.13	2002.36
510.252	-243.541	-43.7933	-157.667	108.156	15.4405		451.362	-574.056	-532.611	-616.163	-377.669	-580.605		523.552	2675.49	1808.3	2001.88	1495.87	2127.9
510.262	-686.089	-48.2682	-325.755	29.3616	-249.662		451.372	-1047.41	-927.553	-1000.06	-451.327	-782.21		523.562	2540.53	1663.07	1842.1	1386.96	1971.18
510.272	-214.445	104.741	-28.6166	164.141	109		451.382	-843.202	-705.581	-753.812	-241.362	-600.72		523.572	2311.64	1574.57	1695.99	1206.04	1791.61
510.282	-111.027	-296.931	-169.839	-215.498	-112.82		451.392	-850.698	-779.545	-862.54	-553.023	-793.894		523.582	2255.2	1417.47	1643.9	1098.53	1718.46
510.292	-131.029	-333.096	-314.336	-303.161	-256.19		451.402	-1151.74	-1146.12	-1198.31	-953.289	-1144.28		523.592	2395.27	1541.18	1789.64	1151.91	1801.96
510.302	-117.723	-131.313	-140.307	-162.398	-138.661		451.412	-1184.99	-985.683	-1152.32	-840.171	-1077.1		523.602	2340.37	1340.94	1684.62	907.901	1568.86
510.312	-55.9147	-215.901	-216.677	-185.195	-139.136		451.422	-1015.76	-862.963	-895.682	-724.862	-823.884		523.612	2126.97	1122.44	1519.63	698.131	1397.72
510.322	8.58598	-141.114	-32.4108	-86.0294	68.6279		451.432	-681.475	-687.241	-650.723	-560.127	-556.605		523.622	2130.09	1219.58	1596.64	707.301	1405.89
510.332	-202.565	-129.865	-147.78	-88.0355	-112.675		451.442	291.651	-43.66	369.151	89.0956	265.93		523.632	1047.63	-741.77	-10.5712	-449.615	12.9145
510.342	-88.7911	-90.3709	-110.644	-48.2513	-128.296		451.452	874.59	298.029	766.245	343.627	608.037		523.642	-5055.8	-5915.58	-5477.53	-6854.9	-5932.48
510.352	323.935	265.765	358.095	279.084	409.548		451.462	1294.27	578.706	1142.82	497.613	981.085		523.652	-5431.55	-4502.15	-4875.55	-4948.65	-4994.36
510.362	152.026	-34.7532	90.9012	-46.0238	82.7926		451.472	1088.21	680.211	914.633	501.496	837.415		523.662	-2230.92	-621.999	-1432.1	-320.789	-1073.31
510.372	79.7197	-156.212	27.1023	-239.87	-42.0252		451.482	727.663	448.561	583.673	378.095	475.773		523.672	-2470.63	-1184.12	-1745.43	-957.876	-1474.92
510.382	218.845	185.779	211.068	112.355	207.081		451.492	-283.956	-45.8375	-233.831	-79.5957	-340.321		523.682	-2306.64	-1100.22	-1580.47	-870.647	-1436.79
510.392	89.05	-39.8868	-11.3656	-79.5962	-186.791		451.502	-708.595	-309.361	-467.375	-213.987	-560.241		523.692	-2226.34	-991.896	-1464.36	-672.491	-1409.84
510.402	94.1503	-75.8135	-33.4329	-210.91	-157.619		451.512	-673.288	-292.499	-402.363	-347.793	-532.041		523.702	-1907.64	-698.249	-1151.58	-302.824	-1091.73
510.412	467.746	262.631	330.352	-4.528	232.171		451.522	-137.692	259.339	-76.7758	-8.41375	-183.314		523.712	-1120.88	-104.223	-400.385	245.694	-386.089
510.422	207.659	-1.23586	51.2886	-137.677	-6.20869		451.532	-403.658	-17.9748	-203.224	-215.391	-299.12		523.722	-291.563	397.604	285.274	730.532	274.49
510.432	104.057	92.6218	91.3825	142.296	104.585		451.542	-490.483	31.7966	-242.128	-83.872	-320.306		523.732	401.471	896.483	885.669	1079.63	795.132
510.442	223.222	251.175	286.403	303.61	275.886		451.552	-441.038	-156.739	-311.036	-128.312	-418.989		523.742	750.84	969.916	1165.07	1035.28	878.615
510.452	-106.441	-234.12	-141.682	-138.135	-147.086		451.562	-266.56	-124.073	-144.2	-47.5544	-247.461		523.752	838.39	870.82	1189.04	759.139	702.544
510.462	111.188	158.986	232.807	191.408	174.986		451.572	-243.548	-183.433	-259.752	-237.873	-273.756		523.762	1106.39	944.293	1412.73	803.343	850.236
510.472	-16.0779	126.637	145.185	228.613	122.072		451.582	-232.759	68.946	-142.957	-87.6689	-204.429		523.772	1603.75	1114.87	1725.37	912.633	1183.94
510.482	-71.523	-137.639	-45.597	-109.011	-66.2494		451.592	-143.286	-58.5852	-142.814	-42.5993	-167.271		523.782	1827.25	949.741	1755.96	769.76	1188.4
510.492	199.804	249.381	181.219	191.161	282.872		451.602	-24.3716	32.8535	-58.9322	21.2346	-55.5386		523.792	2070.21	602.795	1680.68	320.444	1004.72
510.502	47.1436	281.264	231.378	365.789	306.895		451.612	-124.297	112.26	21.7249	155.695	8.00215		523.802	1507.36	-490.444	816.785	-397.259	304.917
510.512	-164.794	-146.31	-116.323	-130.575	-92.4606		451.622	-396.673	-88.4057	-283.175	-251.551	-354.878		523.812	-2385.34	-4041.84	-3235.57	-3990.84	-3473.42
510.522	-26.1539	-191.32	-83.9096	-157.727	-162.74		451.632	-258.639	-132.84	-242.096	-329.715	-272.979		523.822	-6669.33	-6904.48	-6267.55	-8304.47	-7251.92
510.532	171.064	81.7494	224.278	135.913	185.558		451.642	-140.063	-173.02	-128.627	-244.012	-205.366		523.832	160.05	92.4066	857.349	-362.88	401.613
510.542	302.559	131.935	300.128	186.177	337.328		451.652	-151.639	-263.167	-274.436	-417.916	-305.99		523.842	1207.04	2119.59	2034.85	1864.9	1993.7
510.552	336.592	-50.7341	87.4382	-66.7833	112.482		451.662	-32.2087	-294.217	-153.636	-513.467	-111.047		523.852	-2958.2	-1687.66	-2129.78	-1437.3	-1961.41
510.562	173.253	-48.6425	50.4295	-181.235	-6.63444		451.672	633.796	307.392	545.385	33.7891	584.737		523.862	-3391.23	-1832.97	-2521.32	-1577.67	-2350.94
510.572	137.602	185.1	162.386	301.342	195.536		451.682	1012.59	863.517	954.038	576.317	842.227		523.872	-3453.82	-1719.93	-2572.97	-1280.8	-2308.66
510.582	-149.729	-74.9078	-216.956	54.163	-188.911		451.692	492.982	369.047	461.766	3.78263	254.804		523.882	-3093.81	-1209.42	-2177.7	-746.707	-1841.98
510.592	-122.361	-223.844	-184.098	-1.84308	-139.022		451.702	146.385	274.743	191.722	-62.7906	55.1442		523.892	-2231.56	-365.632	-1346.69	52.196	-955.56
510.602	8.6407	8.99401	-15.3662	161.901	8.41125		451.712	-404.662	36.5153	-286.797	-402.135	-372.62		523.902	-1255.03	341.273	-483.296	766.785	-96.591
510.612	-106.717	-161.334	-80.1583	-86.4589	-126.059		451.722	-603.179	-69.5485	-381.991	-220.714	-444.072		523.912	-968.839	355.596	-334.375	713.896	3.1207
510.622	-34.8311	-108.455	-27.598	107.911	19.2091		451.732	-964.368	-110.956	-518.584	-260.165	-686.109		523.922	-954.287	69.6113	-465.693	227.54	-348.106
510.632	143.757	131.988	124.174	132.859	79.4039		451.742	-1333.2	-301.302	-873.675	-480.4	-975.378		523.932	-388.099	158.643	-131.837	268.539	-142.251
510.642	55.9102	30.2024	-20.4325	0.741814	-55.3229		451.752	-770.651	-5.83821	-392.516	-263.628	-470.867		523.942	274.065	566.476	402.693	654.509	399.915
510.652	422.5	241.224	354.924	248.717	294.562		451.762	-529.258	230.016	-181.805	-36.7045	-189.449		523.952	900.063	885.979	903.191	924.73	877.249
510.662	273.244	219.133	280.73	310.639	182.441		451.772	-644.77	111.879	-370.787	-112.714	-279.438		523.962	1478.85	1047.99	1279.99	1101.05	1211.09
510.672	-2.01737	-26.8599	-57.4269	-19.8628	-160.518		451.782	-455.334	-34.5481	-385.248	-124.32	-192.238		523.972	1872.61	1114.1	1493.5	1144.77	1388.45
510.682	21.1211	-21.0064	-42.7155	-80.4861	-90.7842		451.792	-488.086	-75.4087	-389.896	-72.6245	-194.647		523.982	2206.68	1103.14	1647.45	1217.54	1555.9
510.692	286.2	184.383	207.887	134.73	279.475		451.802	-439.875	1.14524	-350.138	78.9494	-95.1357		523.992	2335.67	1146.54	1743.57	1193.5	1584.08
510.702	412.765	413.829	279.917	417.113	395.489		451.812	-336.542	-107.142	-261.282	-7.07222	-142.568		524.002	2356.45	977.676	1721.4	1069.23	1563.83
510.712	374.622	393.617	287.108	391.696	363.841		451.822	-64.4312	17.0027	6.12158	223.353	163.754		524.012	2331.71	943.035	1717.8	1083.98	1560.12
510.722	218.272	252.718	129.482	338.674	216.04		451.832	-112.67	-61.6496	-3.69726	282.377	147.635		524.022	2453.68	1140.76	1837.41	1156.02	1642.59
510.732	422.976	159.94	243.549	237.993	274.146		451.842	100.75	-45.5212	263.819	420.39	366.969		524.032	2733.56	1254.84	2107.97	1205.26	1829.77
510.742	558.998	288.018	404.895	339.161	366.011		451.852	185.441	-195.577	234.641	319.375	307.944		524.042	2881.41	1311.57	2242.56	1253.2	1935.7
510.752	491.085	456.052	412.507	450.057	461.619		451.862	72.3385	-259.89	135.678	292.249	281.471		524.052	3017.07	1386.51	2414.69	1331.67	2034.14
510.762	270.75	270.761	229.159	477.536	308.271		451.872	-45.8419	-387.566	78.4567	181.019	166.396		524.062	3007.87	1361.22	2460.4	1426.36	2096.03
510.772	293.087	226.693	91.4327	301.615	225.353		451.882	264.186	-290.748	191.951	224.603	273.336		524.072	2575.28	892.655	1910.91	1255.48	1698.13
510.782	293.183	186.731	226.379	80.1699	228.049		451.892	360.679	-311.002	227.737	240.459	276.689		524.082	-742.801	-2380.17	-1576.13	-1772.02	-1589.65
510.792	89.8055	108.82	40.3968	53.8714	58.0834		451.902	904.05	28.5965	768.22	343.47	721.199		524.092	-3631.83	-3835.2	-3647.45	-4451.34	-4224.7
510.802	-53.2094	143.675	-20.0786	130.449	-23.6879		451.912	1212.32	304.689	985.682	467.601	971.862		524.102	-2993.36	-2056.83	-2520.42	-1980.87	-2590.93
510.812	-257.86	-240.669	-305.083	-343.708	-254.622		451.922	1366.72	481.928	1183.66	734.731	1064.98		524.112	-2673.91	-1014.08	-1686.77	-718.792	-1474.93
510.822	-358.211	-267.409	-316.221	-354.797	-295.51		451.932	1789.8	849.342	1563.33	942.404	1533.22		524.122	-1990.71	-439.575	-1048.03	-140.385	-838.604
510.832	-16.6287	201.398	45.2987	231.373	11.6579		451.942	1360.68	694.768	1233	677.608	1146.41		524.132	-1154.5	58.5308	-399.933	342.536	-270.868
510.842	-128.688	4.99224	-100.65	-77.6063	-84.6904		451.952	1015.64	389.043	820.639	536.003	879.058		524.142	-239.163	593.708	269.548	775.768	324.224
510.852	369.381	336.183	352.245	275.305	344.365		451.962	607.587	267.468	433.493	425.477	596.548		524.152	662.06	1132.49	943.495	1183.76	942.802
510.862	-276.94	0.331989	-150.138	-94.2271	-231.377		451.972	226.522	-11.2313	25.3015	185.024	273.547		524.162	1323.72	1447.36	1420.76	1460.04	1346.03
510.872	-107.217	114.451	-0.69444	-15.3381	-59.6241		451.982	530.536	9.35708	363.238	196.838	502.336		524.172	1723.72	1627.61	1728.81	1625.36	1602.98
510.882	-148.682	67.6663	-33.6946	-33.3022	-100.638		451.992	993.019	572.431	894.894	699.258	966.931		524.182	1941.31	1682.23	1822.82	1579.97	1686.42
510.892	-218.672	33.4485	-91.0483	-33.2445	-143.169		452.002	1178.6	544.731	909.967	718.863	1080.79		524.192	1895.72	1640.78	1787.71	1495.19	1636.54
510.902	-189.839	-188.244	-219.276	-227.764	-218.962		452.012	956.575	418.361	851.431	700.251	929.544		524.202	1904.98	1499.23	1646.66	1409.41	1534.6
510.912	-361.113	-210.887	-304.028	-272.45	-309.145		452.022	636.648	250.58	522.007	364.986	519.5		524.212	1844.38	1271.71	1550.04	1142.21	1396.59
510.922	-728.247	-655.707	-651.854	-760.522	-723.835		452.032	328.212	11.3084	241.865	138.257	63.3087		524.222	1169.91	747.713	826.686	659.883	785.499
510.932	-712.362	-539.715	-631.114	-669.594	-630.126		452.042	-82.6605	-121.563	-184.756	-162.909	-266.13		524.232	-2700.45	-3987.44	-3578.78	-3277.16	-3172.7
510.942	-114.113	-179.763	-107.671	-291.461	-177.148		452.052	-73.0549	-47.1879	-68.8465	-90.3644	-128.136		524.242	-2505.3	-2777.85	-2258.41	-4911.5	-3210.68
510.952	-451.076	-425.212	-464.863	-460.04	-447.485		452.062	-260.935	-299.855	-252.178	-348.238	-437.913		524.252	-2004.36	-1224.39	-1571.5	-1655.35	-1701.85
510.962	-513.045	-599.102	-553.081	-680.942	-599.721		452.072	-232.339	-315.403	-126.412	-452.373	-407.04		524.262	-1159.24	-143.078	-755.825	-25.2605	-443.417
510.972	10.4957	-190.358	-1.26775	-386.352	-164.604		452.082	-142.208	-470.898	-65.9819	-362.789	-396.748		524.272	-3138.79	-1677.3	-2650.58	-1437.78	-2225.05
510.982	30.3019	-21.2402	92.004	55.245	88.6972		452.092	-986.547	-993.042	-787.558	-698.969	-1101.49		524.282	-3061.5	-1663.78	-2609.81	-1373.98	-2156.7
510.992	-230.795	-323.767	-209.823	-350.41	-250.936		452.102	-1693.38	-962.493	-1197.87	-592.468	-1348.17		524.292	-3258.35	-1528.6	-2731.21	-1109.89	-2214.41
511.002	84.1332	-50.7327	124.225	45.5186	198.155		452.112	-1490.08	-1085.95	-1116.94	-634.927	-1215.23		524.302	-2965.52	-935.531	-2259.11	-462.726	-1725.48
511.012	69.297	-22.6703	67.7269	51.8542	95.262		452.122	-696.358	-625.797	-373.143	-221.887	-630.335		524.312	-2064.14	-152.25	-1429.91	334.98	-838.343
511.022	111.875	-54.2791	78.6736	-200.053	-22.128		452.132	-729.659	-622.297	-518.782	-580.386	-661.169		524.322	-1368.02	177.007	-923.788	644.892	-384.201
511.032	-64.755	-57.6113	11.2839	-228.176	-59.8186		452.142	-424.358	-473.726	-326.419	-324.034	-352.673		524.332	-962.942	271.91	-639.481	516.317	-278.82
511.042	-87.3576	-160.087	-4.10095	-261.093	-51.4978		452.152	-98.8711	-8.19309	-5.37893	-106.422	-110.199		524.342	-499.465	303.666	-330.244	407.262	-87.5198
511.052	94.0419	49.2605	141.129	24.9614	105.109		452.162	-107.918	-61.6593	70.6143	-228.274	-63.8427		524.352	299.926	657.628	236.038	705.253	411.954
511.062	-151.897	-32.3419	-103.032	-53.8733	-83.7249		452.172	-8.39833	132.082	-89.5748	-43.4206	-92.1923		524.362	1043.62	1099.23	901.438	1131.83	1005.76
511.072	-358.109	-396.497	-395.822	-517.104	-434.156		452.182	201.259	313.29	62.9822	25.5069	20.2543		524.372	1675.7	1398.88	1402.23	1427.87	1504.38
511.082	-287.984	-236.732	-329.505	-290.825	-185.874		452.192	696.987	820.102	599.529	342.649	435.848		524.382	2209.88	1593.57	1770.22	1606.2	1804.07
511.092	-666.331	-375.586	-460.53	-385.408	-435.803		452.202	717.771	889.486	558.493	282.901	521.644		524.392	2457.67	1476.3	1857.34	1443.57	1857.9
511.102	-390.593	-70.9845	-126.266	48.9528	-100.818		452.212	762.699	758.743	534.515	178.118	520.629		524.402	2632.79	1325.45	1878.46	1225.79	1856.21
511.112	-402.223	-64.578	-170.954	-95.0045	-150.052		452.222	672.04	822.953	515.044	160.713	306.389		524.412	2401.86	872.119	1502.35	565.688	1309.5
511.122	23.5571	177.198	115.42	255.439	189.044		452.232	249.916	559.113	59.4241	59.0107	52.3751		524.422	2355.88	545.797	1321.28	51.395	1071.86
511.132	218.322	386.432	353.131	571.866	516.559		452.242	88.3725	316.67	-78.4246	-156.293	-46.4702		524.432	2895.7	474.833	1673.35	18.3756	1333.36
511.142	75.8203	-166.493	-94.5807	-157.661	-69.2938		452.252	-183.958	250.083	-156.872	-82.4377	-183.781		524.442	2633.34	202.233	1379.52	-293.763	947.293
511.152	88.4177	-68.5789	-42.472	-144.232	-81.891		452.262	-265.751	55.5321	-284.855	-112.544	-233.718		524.452	1963.2	-185.23	720.905	-489.133	433.645
511.162	209.58	106.779	125.796	-6.12495	128.393		452.272	-206.764	-92.5276	-312.787	-183.635	-240.588		524.462	-1050.91	-3005.44	-2557.12	-2770	-2137.77
511.172	314.538	133.252	212.874	49.366	177.039		452.282	-366.342	-365.899	-583.734	-388.954	-431.38		524.472	-2506.01	-3114.12	-2896.47	-3825.01	-2994.56
511.182	313.3	388.579	361.084	383.122	410.383		452.292	-200.002	-225.121	-417.378	-164.406	-223.528		524.482	-2281.62	-1526.81	-2028.53	-1589.78	-1849.95
511.192	367.588	343.111	262.376	466.451	365.077		452.302	-608.354	-483.426	-775.231	-346.338	-641.655		524.492	-1900.41	-648.968	-1449.46	-709.82	-996.574
511.202	-51.7783	213.165	0.619024	593.376	170.976		452.312	-736.387	-696.487	-917.308	-438.314	-657.652		524.502	-1432.35	-97.5465	-903.808	-112.811	-392.277
511.212	-359.359	-10.5633	-314.302	196.229	-139.502		452.322	-738.893	-713.696	-854.167	-595.468	-733.444		524.512	-1061.74	116.157	-589.443	65.6056	-94.0551
511.222	-16.8087	163.72	-20.8162	227.437	-4.98885		452.332	-971.675	-778.498	-968.964	-708.089	-845.699		524.522	-740.472	220.729	-389.089	146.92	46.2887
511.232	-574.757	-19.9228	-381.544	-67.8972	-395.488		452.342	-815.999	-783.814	-939.085	-554.092	-734.871		524.532	-620.522	179.674	-330.624	124.604	38.0735
511.242	-450.866	-159.612	-372.945	0.913241	-273.339		452.352	-761.372	-787.698	-872.027	-599.071	-690.849		524.542	-255.86	448.27	44.4357	340.934	325.825
511.252	-512.187	-280.364	-442.456	-185.523	-400.023		452.362	-473.742	-667.509	-555.692	-467.127	-458.594		524.552	468.099	890.665	625.762	799.627	921.101
511.262	-37.7652	0.268822	-47.5713	153.91	-25.03		452.372	-88.286	-112.695	-18.7634	-5.81169	-29.6524		524.562	1076.03	1247.68	1118.34	1160.33	1353.28
511.272	107.581	43.6479	147.462	164.789	56.004		452.382	67.6448	-108.571	94.1703	-15.3797	-1.54224		524.572	1702.96	1625.15	1638.69	1471.7	1788.73
511.282	95.7012	-3.16988	130.768	-25.0701	51.988		452.392	437.678	293.478	525.937	321.395	349.563		524.582	2134.58	1778.22	1976.68	1646.17	2064.17
511.292	263.016	118.258	314.006	80.4082	220.093		452.402	651.252	605.182	803.973	558.615	662.973		524.592	1856.95	1327.39	1658.6	1302.06	1726.85
511.302	417.286	279.038	463.525	40.2007	208.784		452.412	471.845	443.602	558.593	389.309	451.797		524.602	1741.85	1070.98	1490.53	942.637	1446.12
511.312	769.855	492.369	661.328	348.466	465.35		452.422	559.542	452.128	603.419	384.79	438.609		524.612	209.445	-1076.59	-677.781	-304.84	-129.149
511.322	593.408	230.748	424.461	170.979	246.905		452.432	406.342	448.164	464.399	388.643	371.835		524.622	-4217.33	-5026.8	-4764.31	-5405.01	-4542.93
511.332	629.126	192.897	348.897	35.7064	340.797		452.442	156.249	350.733	211.929	219.342	128.257		524.632	-3175.56	-2924.02	-3035.61	-4049.46	-3215.53
511.342	273.688	155.434	254.365	38.7887	235.283		452.452	345.192	386.936	267.475	155.988	244.238		524.642	379.956	978.447	770.558	1193.02	1329.63
511.352	96.0452	-107.385	21.7617	-132.754	-17.3603		452.462	856.808	774.714	806.606	505.423	746.481		524.652	0.566198	724.954	491.481	801.295	878.459
511.362	578.885	234.192	493.207	133.069	397.72		452.472	1137.62	868.181	976.609	677.384	801.116		524.662	-1596.41	-736.715	-1075.98	-448.564	-718.716
511.372	69.4617	208.979	209.38	277.432	194.585		452.482	672.365	786.855	658.251	437.643	489.287		524.672	-1844.88	-852.126	-1349.55	-436.585	-1017.85
511.382	-459.659	-485.42	-447.907	-294.328	-511.232		452.492	640.684	705.659	630.887	384.671	592.575		524.682	-1696.3	-560.641	-1141.09	-191.228	-889.98
511.392	-202.076	-203.529	-161.555	38.5017	-157.858		452.502	-112.666	195.346	-122.552	95.5782	-6.79988		524.692	-806.522	45.3486	-365.277	483.928	-196.194
511.402	-196.793	0.471837	-87.9089	226.64	75.0089		452.512	57.007	155.881	-20.0168	102.251	66.0534		524.702	195.8	723.649	535.469	1129.65	632.402
511.412	-69.0046	-332.013	-209.559	-419.016	-203.195		452.522	44.8047	81.0322	-59.9909	142.337	16.4117		524.712	1055.02	1222.09	1262.55	1545.32	1232.18
511.422	-35.0463	-177.033	-122.491	-118.186	-47.049		452.532	534.585	306.993	219.087	201.931	238.636		524.722	1687.86	1553.66	1771.59	1798.56	1624.19
511.432	-306.815	-229.036	-355.55	-235.866	-270.168		452.542	322.388	218.963	81.4435	74.3878	107.766		524.732	1880.51	1617.68	1912.53	1764.52	1670.69
511.442	36.7928	56.9522	51.9431	5.17199	134.186		452.552	77.1494	-71.2856	-177.279	-306.394	-235.559		524.742	1993.81	1475.2	1939.21	1595.2	1597.63
511.452	502.276	154.732	370.364	126.108	275.56		452.562	-297.082	-640.005	-537.865	-665.431	-455.387		524.752	1941.83	1289.48	1802.74	1311	1357.64
511.462	330.321	116.896	187.211	92.3908	167.383		452.572	-108.109	-415.366	-357.592	-377.804	-201.218		524.762	1909.88	1232.35	1742.72	1105.09	1243.8
511.472	26.1834	54.6108	38.9194	38.7546	85.4636		452.582	-498.02	-862.449	-774.018	-781.07	-628.949		524.772	158.661	-880.143	-425.255	-304.407	-328.853
511.482	73.3732	-32.2483	26.7488	40.9759	33.7701		452.592	-1111.49	-1001.78	-1168.03	-967.072	-977.849		524.782	-2967.52	-4291.92	-3889.53	-4328.7	-4035.66
511.492	145.761	59.6277	76.4952	125.526	139.826		452.602	-1350.08	-1299.3	-1559.82	-1186.72	-1253.9		524.792	-2759.78	-2784.81	-2456.43	-4350.85	-3563.63
511.502	-385.527	-376.965	-313.957	-477.754	-299.404		452.612	-1280.17	-1221.91	-1447.88	-968.03	-1132.47		524.802	-237.74	-6.31399	308.552	-116.14	167.84
511.512	111.213	-67.1427	-17.8791	-25.2668	-94.5649		452.622	-898.828	-932.993	-1107.09	-681.617	-777.267		524.812	584.275	1079.23	1047.42	1190.06	971.112
511.522	-242.297	-140.32	-112.465	-120.538	-153.084		452.632	-1138.69	-961.639	-1261.82	-694.935	-937.99		524.822	-897.504	-342.523	-600.071	-231.463	-624.031
511.532	-315.582	-154.97	-192.985	-96.9487	-54.0267		452.642	-1733.52	-1400.91	-1729.17	-1133.19	-1452.01		524.832	-964.863	-379.95	-714.714	-208.351	-793.462
511.542	-194.498	-103.449	-116.115	16.8556	16.0218		452.652	-1474.17	-1240.67	-1561.46	-1059.34	-1337.24		524.842	-770.975	-207.643	-532.778	93.7717	-635.509
511.552	257.43	218.111	294.218	308.557	368.111		452.662	-2494.04	-1841.18	-2343.54	-1517.98	-2077.32		524.852	-179.477	310.38	44.9616	664.415	-45.3679
511.562	345.956	425.566	438.112	322.569	352.894		452.672	-1972.71	-1294.17	-1796.17	-1270.97	-1494.12		524.862	557.16	792.838	692.368	1083	507.476
511.572	210.313	349.431	272.607	321.799	327.077		452.682	-1413.05	-558.106	-1261.91	-370.438	-802.581		524.872	1315.89	1204.74	1338.97	1442.84	1082.32
511.582	388.771	379.088	361.609	542.47	452.931		452.692	-2203.24	-1130.54	-1811.71	-817.533	-1446.95		524.882	1803.76	1479.41	1724.29	1665.87	1425.89
511.592	325.112	369.241	292.209	384.227	222.973		452.702	-2877.85	-1887.38	-2467.38	-1421.75	-2057.23		524.892	1916.74	1469.54	1805.19	1580.84	1455.45
511.602	458.376	427.394	483.125	411.11	400.014		452.712	-2358.15	-1492.38	-1960.86	-1137.4	-1629.48		524.902	1831.95	1326.34	1680.49	1261.24	1220.6
511.612	130.06	35.0791	19.064	223.603	69.1917		452.722	-1380.33	-733.087	-961.788	-440.671	-758.869		524.912	1725.91	1175.32	1556.49	1141.27	1114.43
511.622	-202.629	-232.771	-248.835	-186.686	-246.218		452.732	-37.8699	305.945	320.806	527.166	435.705		524.922	1702.45	956.248	1433.59	902.159	1039.05
511.632	146.404	241.522	186.025	279.581	301.23		452.742	1115.25	1253.92	1453.46	1332.19	1441.33		524.932	986.139	323.16	680.166	525.532	543.026
511.642	310.974	154.946	236.486	194.978	304.105		452.752	2044.79	1912.89	2339.21	1969.69	2245.74		524.942	-3480.84	-4333.76	-4112.37	-3757.6	-3889.94
511.652	-129.573	-289.264	-168.43	-236.975	-207.358		452.762	2772.28	2514.4	3019.8	2520.13	2966		524.952	-3246.85	-3186.19	-3086.93	-5242.71	-3985.41
511.662	-79.6581	-254.563	-299.049	-49.8071	-167.525		452.772	3318.7	2927.03	3598.21	2931.49	3387.47		524.962	-1743.51	-917.239	-1104.46	-1645.7	-1303.63
511.672	-266.341	-401.097	-446.658	-176.587	-374.44		452.782	3640.03	3056.02	3938.4	3138.42	3682.74		524.972	484.809	1110.33	1100.91	1111.92	1127.87
511.682	203.689	-54.0998	-16.8471	-59.6799	43.9245		452.792	3555.36	2928.2	3871.34	3033.62	3630.25		524.982	-1576.86	-742.229	-1098.69	-703.866	-971.349
511.692	101.004	204.472	45.2973	219.042	102.46		452.802	3323.09	2735.44	3684.81	2849.19	3378.22		524.992	-1632	-944.955	-1270.6	-875.155	-1253.02
511.702	-389.596	-113.688	-368.595	-79.7573	-383.89		452.812	2987.66	2445.39	3327.02	2486.4	2997.93		525.002	-1203.36	-472.122	-910.508	-284.326	-861.515
511.712	-13.5306	-1.66665	-82.7304	-106.416	-171.414		452.822	3302.96	2096.32	3306.57	2289.35	3049.57		525.012	-576.418	86.4818	-272.818	312.198	-253.97
511.722	102.328	-62.6226	-2.9287	-158.21	-53.2003		452.832	3859.83	2157.23	3402.47	2106.02	3011.11		525.022	308.29	699.155	538.582	856.587	440.254
511.732	-40.9169	-136.426	-127.794	9.76787	-36.1853		452.842	3882.55	2504.22	3580.24	1653.78	2830.36		525.032	1155.01	1239.08	1267.69	1314.79	1093.34
511.742	398.78	34.8019	121.019	25.7433	142.382		452.852	894.69	481.341	1073.13	80.6777	539.17		525.042	1607.91	1450.61	1625.6	1428.12	1345.11
511.752	116.161	106.563	94.3603	37.2519	16.1464		452.862	-1840.04	-1540.81	-1593.25	-1527.65	-1866.62		525.052	1791.91	1385.48	1714.99	1319.05	1333.1
511.762	195.442	90.4271	156.195	105.483	175.57		452.872	-2789.76	-2198.35	-2359.42	-2111.71	-2550.37		525.062	1661.24	1211.95	1624.44	1067.62	1220.05
511.772	-144.208	-67.9709	-110.202	-314.414	-117.168		452.882	-2439.21	-2147.13	-2093.11	-1908.67	-2153.01		525.072	1619.92	1071.36	1504.05	929.966	1115.09
511.782	-866.606	-336.52	-576.573	-769.313	-656.494		452.892	-749.365	-656.741	-674.199	-680.482	-767.41		525.082	1598.19	812.629	1363.89	648.764	947.828
511.792	-685.262	-296.145	-358.397	-638.888	-560.437		452.902	549.922	402.026	600.208	160.434	407.064		525.092	1786.13	529.939	1373.98	555.739	1111.22
511.802	266.012	476.113	563.948	205.223	428.362		452.912	-1418.9	-873.182	-1126.76	-819.875	-1232.87		525.102	-1164.7	-2951.45	-2401.74	-2358.67	-2039.26
511.812	-257.357	128.597	4.50516	-103.264	-9.36648		452.922	-2951.76	-1842.17	-2467.07	-1667.47	-2394		525.112	-3433.29	-3988.5	-3495.27	-4745.98	-4073.14
511.822	-480.189	-161.198	-183.263	-361.217	-259.967		452.932	-3085.15	-1954.34	-2600.86	-1738.32	-2484.56		525.122	-3092.05	-2131.41	-2380.47	-2487.51	-2541.05
511.832	70.597	76.9696	177.239	3.03202	193.517		452.942	-2643.52	-1633.91	-2226.2	-1546.5	-2159.39		525.132	-2513.98	-1140.04	-1731.9	-988.716	-1530.53
511.842	-26.1226	66.5657	176.109	-37.4478	26.5446		452.952	-1545.74	-766.923	-1163.35	-809.56	-1223.56		525.142	-1816.29	-488.053	-1098.14	-311.911	-907.421
511.852	-604.308	-303.974	-349.177	-384.619	-367.386		452.962	-440.626	-93.1093	-204.151	-473.064	-573.011		525.152	-1083.4	63.8605	-536.464	223.137	-338.762
511.862	-533.449	-376.134	-372.81	-335.637	-376.778		452.972	640.617	581.573	664.705	45.7041	309.945		525.162	-254.692	558.904	108.06	706.947	255.317
511.872	-202.432	-140.92	-122.988	-96.6043	-128.013		452.982	1971.14	1281.67	1718.36	570.556	1233.77		525.172	628.569	1038.69	792.539	1226	914.985
511.882	-251.794	4.16745	-175.611	-63.0521	-53.2285		452.992	2966.74	1345.6	2356.67	646.532	1707.28		525.182	1283.34	1457.78	1263.09	1526.67	1461.29
511.892	-800.032	-346.972	-566.06	-248.683	-466.05		453.002	3488.76	1745.62	2764.83	1271.53	2286.54		525.192	1864.69	1783.09	1748.57	1815.32	1857.96
511.902	-502.272	-199.954	-347.656	-149.891	-310.001		453.012	2954.51	1618.36	2180.65	1236.48	1854.42		525.202	2346.9	2029.07	2118.38	1979.78	2153.37
511.912	-345.18	-93.5251	-253.002	-1.06222	-231.19		453.022	1417.26	826.41	917.763	436.702	743.615		525.212	2629.08	2148.97	2327.72	2011.67	2335.48
511.922	-201.97	-206.249	-219.429	-103.881	-252.935		453.032	961.848	689.614	599.559	411.753	564.887		525.222	2763.8	2086.85	2382.86	1979.53	2365.94
511.932	-225.093	-358.587	-336.338	-364.274	-361.275		453.042	302.199	327.79	125.589	120.205	85.3491		525.232	2751.37	1976.19	2274.13	1892.76	2329.27
511.942	-536.435	-195.976	-381.432	-140.229	-331.968		453.052	23.2088	475.43	115.421	302.664	183.397		525.242	2534.21	1635.33	2042.19	1645.55	2095.59
511.952	-506.803	-305.378	-378.246	-354.16	-444.566		453.062	81.9033	478.956	59.154	351.732	177.409		525.252	2130.23	1337.47	1673.3	1321.51	1773.33
511.962	-316.41	-199.743	-308.585	-277.595	-278.05		453.072	278.703	464.931	118.914	364.591	279.058		525.262	190.176	-959.13	-702.224	-133.57	37.4596
511.972	-387.984	-268.717	-409.055	-335.362	-372.452		453.082	-48.2897	184.149	-285.294	65.6994	-109.119		525.272	-3494.81	-4891.68	-4372.03	-4832.13	-4096.22
511.982	-74.5261	-8.37785	-111.125	-181.608	-95.1003		453.092	-533.338	94.3583	-551.112	-6.94746	-370.092		525.282	-3571.95	-2930.47	-3510.06	-4374.04	-3655.32
511.992	64.7553	104.724	62.9006	115.481	57.7755		453.102	-1527.42	-629.418	-1395.58	-551.696	-1148.62		525.292	-1343.34	-262.894	-756.327	-229.232	-234.419
512.002	-54.9782	-180.402	-185.548	-171.814	-195.396		453.112	-1973.49	-1326.49	-1899.59	-987.501	-1648.26		525.302	785.203	1439.57	1139.56	1417.24	1432.1
512.012	142.954	-16.574	17.0945	-47.8966	-52.0278		453.122	-1898.96	-1318.79	-1948.75	-934.07	-1591.38		525.312	-1074.95	-416.62	-911.296	-366.82	-533.891
512.022	29.7939	-62.1304	-30.8803	-133.921	-155.807		453.132	-1285.43	-1105.32	-1616.7	-840.165	-1251.26		525.322	-1627.99	-825.787	-1424.22	-746.418	-1138.25
512.032	319.156	195.352	230.616	137.207	234.205		453.142	-738.167	-651.464	-1046.97	-645.901	-779		525.332	-1547.38	-728.486	-1331.26	-569.936	-1038.66
512.042	162.262	86.846	52.7003	184.013	72.1258		453.152	-124.288	-342.281	-443.214	-342.308	-346.469		525.342	-1003.21	-297.557	-786.979	-124.423	-553.279
512.052	-74.1031	-243.28	-188.97	-252.749	-258.96		453.162	61.3613	-411.067	-419.443	-383.216	-242.535		525.352	-260.132	211.928	-124.387	409.574	92.8907
512.062	267.235	108.764	210.779	98.8447	216.849		453.172	-0.279431	-623.412	-525.078	-658.874	-430.984		525.362	313.516	476.086	413.723	698.494	502.926
512.072	162.31	-87.647	-1.91883	-30.499	-21.8197		453.182	-83.8943	-658.578	-493.61	-608.814	-379.287		525.372	470.016	424.819	576.618	550.681	495.947
512.082	371.526	63.6173	184.804	34.9021	128.682		453.192	-504.758	-810.168	-785.507	-500.509	-441.384		525.382	521.05	279.499	550.752	324.755	334.507
512.092	-96.8809	-178.351	-195.424	-224.005	-218.185		453.202	-1305.38	-897.257	-1348.26	-467.104	-853.902		525.392	475.051	131.809	433.762	101.271	185.709
512.102	8.40316	104.073	36.1507	40.2145	-82.7014		453.212	-1596.33	-1227.27	-1720.3	-592.862	-1120.43		525.402	509.489	-22.4008	370.516	-84.7342	109.448
512.112	70.1006	100.6	110.913	187.769	70.6096		453.222	-1374.67	-1351.02	-1505.49	-848.651	-1080.68		525.412	-7.96337	-715.735	-458.006	-550.449	-398.595
512.122	-38.2801	-152.881	-173.695	-147.58	-189.264		453.232	-829.226	-838.134	-930.845	-453.627	-578.217		525.422	-3729.18	-5095.59	-4696.31	-4614.95	-4218.66
512.132	309.804	61.6324	212.428	78.5696	181.045		453.242	-606.786	-618.546	-760.767	-144.715	-422.725		525.432	-4255.47	-4359.91	-4347.95	-6287.71	-4868.39
512.142	464.513	270.829	455.461	386.67	396.691		453.252	-470.466	-900.963	-825.375	-572.315	-675.526		525.442	-2502.14	-2348.46	-2356.43	-2774.18	-1962.78
512.152	604.296	298.223	493.01	391.187	494.365		453.262	-514.024	-990.412	-749.635	-726.237	-630.819		525.452	2533.28	2745.88	2828.25	2766.37	3119.03
512.162	768.756	314.117	539.234	467.836	504.077		453.272	-139.346	-715.98	-423.456	-569.531	-298.217		525.462	-747.575	-162.07	-594.983	36.3119	-134.22
512.172	726.161	362.139	450.557	529.747	531.441		453.282	704.817	338.731	630.062	296.974	639.08		525.472	-2005.56	-1333.26	-1956.3	-933.122	-1458.26
512.182	820.625	518.709	591.708	522.825	650.557		453.292	770.458	552.944	776.602	539.109	715.004		525.482	-2276.91	-1387.71	-2116.65	-902.14	-1622.59
512.192	331.412	105.49	181.129	117.984	230.579		453.302	1099.03	715.636	955.791	629.76	796.333		525.492	-2072.39	-974.639	-1760.26	-403.002	-1212.93
512.202	395.331	331.602	386.656	370.867	367.791		453.312	1108.72	923.082	1056.82	854.834	895.61		525.502	-1479.39	-309.101	-1070.3	306.392	-530.842
512.212	0.633053	195.473	-7.97825	223.944	57.7245		453.322	467.563	447.799	397.698	418.87	334.756		525.512	-1245.93	17.1139	-802.657	630.646	-235.772
512.222	117.793	-213.305	-106.493	-251.774	-143.769		453.332	183.513	258.854	241.289	77.1571	147.88		525.522	-1509.92	-164.245	-940.672	366.174	-523.288
512.232	640.922	432.895	523.67	518.703	531.599		453.342	-404.759	17.6953	-230.758	-76.0417	-222.452		525.532	-954.048	-58.487	-528.021	344.609	-331.908
512.242	319.22	265.897	279.473	489.176	400.79		453.352	-318.236	144.234	-67.3934	144.414	-83.4453		525.542	-209.839	171.535	12.7985	476.048	27.3202
512.252	672.907	243.367	471.572	408.481	427.78		453.362	-283.701	-108.883	-144.904	-167.178	-183.994		525.552	550.606	582.299	616.631	765.076	503.452
512.262	470.558	369.777	456.786	391.585	428.687		453.372	-37.6003	-11.5917	35.9754	-185.728	-53.7882		525.562	1316.95	941.211	1197.95	1094.94	1024.02
512.272	445.922	388.07	431.115	356.331	477.968		453.382	-352.303	-141.129	-73.4925	-212.358	-289.87		525.572	1961.31	1248.15	1711.57	1418.1	1471.55
512.282	732.871	480.426	604.314	611.752	687.637		453.392	0.0348213	-118.34	183.411	-84.7767	64.9135		525.582	2497.37	1619.25	2130.12	1652.45	1841.15
512.292	481.738	359.924	404.629	438.745	446.773		453.402	-141.997	-197.846	58.0546	-107.303	-93.0886		525.592	2863.71	1873.06	2402.16	1804.89	2132.8
512.302	439.633	71.4471	312.886	14.8741	215.722		453.412	-624.905	-452.668	-381.044	-301.725	-502.599		525.602	3064.23	1973.93	2505.79	1895.27	2252.77
512.312	264.04	278.136	295.359	428.856	373.034		453.422	-508.576	-124.182	-193.782	122.441	-208.061		525.612	3164.8	2057.67	2634.19	1873.61	2268.84
512.322	244.987	263.853	179.225	417.828	251.565		453.432	-133.159	-91.8133	151.806	103.019	74.0735		525.622	3179.01	2018.5	2640.6	1813.47	2250.07
512.332	125.173	143.33	30.4588	206.736	107.182		453.442	22.9167	201.992	330.695	156.038	131.299		525.632	3196.55	1955.55	2680.63	1822.93	2272.87
512.342	4.31425	-182.599	-99.5808	-148.567	-55.7143		453.452	-106.413	146.897	348.26	107.513	63.7604		525.642	3163.96	2012.24	2616.28	1784.39	2244.66
512.352	-33.9331	223.584	90.5462	197.744	155.638		453.462	472.541	349.414	731.218	144.659	361.079		525.652	3133.65	2034.38	2615.96	1808.53	2290.5
512.362	-18.912	200.916	61.5346	264.486	194.67		453.472	602.327	614.437	809.176	389.813	503.615		525.662	3028.79	1970.15	2519.38	1716.96	2228.05
512.372	351.728	668.288	540.178	807.073	659.848		453.482	327.568	531.244	591.527	298.012	312.681		525.672	2704.1	1850.88	2356.44	1561.48	2051.72
512.382	-46.9648	209.651	99.0941	264.348	232.981		453.492	141.273	200.404	342.186	139.956	70.7608		525.682	2523.36	1779.11	2190.1	1426.79	1976.08
512.392	466.798	410.635	569.664	454.661	609.366		453.502	365.323	406.812	586.019	374.687	375.275		525.692	2628.3	1804.44	2194.52	1463.77	1999.91
512.402	-13.7218	187.83	96.9226	224.143	117.39		453.512	668.792	744.208	954.875	494.665	669.34		525.702	2388.15	1493.69	1923.52	1209.5	1741.54
512.412	-5.85622	67.6694	60.4594	41.4016	-0.574445		453.522	681.176	665.655	956.418	514.115	627.116		525.712	2147.54	1137.49	1746.71	890.492	1565
512.422	-88.6629	29.9139	46.1403	106.995	42.5799		453.532	685.68	736.561	961.758	518.927	573.667		525.722	-112.266	-1738.77	-1226.15	-1487.42	-1053.37
512.432	305.039	121.176	152.435	40.4378	129.673		453.542	1033.3	505.3	1041.31	484.989	695.123		525.732	-4850.61	-5092.42	-5133.3	-6671.93	-5819.22
512.442	-453.8	-166.182	-256.001	-233.124	-264.068		453.552	1182.36	638.896	1182.7	590.798	812.751		525.742	-4755.34	-3481.88	-4127.84	-3968.6	-4101.37
512.452	-243.721	-301.83	-187.249	-361.931	-269.103		453.562	390.276	248.93	687.607	184.294	346.448		525.752	-1919.11	-502.048	-1221.87	-444.055	-854.08
512.462	-369.501	-294.229	-269.126	-443.082	-325.327		453.572	333.347	34.2521	493.617	49.6996	226.577		525.762	-2641.87	-1328.33	-1993.5	-1188.26	-1660.97
512.472	-283.659	-177.603	-85.7972	-183.071	-78.8331		453.582	-278.166	-14.6081	86.6983	12.4414	-56.3943		525.772	-2468.57	-1234.81	-1829.94	-982.592	-1519.77
512.482	-169.646	-183.313	-138.314	-176.593	-61.9453		453.592	-505.339	-130.968	-104.369	-108.76	-210.161		525.782	-2292.74	-923.159	-1612.61	-725.126	-1387.39
512.492	-54.928	-134.029	-62.4008	-194.202	55.2108		453.602	-589.002	-259.543	-361.007	-158.339	-380.627		525.792	-1678.96	-405.449	-1006.83	-195.753	-846.635
512.502	-52.029	15.0136	23.2207	-47.896	33.1649		453.612	-663.806	-128.44	-387.624	-160.027	-494.795		525.802	-838.021	129.646	-274.437	368.141	-176.999
512.512	251.732	62.8865	258	-123.187	180.522		453.622	-1064.08	-254.679	-745.365	-207.274	-647.447		525.812	-162.401	517.888	243.484	686.603	304.805
512.522	-221.554	-262.996	-203.164	-237.739	-57.632		453.632	-958.62	-134.485	-698.395	-267.677	-556.305		525.822	290.745	725.221	623.868	815.127	635.912
512.532	-479.426	-378.681	-469.673	-354.779	-384.071		453.642	-342.68	81.021	-273.143	-176.096	-172.731		525.832	563.789	788.296	873.256	769.328	700.448
512.542	-861.251	-566.22	-709.667	-638.295	-714.985		453.652	-407.913	-30.2848	-458.993	-347.043	-235.299		525.842	639.468	657.523	840.754	451.465	469.819
512.552	-399.469	-416.258	-323.483	-320.612	-361.328		453.662	-412.06	-95.4679	-494.438	-330.171	-325.453		525.852	746.116	644.44	990.005	500.275	586.031
512.562	-786.764	-547.799	-553.421	-550.347	-601.679		453.672	69.6054	-59.4306	-162.031	-343.584	-122.539		525.862	1033.22	724.162	1177.72	533.626	811.983
512.572	-617.037	-451.025	-458.367	-519.193	-553.698		453.682	-204.47	-115.513	-438.385	-286.729	-278.828		525.872	77.7132	-786.724	-267.14	-464.33	-293.007
512.582	-658.841	-488.583	-599.502	-681.496	-630.818		453.692	-216.382	-217.479	-472.727	-253.332	-338.614		525.882	-3181.13	-4688.42	-4109.89	-5003.66	-4091.97
512.592	-739.262	-454.396	-643.543	-485.552	-629.518		453.702	-34.4694	10.1719	-287.834	-106.189	-180.963		525.892	-4056.4	-4094.32	-3697.86	-6233.83	-4642.21
512.602	-594.127	-523.498	-569.82	-492.542	-669.085		453.712	-48.411	-36.5929	-350.319	-37.6726	-170.792		525.902	-497.134	-175.536	76.2029	-172.515	119.489
512.612	-735.502	-489.732	-626.418	-476.971	-663.868		453.722	-4.8959	73.4948	-291.836	49.7509	-8.95208		525.912	100.622	780.763	702.098	976.34	841.9
512.622	-615.831	-467.432	-555.386	-463.303	-582.716		453.732	42.1255	-38.478	-358.337	-128.124	-38.555		525.922	-2783.17	-1919.7	-2278.59	-1409.24	-1910.17
512.632	-586.691	-405.692	-525.42	-418.63	-493.234		453.742	287.669	246.961	-90.1044	-65.3778	128.241		525.932	-3128.93	-1933.17	-2509.03	-1387.37	-2130.81
512.642	-536.465	-466.727	-511.627	-519.876	-508.314		453.752	510.27	718.339	202.007	231.469	399.868		525.942	-2831.05	-1569.54	-2240.19	-959.872	-1864.39
512.652	-745.598	-375.81	-561.459	-293.971	-532.102		453.762	967.802	886.637	588.547	440.787	755.535		525.952	-2225.06	-940.114	-1649.19	-270.896	-1249.05
512.662	-564.584	-564.203	-547.835	-779.844	-712.336		453.772	1472.43	1172.87	980.721	637.577	988.533		525.962	-1569.37	-352.192	-993.688	224.013	-640.914
512.672	-628.142	-550.886	-603.072	-900.987	-798.619		453.782	1631.76	1449.77	1289.72	949.9	1362.09		525.972	-974.606	136.801	-425.596	606.665	-151.572
512.682	-821.808	-607.224	-754.007	-702.573	-839.752		453.792	1246.01	1082.58	1000.05	832.09	1191.4		525.982	-296.324	675.342	176.159	1140.16	440.238
512.692	-222.756	-110.505	-152.146	-204.018	-247.2		453.802	163.819	474.078	31.4333	385.813	378.965		525.992	-466.241	309.669	-36.1613	725.941	108.812
512.702	-121.427	-78.5197	-102.521	-246.349	-147.031		453.812	-217.273	89.2892	-234.353	152.345	78.5447		526.002	-694.73	-171.419	-446.705	118.852	-350.442
512.712	524.968	291.805	334.928	198.754	305.755		453.822	-151.638	48.5115	-133.446	176.377	90.7634		526.012	-564.979	-253.874	-399.44	-61.3922	-376.718
512.722	176.701	175.283	146.188	299.394	145.277		453.832	-342.175	-271.801	-314.648	123.128	42.6671		526.022	-471.301	-423.397	-529.978	-306.619	-535.935
512.732	-45.8252	-180.617	-112.115	-102.176	-131.629		453.842	-252.067	-366.69	-333.057	-11.964	6.74526		526.032	-112.234	-339.762	-240.935	-239.978	-369.552
512.742	67.5195	150.29	49.3502	20.9621	51.3417		453.852	-191.759	-505.887	-314.891	-134.857	-34.3569		526.042	392.521	-138.545	138.884	-17.0291	-55.7684
512.752	-238.026	-232.103	-348.496	-370.53	-405.499		453.862	-255.568	-591.293	-380.233	-166.37	-24.9321		526.052	956.588	196.595	531.59	224.315	314.031
512.762	91.016	304.679	132.978	193.57	51.2074		453.872	-268.646	-619.191	-423.066	-88.8344	-29.7316		526.062	1464.82	577.493	1008.07	576.563	765.534
512.772	-381.386	19.7917	-186.22	-90.8331	-261.665		453.882	-331.808	-883.899	-520.387	-339.413	-267.089		526.072	1785.99	921.743	1340.56	842.61	1089.57
512.782	221.274	17.2138	163.864	30.6432	211.364		453.892	-569.49	-1031.25	-776.95	-371.108	-359.524		526.082	2115.87	1196.63	1589.89	1102.09	1297.47
512.792	429.902	416.347	388.133	360.568	410.915		453.902	-671.037	-896.324	-715.352	-290.158	-450.063		526.092	2220.09	1376.41	1696.74	1101.23	1357.64
512.802	454.848	168.379	276.671	135.39	349.779		453.912	-845.435	-1021.96	-911.942	-340.457	-640.263		526.102	2322	1563.04	1838.7	1281.39	1562.82
512.812	46.4756	351.967	155.016	323.177	204.26		453.922	-778.247	-1021.65	-905.892	-324.973	-530.512		526.112	2534.75	1662.85	2047.65	1519.23	1813.65
512.822	130.422	95.3617	17.8355	149.583	63.4055		453.932	-340.808	-839.952	-509.54	-204.005	-228.416		526.122	2640.4	1723.87	2171.03	1609.99	1909.11
512.832	238.784	172.268	191.942	285.986	237.538		453.942	-282.396	-870.374	-505.53	-240.237	-281.083		526.132	2744.59	1734.98	2245.75	1568.22	1986.98
512.842	266.408	204.216	225.61	328.097	325.062		453.952	-478.919	-1012.25	-653.725	-504.922	-496.446		526.142	2978.98	1960.8	2460.19	1757.09	2222.83
512.852	21.6009	46.6301	-3.22369	42.3792	-34.1533		453.962	-334.146	-818.709	-538.442	-343.747	-351.583		526.152	2922.8	1897.26	2430.94	1752.36	2222.31
512.862	100.496	123.587	128.493	142.096	214.594		453.972	-5.89266	-394.286	-188.613	-28.7632	-65.6346		526.162	2945.8	1879.09	2436.82	1692.51	2209.26
512.872	219.776	198.821	201.705	114.962	199.146		453.982	285.473	-375.388	-7.4842	-151.625	-5.68658		526.172	2962.84	1875.13	2485.4	1642.98	2255.81
512.882	200.646	255.646	280.724	242.16	258.485		453.992	834.979	-86.3044	479.61	6.32301	303.842		526.182	2783.68	1733.03	2349.4	1525.28	2107.84
512.892	286.239	228.416	256.193	246.931	239.255		454.002	918.642	53.4683	468.04	-26.8263	290.269		526.192	2335.77	1476.4	1954.84	1228.88	1788.01
512.902	355.298	219.468	245.361	155.32	266.361		454.012	1218.63	572.307	880.116	238.071	680.861		526.202	1963.43	1120.04	1604.23	926.759	1471.02
512.912	174.51	181.217	209.589	355.461	238.959		454.022	1548.57	1148.74	1255.53	662.693	1112.08		526.212	1191.69	304.782	653.461	431.735	805.288
512.922	155.715	171.265	109.366	282.001	105.507		454.032	1526.1	1154.98	1210.6	738.384	1037.64		526.222	-2968	-4460.28	-4107.58	-4339.56	-3625.4
512.932	314.151	188.124	252.336	247.177	246.14		454.042	851.545	706.654	690.603	329.413	395.964		526.232	-5399.92	-4648.11	-5093.88	-6051.47	-5432.25
512.942	409.292	237.054	358.068	233.201	272.427		454.052	705.342	654.581	672.34	190.06	460.067		526.242	-3703.57	-1551.29	-2773.83	-1270.63	-2203.75
512.952	355.404	186.52	298.753	197.309	218.308		454.062	57.6744	209.552	147.94	-78.3634	-57.5363		526.252	-2514.68	-751.918	-1795.96	-427.76	-1181.68
512.962	609.603	382.543	563.481	510.004	492.795		454.072	-505.845	-19.4156	-312.163	-220.244	-343.485		526.262	-2507.16	-963.527	-1925.16	-702.453	-1363.79
512.972	293.782	287.392	311.888	454.607	334.051		454.082	-671.897	-84.762	-417.446	-224.444	-473.835		526.272	-2081.65	-658.151	-1569.25	-440.891	-1102.49
512.982	220.968	-91.4435	105.411	87.6096	67.2267		454.092	-934.527	-338.805	-705.997	-334.942	-720.59		526.282	-1714.49	-336.639	-1271.69	-54.1094	-822.228
512.992	569.146	460.873	476.801	570.069	500.613		454.102	-1468.27	-539.012	-1149.09	-559.121	-1049.79		526.292	-1088.4	155.24	-626.088	482.339	-228.965
513.002	313.945	327.877	347.417	467.871	454.161		454.112	-1264.2	-398.902	-924.082	-404.993	-878.643		526.302	-169.373	719.215	192.455	1021.7	499.822
513.012	559.635	209.441	345.142	285.507	378.661		454.122	-1290.81	-302.217	-899.576	-371.726	-811.833		526.312	608.493	1077.35	790.868	1339.86	1005.45
513.022	136.808	74.1032	78.3134	103.907	78.6362		454.132	-1061.09	-163.832	-700.953	-346.875	-671.401		526.322	932.514	1147.01	996.57	1281.14	1108.39
513.032	-39.0137	-22.3376	50.0705	-16.1298	-17.9126		454.142	-774.164	-100.406	-506.124	-220.481	-508.489		526.332	1089.18	1120.7	1106.01	1009.47	937.337
513.042	57.136	246.607	196.952	166.047	260.424		454.152	-235.021	322.496	106.582	224.603	-30.3475		526.342	1301.22	1156.91	1226.37	935.039	960.662
513.052	565.345	468.403	585.718	524.687	571.396		454.162	165.653	403.544	334.243	419.987	302.834		526.352	1626.25	1250.59	1463.52	931.886	1111.77
513.062	595.042	361.637	551.444	515.658	547.617		454.172	269.208	322.166	392.993	417.03	343.813		526.362	1580.78	914.458	1223.44	436.005	848.225
513.072	570.13	319.724	443.407	399.908	550.309		454.182	269.724	253.879	442.488	521.206	436.892		526.372	1944.25	159.458	1011.1	-622.557	336.768
513.082	205.147	89.6226	202.638	309.265	336.839		454.192	273.448	198.334	395.265	415.066	374.106		526.382	1429.66	-902.046	254.139	-1234.81	-216.112
513.092	-150.177	-328.074	-311.425	-382.632	-328.57		454.202	293.899	31.2806	338.108	240.854	225.978		526.392	-4068.62	-4661.13	-4512.69	-6154.76	-5137.95
513.102	-160.633	-36.5649	-89.5349	-63.172	-66.2353		454.212	165.922	-96.1073	318.303	108.957	113.531		526.402	-3453.33	-3922.64	-3392.99	-5232.44	-3784.28
513.112	-194.65	-231.764	-114.736	-147.667	-248.555		454.222	-41.0021	-98.0643	183.003	-53.9689	-68.3362		526.412	2999.6	3225.67	3354.88	2877.85	3426.4
513.122	32.3892	-49.9117	2.87156	-62.8536	-25.5674		454.232	-70.2404	-291.799	181.579	-209.666	-99.394		526.422	-2106.94	-847.569	-1553.66	-571.204	-986.986
513.132	-190.155	-89.8133	-227.671	-173.02	-220.136		454.242	954.519	610.163	1060.2	397.96	728.674		526.432	-3696.02	-2128.8	-3065.87	-1573.53	-2355.91
513.142	-59.7291	-54.37	-104.27	-69.7683	-198.259		454.252	580.751	494.301	748.122	361.615	546.677		526.442	-3634.06	-1806.33	-2936.38	-1202.49	-2185.57
513.152	150.988	247.719	201.818	256.253	194.782		454.262	108.708	267.75	356.83	101.557	146.92		526.452	-3053.41	-1391.94	-2456.91	-648.289	-1695.86
513.162	-213.347	-144.151	-164.662	-166.076	-234.43		454.272	683.169	713.765	904.275	344.254	544.187		526.462	-2255.92	-785.698	-1671.83	9.51862	-1004.76
513.172	-61.6262	72.3152	-44.6914	136.486	51.214		454.282	353.462	441.903	590.261	137.519	255.364		526.472	-1683.8	-255.513	-1076.73	412.102	-506.838
513.182	74.2166	33.4434	8.29699	72.9583	82.8667		454.292	-138.198	192.007	151.616	15.3247	-88.1478		526.482	-1088.52	213.189	-467.724	779.095	-42.785
513.192	101.265	22.7162	40.7441	0.297768	29.829		454.302	-329.289	-59.7902	-117.748	-19.9819	-256.938		526.492	-590.16	526.938	-30.3639	1005.64	327.564
513.202	-88.576	105.639	-28.1803	52.5365	-1.24557		454.312	-539.174	-322.797	-249.229	-320.481	-382.219		526.502	-611.207	187.429	-203.015	561.296	80.6581
513.212	-202.735	-108.565	-180.857	-201.973	-208.501		454.322	-510.701	-394.56	-276.69	-368.622	-433.106		526.512	-476.831	-126.912	-326.593	161.618	-189.519
513.222	-490.695	-342.541	-433.122	-628.986	-506.251		454.332	-334.143	-348.415	-8.25147	-193.921	-233.873		526.522	-189.679	-106.105	-177.454	122.305	-35.5982
513.232	-364.216	-173.767	-232.398	-333.274	-264.347		454.342	-328.091	-433.113	-168.953	-310.999	-306.466		526.532	89.6575	-198.158	-107.264	44.7009	10.3847
513.242	-563.27	-336.509	-452.2	-365.586	-399.472		454.352	-453.561	-646.968	-327.917	-633.311	-683.332		526.542	328.371	-240.081	-29.2282	-96.913	31.3269
513.252	-338.35	-384.292	-349.82	-437.314	-269.204		454.362	-311.282	-549.488	-191.544	-660.662	-587.529		526.552	617.612	-277.6	188.211	-108.616	225.636
513.262	27.667	68.7256	165.699	76.5895	165.605		454.372	-118.683	-287.839	50.1885	-406.674	-356.291		526.562	1006.39	-217.663	557.857	78.7879	519.929
513.272	-235.716	-213.805	-236.946	-190.991	-207.338		454.382	288.255	-73.735	355.38	-217.128	-58.4846		526.572	1607.19	53.8621	978.583	284.375	953.129
513.282	-438.939	-255.869	-333.024	-235.576	-254.72		454.392	403.561	187.941	533.021	-25.3602	99.6798		526.582	2115.17	516.023	1539.03	693.792	1388.93
513.292	-73.0229	-252.029	-119.373	-237.443	-148.972		454.402	310.547	355.231	501.896	154.318	115.79		526.592	2150.7	793.134	1713.33	909.941	1483.4
513.302	-340.831	-457.291	-406.496	-428.128	-346.285		454.412	256.388	326.262	565.354	116.982	-34.2719		526.602	2047.65	986.507	1740.58	1045.9	1473.04
513.312	-253.283	-186.262	-233.95	-165.201	-203.954		454.422	723.66	780.954	1048.17	453.461	408.275		526.612	2082.14	1233.62	1784.97	1207.87	1520.02
513.322	-432.59	-440.071	-433.401	-478.151	-530.206		454.432	1493.98	1491.65	1819.2	1017.44	1222.56		526.622	2000.87	1216.2	1787.62	1126.43	1436.84
513.332	-222.177	-409.852	-270.409	-573.75	-359.26		454.442	1137.52	1277.32	1601.34	806.86	988.088		526.632	2054.16	1313.98	1853.05	1128.23	1465.92
513.342	-254.476	-233.8	-267.949	-345.691	-308.685		454.452	869.341	871.887	1069.65	347.316	487.704		526.642	2043.98	1338.1	1821.56	1068.5	1392.91
513.352	-183.472	-136.298	-187.112	-140.368	-102.506		454.462	370.714	408.021	609.273	39.1037	122.775		526.652	1949.99	1173.64	1674.11	788.54	1130.95
513.362	-312.414	-280.138	-316.41	-286.282	-201.336		454.472	69.4424	176.398	261.32	-91.2954	-54.3158		526.662	1453.95	697.178	1058.28	239.123	473.773
513.372	-117.479	-164.966	-108.919	-162.968	-69.4463		454.482	-380.618	-109.414	-306.096	-281.67	-445.463		526.672	1098.11	366.094	699.284	-187.368	90.2422
513.382	252.523	198.489	171.353	317.833	238.843		454.492	-554.659	-3.6076	-395.606	-132.665	-462.25		526.682	719.807	-342.086	179.323	-1084.36	-503.765
513.392	198.346	-2.77673	104.24	68.2845	54.9749		454.502	-913.396	-306.36	-741.079	-222.818	-625.939		526.692	189.304	-825.865	-352.405	-1342.45	-902.804
513.402	508.97	158.941	374.991	210.892	259.697		454.512	-809.595	-310.473	-642.46	-326.281	-615.915		526.702	-1375.03	-2004.22	-1969.07	-2031.22	-1956.9
513.412	277.006	291.251	267.49	291.298	172.136		454.522	-830.241	-234.255	-655.159	-269.303	-519.535		526.712	-3456.07	-3865.06	-4106.13	-3512.9	-3704.3
513.422	-90.4503	-2.27782	-99.4147	-40.214	-72.1449		454.532	-984.741	-513.857	-853.258	-451.893	-651.719		526.722	-3930.78	-3109.06	-3711.93	-3257.2	-3585.85
513.432	416.331	361.284	371.77	474.675	453.96		454.542	-758.73	-379.139	-727.393	-397.612	-564.288		526.732	-4264.62	-2025.52	-3363.63	-1899.34	-2991.97
513.442	240.184	291.723	166.287	521.637	308.734		454.552	-460.492	-159.845	-548.402	-207.707	-303.698		526.742	-2985.62	-807.621	-1898.01	-574.041	-1620.9
513.452	-230.128	-248.739	-318.665	-166.334	-257.957		454.562	-695.048	-439.659	-801.047	-428.367	-520.533		526.752	-1224.24	361.959	-320.402	527.108	-206.342
513.462	-414.864	-456.234	-469.42	-538.288	-408.073		454.572	-683.128	-481.794	-831.67	-449.329	-537.503		526.762	55.363	1130.76	768.335	1214.91	777.655
513.472	-247.815	-208.684	-276.972	-440.216	-284.131		454.582	-536.914	-270.669	-631.894	-215.732	-319.485		526.772	1085.31	1683.78	1583.66	1699.99	1517.32
513.482	80.3776	52.7899	40.2729	90.6004	114.828		454.592	-128.61	-153.842	-401.631	-122.601	-106.146		526.782	1824.01	2052.08	2143.06	2004.66	2003.9
513.492	-137.061	49.8825	-67.9644	-4.48689	-48.7722		454.602	91.0127	-40.2673	-176.177	-18.6812	132.549		526.792	2313.82	2254.92	2491.82	2196.45	2336.39
513.502	-70.398	154.266	38.6265	221.693	28.4011		454.612	119.542	28.8992	-136.791	67.0341	166.213		526.802	2670.73	2345.5	2733.56	2286.09	2533.59
513.512	196.982	334.978	317.889	484.206	332.123		454.622	-184.852	-373.815	-519.496	-348.029	-240.463		526.812	2737.62	2256.52	2725.8	2181.14	2558.02
513.522	474.679	511.546	590.344	634.348	590.06		454.632	-407.489	-395.423	-683.452	-459.131	-366.158		526.822	2759.67	2164.2	2741.08	2094.14	2497.3
513.532	216.13	157.743	159.981	207.482	175.278		454.642	-204.365	-509.73	-582.829	-388.907	-239.479		526.832	2695.48	2075.53	2656.26	1941.63	2318.24
513.542	525.729	277.07	417.056	235.725	367.222		454.652	148.916	-228.422	-262.531	-196.983	-26.0923		526.842	2316.22	1704.71	2216.07	1518.47	1953.09
513.552	412.212	188.943	327.927	168.348	316.8		454.662	334.075	31.0083	-91.664	49.3499	148.786		526.852	2315.54	1638.42	2212.41	1139.13	1787.84
513.562	374.408	239.644	387.361	381.121	357.216		454.672	603.096	317.214	231.285	361.364	473.117		526.862	-24.0283	-783.941	-554.181	-384.059	-284.509
513.572	252.418	200.56	258.886	303.118	270.602		454.682	245.861	41.9756	-163.868	162.199	198.13		526.872	-2960.43	-4018.19	-3287.74	-4825.52	-3683.17
513.582	-289.6	4.86701	-201.409	-78.3517	-241.211		454.692	388.305	23.3147	53.2613	194.105	413.883		526.882	-1925.39	-1511.39	-1309.44	-3290.2	-2047.57
513.592	-543.605	-414.957	-469.96	-745.51	-594.542		454.702	592.789	121.684	208.097	346.718	555.818		526.892	-1079.92	359.397	-283.662	482.53	272.575
513.602	333.48	286.014	403.976	65.2722	197.509		454.712	402.526	-234.419	-131.281	121.01	302.876		526.902	-2696.22	-1163.76	-2013.27	-985.183	-1448.17
513.612	340.959	253.394	307.919	88.8929	284.819		454.722	647.004	268.29	123.108	453.888	544.4		526.912	-3723.62	-1938.61	-3030.08	-1491.71	-2364.33
513.622	689.782	472.13	686.692	263.361	567.784		454.732	961.357	534.537	364.633	627.29	809.036		526.922	-3483.1	-1528.15	-2744.88	-1031.14	-2066.99
513.632	255.564	271.331	279.598	280.426	187.833		454.742	732.236	381.723	219.397	544.951	731.039		526.932	-2839.21	-966.435	-2137.88	-348.778	-1492.28
513.642	-228.63	-146.956	-175.466	-224.997	-266.266		454.752	812.733	352.025	268.423	514.226	743.159		526.942	-2174.14	-349.833	-1498.53	264.064	-821.565
513.652	426.602	240.657	324.85	187.487	272.547		454.762	757.197	520.797	303.281	602.361	791.1		526.952	-1235.14	483.891	-522.094	1029.38	75.8663
513.662	-59.7263	150.976	-18.054	191.726	114.805		454.772	238.046	96.7917	-127.238	374.664	358.422		526.962	-567.257	911.133	34.1875	1407.14	604.854
513.672	-58.9203	-41.4166	-78.974	-46.7686	-83.4511		454.782	368.931	244.346	6.59666	481.791	480.279		526.972	-523.435	671.759	10.3648	1051.84	369.569
513.682	274.282	182.808	283.49	38.5752	231.086		454.792	443.096	141.603	30.752	418.717	492.843		526.982	-314.601	530.728	54.3832	719.543	200.045
513.692	-262.887	38.849	-167.404	81.3074	-115.226		454.802	-92.3225	-169.475	-454.074	171.888	61.7557		526.992	288.133	709.673	494.491	862.723	555.514
513.702	-356.459	-159.225	-265.283	-160.278	-288.217		454.812	-304.035	-369.402	-733.322	-198.291	-257.739		527.002	977.577	988.74	966.232	1108.68	1070.73
513.712	-100.412	38.4075	-12.9711	35.7031	-40.7892		454.822	-162.753	-235.761	-491.034	-113.856	-70.1909		527.012	1486.38	1085.39	1265.2	1163.54	1266.07
513.722	-93.5829	-76.085	-178.069	-113.406	-189.602		454.832	136.292	53.4406	-289.187	153.058	162.652		527.022	1829.4	1055.73	1391.86	1036.54	1316.5
513.732	193.849	331.116	279.517	340.584	271.914		454.842	444.866	321.074	47.9885	372.392	444.333		527.032	2096.9	950.859	1507.43	951.966	1400.14
513.742	-116.076	37.9795	-154.449	26.843	-13.8105		454.852	150.519	130.803	-153.031	22.1788	125.098		527.042	2088.03	628.697	1412.95	600.868	1145.34
513.752	8.06102	-106.16	-86.5477	-117.451	-48.1257		454.862	-60.6674	60.7332	-287.602	-11.1305	61.3946		527.052	2151.84	275.171	1329.91	69.6943	829.156
513.762	121.822	157.852	92.9494	127.525	100.272		454.872	172.849	160.676	-45.1662	191.058	212.107		527.062	2789.94	81.307	1591.82	-212.12	1024.28
513.772	-257.495	-157.534	-274.621	-52.8561	-213.903		454.882	-216.268	-8.86816	-285.609	-46.7101	-142.337		527.072	2241.18	-734.224	872.794	-991.381	289.647
513.782	67.2256	-190.521	-137.087	-119.035	-128.287		454.892	-253.71	-108.352	-301.621	-7.7898	-145.905		527.082	850.349	-1284.77	-48.2432	-1360.05	-457.9
513.792	271.817	25.7966	124.453	-45.9796	177.183		454.902	-44.7828	11.8657	-67.1559	39.8476	77.2403		527.092	-84.8825	-1278.55	-566.753	-1173.92	-803.06
513.802	-102.486	-5.27284	-135.257	55.6601	-7.43162		454.912	-70.573	27.7362	37.249	269.005	129.562		527.102	-338.895	-1064.22	-637.461	-854.021	-713.593
513.812	-276.528	-223.253	-320.099	-258.742	-280.141		454.922	-241.372	-105.981	-38.5157	118.209	-70.6911		527.112	-252.841	-826.405	-513.774	-685.399	-588.924
513.822	553.93	203.688	387.687	192.011	397.904		454.932	-77.7868	-136.14	78.8567	56.1671	8.18745		527.122	-105.987	-778.533	-434.565	-739.541	-592.561
513.832	-15.6643	40.5014	21.7145	6.98446	75.843		454.942	45.4374	-262.213	282.861	-77.9713	101.421		527.132	233.841	-737.786	-226.849	-899.156	-566.394
513.842	-154.198	-204.668	-141.674	-184.539	-84.9005		454.952	181.035	-329.725	298.745	-60.2457	207.228		527.142	751.223	-572.919	211.204	-649.59	-211.017
513.852	109.099	82.8853	58.2565	43.976	73.2015		454.962	166.161	-330.541	254.799	-77.9652	176.941		527.152	383.836	-1024.59	-291.415	-1118.08	-615.71
513.862	49.3672	63.5424	73.8461	156.204	54.2098		454.972	338.774	-83.3703	456.187	83.6846	203.984		527.162	-1569.04	-2938.5	-2463.99	-2445.09	-2363.68
513.872	-18.048	-37.1187	4.06562	39.0118	55.9736		454.982	-12.4485	-522.21	91.147	-317.302	-140.239		527.172	-3782.25	-4254.84	-4403.49	-4120.85	-4287.25
513.882	-274.687	-77.4794	-154.504	103.983	-175.636		454.992	-607.029	-766.818	-494.079	-516.391	-513.602		527.182	-4668.77	-3103.17	-4092.71	-3185.45	-4001.23
513.892	-367.881	-379.693	-326.597	-292.614	-384.268		455.002	-800.969	-634.846	-602.398	-528.395	-728.023		527.192	-4204.39	-1811.62	-3106.38	-1419.99	-2737.09
513.902	-215.367	-238.422	-224.652	-72.863	-178.795		455.012	-615.277	-506.503	-428.346	-593.257	-528.329		527.202	-2340.8	-245.611	-1256.22	35.0324	-1001.08
513.912	-560.954	-522.135	-498.637	-358.043	-526.799		455.022	-775.878	-682.992	-614.823	-733.122	-665.166		527.212	-463.155	868.279	282.505	1077.81	417.356
513.922	-679.117	-487.774	-558.411	-373.709	-592.474		455.032	-867.17	-642.918	-549.338	-549.571	-696.292		527.222	1035.88	1671.36	1475.41	1803.79	1518.7
513.932	-301.793	-402.935	-326.184	-367.536	-345.274		455.042	-323.705	-104.042	-111.589	-105.041	-287.317		527.232	2157.92	2317.72	2355.68	2315.01	2310.36
513.942	-350.481	-341.542	-328.31	-122.37	-284.465		455.052	-215.541	-52.3383	4.65636	-30.516	-222.205		527.242	2863.89	2595.94	2844.67	2589.35	2759.17
513.952	-752.441	-699.011	-686.17	-622.808	-732.455		455.062	-145.916	-107.055	69.5595	-60.3658	-150.364		527.252	3270.83	2755.66	3113.73	2675.87	2996.96
513.962	-65.5086	-140.028	-128.697	-40.3421	-128.775		455.072	-147.714	62.8136	302.883	48.0652	-87.2291		527.262	3482.77	2858.32	3262.2	2704.39	3108.38
513.972	-515.664	-467.788	-505.359	-349.333	-537.685		455.082	-438.404	-205.02	19.8791	-193.015	-347.705		527.272	3507.86	2777.84	3226.58	2596.33	3042.99
513.982	-827.707	-516.882	-755.469	-380.23	-587.745		455.092	-659.651	-404.434	-171.575	-301.835	-486.558		527.282	3301.45	2549.19	2958.11	2351.34	2787.48
513.992	-548.286	-330.157	-399.453	-296.304	-545.734		455.102	-734.763	-389.667	-206.072	-294.549	-453.296		527.292	2945.78	2236.59	2585.25	1933.28	2472.41
514.002	-194.819	-23.6215	-92.1646	-271.79	-197.23		455.112	-450.414	-229.133	29.5037	-245.319	-190.279		527.302	1151.65	308.875	463.443	611.363	803.122
514.012	-447.942	-232.863	-320.059	-520.572	-390.967		455.122	-430.015	-86.7807	124.707	-70.1223	-161.507		527.312	-3906.79	-4838.2	-4683.1	-4965.81	-4401.97
514.022	-479.544	-357.089	-452.302	-511.912	-408.639		455.132	-601.093	-25.4807	6.05886	-116.498	-299.456		527.322	-3248.34	-2567.35	-2881.94	-4515.05	-3434.05
514.032	-37.6499	-136.545	-53.035	-140.203	29.3586		455.142	-476.319	21.5674	152.437	-193.018	-245.795		527.332	-848.766	-0.958785	-491.586	-271.8	-214.997
514.042	-438.015	-354.202	-340.511	-437.653	-381.574		455.152	261.599	492.844	786.998	307.155	331.475		527.342	-108.31	928.906	294.01	793.652	639.344
514.052	-100.882	-77.1072	-21.4297	-70.0885	-51.0747		455.162	403.06	610.693	860.605	360.944	353.433		527.352	-2397.49	-1016.04	-1924.95	-866.597	-1486.12
514.062	-165.925	64.8218	47.0718	152.563	6.76648		455.172	834.773	819.898	1098.15	596.957	641.501		527.362	-2635.34	-1170.68	-2103.5	-983.868	-1668.73
514.072	-380.639	-43.1331	-194.444	-64.5263	-288.279		455.182	463.045	781.508	881.459	590.929	361.667		527.372	-2333.88	-834.876	-1784.77	-562.193	-1398.49
514.082	13.8932	124.524	39.172	126.955	2.77995		455.192	277.791	669.093	681.363	203.222	184.727		527.382	-1562.59	-224.081	-1114.2	87.1685	-764.346
514.092	-86.3416	187.234	90.9273	239.319	69.4206		455.202	299.938	519.062	660.055	81.3493	165.261		527.392	-542.487	461.474	-234.874	681.569	9.28301
514.102	27.3104	129.663	68.7032	180.8	98.5917		455.212	546.776	774.95	863.349	243.026	393.81		527.402	305.751	940.894	583.079	1183.3	687.334
514.112	474.835	341.657	478.615	367.776	503.189		455.222	683.168	788.085	974.024	320.345	540.489		527.412	911.909	1219.09	1018.13	1357	1080.55
514.122	544.868	437.337	558.236	500.706	608.376		455.232	689.54	770.362	829.401	178.952	336.203		527.422	1317.31	1400.42	1326.2	1394.36	1255.67
514.132	1038.35	628.804	923.638	699.06	1023.44		455.242	461.219	774.592	620.069	258.083	203.566		527.432	1406.08	1243.59	1350.96	1175.16	1157.53
514.142	1585.55	843.218	1397.96	950.917	1497.68		455.252	154.363	388.455	227.08	-114.052	-71.6105		527.442	1277.46	851.319	1040.64	740.697	836.897
514.152	1746.36	971.623	1456.98	1033.41	1573.41		455.262	-105.339	200.998	-52.3451	-188.219	-269.193		527.452	1547.85	688.301	1028.05	456.166	769.896
514.162	1500.77	776.922	1220.64	728.6	1247.38		455.272	-607.982	-94.4649	-461.04	-409.144	-649.816		527.462	-1236.84	-3110.14	-2581.19	-2739.82	-2230.73
514.172	1464.51	778.411	1272.54	664.382	1258.67		455.282	-951.714	-554.748	-769.669	-541.302	-839.248		527.472	-3738.09	-4556.43	-4324.97	-6068.64	-4866.86
514.182	1338.58	378.568	999.554	225.917	873.996		455.292	-738.402	-773.819	-911.12	-819.091	-838.886		527.482	-3497.39	-3012.12	-3020.56	-3762.54	-3230.78
514.192	915.714	262.811	694.209	-14.2419	549.798		455.302	57.0742	-326.035	-253.704	-475.397	-295.707		527.492	1355.15	1378.25	1694.25	1382.35	1803.73
514.202	396.503	444.113	384.151	104.086	261.916		455.312	604.729	234.613	498.646	69.3787	250.217		527.502	-545.555	-86.9586	-206.974	48.0485	8.88694
514.212	401.216	418.593	285.909	222.666	235.025		455.322	1149.05	566.995	918.115	366.927	685.751		527.512	-2408.27	-1392.47	-1922.62	-1031.77	-1575.21
514.222	138.399	275.465	97.4228	316.131	184.905		455.332	1464.04	957.348	1270.3	695.935	944.914		527.522	-2914.4	-1409.23	-2241.49	-1031.78	-1837.71
514.232	-296.94	-40.0954	-198.095	-89.4734	-239.432		455.342	931.667	414.621	757.412	349.066	485.453		527.532	-2738.97	-842.833	-1808.05	-321.06	-1343.73
514.242	-161.565	30.3732	-91.9359	76.9286	-92.0283		455.352	1060.31	419.317	865.002	327.434	590.276		527.542	-2339.6	-260.95	-1266.8	304.878	-845.838
514.252	-732.454	-373.665	-580.655	-342.148	-521.522		455.362	511.112	239.953	289.103	117.108	116.745		527.552	-2254.31	-373.547	-1307.04	-6.9763	-1084.75
514.262	-573.91	-367.328	-514.828	-383.475	-466.889		455.372	-90.029	-334.134	-370.034	-275.953	-411.645		527.562	-1647.61	-307.342	-948.59	-166.65	-965.799
514.272	-287.582	127.979	-98.7556	122.297	-123.821		455.382	-777.677	-851.767	-905.517	-642.514	-944.72		527.572	-736.493	186.665	-238.774	282.506	-317.263
514.282	-435.386	-126.304	-287.342	-40.5434	-314.864		455.392	-1061.11	-914.872	-1189.2	-734.405	-1072.58		527.582	348.624	759.438	633.332	878.696	484.19
514.292	-78.4039	45.9363	-43.133	144.292	-106.077		455.402	-1233.47	-1175.25	-1469.67	-877.758	-1258.34		527.592	1208.88	1155.45	1286.99	1289.11	1115.51
514.302	-360.642	-69.5653	-264.878	30.7879	-258.19		455.412	-1077.75	-1168.21	-1370.15	-841.764	-1117.23		527.602	1860.82	1531.62	1720.67	1613.26	1592.76
514.312	-739.554	-386.144	-559.219	-454.608	-635.185		455.422	-717.983	-888.238	-1085.97	-815.879	-822.934		527.612	2322.17	1755.84	2033.85	1811.08	1915.68
514.322	-365.777	-154.206	-264.313	-264.458	-332.672		455.432	-181.493	-427.905	-596.444	-404.945	-401.241		527.622	2727.3	1911.59	2315.59	1943.86	2191.39
514.332	-220.276	115.852	-121.211	108.034	-155.068		455.442	414.105	92.9699	-114.962	-130.909	28.2313		527.632	3010.06	2058.8	2529.54	2011.3	2324.71
514.342	-327.556	-64.3561	-347.227	-81.8481	-335.162		455.452	387.987	58.2304	-185.359	-99.0852	85.8143		527.642	3163.35	2044.89	2565.2	2019.94	2393.17
514.352	233.463	233.615	175.339	208.642	93.5151		455.462	-115.327	-181.417	-579.533	-136.93	-195.342		527.652	3200.71	1935.59	2504.58	1922.76	2375.39
514.362	-88.3522	-115.965	-180.594	5.01322	-216.369		455.472	-180.191	-312.17	-679.196	-200.714	-335.523		527.662	3282.03	2048.5	2571.05	1897.54	2396.2
514.372	-117.257	-280.39	-338.215	-310.385	-351.157		455.482	-288.973	-271.001	-679.454	-127.118	-224.122		527.672	3258.64	2087.54	2530.1	1887.05	2413.86
514.382	89.8389	66.7916	0.885391	48.2478	21.1145		455.492	-1692.46	-1064.4	-1728.16	-818.728	-1173.29		527.682	3297.17	2032	2534.52	1807.14	2384.26
514.392	216.506	134.616	199.871	198.331	232.567		455.502	-1651.48	-917.154	-1590.25	-879.036	-1206.14		527.692	3386.16	1965.07	2597.25	1741.36	2401.13
514.402	-66.7629	-111.267	-102.16	-60.7593	-52.9907		455.512	-1608.49	-446.587	-1359.93	-218.554	-813.773		527.702	3143.45	1701.9	2352.18	1415.19	2106.2
514.412	10.4339	-37.4687	-32.5846	-80.2241	-87.6426		455.522	-1979.18	-770.925	-1703.36	-559.883	-1231.76		527.712	3699.99	1865.57	2853.1	1482.88	2472.04
514.422	-583.386	-360.396	-501.436	-433.865	-575.929		455.532	-2329.15	-1339.66	-1966.21	-1124.01	-1628.84		527.722	2385.82	-334.406	735.151	-18.3821	681.823
514.432	-575.4	-586.687	-626.452	-875.107	-651.623		455.542	-1982.18	-1075.3	-1546.08	-915.867	-1378.77		527.732	-3579.6	-4785	-4281.04	-5676.28	-4798.63
514.442	73.902	-9.51707	60.7082	-177.613	-25.0793		455.552	-920.416	-240.097	-456.338	-39.2028	-324.542		527.742	-4074.45	-3799.69	-3822.54	-4460.49	-4176.69
514.452	153.12	97.7544	163.402	111.433	144.2		455.562	277.241	589.907	701.506	863.686	784.068		527.752	-1156.78	-452.364	-842.146	-413.783	-641.19
514.462	-278.163	-64.8986	-138.302	79.7536	-41.4912		455.572	1478.19	1468.31	1820.12	1723.76	1898.51		527.762	-1790.39	-983.835	-1469.89	-884.412	-1177.05
514.472	-349.716	-208.333	-335.877	-182.646	-267.59		455.582	2297.71	2166.94	2602.73	2408.72	2712.82		527.772	-1966.49	-1054.46	-1563.61	-895.202	-1334.77
514.482	-342.87	-241.122	-360.153	-421.708	-372.814		455.592	2946.72	2516.69	3160.97	2817.61	3218.85		527.782	-1844.79	-792.483	-1387.98	-631.008	-1183.18
514.492	-458.661	-226.836	-326.629	-336.882	-299.798		455.602	3241.67	2582.36	3418.56	2940.93	3404.15		527.792	-1451.95	-399.462	-991.1	-142.46	-774.012
514.502	-184.02	-121.029	-175.317	-101.243	-107.626		455.612	3199.38	2424.45	3289.32	2762.14	3296.38		527.802	-849.08	46.0371	-391.866	340.603	-208.557
514.512	-54.9497	8.28429	-31.296	96.5205	39.9073		455.622	3177.51	2188.77	3077.74	2546.95	3090.18		527.812	-43.4011	617.277	315.072	799.995	430.166
514.522	-274.167	-77.9842	-167.003	56.006	-81.8269		455.632	3331.63	2227.29	3081.53	2595.87	3177.91		527.822	646.815	951.962	857.409	1048.87	870.159
514.532	73.0163	62.3305	95.9311	238.722	224.672		455.642	3247.36	1775.71	2761.98	2151.54	2778.64		527.832	1040.63	1050.47	1179.93	1084.36	1085.79
514.542	75.7709	16.7874	60.3488	222.089	192.999		455.652	4172.36	1852.57	3050.64	1866.46	3069.09		527.842	1080.44	899.051	1130.57	857.908	964.066
514.552	110.094	39.8023	69.0744	168.997	123.15		455.662	4146.95	2375.25	3363.87	1719.99	3218.15		527.852	1149.27	796.139	1135.97	668.584	881.024
514.562	-93.5382	-108.929	-92.3312	-6.16323	-20.651		455.672	994.01	255.531	700.037	-76.2806	431.077		527.862	-632.082	-1450.65	-1192.86	-967.934	-942.997
514.572	-65.233	-150.174	-163.368	-75.5776	-40.83		455.682	-1280.21	-1028.95	-1162.62	-995.137	-1265.25		527.872	-2623.41	-3992.9	-3402.4	-4685.82	-3728.97
514.582	-51.6558	172.489	114.721	245.512	154.03		455.692	-2067.73	-1576.09	-1976.37	-1482.45	-1805.3		527.882	-3148.17	-2910.32	-2582.31	-4860.13	-3696.25
514.592	189.172	263.999	257.284	364.073	335.037		455.702	-722.157	-526.241	-816.257	-466.523	-477.598		527.892	-66.2423	69.6525	505.953	-13.3203	571.23
514.602	69.9881	9.04203	7.83617	56.0139	-2.34299		455.712	-188.302	128.436	-189.875	50.1753	-48.8865		527.902	377.417	703.576	781.063	710.078	878.038
514.612	-320.44	-448.483	-396.825	-553.542	-486.744		455.722	-1463.76	-1125.21	-1442.86	-984.787	-1260.15		527.912	-1893.81	-1287.57	-1474.13	-983.632	-1279.23
514.622	-277.364	-352.383	-327.553	-468.252	-376.534		455.732	-2338.66	-1968	-2338.71	-1629.89	-2060.07		527.922	-1935.5	-1118.84	-1493.87	-752.21	-1296.68
514.632	-244.862	-221.007	-188.936	-258.076	-171.976		455.742	-2812.84	-2439.47	-2831.8	-1983.69	-2518.68		527.932	-1597.93	-659.954	-1094	-267.318	-921.735
514.642	-232.348	-149.087	-262.004	-210.922	-234.545		455.752	-3291.33	-2944.56	-3418.19	-2618.43	-3130.12		527.942	-823.089	-40.5311	-388.606	367.739	-253.391
514.652	74.9068	-57.1653	14.1064	-54.5632	80.9393		455.762	-3154.91	-2826.05	-3189.87	-2726.74	-2837.24		527.952	165.689	637.586	454.424	1021.31	568.4
514.662	39.9353	-91.438	-95.699	35.1956	47.1207		455.772	-2638.31	-2215.29	-2494.16	-1979.71	-2174.83		527.962	915.347	1113.33	1091.55	1372.81	1130.84
514.672	-55.9132	-257.747	-237.813	-163.744	-99.1656		455.782	-1928.93	-1895.44	-1990.04	-1768.92	-1758.52		527.972	1274.57	1256.28	1357.36	1420.97	1305.69
514.682	431.26	276.504	371.992	383.963	441.932		455.792	-603.557	-818.234	-637.15	-848.088	-579.961		527.982	1566.24	1292.51	1591.34	1362.21	1439.01
514.692	317.689	213.1	263.896	188.439	169.107		455.802	598.766	140.583	402.239	180.331	433.063		527.992	1812.06	1267.44	1703.47	1294.76	1477.91
514.702	297.524	353.756	293.237	375.617	223.78		455.812	766.604	341.042	679.033	370.993	683.167		528.002	1908.93	1101.03	1661.74	1161.69	1456.53
514.712	-328.28	-257.985	-304.533	-380.832	-430.51		455.822	893.027	691.755	869.932	488.742	769.108		528.012	1756.61	651.174	1302.6	882.28	1327.81
514.722	74.7423	-85.8779	73.9749	-262.961	-65.4916		455.832	739.809	615.178	675.782	407.601	572.585		528.022	-2495.96	-3795.81	-3355.82	-2849.56	-2780.63
514.732	348.961	276.397	316.589	140.544	259.937		455.842	165.222	231.565	272.31	139.56	234.54		528.032	-4777.72	-5076.49	-5086.49	-5938.99	-5287.67
514.742	23.8328	133.073	123.863	48.8816	99.5598		455.852	-424.644	260.336	-131.891	18.4695	-241.589		528.042	-2907.24	-2117.58	-2334.97	-2534.67	-2339.33
514.752	31.959	83.1227	62.5762	81.8327	65.9438		455.862	-517.605	153.498	-393.962	-264.524	-388.021		528.052	-2038.34	-937.429	-1275.96	-737.112	-966.614
514.762	214.325	67.2194	153.44	98.2394	158.511		455.872	-515.048	198.637	-490.61	-248.407	-443.967		528.062	-1471.38	-550.234	-901.286	-230.916	-599.906
514.772	275.269	221.591	261.445	162.291	227.862		455.882	-346.263	463.445	-315.467	-33.7337	-316.152		528.072	-902.705	-103.393	-483.247	187.766	-202.585
514.782	388.773	323.068	413.089	321.48	358.803		455.892	-45.656	556.654	-138.599	2.47987	-98.8752		528.082	-181.847	456.119	188.44	732.916	416.623
514.792	124.708	159.23	209.803	152.921	78.641		455.902	-425.271	296.836	-453.561	-15.3275	-290.312		528.092	784.69	1057.31	977.995	1334.41	1149.27
514.802	-32.0068	30.824	-62.9479	-0.101912	-31.721		455.912	-513.298	187.181	-583.234	-246.293	-492.981		528.102	1646.99	1591.29	1684.9	1787.26	1816.59
514.812	-70.1317	-278.964	-193.664	-305.807	-197.017		455.922	-466.164	188.698	-433.905	-280.962	-472.994		528.112	2218.44	1893	2192.4	1971.33	2191.07
514.822	-177.566	-161.822	-166.392	-100.659	-70.3982		455.932	-285.834	10.6866	-498.794	-359.723	-401.559		528.122	2500.17	1886.41	2335.2	1955.09	2265.5
514.832	-395.007	-364.197	-399.186	-277.122	-328.226		455.942	-47.1544	-98.1933	-292.646	-411.007	-354.709		528.132	1935.04	1100.38	1615.66	990.42	1365.94
514.842	-174.068	-245.428	-110.854	-339.88	-197.941		455.952	84.2377	-270.862	-273.558	-473.824	-215.121		528.142	1393.64	292.62	899.145	235.367	694.174
514.852	114.567	99.3055	169.026	130.087	193.133		455.962	793.358	362.302	414.11	188.824	376.904		528.152	-943.015	-2574.47	-1958.26	-1993.18	-1670.31
514.862	34.5104	-108.366	17.9904	-202.223	-69.9588		455.972	488.152	262.105	301.592	251.227	286.699		528.162	-2232.41	-3122.9	-2819.96	-4018.37	-3162.52
514.872	-2.09182	12.62	108.841	27.8229	55.879		455.982	-142.006	-224.886	-181.819	-152.474	-173.708		528.172	-2183.29	-975.358	-1702.45	-1674.49	-1853
514.882	446.019	217.546	429.658	218.955	305.954		455.992	146.482	-77.3309	60.0472	53.4584	34.4311		528.182	-2111.16	-423.997	-1269.15	-509.895	-1018.94
514.892	434.151	383.284	446.173	439.943	349.261		456.002	283.136	20.7543	243.717	180.853	162.83		528.192	-456.686	616.116	158.117	491.138	208.4
514.902	382.48	249.188	416.275	229.605	292.226		456.012	-482.248	-561.734	-469.607	-242.018	-463.218		528.202	232.872	954.923	648.265	952.782	691.322
514.912	524.557	302.193	500.728	250.918	298.721		456.022	-88.3043	-387.274	-114.711	-113.015	-186.744		528.212	998.038	1408.28	1270.27	1475.94	1325.9
514.922	540.019	394.378	464.187	456.297	439.367		456.032	77.8073	-206.935	82.1562	38.2095	11.6381		528.222	1815.31	1856.9	1960.2	1918.21	1950.33
514.932	640.185	454.623	570.07	549.01	561.017		456.042	-85.1544	-314.019	-65.5433	5.36335	-113.77		528.232	2543.2	2221.25	2523.41	2240.56	2467.03
514.942	577.937	394.009	387.114	457.145	416.764		456.052	127.027	-415.18	28.7634	-173.867	-193.689		528.242	2795.98	2259.2	2648.05	2250.69	2611.57
514.952	269.664	280.08	149.462	379.171	153.847		456.062	-7.61589	-411.171	-43.4877	-220.096	-385.516		528.252	2767.35	2033.1	2551.67	1998	2476.35
514.962	121.457	180.506	70.199	248.665	109.003		456.072	363.029	-74.0702	333.464	-70.2559	-1.80896		528.262	2145.59	1250.11	1847.05	1378.71	1814.22
514.972	-121.963	82.6376	-119.613	215.253	-80.7986		456.082	945.36	582.953	1004.09	635.203	728.765		528.272	824.089	-285.796	245.35	449.476	561.287
514.982	-343.585	-362.329	-463.151	-368.265	-502.554		456.092	240.305	248.295	397.655	284.929	180.555		528.282	-2470.04	-2820.02	-2949.33	-2366.44	-2656.81
514.992	-225.738	-348.481	-351.33	-232.046	-248.049		456.102	349.14	437.007	525.58	335.01	314.416		528.292	-4128.88	-3670.09	-4039.78	-3982.87	-3942.08
515.002	-220.215	-347.006	-312.696	-297.233	-272.46		456.112	528.084	710.192	895.783	711.488	746.493		528.302	-1972.96	-454.227	-1110.13	-353.768	-996.88
515.012	-155.088	-371.32	-295.534	-374.648	-321.39		456.122	384.568	619.63	735.603	732.906	606.882		528.312	-896.623	550.237	-20.1189	540.781	87.6847
515.022	-24.4355	-126.002	-74.3321	-65.4781	-33.3279		456.132	-156.019	130.199	216.775	337.966	111.814		528.322	-76.812	849.862	517.928	881.302	582.304
515.032	40.8456	-91.6395	-45.5072	-61.4676	-29.3775		456.142	-888.119	-330.794	-425.798	-159.432	-506.254		528.332	806.471	1289.27	1230.47	1315.42	1162.39
515.042	103.914	-163.407	-27.4487	-291.15	-55.3443		456.152	-91.8168	-104.535	188.393	127.444	129.032		528.342	1341.34	1504.45	1580.93	1508.29	1484.92
515.052	82.2642	84.3191	99.608	118.763	35.8694		456.162	515.903	211.983	595.92	428.959	569.038		528.352	1989.62	1829.33	2063.79	1827.12	1913.84
515.062	-323.139	-121.309	-179	-90.2579	-243.333		456.172	474.462	306.472	742.47	384.652	482.226		528.362	2325.95	1896.58	2218.05	1886.6	2090.49
515.072	-175.79	-194.164	-161.123	-197.517	-154.424		456.182	358.092	208.903	645.319	439.962	397.346		528.372	2274.82	1586.64	2031.83	1667.2	1952.73
515.082	150.246	15.7858	90.8644	-85.5587	64.6897		456.192	-6.4922	-240.633	208.885	5.38957	27.1818		528.382	1687.28	891.611	1325.78	1033.67	1320.97
515.092	-67.6495	-104.367	-101.387	-58.451	-64.1602		456.202	-358.243	-494.885	-103.621	-210.367	-210.268		528.392	967.63	-179.549	228.225	297.363	552.708
515.102	-137.078	-11.4615	-101.802	67.6343	5.12918		456.212	-983.66	-804.548	-697.824	-537.931	-727.679		528.402	498.831	-514.387	-424.978	117.296	87.4098
515.112	-163.529	-295.996	-239.361	-543.618	-355.956		456.222	-839.07	-866.115	-693.059	-684.746	-742.84		528.412	-440.37	-979.215	-1177.58	-490.932	-764.949
515.122	-159.302	-242.716	-200.213	-443.237	-189.64		456.232	-496.504	-890.499	-407.075	-584.584	-468.205		528.422	-765.166	-1417.14	-1529.95	-1394.37	-1385.39
515.132	21.2495	25.7375	24.5725	-135.008	49.4728		456.242	187.255	14.3012	379.229	69.6134	332.507		528.432	-219.111	-793.117	-851.797	-912.945	-913.318
515.142	-508.54	-369.67	-485.416	-595.615	-459.595		456.252	1199.39	583.597	1094.19	523.37	804.197		528.442	-1879.68	-2197.08	-2592.48	-2205.74	-2485.46
515.152	-605.088	-348.267	-512.228	-440.031	-486.547		456.262	857.367	759.36	908.572	679.353	699.362		528.452	-3336.29	-2706.41	-3528.61	-3338.1	-3628.46
515.162	-100.707	7.66359	-78.3396	-20.132	-18.6049		456.272	117.264	384.271	318.37	266.469	129.76		528.462	-2955.06	-1563.56	-2603.2	-1842.9	-2511.17
515.172	-38.3974	112.696	29.1509	154.198	135.031		456.282	-370.274	106.818	-89.0726	0.419126	-194.338		528.472	-1184.07	46.3849	-734.81	-229.798	-786.812
515.182	-49.7486	140.118	80.8066	118.188	104.976		456.292	-983.116	-49.3352	-613.856	-175.017	-522.301		528.482	222.1	957.893	505.25	587.475	298.063
515.192	-28.2639	169.207	140.892	170.761	186.772		456.302	-384.818	313.294	-105.967	-49.2426	-133.283		528.492	1188.6	1474.3	1309.47	1050.69	1004.87
515.202	-339.307	34.0438	-68.3561	218.319	114.611		456.312	377.753	646.569	531.368	344.462	505.639		528.502	1469.22	1409.24	1428.83	921.354	1057.17
515.212	2.27396	228.165	131.695	381.669	223.396		456.322	479.215	468.657	445.478	353.372	403.454		528.512	1476.39	1156.86	1222.58	672.546	911.276
515.222	11.8796	308.551	124.459	497.4	201.612		456.332	268.722	417.413	307.026	154.08	186.201		528.522	600.889	-178.186	-69.7129	-215.984	2.88927
515.232	-138.118	251.624	16.763	386.31	152.755		456.342	240.454	453.305	468.741	194.148	348.226		528.532	-1598.46	-2654.16	-2539.79	-2367.72	-2339.53
515.242	-242.69	248.278	19.3868	331.84	52.7241		456.352	123.62	268.656	250.992	108.749	272.557		528.542	-3017.45	-2804.42	-3327.33	-3520.35	-3600.8
515.252	26.5588	262.673	121.594	344.15	157.537		456.362	415.443	419.231	458.831	95.3757	404.952		528.552	-1902.22	-630.266	-1485.51	-1053.63	-1624.87
515.262	7.24549	174.251	90.8603	288.596	233.825		456.372	255.84	163.573	237.54	-12.751	157.629		528.562	-1021.43	420.333	-325.115	196.709	-396.12
515.272	-303.727	-123.652	-154.8	-150.906	-160.214		456.382	313.338	231.987	362.138	109.617	251.951		528.572	-75.0861	1000.42	454.549	810.72	336.774
515.282	-285.51	-88.4483	-151.402	-228.133	-232.474		456.392	384.078	228.992	362.465	80.0256	145.634		528.582	688.879	1362.53	1086.18	1224.19	900.82
515.292	-572.949	-483.077	-464.258	-733.41	-614.689		456.402	261.037	270.475	253.728	154.294	134.384		528.592	1310.18	1513.5	1533.06	1404.79	1248.48
515.302	-336.698	-381.666	-298.775	-672.981	-398.707		456.412	264.553	241.94	228.458	5.75461	-38.4914		528.602	1779.66	1518.26	1849.68	1522.16	1515.89
515.312	-180.554	-92.1219	-83.7921	-236.79	-64.0469		456.422	478.312	385.973	415.348	234.307	277.375		528.612	1883.85	1324.81	1767.86	1416.01	1504.17
515.322	48.1665	77.714	33.2508	115.716	74.3763		456.432	430.373	540.207	284.689	376.051	313.936		528.622	1473.04	814.946	1194.05	1035.18	1072.17
515.332	-183.488	157.699	-5.47026	224.15	63.7845		456.442	249.153	435.452	79.2456	207.609	70.4922		528.632	1183.17	264.415	724.466	659.455	678.38
515.342	247.774	244.678	346.738	427.82	440.889		456.452	180.76	207.965	41.7169	-29.9404	-79.6548		528.642	861.547	114.215	521.737	406.464	285.657
515.352	469.388	370.41	446.398	533.028	483.688		456.462	93.2514	311.615	14.6659	158.014	3.55684		528.652	679.162	-100.017	251.847	-20.741	-102.339
515.362	425.124	320.092	412.363	431.761	461.483		456.472	180.067	177.052	79.0913	110.354	31.3064		528.662	462.483	-263.274	61.648	-371.018	-445.435
515.372	342.588	254.147	312.942	331.671	323.663		456.482	304.991	106.857	159.197	-12.5971	71.9384		528.672	179.366	-883.866	-449.479	-916.15	-890.864
515.382	-3.68885	-46.0099	-39.1443	194.519	13.4433		456.492	439.178	220.527	227.935	267.955	246.555		528.682	-1587.22	-3275.8	-2559.47	-3685.19	-3052.86
515.392	0.688682	-88.6615	-21.4287	-18.0627	-4.92121		456.502	270.545	187.607	75.9672	190.927	197.074		528.692	-4696.24	-4623.81	-4756.14	-5459.25	-5349.56
515.402	118.586	125.959	156.738	111.199	17.2968		456.512	-247.733	-301.875	-355.001	-191.59	-177.243		528.702	-3265.44	-1661.22	-2512.41	-1395.62	-2356.42
515.412	-243.371	-155.122	-229.403	-237.617	-319.812		456.522	-194.589	-357.772	-358.731	-249.685	-150.707		528.712	-61.8318	723.293	425.275	671.297	385.667
515.422	81.8517	-61.8754	6.17675	-303.267	-56.8204		456.532	-194.802	-452.864	-273.842	-289.064	-124.724		528.722	350.104	742.569	626.945	795.512	500.667
515.432	144.871	100.757	96.67	-27.5041	104.027		456.542	-437.564	-855.59	-694.062	-571.129	-448.747		528.732	179.076	504.221	392.207	619.541	293.313
515.442	112.072	-42.8194	37.4432	-259.178	4.51771		456.552	179.79	-468.249	-137.101	-307.277	65.56		528.742	550.912	857.385	721.343	993.092	695.65
515.452	3.65247	-47.1834	-48.7045	-147.805	-33.4956		456.562	407.375	-283.131	11.5611	19.851	313.769		528.752	1112.1	1235.44	1177.79	1382.46	1159.3
515.462	-431.909	-142.085	-328.33	-160.13	-264.025		456.572	955.66	193.048	532.54	360.885	712.066		528.762	1582.32	1468.03	1562.66	1656.25	1543.36
515.472	24.2758	-78.6468	18.6375	-106.212	53.519		456.582	345.676	123.352	133.939	230.975	381.053		528.772	2140.46	1800.71	2090.85	1936.23	1949.19
515.482	-52.3973	42.2742	64.493	115.492	26.7187		456.592	189.076	-61.0585	-94.4409	155.205	76.4536		528.782	2049.33	1612.58	2006.79	1775.57	1833.29
515.492	-61.3704	-245.183	-80.4579	-223.613	-181.66		456.602	-313.285	-268.884	-350.037	-262.611	-248.945		528.792	1545.63	1035.95	1476.57	1184.77	1293.25
515.502	72.1429	-125.004	-26.5137	-243.416	-103.772		456.612	-386.303	-446.219	-614.172	-165.133	-245.524		528.802	-411.732	-1312.53	-913.711	-377.026	-500.22
515.512	-111.997	-77.2234	-125.257	-301.492	-283.794		456.622	-872.346	-581.24	-1091.39	-238.565	-696.93		528.812	-4067.96	-4522.05	-4211.23	-4399.95	-4309.41
515.522	-19.5663	-50.9691	-52.8396	-89.6606	-28.6373		456.632	-1262.53	-670.203	-1357.21	-626.708	-1005.34		528.822	-3706.26	-2824.7	-3174.12	-3574.61	-3619.97
515.532	339.969	177.699	224.559	126.786	184.308		456.642	-1480.4	-880.826	-1661.35	-865.354	-1237.22		528.832	-1482.78	-353.402	-540.279	-377.447	-532.583
515.542	259.421	137.412	210.514	140.553	205.067		456.652	-1242.32	-811.337	-1469.92	-763.837	-1027.53		528.842	405.722	1152.01	1181.07	1206.4	1093.47
515.552	57.9839	-224.721	-111.049	-323.04	-124.909		456.662	-1309.83	-805.305	-1507.79	-834.647	-1084.59		528.852	-198.311	237.753	317.374	362.214	316.261
515.562	-32.9152	-12.657	-121.797	-142.906	-212.096		456.672	-1095.44	-705.311	-1283.33	-623.309	-902.066		528.862	-434.088	18.573	96.1472	212.791	104.761
515.572	-288.204	-253.449	-349.916	-262.752	-393.171		456.682	-946.593	-338.681	-1015.32	-343.045	-614.31		528.872	-723.719	-123.916	-73.6195	187.619	-5.03144
515.582	377.883	79.9936	230.759	-25.1239	177.478		456.692	-813.583	-350.955	-827.631	-435.375	-522.254		528.882	-708.39	280.27	132.151	627.533	418.768
515.592	1.58945	64.747	-111.848	50.0638	-22.6907		456.702	-883.814	-502.915	-829.352	-675.774	-683.534		528.892	-4391.29	-2351.36	-3485.56	-1129.33	-2306.73
515.602	-1.74612	-38.1246	-111.073	46.1876	-62.1908		456.712	-918.249	-573.196	-1021.72	-738.066	-865.687		528.902	-3347.12	-3325.65	-3414.42	-4001.75	-3271.71
515.612	202.553	258.987	177.734	365.856	180.176		456.722	-837.826	-544.744	-926.793	-614.439	-699.778		528.912	-1157.26	-778.947	-650.91	-1789.49	-734.491
515.622	76.2851	46.0604	5.06245	67.9242	-36.9158		456.732	-497.154	-286.2	-613.187	-390.468	-411.503		528.922	-2870.67	-1240.36	-2040.01	-1159.96	-1442.68
515.632	34.9731	-46.577	-72.5139	61.6651	-71.7581		456.742	-135.064	9.28491	-243.794	-86.0073	-92.4885		528.932	-2275.98	-696.032	-1495.98	-508.121	-883.629
515.642	-128.74	-203.794	-216.757	-20.6709	-145.178		456.752	182.991	130.695	106.365	231.602	281.087		528.942	-892.932	212.351	-292.101	481.64	252.207
515.652	-5.27117	-41.9526	0.191238	137.199	-0.98828		456.762	686.465	191.378	409.202	405.537	580.723		528.952	449.413	1016.82	766.331	1243.04	1300.86
515.662	143.391	-47.2334	135.218	62.768	88.0115		456.772	1050.2	289.753	721.224	463.495	827.794		528.962	1543.33	1582.96	1613.97	1784.91	2128.76
515.672	260.787	-44.3672	159.088	88.6063	131.25		456.782	1084.2	330.411	772.423	446.815	701.792		528.972	2368.5	2003.68	2251.87	2148.34	2674.11
515.682	-357.902	-232.067	-246.694	-112.799	-284.158		456.792	864.491	62.7527	620.206	145.229	477.219		528.982	2863.46	2251.59	2575.18	2304.78	3001.77
515.692	66.7324	-28.9733	37.667	102.39	73.0797		456.802	749.009	-37.274	458.17	-11.8798	316.218		528.992	3064.56	2253.84	2673.45	2189.2	3049.2
515.702	331.902	120.774	201.059	168.652	221.988		456.812	620.769	295.158	417.868	92.9025	200.074		529.002	2795.62	1845.05	2326.35	1604.06	2507.96
515.712	378.509	197.808	286.839	299.391	330.971		456.822	539.295	105.026	292.461	-189.358	36.8392		529.012	2530.17	1594.32	2017.54	1289.94	2145.2
515.722	-108.738	-159.974	-100.985	-162.42	-215.449		456.832	1180.54	602.203	983.655	-8.82568	511.066		529.022	2618.08	1615.72	2040.45	1282.42	2211.43
515.732	90.8472	-27.9874	1.75178	-86.613	26.1518		456.842	1336.49	934.274	1225.09	312.495	879.715		529.032	2783.26	1630.51	2155.01	1359.04	2340.85
515.742	6.78626	7.87996	-31.4411	34.6018	21.229		456.852	-1.88441	138.881	88.9089	-108.528	-136.695		529.042	2904.57	1574.7	2193.22	1383.86	2358.97
515.752	-76.7843	53.0021	35.7952	97.0629	23.3595		456.862	-559.561	-247.891	-248.29	-342.853	-507.495		529.052	3050.63	1378.21	2123.14	1214.92	2404.65
515.762	71.6033	99.5348	188.753	156.063	83.6874		456.872	-720.312	-454.017	-441.2	-407.445	-588.531		529.062	2947.48	768.6	1709.85	766.667	2051.59
515.772	312.603	87.9062	370.271	159.899	309.71		456.882	-614.171	-334.24	-280.551	-334.285	-463.847		529.072	767.908	-1270.36	-697.349	-910.946	-81.3447
515.782	159.733	120.825	181.077	226.864	165.013		456.892	-520.139	-301.204	-168.851	-254.629	-317.409		529.082	-1096.2	-2440.93	-1826.11	-2956.33	-1678.15
515.792	246.597	60.9167	253.943	39.864	251.722		456.902	-494.497	-247.173	-174.479	-177.255	-362.35		529.092	-1276.46	-1446.66	-1080.42	-1760.28	-1067.93
515.802	193.096	-39.1099	177.384	-85.8719	85.0793		456.912	-554.695	-260.969	-225.662	-75.7374	-390.701		529.102	-2311.38	-917.566	-1668.42	-879.89	-1318.74
515.812	374.503	213.352	262.415	91.9288	287.299		456.922	-337.972	-154.375	-10.3639	-12.3432	-136.954		529.112	-1525.01	-577.105	-1062.7	-657.222	-739.378
515.822	426.024	124.471	243.35	139.166	204.644		456.932	-381.728	-185.393	-134.822	-179.231	-216.773		529.122	-1456.86	-672.697	-1023.54	-650.795	-852.533
515.832	108.572	-48.5839	63.0721	0.373635	-31.27		456.942	-258.595	228.706	237.405	195.605	99.3734		529.132	-1155	-386.317	-715.988	-278.599	-596.005
515.842	56.4112	16.679	5.26843	-78.8533	-18.3728		456.952	-360.792	545.44	292.99	304.14	128.787		529.142	-453.649	92.8812	-108.873	152.609	-105.55
515.852	176.788	104.169	135.098	87.0007	128.764		456.962	-856.827	168.372	-251.545	123.893	-377.382		529.152	439.895	597.308	633.271	708.534	510.897
515.862	404.106	127.888	265.306	62.905	213.978		456.972	-1404.99	-237.17	-703.924	-83.622	-726.927		529.162	1028.86	929.457	1079.91	1077.89	900.72
515.872	12.3898	2.75187	-18.2016	-74.3953	-18.9579		456.982	-2050.61	-909.995	-1312.36	-759.34	-1351.47		529.172	1447.66	1173.45	1428.17	1302.76	1188.84
515.882	-395.589	-211.673	-300.879	-295.942	-466.166		456.992	-1756.85	-785.049	-996.718	-760.846	-1151.78		529.182	1750.24	1309.74	1637.82	1425.71	1394.29
515.892	-291.7	0.592938	-188.407	-14.3622	-154.901		457.002	-926.3	-33.9196	-159.408	32.927	-299.283		529.192	2105.69	1436.15	1880.05	1561.51	1550.61
515.902	-423.435	-81.8387	-347.229	-279.507	-398.141		457.012	101.621	730.547	768.241	712.203	619.128		529.202	2071.88	1210.02	1703.18	1313.64	1348.6
515.912	-282.065	-267.071	-271.952	-303.907	-383.717		457.022	1245.47	1582.46	1697.27	1509.24	1613.41		529.212	2512.36	1205.85	1853.25	1311.69	1541.34
515.922	-718.195	-415.86	-538.282	-486.879	-601.903		457.032	2136.87	2304.1	2548.09	2199.67	2452.14		529.222	-1012.48	-2743.75	-2373.06	-2002.7	-1953.77
515.932	-240.485	-183.379	-254.611	-300.133	-240.746		457.042	2851.19	2736.98	3180.61	2629.72	3063.96		529.232	-3452.27	-4293.76	-4050.63	-5477.55	-4726.36
515.942	-589.185	-290.308	-475.757	-278.562	-451.607		457.052	3104.92	2693.23	3340.8	2721.13	3132.49		529.242	-1520.62	-624.166	-983.97	-1072.33	-1475.15
515.952	-570.108	-332.286	-457.961	-308.511	-446.143		457.062	3181.9	2592.39	3317.93	2702.63	3147.95		529.252	-70.6248	1079.47	483.067	1175.27	635.386
515.962	-250.664	-1.32264	-212.19	-102.955	-231.066		457.072	2975.8	2211.29	3023.99	2300.95	2747.06		529.262	-256.763	492.76	119.596	559.061	155.092
515.972	-250.786	-171.736	-268.135	-286.846	-276.449		457.082	2449.22	1498.46	2298.64	1526.94	1962.2		529.272	-1075.81	-235.419	-729.695	-120.821	-702.716
515.982	65.5427	236.446	120.605	266.062	224.597		457.092	2828.91	1198.28	2108.95	1139.69	1870.12		529.282	-1278.03	-378.917	-966.818	-171.67	-928.954
515.992	229.668	235.145	232.047	201.277	267.967		457.102	3371.65	1623	2485.08	1232.07	2259.56		529.292	-1081.69	-192.848	-863.126	15.3878	-753.163
516.002	281.276	244.817	184.831	305.381	345.204		457.112	1840.3	899.507	1445.21	617.711	1142.9		529.302	-617.05	88.3977	-462.331	334.118	-376.261
516.012	634.269	353.683	491.182	390.833	636.055		457.122	136.907	118.117	107.393	85.3014	-10.136		529.312	79.9509	510.268	138.544	733.787	137.441
516.022	654.44	513.068	513.013	658.326	690.472		457.132	-1219.44	-585.769	-1038.02	-494.483	-1016.6		529.322	614.031	778.58	545.794	980.469	486.826
516.032	462.748	376.76	329.645	451.868	495.207		457.142	-1280.27	-899.027	-1090.66	-864.241	-1217.17		529.332	892.303	860.757	795.619	1018.42	667.727
516.042	256.036	258.497	264.711	266.903	297.859		457.152	-733.555	-658.425	-788.615	-628.239	-923.141		529.342	831.825	531.997	567.769	656.163	447.636
516.052	409.989	216.892	410.656	244.913	381.895		457.162	-786.697	-837.882	-1105.64	-919.34	-1136.35		529.352	723.346	340.354	403.318	316.456	192.803
516.062	201.315	259.185	240.094	147.677	240.624		457.172	-571.399	-905.002	-1014.1	-821.513	-871.913		529.362	-1310.58	-2396.1	-2203.66	-1513.6	-1756.26
516.072	-209.732	-92.4916	-205.272	-150.604	-126.755		457.182	-728.253	-755.076	-996.857	-751.453	-930.229		529.372	-4542.73	-5129.24	-5071.98	-5926.6	-5344.64
516.082	-475.173	-208.144	-393.358	-168.135	-297.266		457.192	-891.586	-793.791	-999.536	-804.007	-935.638		529.382	-3907.98	-2927.58	-3438.91	-4061.74	-3816.66
516.092	-120.314	174.27	-17.0839	113.902	19.6084		457.202	-919.36	-1010.76	-1067.84	-752.943	-849.856		529.392	-533.868	542.337	246.44	573.283	264.694
516.102	-321.405	-94.009	-237.46	-143.014	-146.076		457.212	-461.31	-408.243	-657.356	-291.668	-472.94		529.402	306.357	1072.88	873.188	1189.98	847.01
516.112	85.2631	105.997	139.209	-0.731573	164.507		457.222	-511.3	-636.424	-882.312	-420.025	-580.648		529.412	-435.902	3.50204	-113.042	138.482	-182.785
516.122	77.2272	157.101	130.98	289.382	219.624		457.232	-221.141	-481.089	-621.155	-384.034	-508.702		529.422	-868.41	-170.226	-520.467	-10.4396	-613.459
516.132	99.8142	80.8735	136.277	197.938	167.761		457.242	-203.987	-410.783	-709.746	-452.617	-527.794		529.432	-221.541	347.8	71.2404	618.134	-8.49395
516.142	-252.973	90.6463	-44.4091	243.269	53.061		457.252	-603.894	-759.742	-983.036	-711.266	-670.61		529.442	554.38	917.601	828.51	1189.13	696.674
516.152	-450.258	-200.375	-330.555	-92.4913	-267.908		457.262	-892.698	-849.274	-1099.62	-698.934	-769.982		529.452	1303.55	1434.17	1457.52	1648.27	1298.85
516.162	-191.017	-154.068	-128.258	-98.5129	-99.928		457.272	-1233.58	-1132.47	-1404.32	-905.621	-1017.21		529.462	1930.89	1780.37	1991.77	1934.56	1713.4
516.172	-246.218	-256.52	-246.568	-180.291	-234.256		457.282	-645.15	-879.823	-908.609	-537.473	-535.001		529.472	2192.42	1867.68	2180.52	1838.37	1765.26
516.182	-649.715	-335.745	-597.908	-173.266	-393.001		457.292	-877.387	-1135.17	-1288.23	-834.633	-887.43		529.482	2170.52	1667.09	2126.91	1513.11	1531.08
516.192	-822.93	-715.156	-786.428	-627.342	-707.622		457.302	-279.398	-522.478	-579.009	-305.886	-216.732		529.492	2479.1	1708.29	2261.43	1553.95	1644.68
516.202	199.939	30.7807	171.461	135.86	219.622		457.312	211.13	57.6977	-155.025	54.4699	272.08		529.502	3118.51	1916.56	2623.45	1687.25	2024.49
516.212	40.0717	11.7309	98.7064	20.1733	187.022		457.322	-144.037	-265.262	-390.918	-300.803	-134.442		529.512	3403.07	2005.12	2814.43	1570.66	2107.42
516.222	64.4622	102.208	184.865	95.5285	223.895		457.332	-1384.57	-808.714	-1456.35	-672.613	-1119.03		529.522	444.097	-1806.97	-909.521	-1321.65	-911.658
516.232	260.868	-87.7006	119.933	-76.6535	89.1039		457.342	-1270.69	-838.255	-1273.4	-559.89	-1071.74		529.532	-435.419	-1930.28	-879.684	-3889.72	-2037.25
516.242	-153.578	-255.803	-198.013	-195.266	-150.16		457.352	-880.589	-702.238	-894.986	-501.744	-641.485		529.542	-1965.37	-1821.91	-1918.02	-3052.61	-2381.76
516.252	-396.935	-414.277	-432.933	-320.383	-424.295		457.362	-917.085	-884.346	-1024.24	-596.161	-890.77		529.552	918.3	1334.56	1261.69	1339.61	1336.31
516.262	-514.082	-263.509	-348.542	-309.051	-423.432		457.372	-973.487	-1051.12	-1033.71	-872.746	-981.867		529.562	-1509.4	-723.51	-1194.17	-688.142	-890.488
516.272	-443.582	-347.75	-464.374	-466.862	-583.366		457.382	-629.076	-731.972	-657.749	-590.93	-556.59		529.572	-2551.8	-1650.25	-2286.47	-1434.6	-1964.41
516.282	-268.386	-196.655	-248.324	-302.128	-394.338		457.392	234.01	-206.256	62.8598	-336.161	-43.6076		529.582	-2322.19	-1315.97	-1994.29	-1015.62	-1684.75
516.292	-414.553	-435.805	-423.499	-608.605	-541.239		457.402	331.606	-89.1414	161.38	-199.186	103.97		529.592	-1759.11	-772.952	-1458.62	-355.653	-1117.36
516.302	-714.885	-448.255	-629.631	-463.061	-624.458		457.412	40.2494	-262.336	-41.3691	-309.032	-50.1277		529.602	-839.059	78.1703	-562.038	404.359	-299.875
516.312	-269.348	-243.918	-202.723	-239.871	-221.12		457.422	-314.969	-549.373	-324.202	-579.754	-411.552		529.612	-352.186	417.875	-75.0316	802.265	154.015
516.322	-192.504	44.5042	-45.0003	-31.3154	-63.8747		457.432	95.6242	-183.15	77.1125	-203.508	-18.2479		529.622	-186.467	614.531	164.033	989.453	413.245
516.332	-224.501	-242.726	-198.693	-314.88	-314.553		457.442	269.756	-71.4221	214.604	177.323	239.896		529.632	210.585	1034.88	604.015	1301.56	801.137
516.342	-44.683	-177.938	-32.2039	-209.688	-106.822		457.452	180.701	-229.761	150.299	205.666	197.735		529.642	-13.8367	806.237	339.091	979.452	516.243
516.352	-0.332263	-125.023	-31.2474	-246.846	-90.7663		457.462	149.947	-218.651	210.774	39.9705	156.322		529.652	-46.9963	344.967	93.3158	397.312	144.328
516.362	-60.1269	-14.7997	-28.3746	-101.959	-134.085		457.472	81.4931	-298.961	165.441	189.025	166.711		529.662	-1746.26	-1953.39	-2188.77	-1417.56	-1676.75
516.372	113.508	60.4842	149.956	18.963	0.515276		457.482	-8.15617	-564.502	207.421	30.8694	2.72133		529.672	-6615.35	-6724.05	-7246.41	-7033.91	-6905.95
516.382	-176.711	-203.414	-246.736	-339.469	-212.692		457.492	-66.7091	-596.984	227.029	-51.1324	17.1298		529.682	-4590.63	-4181.03	-4238.94	-5038.33	-4433.48
516.392	86.8191	84.5508	41.7204	35.1331	102.376		457.502	-229.389	-875.066	-13.0868	-238.239	-217.792		529.692	-2499.5	-1749.08	-1992.38	-1827.22	-1729.96
516.402	175.173	276.545	190.301	245.866	154.677		457.512	-324.674	-752.025	28.6105	-174.61	-324.228		529.702	-1423.42	-662.534	-1064.02	-518.35	-761.029
516.412	-63.7934	34.2141	-41.4976	-12.1148	-96.5407		457.522	-128.256	-542.274	194.336	-150.773	-93.1408		529.712	-969.836	-497.456	-761.853	-423.919	-614.489
516.422	443.456	517.165	468.497	467.375	380.394		457.532	362.876	-251.927	636.468	170.41	336.693		529.722	-536.658	-23.2329	-327.771	56.1761	-315.24
516.432	670.269	660.475	715.399	724.098	703.102		457.542	-86.0938	-601.905	234.045	-220.967	-169		529.732	118.465	595.258	313.991	715.613	307.402
516.442	715.139	575.949	708.11	729.118	727.968		457.552	99.0886	-369.93	316.113	-190.821	-60.5486		529.742	814.216	1076.57	982.079	1255.9	928.063
516.452	526.297	452.143	476.954	495.319	434.485		457.562	-129.98	-140.332	224.136	129.341	22.1744		529.752	1468.74	1462.19	1635.69	1672.84	1453.53
516.462	624.984	180.793	350.627	-30.2461	167.124		457.572	28.1598	-25.4101	375.123	152.033	148.976		529.762	2046.37	1778.28	2119.45	1970.21	1893.68
516.472	741.7	159.615	380.483	26.3764	303.484		457.582	204.751	165.855	517.789	354.069	376.171		529.772	2609.25	2044.69	2559.87	2149.37	2225.98
516.482	945.016	457.422	644.094	367.244	579.81		457.592	331.228	264.477	584.211	289.957	406.329		529.782	2874.97	2099.01	2715.43	2199.14	2372.84
516.492	904.302	402.897	704.002	351.813	660.238		457.602	618.384	544.85	739.177	563.497	683.244		529.792	2949.52	2066.09	2705.18	2109.57	2381.23
516.502	1162.64	585.383	992.838	636.911	857.026		457.612	481.933	441.901	586.952	358.884	522.974		529.802	3076.88	1914.08	2679.21	2015.99	2363.9
516.512	882.734	521.473	715.84	683.055	719.76		457.622	180.093	406.473	344.625	181.45	227.045		529.812	3220.37	1804.16	2709.7	1852.39	2346.58
516.522	589.721	282.287	441.096	327.43	386.516		457.632	386.462	692.774	437.78	349.139	386.201		529.822	3206.26	1644.78	2678.41	1491.71	2196.5
516.532	878.557	467.047	686.248	486.845	614.369		457.642	70.6473	508.372	195.997	37.092	23.237		529.832	2073.91	233.942	1167.4	410.47	1016.57
516.542	756.623	255.449	533.145	335.469	459.263		457.652	97.3056	616.223	171.319	156.943	136.944		529.842	-2104.12	-3508.01	-2987.4	-3883.94	-3313.41
516.552	238.378	108.331	132.793	140.296	79.842		457.662	-9.11697	404.822	-94.1751	-101.307	-125.777		529.852	-4518.61	-4478.65	-4196	-5619.31	-4834.45
516.562	-493.468	-343.926	-381.613	-445.729	-499.746		457.672	-225.492	345.68	-282.933	-289.203	-245.437		529.862	-118.754	181.394	324.176	-96.0399	323.492
516.572	-95.2672	128.072	65.7536	142.503	80.2968		457.682	-414.536	111.546	-462.304	-274.096	-275.705		529.872	-191.14	608.39	424.669	654.833	540.533
516.582	-370.841	-26.4245	-242.344	30.8561	-111.976		457.692	-213.019	215.352	-376.93	-57.2807	-263.869		529.882	-1776.67	-991.554	-1306.08	-785.21	-1063.37
516.592	-755.936	-496.806	-678.904	-516.319	-603.673		457.702	-443.879	179.216	-632.179	-268.004	-541.326		529.892	-1437.26	-561.778	-1017.65	-387.567	-774.88
516.602	-187.284	-60.7588	-223.814	-102.085	-160.961		457.712	-63.3084	486.23	-170.874	-134.533	-151.958		529.902	-1250.15	-322.987	-822.448	-67.9135	-591.214
516.612	132.47	155.275	62.2869	184.548	202.336		457.722	-118.435	450.743	-164.769	-84.7075	-104.528		529.912	-595.835	218.172	-159.524	459.8	-6.05342
516.622	-436.823	-295.851	-302.891	-267.781	-338.45		457.732	374.41	879.294	386.292	234.926	404.761		529.922	256.363	792.499	594.149	972.788	683.072
516.632	-185.936	-259.578	-189.832	-290.116	-170.333		457.742	139.724	701.528	79.7949	228.955	209.083		529.932	1071.18	1294.8	1255.82	1438.76	1300.67
516.642	-399.296	-46.6518	-301.617	-4.14442	-108.559		457.752	-178.12	401.784	-267.25	-35.9337	-201.266		529.942	1537.93	1527.46	1635.56	1592.58	1648.72
516.652	-367.903	-235.1	-280.218	-189.454	-179.644		457.762	-72.4932	647.15	-93.1899	18.7306	-106.16		529.952	1869.08	1613.4	1883.98	1673.8	1834.38
516.662	-19.2511	46.0993	-29.9365	60.1116	6.05993		457.772	163.825	892.99	154.67	197.536	267.516		529.962	2170.19	1725.49	2068.44	1804.88	1983.96
516.672	-236.104	171.017	-33.3935	372.984	74.5499		457.782	370.344	829.656	164.17	127.896	190.827		529.972	2392.2	1738.09	2117.86	1773.62	2107.87
516.682	-152.649	84.5709	-14.4283	168.288	66.0706		457.792	264.43	980.564	142.705	150.913	148.5		529.982	2634.85	1808.33	2283.46	1804.48	2257.25
516.692	-282.749	-3.7952	-76.6557	64.4104	-22.3734		457.802	224.814	747.248	-43.0026	-14.4296	59.8671		529.992	2942.34	1823.73	2453.05	1775.72	2416.21
516.702	-500.18	-232.602	-325.335	-152.694	-280.502		457.812	187.759	836.193	83.9289	-7.17539	154.373		530.002	2952.57	1664.23	2444.72	1580.24	2367.29
516.712	-247.967	-64.3823	-126.428	-110.328	-145.15		457.822	380.269	1110.7	334.446	350.96	394.838		530.012	992.799	-682.052	-109.75	-45.4709	370.554
516.722	-469.093	-182.731	-350.358	-94.2796	-282.948		457.832	476.584	994.489	307.179	342.81	335.919		530.022	-4701.83	-5702.5	-5309.18	-6696.56	-5455.46
516.732	-99.3722	-34.6062	-50.6158	59.2071	8.26134		457.842	620.148	1218.36	502.421	478.007	614.724		530.032	-2597.93	-2748.82	-2377.87	-3952.16	-2498.84
516.742	204.345	-2.24058	163.096	-8.29793	70.8103		457.852	620.608	1135.48	490.197	548.985	626.97		530.042	587.123	1294.71	1000.63	1257.87	1429.63
516.752	184.006	32.3468	130.553	102.269	105.54		457.862	-156.982	412.19	-252.21	10.8979	-189.749		530.052	-1648.02	-828.838	-1340.91	-771.484	-786.651
516.762	103.014	17.3316	103.269	100.031	194.335		457.872	-97.4687	437.19	-100.982	45.1605	-48.7927		530.062	-2506.87	-1515.45	-2280.35	-1365.94	-1714.29
516.772	-60.6679	-14.5416	79.0722	36.8438	38.7214		457.882	114.044	782.148	163.138	329.149	227.618		530.072	-2245.32	-1192.71	-2053.75	-954.27	-1491.01
516.782	-99.1219	-53.7276	-20.1992	-72.7989	-83.7943		457.892	835.336	1070.02	755.522	589.82	754.932		530.082	-1925.22	-782.98	-1652.87	-471.439	-1067.15
516.792	-286.986	-23.6469	-103.873	19.314	-84.2093		457.902	633.498	983.986	618.233	841.403	827.278		530.092	-1092.06	-147.017	-889.131	275.975	-390.428
516.802	-112.915	8.02778	1.90237	-63.115	-35.6265		457.912	100.55	422.105	206.802	446.133	292.051		530.102	-81.5544	552.814	-14.42	872.567	413.624
516.812	-336.931	-164.075	-245.204	-279.314	-216.554		457.922	-104.427	346.639	98.3972	508.905	192.62		530.112	599.406	1015.66	591.069	1239.12	961.743
516.822	-271.263	-8.37619	-78.1496	14.8442	-127.073		457.932	-693.696	-152.183	-344.37	127.862	-239.17		530.122	1026	1238.01	923.317	1352.11	1194.49
516.832	-539.335	-165.456	-392.783	-60.3709	-293.19		457.942	-464.139	-115.412	-183.609	-76.6685	-265.259		530.132	1352.33	1402.09	1167.47	1408.48	1315.79
516.842	-247.187	-205.585	-277.79	-134.963	-182.811		457.952	-559.894	-46.4867	-188.319	100.687	-219.929		530.142	1690.84	1457.89	1413.86	1459.58	1498.02
516.852	-26.242	-8.10317	-71.8157	-6.56954	-39.9797		457.962	-190.82	69.9396	168.896	233.878	45.5678		530.152	2015.81	1458.77	1631.65	1471.49	1646.83
516.862	-360.098	-327.678	-373.383	-268.223	-369.094		457.972	-182.633	-2.33551	71.8607	153.244	24.1773		530.162	2168.76	1175.8	1662.32	1162.08	1603.91
516.872	-317.766	-268.208	-346.388	-265.009	-323.859		457.982	306.478	295.965	469.478	529.978	503.454		530.172	1795.88	329.571	943.637	528.873	1107.11
516.882	4.79261	-44.213	-126.339	-81.346	-85.4766		457.992	18.0236	-36.0252	80.0463	119.553	103.741		530.182	-3085.96	-4160.38	-4051.1	-3782.21	-3509.48
516.892	-152.256	-41.0091	-146.385	-49.2468	-103.871		458.002	-350.057	-455.299	-353.753	-309.955	-322.509		530.192	-3999.25	-3938.15	-3847.51	-5213.16	-4400.12
516.902	177.232	190.713	204.931	236.656	173.801		458.012	-142.677	-169.032	-184.62	73.2711	-168.592		530.202	-2240.8	-1385.68	-1635.54	-1755.75	-1579.01
516.912	583.847	252.545	370.942	243.026	387.783		458.022	-233.972	-311.902	-290.504	-86.5526	-192.797		530.212	-1213.83	-157.378	-576.757	-109.639	-370.587
516.922	458.773	264.252	313.32	216.96	323.286		458.032	-25.6229	-218.983	-53.0196	37.5903	99.2948		530.222	-1357.13	-478.521	-793.043	-374.219	-702.003
516.932	629.716	197.765	408.549	61.6442	392.155		458.042	67.7406	-397.853	-72.2404	12.0383	36.8843		530.232	-1165.09	-286.797	-745.866	-170.609	-613.317
516.942	815.572	453.172	688.548	409.13	637.695		458.052	102.779	-527.584	-77.1228	-363.585	-54.8063		530.242	-926.227	-43.5741	-533.756	153.755	-371.096
516.952	524.357	289.768	392.192	275.692	383.562		458.062	-239.128	-569.447	-211.254	-327.22	-201.787		530.252	-263.869	397.858	47.4806	626.297	152.854
516.962	691.029	257.719	542.809	263.569	412.863		458.072	-491.898	-828.372	-505.162	-429.038	-510.74		530.262	531.862	938.603	722.991	1123.62	782.296
516.972	210.902	6.48093	161.161	-60.1254	54.3034		458.082	-284.666	-536.384	-294.96	-308.281	-268.008		530.272	1099.61	1250.95	1173.02	1352.01	1136.92
516.982	-336.517	-316.582	-324.881	-395.334	-373.199		458.092	-651.328	-916.928	-689.555	-445.898	-543.394		530.282	1553.88	1461.53	1526.34	1458.21	1380.43
516.992	-339.308	-406.894	-332.699	-537.722	-467.71		458.102	-304.041	-690.261	-359.767	-406.637	-321.179		530.292	1860.92	1522.71	1755.91	1477.41	1509.93
517.002	-166.106	-296.178	-201.398	-386.761	-251.148		458.112	220.617	-375.585	64.9496	-36.4335	48.9972		530.302	2155.11	1631.22	1946.26	1562.6	1666.32
517.012	-399.767	-389.744	-394.275	-417.99	-422.951		458.122	657.181	-145.821	404.097	277.663	412.958		530.312	2314.44	1578.29	2016.07	1503.83	1681.46
517.022	-463.16	-299.95	-391.686	-327.065	-368.428		458.132	260.605	-488.886	10.211	-88.844	113.519		530.322	2433.3	1399.14	2002.4	1344.27	1647.12
517.032	-501.713	-302.713	-397.025	-314.705	-358.323		458.142	98.1491	-429.186	39.2755	9.87234	76.6567		530.332	2388.95	1028.66	1854.75	979	1419.27
517.042	-363.946	-135.796	-294.087	-292.175	-289.132		458.152	112.421	-667.433	61.608	-166.05	-125.963		530.342	-793.315	-2470.27	-2139.38	-2058.97	-1786.6
517.052	-38.4121	-18.6871	-67.4701	-128.349	-82.0672		458.162	235.568	-633.489	14.7822	-217.279	-56.2729		530.352	-3453.71	-4079.79	-3863.98	-5830.76	-4632.73
517.062	149.852	136.679	139.76	98.3664	101.848		458.172	748.799	-277.182	632.613	208.568	443.591		530.362	-1791.79	-1394.72	-1454.78	-2024.92	-1588.7
517.072	86.441	-125.514	-73.267	-38.6006	61.5122		458.182	666.185	-421.223	568.683	25.3733	319.453		530.372	308.959	1324.71	937.768	1450.69	1080.76
517.082	43.4208	-234.012	-179.345	-104.872	-13.5399		458.192	687.601	-442.184	520.254	-5.15824	350.937		530.382	-1047.81	-216.627	-659.985	-159.589	-547.572
517.092	88.4947	-188.84	-146.25	-142.643	-76.8943		458.202	444.332	-486.566	326.686	11.1606	249.615		530.392	-2080.16	-1076.65	-1730.84	-949.989	-1595.45
517.102	-218.229	-345.685	-269.542	-333.793	-255.538		458.212	135.493	-448.676	185.199	154.683	83.1215		530.402	-1891.25	-782.901	-1551.59	-643.202	-1411.74
517.112	-286.84	-376.979	-381.81	-364.047	-404.148		458.222	358.186	-426.781	294.34	90.1874	129.161		530.412	-1371.49	-363.221	-1029.95	-136.254	-906.189
517.122	-526.671	-541.067	-563.238	-556.642	-634.97		458.232	346.234	-458.492	228.476	9.96508	77.3491		530.422	-503.226	189.634	-249.102	489.033	-181.011
517.132	-692.506	-622.483	-643.884	-626.544	-734.696		458.242	-143.258	-691.135	-169.085	-296.965	-433.858		530.432	397.982	825.961	559.256	1036.36	560.279
517.142	-875.407	-557.831	-710.993	-592.859	-775.844		458.252	-298.786	-785.301	-189.34	-328.064	-480.342		530.442	911.494	1087.34	1013.66	1261.04	930.354
517.152	-1295.12	-1047.23	-1196.62	-1396.31	-1456.82		458.262	-353.983	-1030.24	-343.313	-583.115	-563.79		530.452	1153.71	1167.61	1216.82	1233	1022.35
517.162	-865.648	-519.863	-646.339	-898.323	-956.906		458.272	11.1992	-534.331	87.3773	-125.441	-63.897		530.462	1415.77	1128.07	1392.41	1252.31	1125.46
517.172	-985.629	-483.758	-716.791	-779.967	-864.152		458.282	-27.8845	-522.172	72.42	-110.868	-123.715		530.472	1753.53	1275.31	1679.7	1379.59	1356.97
517.182	-831.039	-306.355	-662.28	-393.895	-678.997		458.292	-101.309	-608.721	-143.061	-182.178	-264.179		530.482	1958	1359.17	1792.51	1461.7	1518.47
517.192	-669.414	-272.085	-468.931	-264.229	-457.499		458.302	42.5878	-190.74	168.688	49.3154	-28.2526		530.492	2011.15	1030.86	1712.78	1209.97	1413.67
517.202	-490.271	-199.94	-382.056	-234.65	-351.7		458.312	-114.893	-347.178	39.5301	-48.8723	-26.0525		530.502	2007.51	868.081	1596.65	933.791	1332.82
517.212	-555.891	-138.381	-349.967	-116.509	-389.145		458.322	-173.378	-555.272	-156.319	-131.579	-288.228		530.512	897.521	-432.798	198.1	194.685	480.217
517.222	-319.079	13.8381	-268.866	34.5435	-164.756		458.332	-9.76743	-427.456	-57.4168	-165.92	-133.62		530.522	-3085.43	-4447.49	-4047.47	-4314.05	-3789.38
517.232	-22.8602	268.721	62.2528	375.983	152.077		458.342	-158.474	-487.585	-196.791	-135.934	-187.202		530.532	-4795.33	-4608.8	-4666.73	-5895.07	-5117.11
517.242	481.09	546.234	468.174	737.093	591.436		458.352	-24.0703	-340.14	-101.449	-41.6445	-56.8013		530.542	-405.66	60.6713	101.01	-51.6261	269.77
517.252	520.68	591.223	543.339	836.046	699.866		458.362	-210.292	-519.269	-291.481	-213.839	-206.737		530.552	1099.04	1367.64	1491.02	1360.54	1593.07
517.262	1136.46	887.41	977.955	1097.07	1134.42		458.372	-378.404	-791.332	-657.229	-393.892	-532.747		530.562	-841.137	-552.104	-530.786	-403.887	-410.208
517.272	1162.08	910.507	1021.66	1093.34	1224.06		458.382	-158.163	-322.904	-289.797	1.88208	-146.539		530.572	-1650.9	-993.216	-1315.05	-766.961	-1158.09
517.282	1498.57	1141.56	1342.42	1394.54	1505.64		458.392	-32.8732	-181.219	-169.558	102.811	98.6511		530.582	-1495.43	-745.316	-1114.74	-430.342	-1000.81
517.292	1660.18	1262.88	1452.63	1406.15	1578.26		458.402	113.419	14.3238	-100.862	171.554	214.516		530.592	-824.187	-176.734	-499.635	111.695	-416.938
517.302	1686.99	1362.55	1513.44	1536.84	1681.66		458.412	315.859	144.407	33.5699	200.576	294.48		530.602	9.89216	444.551	301.401	697.187	280.775
517.312	1887.74	1367.83	1622.18	1612.49	1794.3		458.422	168.816	168.495	-25.5982	260.894	240.78		530.612	850.623	965.124	1008.08	1196.66	922.217
517.322	1741.03	1175.85	1469.63	1424.39	1606.02		458.432	606.986	457.149	305.55	330.072	501.75		530.622	1335.76	1236.6	1450.38	1345.1	1236.4
517.332	1489.61	1062.23	1318.08	1268.69	1449.07		458.442	662.438	640.095	311.441	334.504	533.027		530.632	1588.85	1350.7	1605.59	1323.58	1321.81
517.342	1437.64	974.826	1221.98	1122.91	1331.87		458.452	206.652	474.658	129.542	210.489	330.511		530.642	1686.97	1316.05	1640.06	1199.51	1287.29
517.352	1266.08	688.733	1037.82	765.24	998.249		458.462	6.9458	560.496	43.8365	343.622	289.279		530.652	1647.21	1212.73	1538.52	1116.4	1232.28
517.362	633.244	176.392	431.842	279.602	443.618		458.472	0.224352	608.384	42.5554	245.038	241.008		530.662	1585.46	1045.55	1438.71	866.959	1064.62
517.372	333.082	-218.497	64.6667	-333.337	-46.5653		458.482	-296.694	397.153	-170.808	26.9419	-101.081		530.672	893.343	-50.4343	395.156	140.583	345.01
517.382	191.409	-317.139	-79.4152	-547.215	-269.134		458.492	-484.355	278.238	-298.268	-82.6235	-247.726		530.682	-2714.89	-3924.5	-3600.89	-3980.24	-3462.78
517.392	-429.549	-620.966	-653.987	-858.245	-852.697		458.502	-355.314	386.242	-198.025	-147.323	-173.52		530.692	-3361.31	-3671.31	-3408.88	-5828.98	-4276.76
517.402	-812.221	-613.291	-697.143	-914.831	-1002.26		458.512	-174.618	564.487	-102.516	40.3267	108.704		530.702	-46.3011	217.514	355.593	-43.8443	416.755
517.412	-1100.81	-548.02	-807.249	-781.491	-1024.5		458.522	542.256	833.448	471.05	312.853	625.506		530.712	823.575	1674.01	1355.7	1670.34	1503.4
517.422	-945.233	-366.722	-675.138	-499.358	-716.097		458.532	520.392	992.636	584.866	429.635	656.504		530.722	-2044.9	-1035.79	-1551.97	-907.8	-1360.49
517.432	-570.754	-165.17	-287.457	-128.637	-265.591		458.542	142.169	763.956	223.684	205.52	331.61		530.732	-2419.43	-1409.61	-1967.25	-1154.87	-1787.95
517.442	-595.3	-291.489	-372.292	-167.886	-250.823		458.552	-226.776	733.322	-182.087	56.9937	-21.3369		530.742	-2240.59	-1126.18	-1774.56	-823.663	-1627.43
517.452	-618.358	-197.208	-350.344	-150.276	-286.572		458.562	-636.097	405.649	-563.462	-375.061	-528.794		530.752	-1661.7	-559.979	-1233.33	-219.891	-1039.45
517.462	-567.465	-258.592	-323.932	-180.877	-345.902		458.572	-16.8174	788.106	-107.903	-62.6853	-103.636		530.762	-770.428	161.973	-395.204	462.59	-238.01
517.472	-704.648	-363.57	-414.46	-360.634	-439.806		458.582	-291.992	827.255	-255.71	-65.284	-224.221		530.772	98.0437	695.714	334.027	942.338	459.173
517.482	-597.06	-366.47	-468.947	-434.077	-516.591		458.592	-439.262	658.675	-389.992	-287.447	-264.655		530.782	690.056	1051.39	815.067	1253.64	905.427
517.492	-492.223	-523.625	-451.421	-746.984	-675.958		458.602	-711.728	395.506	-662.943	-557.667	-547.111		530.792	1122.99	1198.78	1110.37	1367.25	1111.31
517.502	-222.432	-355.978	-230.91	-484.8	-349.87		458.612	-693.316	511.966	-503.236	-429.624	-447.37		530.802	1573.81	1450.07	1473.66	1549.94	1445.73
517.512	-140.401	-184.465	-129.415	-264.645	-208.936		458.622	-513.959	682.713	-312.026	-281.618	-280.073		530.812	2019.17	1701.68	1808.6	1686.32	1724.53
517.522	123.26	66.2058	155.635	-66.5514	65.6948		458.632	-368.232	523.261	-407.219	-330.92	-285.234		530.822	2231.29	1740.23	2021.95	1741.26	1891.68
517.532	-16.7977	-55.4464	-10.9001	-147.12	-31.4363		458.642	-630.64	333.266	-659.612	-326.597	-544.553		530.832	2580.67	1636.2	2080.07	1653.05	1999.44
517.542	282.022	46.496	223.163	-92.2569	114.949		458.652	-919.247	55.6367	-737.305	-406.079	-584.159		530.842	2781.88	1303.62	2046.93	1378.93	1952.97
517.552	-168.192	-203.557	-125.563	-269.564	-233.944		458.662	-678.869	50.5124	-461.726	-322.547	-422.09		530.852	2345.96	676.386	1615.31	753.393	1476.72
517.562	-357.411	-271.614	-274.198	-323.839	-344.953		458.672	-759.654	-185.283	-591.097	-488.886	-597.006		530.862	1179.81	-794.127	-95.2264	-247.651	343.224
517.572	-201.251	-111.208	-134.942	-132.194	-144.843		458.682	-169.418	-55.7552	-88.7094	-194.064	-157.014		530.872	-4067.08	-4769.13	-4839.76	-4658.66	-4372.32
517.582	-331.136	-192.902	-252.558	-146.673	-252.414		458.692	320.816	49.8663	411.902	81.8513	195.864		530.882	-4728.51	-4205.9	-4362.1	-4931.91	-4626.83
517.592	-191.343	-159.027	-139.104	-195.39	-98.241		458.702	337.743	-2.82379	496.186	203.949	235.482		530.892	-2032.33	-1099.34	-1492.63	-1168.48	-1317
517.602	-547.86	-439.099	-549.942	-563.747	-532.415		458.712	30.0121	-291.103	247.193	7.61359	-21.2866		530.902	-1768.71	-613.956	-1209.23	-545.386	-904.566
517.612	-911.495	-698.426	-851.714	-827.63	-883.549		458.722	20.6579	-400.708	259.724	-39.1716	-36.4595		530.912	-1518.86	-443.344	-1034.82	-346.876	-761.777
517.622	-854.454	-671.003	-753.197	-715.531	-841.332		458.732	-238.941	-790.53	30.3691	-192.193	-268.313		530.922	-1085.9	-6.03358	-588.927	122.035	-378.252
517.632	-837.833	-673.248	-731.623	-648.003	-712.338		458.742	-139.191	-801.484	152.221	-56.3061	-30.532		530.932	-509.157	392.341	-19.6947	513.541	58.8085
517.642	-1039.82	-909.568	-989.235	-846.65	-1040.32		458.752	-179.364	-692.018	304.056	155.552	63.9614		530.942	236.396	885.291	643.176	968.494	663.15
517.652	-1105.59	-817.162	-1084.47	-768.99	-1015.95		458.762	-172.049	-646.648	294.496	222.522	146.609		530.952	929.326	1284.94	1216.46	1324.66	1148.99
517.662	-1245.65	-718.875	-997.252	-646.63	-949.413		458.772	-7.48484	-567.216	361.428	155.327	92.3036		530.962	1528.39	1590.22	1672.31	1633.67	1564.6
517.672	-1105.4	-540.856	-797.486	-594.572	-760.854		458.782	-125.839	-595.59	237.008	20.6629	-82.8061		530.972	1963.43	1836.75	2078.71	1786.31	1875.94
517.682	-703.228	-269.535	-439.004	-334.478	-416.944		458.792	-481.983	-765.115	-51.9311	-200.129	-278.908		530.982	2185.52	1799.74	2245.7	1712.19	1899.88
517.692	-263.094	73.4618	-47.2431	-9.75372	-51.092		458.802	-322.389	-751.62	-75.3782	-175.089	-286.541		530.992	2273.65	1744.89	2231.36	1612.26	1887.18
517.702	22.9729	304.592	204.547	225.974	198.229		458.812	198.945	-545.303	334.633	-238.248	-56.4885		531.002	2322.56	1670.84	2200.66	1579.93	1890.63
517.712	423.597	619.78	594.579	691.574	653.657		458.822	1618.34	577.539	1625.85	679.52	1236.22		531.012	2430.42	1477.78	2126.29	1428.2	1850.58
517.722	960.846	1033.68	1085.06	1112.62	1146.03		458.832	983.2	360.759	1116.34	654.335	833.43		531.022	2143.27	1204.21	1838.64	1081.15	1577.27
517.732	969.463	1126.82	1134.41	1257.81	1251.66		458.842	196.774	-63.2109	478.501	350.467	324.604		531.032	1846.87	603.011	1318.06	569.544	1133.87
517.742	1321.94	1232.36	1387.69	1473.74	1547.07		458.852	580.041	198.232	820.794	685.218	755.92		531.042	-734.729	-2184.73	-1918.92	-1993.55	-1725.02
517.752	1577.97	1401.66	1547.09	1641.24	1761.45		458.862	20.9164	-232.967	282.168	335.797	330.171		531.052	-3867.82	-3960.53	-3961.15	-5201.84	-4511.74
517.762	1414.09	1071.52	1252.29	1413.85	1536.96		458.872	207.006	-153.172	392.927	452.498	456.93		531.062	-2886.73	-2399.42	-2578.39	-2827.12	-2635.35
517.772	1571.03	906.834	1270.93	1235.33	1507.35		458.882	599.119	-105.715	619.273	501.286	614.86		531.072	347.599	978.739	827.518	818.798	929.138
517.782	1558.87	991.117	1268.87	1289.26	1486.62		458.892	379.345	-114.532	483.792	417.023	498.345		531.082	-1199.67	-424.165	-787.807	-564.832	-676.891
517.792	1094.02	499.199	786.365	790.305	1010.45		458.902	-195.729	-478.816	-65.0921	108.637	-101.767		531.092	-1343.6	-656.259	-1042.23	-701.042	-870.53
517.802	935.301	273.27	600.513	474.65	738.565		458.912	-288.685	-418.73	-198.937	38.0493	-211.437		531.102	-1187.29	-415.785	-899.343	-367.405	-716.786
517.812	788.721	64.1581	337.639	325.474	569.209		458.922	17.5863	-193.403	64.247	157.586	71.6631		531.112	-746.952	5.20497	-489.634	64.0784	-263.77
517.822	398.687	-120.929	37.0154	62.1419	139.527		458.932	48.8708	-63.1912	-34.2215	99.7681	20.2036		531.122	74.4866	613.905	235.084	700.347	470.614
517.832	28.7364	-436.819	-317.534	-401.325	-290.63		458.942	-395.948	-456.315	-511.578	-340.925	-485.376		531.132	973.959	1211.35	951.047	1253.09	1152.08
517.842	-164.042	-498.157	-461.179	-503.037	-451.264		458.952	-287.235	-197.288	-397.893	-147.978	-374.744		531.142	1502.54	1449.65	1325.6	1473.6	1490.59
517.852	-567.003	-569.997	-711.154	-594.892	-698.013		458.962	-273.905	-213.135	-464.755	-163.116	-405.481		531.152	1861.16	1589.37	1592.8	1569.38	1747.01
517.862	-713.758	-570.113	-775.828	-542.382	-732.937		458.972	138.564	-82.47	-179.947	-115.282	-255.973		531.162	1959.94	1560.97	1600.07	1486.36	1759.75
517.872	-512.017	-296.46	-546.619	-251.864	-505.135		458.982	414.377	-43.2228	89.3578	-80.2495	-81.9823		531.172	2076.37	1513.29	1676.59	1418.51	1751.42
517.882	-375.565	-153.927	-404.965	-122.973	-381.484		458.992	-19.4409	-236.511	-368.373	-280.322	-367.064		531.182	1980.76	1284.87	1515.45	1251.36	1675.97
517.892	-228.959	8.27248	-199.558	35.4823	-139.986		459.002	-9.35854	-144.234	-364.648	-295.528	-314.327		531.192	1826.14	1061.09	1350.28	932.319	1402.99
517.902	-222.912	100.389	-136.925	46.6067	-131.061		459.012	-51.7213	98.3871	-281.374	-270.332	-249.07		531.202	219.297	-921.865	-623.233	-321.012	-143.107
517.912	-90.0392	57.3904	-11.7246	-180.899	-149.797		459.022	-282.299	-115.799	-618.98	-612.999	-607.566		531.212	-3049.37	-4403.07	-4258.42	-4674.96	-3817.91
517.922	227.268	80.889	174.431	-286.989	-45.7334		459.032	-257.833	91.8542	-659.886	-486.07	-540.046		531.222	-3375.29	-3256.98	-3394.86	-5024.38	-3919.76
517.932	430.445	152.066	308.412	-53.9676	76.7667		459.042	-341.717	341.09	-562.984	-475.295	-457.577		531.232	-471.999	-206.147	-236.264	-203.479	161.659
517.942	376.134	101.598	298.953	-201.86	-38.4024		459.052	-1.68118	668.762	-380.417	-212.124	-192.057		531.242	803.181	1249.25	988.135	1303.05	1352.61
517.952	374.197	75.8337	251.206	-185.802	1.20687		459.062	235.91	1014.93	-117.193	28.1953	117.177		531.252	-1422.98	-840.367	-1333.1	-686.004	-838.303
517.962	649.905	321.896	484.516	107.385	267.851		459.072	507.377	1345.3	109.975	292.951	252.958		531.262	-1699.55	-1036.62	-1596.98	-833.092	-1209.02
517.972	835.698	532.787	724.646	352.397	499.306		459.082	588.018	1552.37	208.548	413.45	330.512		531.272	-1453.58	-799.079	-1367.73	-455.264	-995.967
517.982	766.734	493.16	658.723	329.298	479.499		459.092	639.808	1489.18	89.1355	414.88	390.881		531.282	-980.138	-350.182	-891.455	9.86312	-525.518
517.992	644.641	285.084	422.242	146.82	256.248		459.102	491.342	1185.6	-75.8075	162.551	276.091		531.292	-178.13	254.623	-169.555	622.387	200.001
518.002	371	142.482	202.144	69.877	97.1367		459.112	538.674	1128.68	-125.01	238.647	241.376		531.302	512.922	721.052	464.284	1038	714.228
518.012	144.431	-134.874	4.38359	-176.152	-71.7019		459.122	77.534	664.167	-606.872	-130.295	-111.076		531.312	838.569	860.887	694.649	1032	852.801
518.022	155.911	-139.877	17.7862	-246.169	-127.863		459.132	142.204	798.226	-518.614	-74.1181	25.6867		531.322	1080.55	897.628	852.121	996.826	937.536
518.032	-110.545	-263.182	-165.447	-283.562	-209.446		459.142	340	763.445	-320.827	84.0691	265.927		531.332	1174.15	850.679	919.847	957.806	957.703
518.042	-138.092	-162.608	-147.32	-193.967	-105.444		459.152	462.671	855.342	-163.967	229.668	437.016		531.342	1250.13	768.582	957.38	862.305	921.743
518.052	-143.344	-360.476	-315.577	-501.701	-405.03		459.162	449.813	642.622	-190.547	160.066	360.426		531.352	1335.97	673.419	961.395	838.136	955.541
518.062	8.78188	-145.366	-133.647	-208.022	-205.787		459.172	284.875	409.314	-312.36	4.02631	160.583		531.362	986.1	136.636	538.03	400.605	552.853
518.072	-196.553	-352.534	-244.103	-274.34	-322.544		459.182	-65.8101	38.3961	-607.2	-65.5033	-158.142		531.372	-469.789	-1848.24	-1397.62	-1041.72	-915.548
518.082	-89.8198	-416.352	-247.627	-382.205	-294.027		459.192	181.838	249.563	-292.542	156.94	173.054		531.382	-3495.61	-4571.04	-4502.34	-4637.43	-4336.69
518.092	114.52	-115.08	-95.5107	-143.446	-116.656		459.202	274.808	309.205	-96.1693	263.502	347.015		531.392	-5681.93	-4996.74	-5311.74	-5786.51	-5701.86
518.102	-219.864	-171.764	-220.474	-75.0661	-260.685		459.212	209.005	-56.1756	-123.131	233.668	177.132		531.402	-1538.84	-1019.39	-1089.28	-1003.76	-932.67
518.112	-741.146	-358.848	-558.169	-169.896	-508.426		459.222	386.049	12.9106	87.6983	284.307	358.527		531.412	1087.14	1275.29	1315.6	1346.32	1341.1
518.122	-885.99	-261.967	-620.912	-136.745	-481.915		459.232	360.118	-127.432	196.212	143.014	273.163		531.422	-818.569	-569.628	-661.762	-325.638	-548.303
518.132	-920.392	-164.044	-557.653	-33.9592	-425.499		459.242	117.184	-365.202	94.4994	-24.4014	67.6512		531.432	-1450.62	-870.188	-1085	-603.698	-1067.42
518.142	-708.947	-131.974	-462.642	61.6077	-316.177		459.252	567.458	-149.689	566.469	199.08	444.023		531.442	-1680.85	-735.787	-1102.56	-471.125	-1105.01
518.152	-647.629	-220.264	-453.52	-121.503	-363.035		459.262	344.519	-467.789	400.105	15.2892	225.749		531.452	-1559.96	-10.4694	-573.684	339.121	-527.318
518.162	-663.882	-271.848	-520.376	-273.854	-447.975		459.272	307.896	-488.538	324.511	6.28744	123.789		531.462	-2435.26	43.1419	-889.302	478.243	-870.202
518.172	-552.781	-143.347	-471.909	-221.048	-394.059		459.282	156.646	-520.917	395.407	65.6409	64.6877		531.472	-3182.73	-569.252	-1549.05	-242.405	-1661.03
518.182	-736.197	-294.162	-613.977	-276.333	-472.492		459.292	216.092	-390.993	526.952	47.9868	158.877		531.482	-2456.44	-524.956	-1133.5	-432.344	-1524.86
518.192	-400.395	-19.0121	-132.11	-27.3266	-59.5921		459.302	-26.4658	-555.946	460.674	59.3525	-21.6934		531.492	-1688.57	-414.751	-729.857	-426.236	-1309.46
518.202	-394.088	6.10414	-182.642	-50.9693	-131.153		459.312	-49.8682	-556.076	509.922	-58.8774	-57.4387		531.502	-783.375	-77.9929	-44.7155	-61.5909	-728.32
518.212	-551.2	-167.519	-304.997	-149.975	-326.257		459.322	-310.242	-374.121	436.424	-14.7805	-126.658		531.512	245.213	499.291	780.402	471.3	108.202
518.222	-380.062	-104.751	-128.146	-172.032	-90.6345		459.332	-895.084	-944.472	-151.767	-548.606	-680.251		531.522	1085.32	925.468	1441.94	918.21	694.942
518.232	-279.553	-184.057	-178.097	-219.899	-175.58		459.342	-989.609	-966.795	-235.164	-571.07	-784.905		531.532	1770.66	1296.03	2002.7	1302.28	1220.43
518.242	-192.708	-149.402	-170.898	-149.46	-127.386		459.352	-977.95	-857.517	-179.578	-476.227	-721.866		531.542	2234.78	1489.29	2387.65	1524.14	1592.64
518.252	-282.044	22.9331	-177.741	12.6204	-157.689		459.362	-984.039	-662.938	-137.745	-454.427	-691.131		531.552	2696.18	1767.84	2713.2	1764.87	1904.53
518.262	-416.93	-127.518	-294.859	-112.723	-231.349		459.372	-958.267	-529.951	-31.5675	-347.721	-647.313		531.562	2970.86	1935.9	2905.53	1877.36	2097.37
518.272	-517.285	-426.699	-522.482	-304.234	-409.109		459.382	-825.094	-537.011	66.0339	-359.777	-557.803		531.572	3106.69	2026.34	2990.57	1902.83	2201.38
518.282	-587.976	-347.334	-464.745	-314.523	-436.049		459.392	-439.307	-339.508	333.29	-126.829	-208.864		531.582	3144.94	2129.9	3039.13	1961.17	2255.97
518.292	-427	-186.424	-252.259	-203.319	-295.359		459.402	-301.403	-148.708	399.69	88.1052	-48.8962		531.592	3174.12	2078.88	2991.45	1992.02	2330.22
518.302	-492.359	-180.703	-280.335	-133.568	-284.894		459.412	-255.947	-279.761	404.368	-12.7595	-17.4624		531.602	3235.49	2152.05	2958.62	1969.05	2351.47
518.312	-375.77	-359.93	-341.388	-295.813	-285.186		459.422	-305.689	-513.79	264.176	-213.139	-108.584		531.612	3210.32	2153.73	2961.82	1934.86	2383.55
518.322	-381.858	-280.311	-268.967	-271.235	-329.138		459.432	355.178	-8.25159	780.872	141.964	409.183		531.622	3330.66	2108.16	2937.33	1893.2	2425.48
518.332	-325.183	-157.514	-200.193	-184.443	-207.819		459.442	426.759	101.996	815.513	375.729	571.699		531.632	3335.77	2090	2942.91	1857.79	2435.25
518.342	-327.546	-254.521	-227.2	-221.649	-166.423		459.452	442.065	87.3814	799.994	241.856	510.639		531.642	3403.39	2063.89	2943.27	1886.22	2512.05
518.352	-906.581	-945.673	-835.875	-1179.65	-1016.43		459.462	663.753	289.256	1091.48	500.769	797.063		531.652	3459.97	2192.68	3060.66	1775.38	2503.03
518.362	-908.888	-902.192	-813.245	-1250.43	-905.879		459.472	761.931	337.725	1088.37	665.958	875.622		531.662	2991.82	1091.35	2032.4	1342.55	1916.3
518.372	-327.212	-223.847	-148.039	-551.502	-303.084		459.482	888.198	426.172	1016.91	603.115	906.939		531.672	-1610.52	-3518.05	-2721.65	-4461.8	-3119.04
518.382	-866.771	-591.518	-670.589	-795.37	-714.688		459.492	545.428	164.874	579.897	188.384	401.188		531.682	-3769.3	-3747.88	-3609.64	-5191.78	-4163.98
518.392	-967.856	-637.317	-779.546	-688.96	-751.051		459.502	377.077	-11.2248	470.374	184.503	362.507		531.692	-1767.35	-504.734	-1262.07	-313.957	-884.818
518.402	-584.734	-275.532	-378.21	-300.5	-397.135		459.512	-75.3879	-107.42	15.7261	-59.2781	-54.7471		531.702	-3398.65	-2080.53	-2947.72	-1839.28	-2418.76
518.412	-412.653	-46.6777	-204.89	-79.4059	-157.046		459.522	-68.7956	-153.067	-3.78208	-236.404	-148.262		531.712	-3235.9	-2023.39	-2887.79	-1672.59	-2292.73
518.422	-132.016	-42.0738	-6.06401	-85.7183	-32.4026		459.532	-37.4025	-67.4457	-17.5214	13.0471	34.3226		531.722	-3071.15	-1703.73	-2692.41	-1257.54	-2086.71
518.432	136.356	210.339	265.557	194.224	238.604		459.542	83.7865	-78.9162	67.1059	80.0288	140.744		531.732	-2716.95	-1269.31	-2333.75	-808.586	-1672.45
518.442	295.427	347.006	417.589	390.996	362.838		459.552	-39.2418	-239.878	-150.207	-42.2638	-105.96		531.742	-1908.18	-664.542	-1649.3	-237.78	-945.613
518.452	506.643	601.929	628.257	682.581	604.327		459.562	-633.442	-764.464	-718.604	-482.661	-552.263		531.752	-958.423	-95.0575	-836.073	294.052	-189.429
518.462	800.237	941.475	959.399	1016.81	1009.88		459.572	-649.773	-815.028	-752.56	-403.332	-637.943		531.762	-395.96	211.333	-400.849	449.698	138.268
518.472	1339.8	1197.62	1426.68	1328.51	1425.71		459.582	-1327.16	-1162.93	-1413.63	-769.559	-1184.22		531.772	183.123	562.966	67.5065	671.291	513.328
518.482	1370.95	1150.3	1414.74	1350.94	1474.68		459.592	-1297.15	-1287.66	-1359.11	-740.822	-1058.71		531.782	489.539	645.517	271.434	660.936	674.028
518.492	1429.92	1155.8	1410.66	1343.53	1510.99		459.602	-1176.81	-1253.73	-1253.66	-753.28	-1100.21		531.792	1018.84	864.282	649.377	830.152	1049.49
518.502	1665.21	1356.47	1566.8	1534.17	1712.21		459.612	-785.625	-782.884	-926.696	-371.681	-664.868		531.802	1633.8	1090.35	1069.96	1023.97	1408.52
518.512	1444.89	1114.71	1324.35	1254.44	1468.35		459.622	-726.329	-648.35	-854.949	-126.963	-577.647		531.812	1834.8	917.771	1100.8	668.254	1371.2
518.522	1541.44	1185.37	1460.68	1384	1589.05		459.632	-383.423	-448.917	-606.641	-39.8947	-363.994		531.822	968.561	-886.333	-440.263	-772.26	135.828
518.532	1480.37	1113.22	1415.45	1352.19	1542.58		459.642	-404.86	-450.515	-689.179	-107.218	-382.837		531.832	-2828.52	-4502.03	-4231.3	-4966.1	-3761.15
518.542	1388.8	981.93	1203.39	1185.48	1341.08		459.652	-514.592	-345.254	-654.421	35.6987	-276.659		531.842	-4402.99	-4833.02	-4710.62	-6426.45	-4816.83
518.552	1244.91	751.117	979.778	929.163	1118.04		459.662	-673.795	-347.189	-638.939	61.3929	-315.095		531.852	1032.27	854.578	955.827	622.388	1641.76
518.562	1262.72	751.454	1029	926.088	1148.03		459.672	-636.518	-437.718	-600.585	45.6685	-275.745		531.862	951.804	1578.1	1090.21	1490.87	1843.59
518.572	1181.73	327.959	728.754	357.858	733.99		459.682	-375.334	-322.333	-552.843	-78.6094	-174.671		531.872	-2524.62	-1445.66	-2303.88	-1160.92	-1410.2
518.582	912.69	-66.6292	466.905	-201.484	353.162		459.692	204.224	-57.5957	-80.3412	141.655	266.55		531.882	-2729.81	-1519.55	-2531.32	-1249.91	-1654.69
518.592	521.508	-291.937	24.2837	-417.403	-98.9882		459.702	667.503	397.587	232.249	310.11	486.367		531.892	-2549.41	-1210.76	-2312.38	-898.529	-1422.69
518.602	-52.0956	-784.384	-564.965	-946.628	-732.149		459.712	540.696	552.082	236.942	519.201	614.632		531.902	-1968.29	-693.72	-1707.76	-309.884	-901.772
518.612	-104.227	-698.933	-567.602	-761.377	-630.061		459.722	984.728	992.176	639.277	740.744	911.451		531.912	-1000.01	-55.9288	-846.311	316.562	-180.992
518.622	-295.241	-408.91	-537.745	-427.154	-574.7		459.732	1499.25	1450.08	1072.65	969.161	1280.29		531.922	-174.749	452.536	-108.051	704.94	341.041
518.632	-362.876	-337.65	-532.394	-345.623	-511.181		459.742	1111.3	1172.85	650.765	552.076	888.883		531.932	540.109	778.525	469.666	1018.31	811.937
518.642	-244.967	-321.248	-430.029	-287.573	-429.804		459.752	842.707	1211.33	363.159	513.383	719.335		531.942	1065.59	1060.37	893.773	1208.91	1190.44
518.652	-261.463	-300.358	-404.371	-342.902	-466.651		459.762	1024.42	1279.22	527.004	524.472	830.98		531.952	1556.94	1310.3	1324.51	1421.75	1464.79
518.662	-397.99	-537.398	-542.887	-641.021	-618.333		459.772	604.213	1072.75	141.93	195.208	411.898		531.962	2028.51	1569.97	1783.53	1621.36	1774.03
518.672	-73.0641	-294.309	-260.132	-328.57	-356.562		459.782	436.666	977.531	-93.1908	179.064	326.709		531.972	2520.31	1693.14	2058.16	1682.8	2024.35
518.682	34.417	-209.808	-158.181	-332.133	-184.27		459.792	222.81	920.453	-240.902	-27.4829	210.486		531.982	2839.27	1473.99	2103.59	1461.6	1988.38
518.692	165.786	-7.70187	46.2505	-95.4332	-10.8043		459.802	173.687	707.763	-176.234	11.9614	160.566		531.992	1915.84	115.194	862.001	481.27	992.207
518.702	-44.8161	-78.1564	-70.3053	-62.9147	-65.8183		459.812	-217.515	238.378	-585.75	-285.802	-278.402		532.002	-3144.22	-4378.63	-4240.98	-4024.95	-3778.02
518.712	79.9438	-35.43	26.5158	-22.2943	-118.623		459.822	-331.671	133.031	-639.89	-372.711	-375.301		532.012	-3687.85	-3343.4	-3343.54	-4327.74	-3740.49
518.722	-198.357	-105.87	-234.455	-205.386	-248.474		459.832	-67.1775	48.9394	-418.402	-331.847	-211.44		532.022	-2300.37	-1503.05	-1632.31	-1916.22	-1763.5
518.732	-83.9234	-56.7304	-121.606	-166.805	-127.325		459.842	-134.072	50.5952	-448.703	-200.118	-172.455		532.032	-1808.83	-712.812	-1019.71	-751.162	-1028.49
518.742	-113.54	28.4161	-51.577	33.6437	-106.157		459.852	-428.601	-208.407	-524.061	-324.698	-443.976		532.042	-1577.83	-359.332	-732.458	-197.877	-850.072
518.752	-247.162	2.41563	-118.238	-54.0033	-153.53		459.862	-241.786	-58.3291	-250.337	-220.274	-203.723		532.052	-837.895	165.656	-107.154	346.743	-300.993
518.762	-3.85831	267.763	134.712	167.21	146.37		459.872	-222.807	-320.174	-322.976	-221.032	-275.714		532.062	-139.7	627.36	438.275	778.849	220.188
518.772	56.2795	134.748	97.4262	197.841	77.4042		459.882	-260.952	-294.383	-280.528	-244.273	-265.261		532.072	571.52	1036.98	976.761	1146.38	676.282
518.782	-341.085	-59.17	-220.815	11.4951	-238.004		459.892	-31.5935	-158.265	-121.442	-212.893	-95.8674		532.082	1356.05	1516.46	1637.83	1540.89	1209.34
518.792	-105.507	50.3961	-35.6286	45.2923	-68.9397		459.902	388.689	26.8084	281.587	-13.2148	197.745		532.092	2066.7	1968.48	2261.54	1871.62	1666.58
518.802	-337.877	-0.425292	-205.184	9.92875	-174.668		459.912	406.344	202.044	367.821	181.112	360.785		532.102	2509.39	2177.03	2612.47	2066.07	2003.41
518.812	-345.591	-28.3045	-215.872	-53.9665	-187.067		459.922	854.242	439.523	825.988	454.42	675.263		532.112	2711.72	2166.67	2739.47	2042.11	2075.4
518.822	-447.643	-85.9986	-290.055	-8.029	-333.125		459.932	880.202	666.208	977.121	711.295	862.551		532.122	2563.37	1936.32	2587.21	1846.26	1943.25
518.832	-518.531	-92.5611	-379.912	-33.1587	-342.922		459.942	413.863	214.789	660.091	296.619	424.019		532.132	2236.14	1730.05	2275.53	1539.39	1654.58
518.842	-767.346	-380.174	-626.74	-341.868	-560.61		459.952	364.088	19.3964	450.26	173.374	255.653		532.142	-454.438	-1236.17	-877.726	-644.628	-883.948
518.852	-466.495	-201.762	-358.742	-163.987	-309.801		459.962	611.063	186.26	599.747	173.563	363.535		532.152	-2546.19	-3489.69	-2945.91	-4330.6	-3566.83
518.862	-375.452	-170.791	-258.442	-73.8372	-223.971		459.972	366.968	75.2432	500.4	107.983	273.562		532.162	-2407.8	-2184.22	-2084.01	-3687.24	-2923.27
518.872	-433.241	-198.721	-300.304	-156.012	-386.207		459.982	239.055	61.5513	417.783	24.4422	225.765		532.172	355.96	811.238	939.694	709.842	723.754
518.882	-279.036	-128.367	-250.936	-71.0291	-258.952		459.992	324.811	267.443	525.722	193.117	463.874		532.182	297.208	589.124	669.95	483.865	391.197
518.892	-239.749	-215.256	-253.486	-169.232	-275.047		460.002	497.859	187.75	571.848	167.322	548.407		532.192	-815.086	-428.296	-446.3	-367.681	-693.124
518.902	-146.367	-56.6608	-193.83	-66.2239	-124.299		460.012	278.173	114.65	453.919	-68.3988	268.887		532.202	-707.589	-227.792	-369.456	-59.8392	-558.485
518.912	40.3454	117.877	52.0694	202.791	89.1083		460.022	-682.051	-381.484	-342.018	-521.4	-535.428		532.212	-318.177	163.821	-55.0657	353.626	-202.295
518.922	214.94	153.237	162.351	196.996	201.916		460.032	-875.965	-609.339	-527.9	-552.959	-634.988		532.222	414.683	721.027	594.509	914.482	444.812
518.932	320.268	205.051	257.986	277.851	289.708		460.042	-769.939	-284.321	-323.63	-290.481	-480.008		532.232	1201.43	1268.75	1305.73	1434.55	1145.58
518.942	640.382	406.454	544.776	532.268	554.715		460.052	-1487.29	-892.335	-1076.19	-902.495	-1210.31		532.242	1759.21	1558.47	1709.95	1735.47	1521.5
518.952	735.619	483.59	578.352	579.984	641.257		460.062	-1635.66	-898.823	-1152.59	-761.493	-1194.24		532.252	1902.24	1564.1	1769.52	1682.89	1569.31
518.962	436.227	227.734	360.322	191.372	348.042		460.072	-1790.67	-939.181	-1183.9	-659.79	-1234.29		532.262	1900.46	1398.95	1670.61	1521.53	1545.57
518.972	100.341	125.661	178.057	53.8358	121.003		460.082	-1377.36	-642.321	-926.743	-344.881	-998.082		532.272	1926.21	1298.12	1658.71	1371.07	1476.01
518.982	-124.42	-105.542	-95.0109	-211.276	-135.756		460.092	-1039.91	-284.054	-595.369	-195.464	-744.123		532.282	1480.42	791.778	1145.04	929.89	1048.4
518.992	-175.084	-16.5653	-111.103	-185.27	-128.729		460.102	-569.789	-63.065	-231.945	-2.37807	-357.264		532.292	1107.23	348.198	760.592	426.89	606.359
519.002	-682.275	-361.203	-523.14	-422.733	-512.791		460.112	-367.308	-172.02	-116.697	96.7837	-262.703		532.302	604.745	-367.686	2.87291	118.111	240.498
519.012	-386.682	-319.606	-342.376	-312.483	-328.648		460.122	-153.886	-211.171	-5.76062	135.662	-169.803		532.312	-2050.73	-3602.9	-2953.89	-3245.41	-2822.4
[truncated: 4,003 more rows]

## Sheet: Panel D
	nLFP amplitude				nLFP rate				nLFP rate
	Baseline	PTX	IEM-1460		Baseline	PTX	IEM-1460		Baseline	PTX	IEM-1460
	-1762	-2222	NaN		0.2809	0.4705	NaN		0.1719	0.1755	NaN
	-1398	-2262	-4132		0.4745	2.541	7.4417		0.1849	0.1404	0.4127
	-1277	-1700	-4649		0.3947	2.4919	10.7731		0.2133	0.2243	0.4213
	-2586	-2860	-3137		0.2322	0.69	5.5945		0.1818	0.2322	0.3418
	-1414	-1822	-1595		0.1662	1.2362	2.1872		0.1709	0.1961	0.2362
Avg	-1687.4	-2173.2	-3378.25		0.3097	1.48592	6.49913		0.18456	0.1937	0.353

## Sheet: Panel E
	Baseline	PTX	IEM-1460
	0.0110569	0.228914	0.148628
	-0.00363624	0.188424	0.19296
	0.0191905	0.298172	0.0304766
	0.0605475	0.181795	0.270024
	0.011376
Average	0.0197069	0.224326	0.160522
Ctx CC	0.18456	0.1937	0.353
CC str / CC ctx	0.106778	1.15811	0.454737

## Sheet: Panel G
Baseline											PTX											IEM-1460
Size	PDF	Size	PDF	Size	PDF	Size	PDF	Size	PDF		Size	PDF	Size	PDF	Size	PDF	Size	PDF	Size	PDF		Size	PDF	Size	PDF	Size	PDF	Size	PDF
1	0.552076	1	0.380972	1	0.481973	1	0.315499	1	0.46		1	0.532531	1	0.313092	1	0.314451	1	0.199129	1	0.414236		1	0.192826	1	0.142091	1	0.123791	1	0.258855
2	0.12934	2	0.132299	2	0.135067	2	0.137155	2	0.133333		2	0.140526	2	0.15467	2	0.12049	2	0.114014	2	0.123517		2	0.0724984	2	0.054533	2	0.072444	2	0.108582
3	0.0656909	3	0.0673744	3	0.0634978	3	0.0985138	3	0.0729412		3	0.0760759	3	0.100898	3	0.0827257	3	0.0696754	3	0.0752268		3	0.0442417	3	0.0223496	3	0.06037	3	0.0715364
4	0.0371001	4	0.0510412	4	0.0419731	4	0.0641189	4	0.0552941		4	0.0444626	4	0.0618309	4	0.0548701	4	0.0546318	4	0.0551291		4	0.0294525	4	0.0130942	4	0.0464135	4	0.0544652
5	0.0279101	5	0.0367497	5	0.0380269	5	0.0496815	5	0.0337255		5	0.0312054	5	0.0438046	5	0.0338381	5	0.0455265	5	0.0372645		5	0.0234109	5	0.00983382	5	0.0433625	5	0.0422715
6	0.0262083	6	0.0281748	6	0.0270852	6	0.0407643	6	0.0341176		6	0.023659	6	0.0382675	6	0.0307534	6	0.0415677	6	0.0277739		6	0.0195721	6	0.00836138	6	0.0380396	6	0.0339101
7	0.0221239	7	0.0212332	7	0.0236771	7	0.0462845	7	0.027451		7	0.0210075	7	0.0279931	7	0.0299121	7	0.043943	7	0.0234473		7	0.0171806	7	0.00915019	7	0.0362869	7	0.0317036
8	0.0142954	8	0.019804	8	0.0165022	8	0.029724	8	0.0176471		8	0.0148888	8	0.0248554	8	0.0239297	8	0.0407759	8	0.0195394		8	0.0139081	8	0.00641565	8	0.0325219	8	0.0282197
9	0.0170184	9	0.0159249	9	0.0157848	9	0.0267516	9	0.0192157		9	0.0118295	9	0.0212255	9	0.0223406	9	0.0288994	9	0.013538		9	0.0104468	9	0.00688894	9	0.0317429	9	0.0255487
10	0.012934	10	0.014904	10	0.0109417	10	0.026327	10	0.0168627		10	0.0108097	10	0.0193798	10	0.0214059	10	0.0233571	10	0.0152128		10	0.0113279	10	0.00652082	10	0.0336904	10	0.0219487
11	0.0112321	11	0.0163332	11	0.013991	11	0.0254777	11	0.0137255		11	0.00999388	11	0.0164882	11	0.0180408	11	0.0265241	11	0.0120028		11	0.0100692	11	0.00715187	11	0.0290166	11	0.0220648
12	0.00953029	12	0.014904	12	0.0111211	12	0.0250531	12	0.0152941		12	0.00815827	12	0.0152578	12	0.0178538	12	0.0285036	12	0.00935101		12	0.00717432	12	0.00567943	12	0.0296657	12	0.0207874
13	0.00850919	13	0.0169457	13	0.0114798	13	0.0199575	13	0.0137255		13	0.0089741	13	0.0135351	13	0.0156104	13	0.02692	13	0.00781577		13	0.006545	13	0.00515355	13	0.0292113	13	0.0183486
14	0.00578625	14	0.014904	14	0.00932735	14	0.0186837	14	0.0105882		14	0.00795431	14	0.0124277	14	0.0166386	14	0.0166271	14	0.00851361		14	0.00516048	14	0.00541649	14	0.0272639	14	0.0175357
15	0.00578625	15	0.0130666	15	0.00860987	15	0.0118896	15	0.0109804		15	0.00734244	15	0.0137197	15	0.0143952	15	0.0190024	15	0.0106071		15	0.00516048	15	0.006626	15	0.0263551	15	0.013355
16	0.00612662	16	0.0144957	16	0.00717489	16	0.0127389	16	0.0113725		16	0.00469101	16	0.0129199	16	0.0125257	16	0.0150435	16	0.0106071		16	0.00522341	16	0.00804586	16	0.0247971	16	0.0181164
17	0.00578625	17	0.0106166	17	0.00896861	17	0.00721868	17	0.00784314		17	0.00509892	17	0.0107666	17	0.0111236	17	0.0178147	17	0.00949058		17	0.00427942	17	0.00567943	17	0.0242129	17	0.0135873
18	0.00476515	18	0.0116374	18	0.00717489	18	0.00552017	18	0.00509804		18	0.00591475	18	0.00978221	18	0.011217	18	0.0162312	18	0.0106071		18	0.00396476	18	0.0057846	18	0.0240831	18	0.0140518
19	0.00272294	19	0.0132707	19	0.00609865	19	0.0059448	19	0.0054902		19	0.00469101	19	0.00996678	19	0.0113105	19	0.0221694	19	0.0166085		19	0.00427942	19	0.00683635	19	0.0209023	19	0.0141679
20	0.00408441	20	0.0114332	20	0.00538117	20	0.00764331	20	0.00509804		20	0.00285539	20	0.00935154	20	0.0121518	20	0.0186065	20	0.0182833		20	0.00409062	20	0.00715187	20	0.0213567	20	0.0190454
21	0.00408441	21	0.0106166	21	0.00627803	21	0.00509554	21	0.00705882		21	0.00367122	21	0.0102129	21	0.00897364	21	0.0146477	21	0.020656		21	0.00459408	21	0.00673117	21	0.0182408	21	0.0162583
22	0.00272294	22	0.0081666	22	0.00573991	22	0.00509554	22	0.00509804		22	0.00224352	22	0.0081826	22	0.0120583	22	0.0150435	22	0.014515		22	0.00440529	22	0.00678376	22	0.0203181	22	0.018697
23	0.00442478	23	0.00939159	23	0.00843049	23	0.00254777	23	0.00509804		23	0.00285539	23	0.00879783	23	0.0134605	23	0.0142518	23	0.0107467		23	0.00427942	23	0.00809844	23	0.0208374	23	0.0202067
24	0.00204221	24	0.00918742	24	0.00609865	24	0.00254777	24	0.00352941		24	0.00285539	24	0.00916697	24	0.0117779	24	0.01346	24	0.00949058		24	0.00541221	24	0.00899243	24	0.0217462	24	0.0233422
25	0.00204221	25	0.00959575	25	0.00663677	25	0.00169851	25	0.0027451		25	0.00265144	25	0.00873631	25	0.0154234	25	0.01346	25	0.00516399		25	0.00591567	25	0.0115692	25	0.0242129	25	0.0243874
26	0.00306331	26	0.00837076	26	0.00394619	26	0.0029724	26	0.00470588		26	0.00183561	26	0.00609081	26	0.0143952	26	0.0249406	26	0.011305		26	0.00572687	26	0.0158288	26	0.0321324	26	0.0203228
27	0.00238257	27	0.0100041	27	0.00466368	27	0.00467091	27	0.00117647		27	0.00163165	27	0.0047373	27	0.0119649	27	0.0352336	27	0.00879274		27	0.00673379	27	0.019878	27	0.0836741	27	0.0242713
28	0.00238257	28	0.00959575	28	0.00556054	28	0.000424628	28	0.000392157		28	0.000815827	28	0.00504491	28	0.0113105	28	-	28	0.000558269		28	0.010321	28	0.0308687	28	0.00123337	28	0.00209035
29	0.00272294	29	0.00510412	29	0.00340807	29	-	29	0.000392157		29	0.00203957	29	0.00332226	29	0.00654328			29	-		29	0.0156702	29	0.0413336	29	0.000778968	29	0.0015097
30	0.00170184	30	0.00653328	30	0.00394619			30	-		30	0.0014277	30	0.00166113	30	0.00467377						30	0.0197609	30	0.0585822	30	0.000584226	30	0.000464522
31	0.00204221	31	0.00285831	31	0.000896861						31	0.00265144	31	0.0018457	31	0.00542157						31	0.0526746	31	0.0937631	31	0.000259656	31	0.000348392
32	0.00136147	32	0.00367497	32	0.000538117						32	0.00265144	32	0.00196875	32	0.00673023						32	0.342542	32	0.353229	32	6.4914e-05	32	-
33	-	33	-	33	-						33	-	33	-	33	0.0011217						33	0.0236627	33	0.00110433	33	6.4914e-05
		34	0.000204165												34	0.000467377						34	0.00623033	34	0.000157762	34	0.000194742
		35	-												35	9.34754e-05						35	0.000818125	35	5.25873e-05	35	6.4914e-05
		36	0.000204165												36	-						36	0.000251731	36	5.25873e-05	36	6.4914e-05
		37	0.000204165																			37	6.29327e-05	37	5.25873e-05	37	-
		38	-																			38	0.000125865	38	5.25873e-05
		39	-																			39	-	39	-
		40	-																					40	-
		41	-																					41	5.25873e-05
		42	-																					42	-
		43	0.000204165																					43	-
		44	-																					44	5.25873e-05
																								45	-

## Sheet: Panel H
	D_KS
	Baseline	PTX	IEM-1460
	0.1099	0.0904	NaN
	0.0974	0.1307	0.4571
	0.0398	0.1669	0.6007
	0.1522	0.3115	0.4294
	0.0292	0.0902	0.2472
Avg	0.0857	0.15794	0.4336
