# Supplementary material for: A Low-Correlation Resting State of the Striatum during Cortical Avalanches and Its Role in Movement Suppression
Source: PLoS Biol. 2016 Dec 6;14(12):e1002582. doi: 10.1371/journal.pbio.1002582 (PMC5147796; doi:10.1371/journal.pbio.1002582)
Supplement: S3 Data — (XLSX) [file pbio.1002582.s015.xlsx]

## Sheet: Panel C
	Cortex									Cortex
	DIV	nLFP rate	nLFP rate	nLFP rate	nLFP rate	nLFP rate	nLFP rate			MUA rate	MUA rate	MUA rate	MUA rate	MUA rate	MUA rate
	6	0.289723	0.0765946	0.0904368	0.0616129	0.0647184	0.0792634			1.94075	0.0621564	0.613807	0.557901	0.14545	0.111289
	7	0.0508201	0.0831865	0.060653	0.103829	0.1253	0.00120096			0.327432	0.18727	0.661347	1.1895	0.524019	0.00580464
	8	0.259444	0.131972	0.0725914	0.108341	0.232986	0.0194155			0.271781	0.533147	1.06218	1.33205	0.949026	0.0672538
	9	0.28652	0.20427	0.153278	0.0921464	0.282626	0.221777			2.56664	1.14147	2.64311	1.44239	2.32466	1.94936
	10	0	0.199867	0.173454	0.175559	0.227382	0.32486			0	1.3249	2.33517	2.62672	3.26261	3.26221
	11	0	0.158287	0.201334	0.169663	0.332933	0.30044			0	1.25079	3.13757	2.53887	4.55831	4.56205
	12	0	0.118014	0.232168	0.180726	0.3747	0.304043			0	2.46592	4.2632	3.58691	4.68722	3.43715
	13	0	0.227142	0.211689	0.233423	0.427275	0.443155			0	3.54022	4.08143	3.66009	6.49973	5.04404
	14	0	0.134454	0.190197	0.229675	0.382573	0.264412			0	2.9645	5.7004	5.54702	7.00721	4.40633
	16	0	0.220043	0.189627	0.304243	0.523752	0.285829			0	3.74569	6.57774	4.64037	7.6664	3.03523
	17	0	0.239979	0.233894	0.43584	0.415532	0.394315			0	3.26549	6.09088	7.14572	9.59087	4.83467
	18	0	0.396637	0.192865	0.527113	0.602215	0.265412			0	4.96314	6.14045	6.85326	13.5568	4.19335
	19	0	0.488417	0.25512	0.453163	0.373899	0.261609			0	5.88666	7.45423	4.89195	10.272	3.89772
	20	0	0.327809	0.235068	0.330956	0.356952	0.100681			0	3.20913	8.66738	3.90138	13.2311	2.47758
	21	0	0.209955	0.211885	0.572967	0.22071	0.158727			0	2.56613	8.81738	6.08887	8.75847	1.44656
	22	0	0.208807	0.309332	0.473433	0.289965	0.109888			0	1.60857	10.5708	5.06653	9.09621	1.34127
	23	0	0.139925	0.277609	0.419244	0.380838	0.101882			0	1.29269	11.0451	4.57766	11.0647	0.638511
	24	0	0	0.290028	0.315452	0.120096	0.0318255			0	0	11.0325	3.75919	7.22458	0.103683
	25	0	0	0.366302	0.290451	0.17881	0.111489			0	0	12.6393	3.35923	9.13771	0.453163
	26	0	0	0.452575	0.391368	0.287163	0.171537			0	0	13.1278	4.19052	7.2091	0.307446
	27	0	0	0.285793	0.371534	0.219642	0.0690552			0	0	9.72552	3.90221	6.6293	0.152322
	28	0	0	0.28227	0.287576	0.314919	0.186749			0	0	10.2432	3.31822	5.74847	0.271017
	Striatum									Striatum
	DIV	nLFP rate	nLFP rate	nLFP rate	nLFP rate	nLFP rate	nLFP rate	nLFP rate		MUA rate	MUA rate	MUA rate	MUA rate	MUA rate	MUA rate	MUA rate
	6	0.173302	0.0466659	0.0874033	0.00713298	0.0113691	0.0209024	0.0180716		0.237754	0.016985	0.199359	0.0704928	0.151214	0.135451	0.0417477
	7	0.0107056	0.0751458	0.0611156	0.0192518	0.0510008	0.0416333	0.0113615		0.12339	0.079149	0.774753	0.243395	0.504484	0.324631	0.0547867
	8	0.0478929	0.102768	0.084601	0.0423612	0.0854017	0.0826661	0.010904		0.341291	0.149148	1.24246	0.60361	1.21262	0.488848	0.550803
	9	0.226217	0.205707	0.18695	0.0464372	0.0974913	0.135051	0.0868504		0.639384	0.284056	1.96877	1.13527	1.44892	1.1573	1.20176
	10	0	0.180544	0.149186	0.107213	0.128449	0.103855	0.1013		0	0.268615	1.99279	2.02202	2.07361	1.37413	1.61737
	11	0	0.11615	0.212837	0.103537	0.158046	0.141513	0.0953525		0	0.274963	2.87216	2.15005	2.17697	2.09353	2.15494
	12	0	0.136795	0.220977	0.115183	0.190286	0.142829	0.0561592		0	0.611175	3.18135	2.32022	2.36547	2.06139	1.25422
	13	0	0.15338	0.225647	0.166788	0.211956	0.185148	0.0698845		0	1.1269	4.07032	2.66588	2.82551	2.30113	1.00202
	14	0	0.0976781	0.191086	0.176068	0.235415	0.184548	0.0522704		0	0.682146	5.1221	2.96164	3.26859	2.97976	0.584811
	16	0	0.119581	0.259007	0.176032	0.252949	0.213742	0.0332838		0	0.959968	5.71471	2.90429	3.19071	3.07183	0.396927
	17	0	0.102654	0.232853	0.17938	0.252736	0.197672	0.0289756		0	0.685348	4.82746	3.62912	3.05623	3.54329	0.292806
	18	0	0.157269	0.26221	0.153468	0.184067	0.272103	0.0338938		0	0.839243	5.18842	3.06962	1.34259	3.73284	0.0523848
	19	0	0.0962484	0.370697	0.107941	0.272858	0.187979	0.015479		0	0.749285	5.98999	2.36018	1.74331	3.03285	0.124442
	20	0	0.0375729	0.344142	0.10765	0.201228	0.204707	0.0144115		0	0.376816	6.85602	2.75864	0.679744	3.20651	0.0189104
	21	0	0.0448359	0.268081	0.16657	0.145556	0.177685	0.00819703		0	0.410614	7.31745	3.15205	1.19023	2.72612	0.00937893
	22	0	0.0174425	0.428076	0.171555	0.168588	0.156268	0.0141065		0	0.153094	8.27889	3.17225	0.989165	2.29029	0.00743452
	23	0	0.0180144	0.392581	0.180108	0.19984	0.251029	0.0171566		0	0.129647	7.93662	3.61271	1.04983	2.51518	0.0142972
	24	0	0	0.525087	0.18422	0.0644249	0.144887	0.0120477		0	0	9.58954	3.77837	0.426928	2.67731	0.006672
	25	0	0	0.72965	0.159109	0.123139	0.164446	0.0240192		0	0	9.86829	3.62414	0.996317	2.03165	0.0268024
	26	0	0	0.658126	0.177597	0.103123	0.177599	0.00998894		0	0	8.79317	3.84362	0.586416	1.17305	0.0260018
	27	0	0	0.532426	0.17181	0.0275954	0.186864	0.00499447		0	0	8.09674	3.86265	0.181025	1.73848	0.0128484
	28	0	0	0.590873	0.139421	0.113344	0.217974	0.0201685		0	0	8.73512	3.41109	0.621911	1.34782	0.0309962

## Sheet: Panel D
NLFP-triggered MUA
Cortex							Striatum
Time (ms)	NLFP → MUA	NLFP → MUA	NLFP → MUA	NLFP → MUA	NLFP → MUA		Time (ms)	NLFP → MUA	NLFP → MUA	NLFP → MUA	NLFP → MUA	NLFP → MUA	NLFP → MUA
-250	0.0023819	0.0129093	0.00570433	0.00174398	0.0363361		-250	0.00526932	0.00698324	0.00434064	0.00476136	0.000464828	0.00510576
-249	0.00317586	0.012348	0.00522897	0.00244158	0.0310371		-249	0.00175644	0.0027933	0.006821	0.00442127	0.000464828	0.00437637
-248	0.00218341	0.013377	0.00411979	0.00174398	0.0280091		-248	0.00175644	0.00418994	0.00620091	0.00487473	0.00139448	0.00437637
-247	0.00218341	0.0137512	0.00507051	0.00174398	0.0378501		-247	0.0029274	0.00558659	0.00640761	0.00453463	0.000774713	0.00437637
-246	0.00277888	0.0118803	0.00570433	0	0.0393641		-246	0.0029274	0.0027933	0.00558082	0.00589502	0.00139448	0.00437637
-245	0.00258039	0.0132834	0.0047536	0.00209278	0.0272521		-245	0.00409836	0.00418994	0.00351385	0.00442127	0.000619771	0.00729395
-244	0.00337435	0.0130964	0.00586278	0.00209278	0.0355791		-244	0.00058548	0.00418994	0.00496073	0.00566829	0.000774713	0.00291758
-243	0.00595474	0.0146866	0.0047536	0.00279037	0.0408781		-243	0.00526932	0.00907821	0.00372055	0.00442127	0.00170437	0.00656455
-242	0.00357285	0.0139383	0.00617969	0.00139519	0.0287661		-242	0.00234192	0.00768156	0.00413394	0.00408117	0.000774713	0.00583516
-241	0.0047638	0.0127222	0.00491206	0.00279037	0.0363361		-241	0.00526932	0.00837989	0.00454733	0.00476136	0.00170437	0.00729395
-240	0.00357285	0.0126286	0.00459515	0.00104639	0.0272521		-240	0.00117096	0.00628492	0.00454733	0.00555493	0.000929656	0.00583516
-239	0.00416832	0.0144995	0.00554587	0.00209278	0.0325511		-239	0.00409836	0.00837989	0.00372055	0.00510146	0.000309885	0.00729395
-238	0.00436681	0.0128157	0.00538742	0.00174398	0.0325511		-238	0.00526932	0.0125698	0.00496073	0.0049881	0.000464828	0.00583516
-237	0.00396983	0.013377	0.00586278	0.000697593	0.0355791		-237	0.00117096	0.00768156	0.00351385	0.0043079	0.000774713	0.00948213
-236	0.0045653	0.0104771	0.00538742	0.00139519	0.0317941		-236	0.00409836	0.00558659	0.00475403	0.00566829	0.000619771	0.00729395
-235	0.00496229	0.0117867	0.00665505	0.00174398	0.0416351		-235	0.00175644	0.00558659	0.00454733	0.00453463	0.000929656	0.00948213
-234	0.00377134	0.0110384	0.00570433	0.00244158	0.0325511		-234	0.00351288	0.00209497	0.00372055	0.00521483	0.000619771	0.00656455
-233	0.00337435	0.0115996	0.00697195	0.00104639	0.0317941		-233	0.0058548	0.00907821	0.00764779	0.00487473	0.000464828	0.00802334
-232	0.00277888	0.0134705	0.00411979	0.000348797	0.0302801		-232	0.00117096	0.00418994	0.00496073	0.00476136	0.000774713	0.00583516
-231	0.00496229	0.0129093	0.00491206	0.00104639	0.0333081		-231	0.00526932	0.00977654	0.00372055	0.00453463	0.000929656	0.0109409
-230	0.00337435	0.0131899	0.00538742	0.000348797	0.0348221		-230	0.00526932	0.00768156	0.00434064	0.00657522	0.000464828	0.00364697
-229	0.00496229	0.0119738	0.00522897	0.00174398	0.0310371		-229	0.00351288	0.0118715	0.00744109	0.00510146	0.00139448	0.00948213
-228	0.00377134	0.0130964	0.00602123	0.000348797	0.0423921		-228	0.00234192	0.00418994	0.00723439	0.00453463	0.000464828	0.00729395
-227	0.0045653	0.012348	0.00665505	0.00104639	0.0370931		-227	0.00234192	0.00768156	0.00475403	0.004648	0.000619771	0.00510576
-226	0.0045653	0.0101964	0.00522897	0.000348797	0.0408781		-226	0.00175644	0.0118715	0.00372055	0.00578166	0.000619771	0.00875274
-225	0.00535927	0.0125351	0.0044367	0.00139519	0.0348221		-225	0.00409836	0.00488827	0.00454733	0.0043079	0.00139448	0.0109409
-224	0.00258039	0.0101029	0.00570433	0.00104639	0.0348221		-224	0.00409836	0.00837989	0.00372055	0.00510146	0.00123954	0.00948213
-223	0.00555776	0.0136576	0.00554587	0	0.0416351		-223	0.00351288	0.00768156	0.00516742	0.0043079	0.000619771	0.00802334
-222	0.00377134	0.0120674	0.0068135	0.00209278	0.0355791		-222	0.00526932	0.0118715	0.0070277	0.0043079	0.000774713	0.00802334
-221	0.00516078	0.0134705	0.00602123	0.00139519	0.0386071		-221	0.00175644	0.00558659	0.006821	0.00612175	0.000464828	0.0109409
-220	0.00496229	0.0115996	0.00491206	0.00104639	0.0370931		-220	0.0029274	0.00628492	0.0070277	0.00306088	0.000464828	0.00802334
-219	0.0047638	0.0125351	0.00602123	0.00209278	0.0355791		-219	0.00644028	0.00837989	0.00558082	0.004648	0.00123954	0.00729395
-218	0.0045653	0.0131899	0.00570433	0.00174398	0.0295231		-218	0.0058548	0.00837989	0.0066143	0.00476136	0.0021692	0.0109409
-217	0.00357285	0.0128157	0.0047536	0.00174398	0.0234671		-217	0.0029274	0.0104749	0.00537412	0.00453463	0.000929656	0.00802334
-216	0.0047638	0.0116932	0.00697195	0.00209278	0.0310371		-216	0.00468384	0.00628492	0.00578752	0.00419454	0.0010846	0.00948213
-215	0.0047638	0.0130964	0.00728886	0.00139519	0.0348221		-215	0.00761124	0.00558659	0.00806118	0.00532819	0.00154943	0.00948213
-214	0.00377134	0.0118803	0.00459515	0.000697593	0.0340651		-214	0.00702576	0.00488827	0.00578752	0.00532819	0.0010846	0.00875274
-213	0.0045653	0.0119738	0.00586278	0.00174398	0.0401211		-213	0.00351288	0.00558659	0.00454733	0.00362771	0.0010846	0.00948213
-212	0.00714569	0.0124415	0.00617969	0.000348797	0.0363361		-212	0.00702576	0.00488827	0.00516742	0.00453463	0.00123954	0.00729395
-211	0.0045653	0.0114125	0.00507051	0.00139519	0.0295231		-211	0.00936768	0.00768156	0.00558082	0.00453463	0.00123954	0.00875274
-210	0.00416832	0.0129093	0.00602123	0.00104639	0.0370931		-210	0.00468384	0.00628492	0.0066143	0.00589502	0.000774713	0.00583516
-209	0.00674871	0.0115996	0.00459515	0.00104639	0.0325511		-209	0.00761124	0.00907821	0.00578752	0.00385444	0.000619771	0.00948213
-208	0.00575625	0.0127222	0.00728886	0.00244158	0.0370931		-208	0.0058548	0.00558659	0.00640761	0.00612175	0.0010846	0.00948213
-207	0.00357285	0.0111319	0.00554587	0.000348797	0.0325511		-207	0.00526932	0.00558659	0.00640761	0.00442127	0.000774713	0.00510576
-206	0.00555776	0.0122544	0.00697195	0.00244158	0.0401211		-206	0.00761124	0.00488827	0.00516742	0.00521483	0.0010846	0.0116703
-205	0.00277888	0.0131899	0.00617969	0.000697593	0.0333081		-205	0.00409836	0.00698324	0.00847458	0.00589502	0.0010846	0.0109409
-204	0.00436681	0.0109448	0.00554587	0.00139519	0.0386071		-204	0.00468384	0.00628492	0.00434064	0.00623512	0.000929656	0.0109409
-203	0.0045653	0.01029	0.00570433	0.00139519	0.0234671		-203	0.00702576	0.00837989	0.00744109	0.00566829	0.0010846	0.0109409
-202	0.00615324	0.0131899	0.00570433	0.00139519	0.0310371		-202	0.00351288	0.00488827	0.00930136	0.00510146	0.000774713	0.00948213
-201	0.0047638	0.0106642	0.00617969	0.00139519	0.0340651		-201	0.00936768	0.00907821	0.00516742	0.0049881	0.00170437	0.00583516
-200	0.00833664	0.0116932	0.00649659	0.000697593	0.0325511		-200	0.00468384	0.00558659	0.00496073	0.00521483	0.00123954	0.00802334
-199	0.0045653	0.0127222	0.00602123	0.00139519	0.0340651		-199	0.00936768	0.00977654	0.00723439	0.004648	0.0010846	0.0145879
-198	0.00635173	0.0129093	0.00617969	0.00174398	0.0348221		-198	0.00702576	0.00907821	0.00785449	0.0049881	0.00170437	0.00802334
-197	0.00615324	0.0141254	0.00602123	0.00279037	0.0211961		-197	0.00644028	0.00977654	0.0066143	0.00442127	0.00154943	0.0145879
-196	0.00575625	0.0136576	0.00776422	0.00174398	0.0461771		-196	0.00995316	0.00698324	0.00723439	0.00555493	0.00123954	0.00875274
-195	0.00655022	0.0118803	0.00586278	0.000697593	0.0363361		-195	0.00936768	0.00837989	0.006821	0.00453463	0.00139448	0.0145879
-194	0.00555776	0.0135641	0.00522897	0.00174398	0.0310371		-194	0.0058548	0.00768156	0.00806118	0.00408117	0.000464828	0.0145879
-193	0.00714569	0.0143124	0.00871494	0.00139519	0.0325511		-193	0.0117096	0.00768156	0.0070277	0.00532819	0.000929656	0.0145879
-192	0.00635173	0.0150608	0.00808113	0.00174398	0.0310371		-192	0.00644028	0.00837989	0.0066143	0.00578166	0.000929656	0.0153173
-191	0.00516078	0.013377	0.00570433	0.000348797	0.0355791		-191	0.00936768	0.00698324	0.00516742	0.00521483	0.000774713	0.0153173
-190	0.00615324	0.0130028	0.00507051	0.00209278	0.0355791		-190	0.00936768	0.00488827	0.00806118	0.00691532	0.000774713	0.00875274
-189	0.00357285	0.0142189	0.00728886	0.00104639	0.0355791		-189	0.0087822	0.00698324	0.00537412	0.00578166	0.00123954	0.0160467
-188	0.00833664	0.0125351	0.00538742	0.00174398	0.0287661		-188	0.0087822	0.0118715	0.00847458	0.00544156	0.00170437	0.0131291
-187	0.0069472	0.0132834	0.0068135	0.00139519	0.0378501		-187	0.0087822	0.00768156	0.00785449	0.0049881	0.000929656	0.0109409
-186	0.00595474	0.0127222	0.00665505	0.00174398	0.0333081		-186	0.00702576	0.00558659	0.00640761	0.00680195	0.000619771	0.00656455
-185	0.00754268	0.0125351	0.00538742	0.00104639	0.0355791		-185	0.00995316	0.0125698	0.00454733	0.00657522	0.00139448	0.0116703
-184	0.00754268	0.0148737	0.00839804	0.00244158	0.0295231		-184	0.0111241	0.00907821	0.00868127	0.00612175	0.00123954	0.00948213
-183	0.0045653	0.0157156	0.00522897	0.00104639	0.0401211		-183	0.0058548	0.0118715	0.00599421	0.00657522	0.000774713	0.00583516
-182	0.00813815	0.013377	0.00713041	0.00174398	0.0295231		-182	0.0087822	0.00977654	0.0066143	0.00555493	0.0010846	0.0131291
-181	0.00575625	0.0129093	0.00713041	0.00139519	0.0393641		-181	0.0087822	0.0118715	0.0066143	0.00759551	0.000619771	0.00875274
-180	0.00813815	0.0126286	0.00554587	0.00209278	0.0317941		-180	0.0111241	0.0146648	0.00620091	0.00555493	0.000774713	0.00875274
-179	0.00793966	0.0116932	0.0068135	0.000348797	0.0317941		-179	0.0111241	0.0104749	0.00496073	0.00578166	0.000619771	0.00656455
-178	0.00774117	0.0131899	0.00507051	0.00209278	0.0386071		-178	0.0111241	0.0153631	0.00764779	0.00566829	0.00139448	0.00437637
-177	0.00655022	0.0117867	0.00744731	0.00139519	0.0317941		-177	0.0117096	0.00907821	0.00826788	0.00578166	0.000774713	0.00948213
-176	0.00873362	0.0111319	0.00538742	0.00244158	0.0423921		-176	0.00702576	0.0111732	0.006821	0.00555493	0.00154943	0.00948213
-175	0.00674871	0.0122544	0.00427824	0.000697593	0.0408781		-175	0.00819672	0.0167598	0.0066143	0.00782224	0.000619771	0.00583516
-174	0.00952759	0.00982226	0.00649659	0.00209278	0.0348221		-174	0.00468384	0.0118715	0.006821	0.00555493	0.000619771	0.00437637
-173	0.00813815	0.0112254	0.00665505	0.00139519	0.0363361		-173	0.0122951	0.0153631	0.00496073	0.00634849	0.0010846	0.00729395
-172	0.00674871	0.0103835	0.00697195	0.00104639	0.0408781		-172	0.00819672	0.00977654	0.00785449	0.004648	0.000929656	0.00583516
-171	0.0093291	0.0104771	0.00633814	0.00104639	0.0370931		-171	0.0117096	0.0146648	0.00578752	0.004648	0.0010846	0.00729395
-170	0.00754268	0.0121609	0.00507051	0.00104639	0.0363361		-170	0.00644028	0.0160615	0.00744109	0.00714205	0.0021692	0.00437637
-169	0.0093291	0.0119738	0.00380288	0.00279037	0.0317941		-169	0.0087822	0.0146648	0.00537412	0.00566829	0.00154943	0.00875274
-168	0.00992457	0.0119738	0.00617969	0.00244158	0.0431491		-168	0.0111241	0.0153631	0.0070277	0.00566829	0.00139448	0.00875274
-167	0.00952759	0.0107577	0.00665505	0.000697593	0.0431491		-167	0.00995316	0.0111732	0.0066143	0.00612175	0.00139448	0.00948213
-166	0.011314	0.0128157	0.00522897	0.00174398	0.0454201		-166	0.013466	0.0153631	0.00640761	0.00532819	0.000464828	0.00291758
-165	0.00873362	0.0111319	0.00602123	0.00244158	0.0363361		-165	0.00936768	0.0146648	0.00496073	0.00600839	0.000309885	0.00437637
-164	0.012108	0.0124415	0.00713041	0.00383676	0.0408781		-164	0.015808	0.0111732	0.00826788	0.00555493	0.00139448	0.00364697
-163	0.00873362	0.011319	0.0068135	0.00279037	0.0348221		-163	0.0128806	0.0146648	0.00578752	0.00623512	0.000774713	0.00218818
-162	0.00992457	0.0115996	0.00776422	0.00418556	0.0393641		-162	0.00995316	0.0125698	0.0066143	0.00634849	0.00139448	0.00729395
-161	0.00913061	0.0125351	0.00697195	0.00313917	0.0408781		-161	0.0210773	0.0104749	0.0070277	0.00453463	0.000774713	0.00656455
-160	0.0093291	0.0126286	0.00617969	0.00418556	0.0401211		-160	0.015808	0.0209497	0.00847458	0.00612175	0.000774713	0.00510576
-159	0.00992457	0.0111319	0.00713041	0.00174398	0.0401211		-159	0.0181499	0.0139665	0.00847458	0.00668858	0.000929656	0.00729395
-158	0.00992457	0.0116932	0.00871494	0.00383676	0.0454201		-158	0.015808	0.0174581	0.00537412	0.00600839	0.00154943	0.00729395
-157	0.0101231	0.013377	0.00776422	0.00209278	0.0408781		-157	0.015808	0.0167598	0.00785449	0.00623512	0.0021692	0.00510576
-156	0.0119095	0.0135641	0.00713041	0.00383676	0.0476911		-156	0.013466	0.0153631	0.00764779	0.00623512	0.00185931	0.00510576
-155	0.012108	0.0142189	0.00871494	0.00104639	0.0514762		-155	0.00936768	0.0188547	0.00826788	0.00544156	0.0010846	0.00656455
-154	0.0146884	0.0144995	0.00966566	0.00139519	0.0492051		-154	0.0181499	0.0167598	0.00806118	0.00600839	0.000929656	0.00437637
-153	0.0101231	0.0157156	0.0068135	0.00453436	0.0469341		-153	0.0122951	0.0146648	0.00847458	0.00668858	0.00154943	0.0102115
-152	0.0101231	0.0143124	0.00728886	0.00209278	0.0545042		-152	0.0152225	0.0153631	0.0070277	0.00646185	0.00139448	0.00729395
-151	0.012108	0.0158092	0.0091903	0.00279037	0.0461771		-151	0.0111241	0.0118715	0.0070277	0.00600839	0.000309885	0.00656455
-150	0.0119095	0.0163704	0.00934876	0.00209278	0.0560182		-150	0.015808	0.0195531	0.0066143	0.00600839	0.00185931	0.00875274
-149	0.012505	0.016464	0.00855649	0.00348797	0.0628312		-149	0.0140515	0.0153631	0.00764779	0.00736878	0.00170437	0.00656455
-148	0.0168718	0.0144995	0.0106164	0.00174398	0.0567752		-148	0.013466	0.0188547	0.00620091	0.00612175	0.0010846	0.00364697
-147	0.011314	0.0153414	0.0107748	0.00209278	0.0514762		-147	0.015808	0.0153631	0.00971476	0.00725541	0.00139448	0.00656455
-146	0.0134974	0.0156221	0.00950721	0.00244158	0.0507192		-146	0.0175644	0.0195531	0.00723439	0.00702868	0.00201425	0.0102115
-145	0.0132989	0.0140318	0.00966566	0.00383676	0.0461771		-145	0.0181499	0.0167598	0.0070277	0.00782224	0.0010846	0.0116703
-144	0.011711	0.0166511	0.0109333	0.00279037	0.0454201		-144	0.015808	0.0132682	0.00578752	0.00714205	0.0021692	0.00729395
-143	0.0192537	0.0157156	0.0123594	0.00139519	0.0635882		-143	0.0122951	0.0153631	0.00909467	0.00827571	0.00232414	0.00875274
-142	0.0146884	0.0146866	0.00966566	0.00174398	0.0476911		-142	0.0175644	0.0167598	0.00785449	0.00680195	0.000929656	0.00364697
-141	0.0148869	0.0143124	0.0112502	0.00174398	0.0620742		-141	0.0111241	0.0202514	0.00826788	0.00680195	0.00232414	0.0109409
-140	0.0178642	0.0139383	0.0104579	0.00209278	0.0522332		-140	0.0175644	0.0209497	0.00847458	0.00770888	0.00154943	0.00218818
-139	0.0144899	0.0127222	0.0125178	0.00174398	0.0537472		-139	0.0245902	0.021648	0.00888797	0.00691532	0.00170437	0.00510576
-138	0.0170703	0.0142189	0.0128347	0.00348797	0.0575322		-138	0.0169789	0.0146648	0.0066143	0.00566829	0.00139448	0.00875274
-137	0.0154823	0.0138447	0.0117256	0.00313917	0.0575322		-137	0.0240047	0.0146648	0.00723439	0.00884253	0.000929656	0.00510576
-136	0.0186582	0.0143124	0.0131516	0.00348797	0.0484481		-136	0.0251756	0.023743	0.0101282	0.00827571	0.0010846	0.00583516
-135	0.0220326	0.014406	0.0107748	0.00244158	0.0537472		-135	0.0251756	0.0188547	0.00764779	0.00714205	0.000774713	0.00364697
-134	0.0176657	0.015435	0.0137855	0.00279037	0.0537472		-134	0.0228337	0.0209497	0.00930136	0.00782224	0.00123954	0.00218818
-133	0.0194522	0.0149673	0.0134685	0.00174398	0.0537472		-133	0.0286885	0.025838	0.00909467	0.00634849	0.00123954	0.00364697
-132	0.0186582	0.0171188	0.013627	0.00313917	0.0567752		-132	0.028103	0.021648	0.00785449	0.00974946	0.0021692	0.00437637
-131	0.0210401	0.0152479	0.0137855	0.00453436	0.0499621		-131	0.030445	0.0209497	0.00992146	0.00816234	0.00232414	0.00291758
-130	0.0214371	0.0152479	0.0134685	0.00592954	0.0507192		-130	0.0269321	0.0286313	0.00868127	0.00850244	0.00185931	0.00583516
-129	0.0190552	0.0175865	0.0148946	0.00174398	0.0567752		-129	0.0251756	0.0195531	0.00950806	0.0086158	0.000929656	0.00145879
-128	0.0150854	0.014406	0.013627	0.00174398	0.0560182		-128	0.0257611	0.027933	0.00764779	0.00850244	0.000929656	0.00364697
-127	0.024216	0.0169317	0.0156869	0.00279037	0.0552612		-127	0.0251756	0.0230447	0.00930136	0.00691532	0.00123954	0.00291758
-126	0.023819	0.0169317	0.0160038	0.00279037	0.0514762		-126	0.0210773	0.0223464	0.00764779	0.00816234	0.00170437	0.00145879
-125	0.0204446	0.0172123	0.0156869	0.00313917	0.0522332		-125	0.0251756	0.0363128	0.0119884	0.00850244	0.000774713	0.00145879
-124	0.0184597	0.0168382	0.0142608	0.00139519	0.0582892		-124	0.0234192	0.0293296	0.0113683	0.00816234	0.000774713	0.00291758
-123	0.023025	0.017493	0.0137855	0.00279037	0.0567752		-123	0.0316159	0.0314246	0.0109549	0.0089559	0.00170437	0.00145879
-122	0.0206431	0.0193639	0.0158453	0.00313917	0.0529902		-122	0.0234192	0.0370112	0.0142621	0.00714205	0.0010846	0.00291758
-121	0.0180627	0.0197381	0.0166376	0.00348797	0.0522332		-121	0.0257611	0.0342179	0.0117817	0.00850244	0.00247908	0.00291758
-120	0.0206431	0.0220767	0.0172714	0.00383676	0.0643452		-120	0.0222482	0.0384078	0.0126085	0.00770888	0.00170437	0.00364697
-119	0.0190552	0.021609	0.0179052	0.00592954	0.0537472		-119	0.0275176	0.0349162	0.011575	0.00997619	0.00185931	0.00437637
-118	0.0178642	0.0203929	0.0164792	0.00244158	0.0552612		-118	0.0204918	0.0453911	0.0105415	0.00804897	0.00201425	0.00291758
-117	0.0180627	0.0210477	0.0228173	0.00383676	0.0522332		-117	0.0210773	0.0405028	0.011575	0.0086158	0.00139448	0.00437637
-116	0.0174672	0.0254443	0.0221835	0.00244158	0.0507192		-116	0.0193208	0.0439944	0.011575	0.00872917	0.00232414	0.00218818
-115	0.0188567	0.0212348	0.0226589	0.00244158	0.0507192		-115	0.0210773	0.0391061	0.0113683	0.00725541	0.00232414	0.00510576
-114	0.024216	0.0256314	0.0215497	0.00348797	0.0545042		-114	0.0175644	0.0467877	0.0101282	0.00906927	0.00170437	0.00510576
-113	0.0172688	0.0237605	0.0217081	0.00209278	0.0484481		-113	0.0193208	0.0446927	0.0105415	0.0086158	0.00170437	0.00583516
-112	0.0262009	0.0251637	0.0236096	0.00313917	0.0423921		-112	0.0234192	0.0398045	0.0101282	0.00600839	0.00232414	0.00510576
-111	0.0216356	0.0238541	0.0232927	0.00348797	0.0499621		-111	0.0234192	0.0453911	0.00992146	0.00804897	0.00294391	0.00145879
-110	0.0220326	0.0231993	0.0231342	0.00348797	0.0499621		-110	0.0269321	0.051676	0.0155023	0.0089559	0.00170437	0.00145879
-109	0.0240175	0.0240412	0.0259864	0.00348797	0.0378501		-109	0.0222482	0.0418994	0.0130219	0.0086158	0.00139448	0.00218818
-108	0.0260024	0.0239476	0.0245603	0.00348797	0.0537472		-108	0.029274	0.0523743	0.0161224	0.00940936	0.0010846	0.00656455
-107	0.0240175	0.0239476	0.0263033	0.00523195	0.0439061		-107	0.0257611	0.0439944	0.0117817	0.00850244	0.00201425	0.00291758
-106	0.0220326	0.0248831	0.0293139	0.00279037	0.0522332		-106	0.0316159	0.0551676	0.0134353	0.009296	0.00201425	0.00510576
-105	0.0244145	0.024696	0.0316907	0.00418556	0.0469341		-105	0.0257611	0.0349162	0.0161224	0.0104297	0.00170437	0.00364697
-104	0.0198491	0.0260056	0.0297893	0.00244158	0.0537472		-104	0.0374707	0.0460894	0.013642	0.00838907	0.00232414	0.00364697
-103	0.023025	0.0254443	0.0315322	0.00279037	0.0484481		-103	0.0316159	0.0418994	0.0134353	0.00940936	0.00263403	0.00510576
-102	0.0204446	0.0268475	0.0335921	0.00418556	0.0363361		-102	0.0345433	0.0446927	0.0167425	0.00952273	0.00123954	0.00364697
-101	0.0265979	0.0261927	0.0366028	0.00592954	0.0461771		-101	0.0339578	0.0412011	0.0186027	0.0107698	0.0032538	0.00364697
-100	0.0214371	0.0238541	0.0334337	0.00383676	0.0461771		-100	0.0322014	0.0398045	0.0200496	0.00816234	0.00185931	0.00510576
-99	0.0244145	0.0281572	0.0366028	0.00209278	0.0439061		-99	0.028103	0.0412011	0.0167425	0.0089559	0.00294391	0.00802334
-98	0.023025	0.0269411	0.0407225	0.00662714	0.0370931		-98	0.0275176	0.0391061	0.0181893	0.00940936	0.00154943	0.00364697
-97	0.0260024	0.0278765	0.0410395	0.00697593	0.0469341		-97	0.0327869	0.0349162	0.0169492	0.0100896	0.00263403	0.00583516
-96	0.024216	0.0268475	0.0419902	0.00453436	0.0348221		-96	0.0234192	0.0321229	0.0214965	0.0104297	0.0032538	0.00291758
-95	0.0184597	0.0315248	0.0407225	0.00488315	0.0416351		-95	0.0222482	0.0300279	0.020463	0.0089559	0.0032538	0.00583516
-94	0.0256054	0.026754	0.0442085	0.00348797	0.0378501		-94	0.0298595	0.0321229	0.0169492	0.0121301	0.00278897	0.00510576
-93	0.023422	0.0275023	0.0481699	0.00558075	0.0439061		-93	0.0210773	0.0307263	0.0208764	0.00986283	0.00402851	0.00364697
-92	0.0271933	0.0306829	0.0511805	0.00627834	0.0408781		-92	0.0251756	0.0272346	0.0223233	0.00940936	0.0032538	0.00364697
-91	0.0244145	0.0286249	0.0514974	0.00592954	0.0355791		-91	0.0169789	0.0272346	0.0194295	0.0102029	0.00309885	0.00583516
-90	0.0293767	0.03087	0.0533988	0.00627834	0.0363361		-90	0.0216628	0.0314246	0.0248036	0.009296	0.00387357	0.000729395
-89	0.0236205	0.0295603	0.0576771	0.00662714	0.0325511		-89	0.0204918	0.0314246	0.0241835	0.0111099	0.00340874	0.00729395
-88	0.0256054	0.0305893	0.06148	0.00802232	0.0484481		-88	0.0175644	0.0230447	0.0266639	0.00952273	0.00604276	0.00510576
-87	0.0250099	0.0323667	0.059737	0.0101151	0.0325511		-87	0.0228337	0.0307263	0.0285242	0.0102029	0.00418345	0.00948213
-86	0.0275903	0.0337699	0.0673427	0.00837112	0.0416351		-86	0.0163934	0.0300279	0.0310045	0.0111099	0.00604276	0.00364697
-85	0.0283843	0.0352666	0.062906	0.00592954	0.0476911		-85	0.0193208	0.0202514	0.0299711	0.0116767	0.00418345	0.00729395
-84	0.0271933	0.0361085	0.0662336	0.00906871	0.0363361		-84	0.0298595	0.0314246	0.0326581	0.0121301	0.00573288	0.00218818
-83	0.0281858	0.0362956	0.0703534	0.00732473	0.0386071		-83	0.0187354	0.0272346	0.0264572	0.0115633	0.00588782	0.00875274
-82	0.023422	0.0395697	0.0735224	0.00732473	0.0386071		-82	0.0216628	0.0209497	0.0287309	0.010543	0.00526805	0.00437637
-81	0.0287813	0.0397568	0.0773253	0.00767353	0.0461771		-81	0.0263466	0.025838	0.0328648	0.0107698	0.00867679	0.0116703
-80	0.0283843	0.0431244	0.0833465	0.00837112	0.0401211		-80	0.0193208	0.0202514	0.036172	0.0122435	0.00821196	0.00802334
-79	0.0271933	0.0415341	0.0808113	0.0104639	0.0408781		-79	0.0257611	0.0174581	0.0357586	0.0120168	0.00526805	0.00656455
-78	0.0303692	0.0397568	0.0825543	0.0122079	0.0408781		-78	0.0216628	0.023743	0.036172	0.0145108	0.00991633	0.00875274
-77	0.0287813	0.0398503	0.0863572	0.0139519	0.0484481		-77	0.0257611	0.0195531	0.0403059	0.0132638	0.00712736	0.0102115
-76	0.0301707	0.0433115	0.0892093	0.0111615	0.0439061		-76	0.0216628	0.0223464	0.0394791	0.0133772	0.00805702	0.00656455
-75	0.0329496	0.0397568	0.0998257	0.0108127	0.0492051		-75	0.0240047	0.0209497	0.0407193	0.0132638	0.00821196	0.00510576
-74	0.0329496	0.0420019	0.097132	0.00802232	0.0431491		-74	0.0175644	0.0188547	0.0382389	0.0148509	0.0100713	0.0116703
-73	0.0305677	0.0474275	0.100935	0.0132543	0.0454201		-73	0.0140515	0.0111732	0.0436131	0.013944	0.0127053	0.00802334
-72	0.0389043	0.0438728	0.102044	0.0108127	0.0560182		-72	0.0216628	0.0174581	0.0425796	0.0128103	0.0110009	0.0109409
-71	0.0329496	0.046492	0.101569	0.0108127	0.0454201		-71	0.0187354	0.0174581	0.0438198	0.0179118	0.0139448	0.00875274
-70	0.0357285	0.0502339	0.110601	0.0139519	0.0469341		-70	0.0122951	0.0146648	0.0500207	0.0142841	0.013635	0.0167761
-69	0.03553	0.0456501	0.10965	0.0125567	0.0476911		-69	0.0140515	0.0132682	0.04568	0.0160979	0.01348	0.0123997
-68	0.0385073	0.0487371	0.11678	0.00906871	0.0651022		-68	0.0140515	0.0209497	0.0529144	0.0142841	0.0127053	0.0153173
-67	0.0379119	0.0507951	0.123277	0.0149983	0.0499621		-67	0.013466	0.021648	0.0576685	0.0182519	0.0204524	0.0123997
-66	0.0416832	0.0508887	0.125971	0.0174398	0.0598032		-66	0.0163934	0.0195531	0.0582885	0.0174583	0.0171986	0.0182349
-65	0.0434696	0.051637	0.126287	0.0149983	0.0605602		-65	0.0140515	0.0251397	0.0580819	0.0175717	0.0168888	0.0109409
-64	0.0381104	0.0501403	0.133576	0.0146495	0.0560182		-64	0.0187354	0.0195531	0.0587019	0.0171182	0.0173536	0.0131291
-63	0.0458515	0.0566885	0.147996	0.0136031	0.0567752		-63	0.0163934	0.0195531	0.0642828	0.0189321	0.0192129	0.0123997
-62	0.045653	0.052666	0.140231	0.0167422	0.0522332		-62	0.0181499	0.0167598	0.0626292	0.0193856	0.0209173	0.0167761
-61	0.0500198	0.0587465	0.153541	0.020579	0.0560182		-61	0.0251756	0.0188547	0.0644895	0.0192722	0.0224667	0.0131291
-60	0.047638	0.0594949	0.151323	0.0198814	0.0643452		-60	0.0163934	0.0202514	0.0663497	0.0176851	0.0224667	0.0160467
-59	0.0514093	0.0620206	0.171288	0.0156958	0.0575322		-59	0.0175644	0.021648	0.0603555	0.0194989	0.0249458	0.0123997
-58	0.0527987	0.0656688	0.167485	0.0230206	0.0537472		-58	0.0169789	0.021648	0.0653162	0.0249405	0.0275798	0.0167761
-57	0.0613339	0.0622077	0.174774	0.0230206	0.0613172		-57	0.0169789	0.0146648	0.0713105	0.021993	0.0252557	0.0233406
-56	0.0520048	0.0702526	0.181905	0.0226718	0.0620742		-56	0.0152225	0.0209497	0.0708971	0.0240336	0.0237062	0.02407
-55	0.0595474	0.0707203	0.18032	0.0230206	0.0681302		-55	0.0163934	0.023743	0.0760645	0.0234667	0.0300589	0.020423
-54	0.0575625	0.074275	0.182538	0.0247646	0.0582892		-54	0.0199063	0.0146648	0.0777181	0.0217662	0.0302138	0.0218818
-53	0.0637158	0.0752105	0.19157	0.0282525	0.0643452		-53	0.0152225	0.0195531	0.0789582	0.0286816	0.0340874	0.0226112
-52	0.0676856	0.0792329	0.198701	0.0310429	0.0628312		-52	0.0128806	0.0251397	0.0754444	0.0265276	0.0337775	0.02407
-51	0.0668916	0.0833489	0.20187	0.0282525	0.0522332		-51	0.013466	0.0230447	0.075031	0.0269811	0.0314534	0.0299052
-50	0.0696705	0.0899906	0.209476	0.0313917	0.0673732		-50	0.0175644	0.023743	0.0830922	0.0301553	0.032383	0.0291758
-49	0.0788011	0.0864359	0.215338	0.0404604	0.0658592		-49	0.0169789	0.025838	0.0828855	0.0320825	0.0371862	0.0233406
-48	0.0774117	0.0913938	0.227539	0.0359261	0.0613172		-48	0.0199063	0.0293296	0.0828855	0.0289083	0.0356368	0.0299052
-47	0.0871378	0.0975678	0.218032	0.0439484	0.0575322		-47	0.0193208	0.0167598	0.086606	0.0308355	0.0399752	0.0320934
-46	0.0861453	0.0974743	0.225638	0.0488315	0.0514762		-46	0.0175644	0.0188547	0.0880529	0.0354835	0.0421444	0.0269876
-45	0.0942834	0.0994387	0.239899	0.0509243	0.0779712		-45	0.0187354	0.0223464	0.0919802	0.0363904	0.0392005	0.0328228
-44	0.093688	0.106642	0.244811	0.0484827	0.0529902		-44	0.0199063	0.0286313	0.0940471	0.0394513	0.0430741	0.0291758
-43	0.0897181	0.111413	0.25004	0.0498779	0.0651022		-43	0.0210773	0.0265363	0.0942538	0.0421721	0.0474125	0.0386579
-42	0.102422	0.117119	0.255902	0.0519707	0.0734292		-42	0.0228337	0.0265363	0.100868	0.0406983	0.04044	0.0328228
-41	0.0960699	0.11768	0.26335	0.0565051	0.0560182		-41	0.0228337	0.021648	0.0985945	0.0420587	0.0494267	0.0284464
-40	0.0974593	0.131899	0.263508	0.0592954	0.0704012		-40	0.0193208	0.0307263	0.102935	0.0460265	0.0438488	0.0423049
-39	0.105002	0.125819	0.276977	0.0579002	0.0620742		-39	0.0251756	0.0377095	0.109549	0.0463666	0.048652	0.0306346
-38	0.109964	0.133209	0.267945	0.0526683	0.0537472		-38	0.0240047	0.0265363	0.107896	0.0520349	0.0494267	0.0444931
-37	0.113537	0.140879	0.283473	0.0638298	0.0704012		-37	0.0228337	0.0314246	0.103142	0.053622	0.0491168	0.0320934
-36	0.114728	0.135641	0.298685	0.0673178	0.0499621		-36	0.0251756	0.0356145	0.108723	0.0531686	0.0484971	0.0269876
-35	0.11056	0.143031	0.286959	0.065225	0.0719152		-35	0.0316159	0.047486	0.109756	0.0548691	0.0446235	0.0328228
-34	0.117507	0.15276	0.308034	0.0781305	0.0719152		-34	0.0351288	0.0502793	0.109549	0.0588369	0.0525256	0.0342815
-33	0.131004	0.155847	0.311361	0.0697593	0.0658592		-33	0.0298595	0.0502793	0.112857	0.0579299	0.0506663	0.02407
-32	0.12366	0.154818	0.317382	0.0816184	0.0673732		-32	0.0263466	0.0635475	0.109343	0.0621245	0.0551596	0.0247994
-31	0.140333	0.166417	0.324988	0.0819672	0.0673732		-31	0.0392272	0.0551676	0.112236	0.0640517	0.0576387	0.0299052
-30	0.142715	0.169504	0.320868	0.0851064	0.0734292		-30	0.0327869	0.0747207	0.111616	0.0624646	0.0537651	0.0233406
-29	0.145097	0.175398	0.3402	0.0941751	0.0711582		-29	0.0286885	0.0789106	0.109963	0.0635982	0.0613573	0.0247994
-28	0.153235	0.18232	0.333386	0.0851064	0.0757002		-28	0.030445	0.0837989	0.105002	0.0666591	0.0619771	0.0196937
-27	0.166336	0.187465	0.354302	0.100802	0.0794852		-27	0.0298595	0.0831006	0.11327	0.0705135	0.0619771	0.0423049
-26	0.162565	0.198784	0.348598	0.109173	0.0719152		-26	0.0222482	0.0984637	0.111616	0.074368	0.0615122	0.0226112
-25	0.161969	0.202806	0.363175	0.103941	0.0855413		-25	0.0234192	0.107542	0.112236	0.0724408	0.0667803	0.0153173
-24	0.174474	0.211413	0.357946	0.118591	0.0878123		-24	0.0298595	0.113128	0.106449	0.0781091	0.0602727	0.0196937
-23	0.175665	0.218241	0.366028	0.12766	0.0968963		-23	0.0263466	0.117318	0.120091	0.0798095	0.070344	0.0153173
-22	0.174276	0.221515	0.371732	0.128357	0.108251		-22	0.0368852	0.113827	0.116164	0.0785625	0.0720483	0.020423
-21	0.170703	0.232367	0.374109	0.140216	0.100681		-21	0.0245902	0.138268	0.119884	0.0847976	0.0748373	0.0196937
-20	0.170703	0.241534	0.359373	0.138821	0.115064		-20	0.0362998	0.126397	0.108516	0.0816234	0.0770065	0.0182349
-19	0.181421	0.252853	0.36476	0.15068	0.118849		-19	0.0333724	0.163408	0.107482	0.0811699	0.0770065	0.0153173
-18	0.17368	0.262208	0.365394	0.163934	0.12869		-18	0.0374707	0.153631	0.107689	0.0844575	0.0818097	0.0123997
-17	0.179436	0.272591	0.363651	0.178584	0.131718		-17	0.0392272	0.188547	0.11327	0.0792427	0.0867679	0.0109409
-16	0.178841	0.283349	0.37395	0.204744	0.124905		-16	0.0386417	0.192039	0.0948739	0.083664	0.0954447	0.00802334
-15	0.185391	0.289523	0.393282	0.216952	0.133989		-15	0.0333724	0.22905	0.111616	0.0817368	0.105361	0.0123997
-14	0.206431	0.304397	0.423863	0.232647	0.118092		-14	0.0339578	0.236732	0.112857	0.0884253	0.101487	0.0131291
-13	0.194522	0.321048	0.438282	0.269969	0.126419		-13	0.0345433	0.245112	0.118437	0.091713	0.110629	0.0116703
-12	0.194323	0.327783	0.441293	0.259156	0.121877		-12	0.0351288	0.270251	0.11575	0.0911461	0.114503	0.0175055
-11	0.19472	0.327409	0.424022	0.281828	0.124905		-11	0.0398126	0.256285	0.125465	0.0862714	0.130152	0.0138585
-10	0.190155	0.337231	0.423229	0.260551	0.0976533		-10	0.0462529	0.270251	0.130426	0.0934134	0.127983	0.0109409
-9	0.179039	0.34275	0.39756	0.265434	0.112793		-9	0.0474239	0.259078	0.119678	0.0919397	0.132166	0.0109409
-8	0.176657	0.333583	0.362066	0.247994	0.112036		-8	0.0690867	0.259078	0.107276	0.0904659	0.131856	0.0182349
-7	0.182414	0.341254	0.349548	0.251482	0.132475		-7	0.0843091	0.26257	0.105002	0.0795828	0.132631	0.0160467
-6	0.197697	0.350608	0.331326	0.241367	0.122634		-6	0.0854801	0.23324	0.0969409	0.0766353	0.149365	0.0189643
-5	0.220921	0.348176	0.319918	0.28113	0.146858		-5	0.111241	0.335894	0.103762	0.0808298	0.157887	0.0226112
-4	0.268956	0.370814	0.359531	0.320893	0.20212		-4	0.127635	0.352654	0.117817	0.0817368	0.158506	0.02407
-3	0.305081	0.39261	0.417366	0.38542	0.25511		-3	0.148712	0.398743	0.138694	0.103843	0.194143	0.0299052
-2	0.338229	0.443124	0.463952	0.442972	0.284633		-2	0.163349	0.455307	0.204423	0.142274	0.226836	0.0328228
-1	0.366415	0.487091	0.521629	0.513777	0.343679		-1	0.217213	0.456006	0.352005	0.2324	0.279362	0.0576222
0	0.362644	0.482788	0.520044	0.511336	0.371688		0	0.185012	0.444832	0.29599	0.282961	0.285404	0.0568928
1	0.325923	0.443124	0.471399	0.434949	0.311885		1	0.149883	0.402933	0.193055	0.147376	0.225906	0.0423049
2	0.281064	0.402245	0.424972	0.410534	0.310371		2	0.131733	0.351955	0.15709	0.114273	0.209637	0.0291758
3	0.250496	0.385875	0.402947	0.403209	0.259652		3	0.088993	0.296089	0.117611	0.101236	0.181438	0.0306346
4	0.201866	0.36623	0.34321	0.33031	0.237699		4	0.0737705	0.269553	0.114924	0.0950006	0.17493	0.0386579
5	0.191544	0.348644	0.311836	0.318103	0.21726		5	0.0696721	0.231145	0.106242	0.088312	0.167028	0.0335522
6	0.179635	0.319364	0.304389	0.325427	0.195307		6	0.0690867	0.23324	0.109343	0.0922798	0.157422	0.0320934
7	0.168519	0.311132	0.320868	0.270666	0.183195		7	0.057377	0.214385	0.108309	0.0913729	0.152464	0.0350109
8	0.163557	0.29551	0.338774	0.26962	0.168812		8	0.0603045	0.192039	0.112857	0.0876318	0.150604	0.0262582
9	0.176657	0.288868	0.346696	0.261946	0.1514		9	0.0632319	0.210894	0.112443	0.0820769	0.133096	0.0423049
10	0.162366	0.283817	0.360957	0.251482	0.143073		10	0.0579625	0.202514	0.126705	0.0781091	0.138674	0.0423049
11	0.157602	0.268756	0.344319	0.24939	0.130204		11	0.0632319	0.21648	0.115544	0.0832105	0.118066	0.0415755
12	0.151251	0.253601	0.33196	0.220788	0.125662		12	0.0550351	0.200419	0.125052	0.0818501	0.117292	0.0437637
13	0.148075	0.246118	0.337031	0.206139	0.101438		13	0.0632319	0.180168	0.104382	0.0710804	0.101333	0.0335522
14	0.1447	0.233957	0.316749	0.206836	0.144587		14	0.0644028	0.173184	0.101488	0.0713071	0.0911063	0.0269876
15	0.12505	0.216745	0.292188	0.190792	0.107494		15	0.058548	0.159916	0.100248	0.0694933	0.0900217	0.0233406
16	0.118896	0.208419	0.288861	0.172654	0.102952		16	0.0644028	0.15852	0.100248	0.0646185	0.0832042	0.02407
17	0.124057	0.203555	0.277452	0.175096	0.106737		17	0.0661593	0.135475	0.101075	0.0560027	0.0740626	0.0196937
18	0.119889	0.200281	0.265568	0.161842	0.118849		18	0.0714286	0.143156	0.0921869	0.0589502	0.0704989	0.0189643
19	0.111751	0.189991	0.282839	0.141263	0.0999243		19	0.0614754	0.106145	0.0942538	0.0583834	0.0643012	0.0138585
20	0.105796	0.180917	0.270797	0.131496	0.0984103		20	0.059719	0.0928771	0.0969409	0.0514681	0.059343	0.0167761
21	0.107384	0.168382	0.266202	0.115103	0.0931113		21	0.0526932	0.099162	0.101695	0.0495409	0.051441	0.0116703
22	0.114927	0.162956	0.257487	0.0987095	0.0802422		22	0.0462529	0.0914804	0.0948739	0.0501077	0.0526805	0.0131291
23	0.114133	0.15725	0.252258	0.0819672	0.0832703		23	0.0515222	0.0907821	0.097561	0.0463666	0.0464828	0.0102115
24	0.11969	0.141441	0.244811	0.0868504	0.0711582		24	0.0474239	0.073324	0.0963208	0.0451196	0.0447784	0.00875274
25	0.112545	0.14116	0.247821	0.0690617	0.0651022		25	0.0503513	0.0712291	0.0905333	0.0444394	0.040595	0.0123997
26	0.118102	0.130215	0.225162	0.0819672	0.0613172		26	0.0480094	0.0761173	0.0905333	0.0438726	0.0395104	0.00656455
27	0.116911	0.134051	0.22231	0.0753401	0.0507192		27	0.0433255	0.0677374	0.0801984	0.039678	0.0319182	0.00729395
28	0.109567	0.116558	0.212803	0.0756889	0.0658592		28	0.043911	0.0691341	0.0789582	0.0377508	0.0300589	0.00948213
29	0.108376	0.124322	0.206148	0.0690617	0.0560182		29	0.0380562	0.075419	0.0828855	0.0403582	0.0336226	0.00583516
30	0.104803	0.110758	0.198859	0.0627834	0.0567752		30	0.0403981	0.0586592	0.0742042	0.0360503	0.0300589	0.0102115
31	0.115324	0.113096	0.193789	0.0575514	0.0446631		31	0.0392272	0.0607542	0.0756511	0.0341231	0.0258754	0.00145879
32	0.0994442	0.110945	0.192996	0.0530171	0.0499621		32	0.0374707	0.0600559	0.0775114	0.0372974	0.0257205	0.00729395
33	0.0915046	0.10159	0.190778	0.0516219	0.0575322		33	0.0316159	0.0551676	0.0694502	0.0342365	0.0274249	0.00437637
34	0.104605	0.0985033	0.177151	0.039414	0.0355791		34	0.0351288	0.051676	0.0725506	0.0333296	0.0227766	0.00510576
35	0.0903136	0.104303	0.169862	0.0387164	0.0423921		35	0.0398126	0.0530726	0.0713105	0.0304954	0.0240161	0.00510576
36	0.102422	0.0977549	0.173031	0.039414	0.0423921		36	0.0333724	0.0384078	0.0677966	0.0326494	0.0212271	0.00437637
37	0.0960699	0.0914874	0.166693	0.0425532	0.0560182		37	0.0362998	0.0412011	0.0686234	0.0317424	0.0230865	0.00729395
38	0.100238	0.08971	0.158295	0.0362749	0.0439061		38	0.0310304	0.0342179	0.0636627	0.0324226	0.0196777	0.00364697
39	0.0978563	0.0879326	0.149105	0.0345309	0.0378501		39	0.0187354	0.0321229	0.0657296	0.0284548	0.0181283	0.00437637
40	0.0899166	0.0863424	0.149263	0.0296477	0.0499621		40	0.0298595	0.0356145	0.059322	0.0304954	0.0206074	0.00364697
41	0.0901151	0.0823199	0.141341	0.0317405	0.0348221		41	0.028103	0.0391061	0.0574618	0.0260741	0.016269	0.00364697
42	0.0903136	0.0780168	0.136904	0.0338333	0.0378501		42	0.0269321	0.0265363	0.056635	0.0248271	0.0181283	0.00510576
43	0.0996427	0.0753976	0.13421	0.0216254	0.0416351		43	0.028103	0.0244413	0.0576685	0.0272078	0.016269	0.00291758
44	0.0774117	0.0717493	0.13215	0.0282525	0.0348221		44	0.0263466	0.021648	0.056635	0.0281147	0.0158042	0.00656455
45	0.0825724	0.063985	0.126921	0.0216254	0.0348221		45	0.0269321	0.0167598	0.0587019	0.0209727	0.0137899	0.00437637
46	0.0791981	0.0636109	0.122326	0.025811	0.0348221		46	0.0251756	0.0272346	0.0494006	0.0228999	0.0131701	0.00218818
47	0.0668916	0.0599626	0.119474	0.0237182	0.0363361		47	0.0251756	0.0314246	0.0531211	0.0215395	0.0130152	0.00291758
48	0.0746328	0.0599626	0.11583	0.0195326	0.0310371		48	0.0269321	0.0230447	0.0483671	0.0227865	0.0116207	0.00364697
49	0.069472	0.0611787	0.114403	0.0237182	0.0408781		49	0.0245902	0.0230447	0.0514675	0.0234667	0.0144097	0.00291758
50	0.0666931	0.0579046	0.106956	0.0146495	0.0439061		50	0.0275176	0.021648	0.0448532	0.0211994	0.0114658	0.00364697
51	0.0619293	0.0560337	0.10046	0.0195326	0.0333081		51	0.0240047	0.0244413	0.0485738	0.0231266	0.00976139	0.00364697
52	0.0615324	0.0550047	0.0952305	0.0212766	0.0408781		52	0.029274	0.025838	0.0374122	0.021993	0.0128602	0.00364697
53	0.0593489	0.055753	0.091903	0.0195326	0.0355791		53	0.0234192	0.0244413	0.0510542	0.0202925	0.0113108	0.00364697
54	0.0629218	0.0476146	0.0868325	0.0153471	0.0408781		54	0.0263466	0.0300279	0.0386523	0.0202925	0.00867679	0.00364697
55	0.0591505	0.0496726	0.0874663	0.0195326	0.0446631		55	0.0263466	0.0174581	0.0365854	0.0180252	0.0103812	0.00145879
56	0.0541882	0.0450889	0.0773253	0.0160446	0.0355791		56	0.0193208	0.021648	0.0328648	0.0159846	0.00898667	0.00583516
57	0.0527987	0.0468662	0.0743147	0.0132543	0.0295231		57	0.0228337	0.0174581	0.0363787	0.0163247	0.00991633	0.00291758
58	0.0533942	0.0409729	0.0738393	0.0143007	0.0333081		58	0.0193208	0.0146648	0.0318313	0.0176851	0.0083669	0.00510576
59	0.0470425	0.0425631	0.0760577	0.0122079	0.0302801		59	0.0228337	0.0223464	0.0330715	0.0150777	0.00759219	0.00437637
60	0.0466455	0.0381665	0.0766915	0.0115103	0.0340651		60	0.0187354	0.0181564	0.0351385	0.0182519	0.00697242	0.00437637
61	0.046844	0.0391955	0.0725717	0.0115103	0.0280091		61	0.0175644	0.0272346	0.0299711	0.0147376	0.0094515	0.00218818
62	0.0430726	0.0373246	0.0690857	0.00941751	0.0333081		62	0.0175644	0.0195531	0.0330715	0.0165514	0.00542299	0.00583516
63	0.0398968	0.0386342	0.0648075	0.0108127	0.0370931		63	0.0193208	0.0146648	0.032038	0.0146242	0.00712736	0.00437637
64	0.0422787	0.0357343	0.0617969	0.00976631	0.0348221		64	0.0181499	0.0202514	0.0295577	0.0149643	0.00697242	0.00583516
65	0.0458515	0.0347989	0.0598954	0.00802232	0.0386071		65	0.0199063	0.0181564	0.0330715	0.0147376	0.00604276	0.00583516
66	0.0418817	0.0362021	0.0600539	0.0111615	0.0317941		66	0.0193208	0.0118715	0.029351	0.0153044	0.00542299	0.00437637
67	0.0363239	0.0321796	0.0578355	0.00558075	0.0401211		67	0.0175644	0.0202514	0.0274907	0.0141707	0.00511311	0.00510576
68	0.0400953	0.0326473	0.0559341	0.00523195	0.0249811		68	0.0175644	0.00977654	0.0281108	0.0122435	0.00604276	0.00291758
69	0.0341405	0.0332086	0.0553003	0.00732473	0.0355791		69	0.0257611	0.0167598	0.0254237	0.0156445	0.00511311	0.00437637
70	0.0321556	0.0326473	0.0518143	0.00697593	0.0272521		70	0.013466	0.0118715	0.0250103	0.0106564	0.00557794	0.00510576
71	0.0301707	0.0317119	0.0522897	0.00627834	0.0401211		71	0.0169789	0.0132682	0.025217	0.0128103	0.00712736	0.00437637
72	0.0333466	0.0269411	0.0473776	0.00662714	0.0287661		72	0.0169789	0.0202514	0.0241835	0.01179	0.00557794	0.00729395
73	0.0353315	0.0274088	0.0494375	0.00453436	0.0378501		73	0.015808	0.0125698	0.0256304	0.01179	0.0032538	0.00583516
74	0.0315601	0.0276894	0.0480114	0.00592954	0.0439061		74	0.0140515	0.0146648	0.0217032	0.0129237	0.0032538	0.000729395
75	0.0283843	0.0264733	0.0423071	0.00558075	0.0317941		75	0.0111241	0.0125698	0.0233568	0.0104297	0.00402851	0.00437637
76	0.0327511	0.0289991	0.0435747	0.00732473	0.0423921		76	0.0117096	0.0139665	0.0223233	0.0125836	0.00387357	0.00510576
77	0.0341405	0.0285313	0.0424655	0.00558075	0.0302801		77	0.0204918	0.0167598	0.0219099	0.0123569	0.00340874	0.00364697
78	0.0317586	0.0276894	0.0432578	0.00732473	0.0431491		78	0.0193208	0.0181564	0.0223233	0.0120168	0.00402851	0.00802334
79	0.0315601	0.0254443	0.0388211	0.00418556	0.0355791		79	0.0175644	0.0132682	0.0175692	0.0116767	0.00418345	0.00510576
80	0.0305677	0.0230122	0.0416733	0.00523195	0.0317941		80	0.0152225	0.0125698	0.0181893	0.0112232	0.00402851	0.00291758
81	0.0258039	0.0239476	0.033909	0.00453436	0.0386071		81	0.0128806	0.0153631	0.0194295	0.0106564	0.00402851	0.00729395
82	0.0311632	0.023667	0.0334337	0.00244158	0.0363361		82	0.014637	0.0139665	0.0165358	0.0108831	0.0032538	0.00729395
83	0.0262009	0.0228251	0.0375535	0.00383676	0.0257381		83	0.0105386	0.00698324	0.018396	0.0128103	0.00387357	0.00437637
84	0.0256054	0.0229186	0.0331168	0.00592954	0.0348221		84	0.0181499	0.0139665	0.0152956	0.0103163	0.00433839	0.00510576
85	0.0260024	0.0221703	0.0350182	0.00279037	0.0302801		85	0.014637	0.0139665	0.0200496	0.0112232	0.00402851	0.00437637
86	0.0263994	0.0242283	0.032483	0.00627834	0.0461771		86	0.0228337	0.0118715	0.0165358	0.0114499	0.00247908	0.00802334
87	0.0200476	0.0220767	0.0361274	0.00418556	0.0439061		87	0.0169789	0.0139665	0.0179826	0.0112232	0.00309885	0.00583516
88	0.0260024	0.0224509	0.0315322	0.00418556	0.0363361		88	0.0128806	0.0111732	0.0144688	0.0120168	0.00201425	0.00802334
89	0.0248114	0.0218896	0.0293139	0.00279037	0.0370931		89	0.0175644	0.00907821	0.0161224	0.0128103	0.0021692	0.00437637
90	0.0208416	0.0222638	0.0362859	0.00418556	0.0355791		90	0.0122951	0.00837989	0.0146755	0.00986283	0.00294391	0.00729395
91	0.0186582	0.0231993	0.0313738	0.00558075	0.0439061		91	0.0199063	0.0125698	0.0142621	0.00952273	0.00356368	0.00218818
92	0.0172688	0.0196445	0.0304231	0.00418556	0.0280091		92	0.0140515	0.00837989	0.0138487	0.0107698	0.00402851	0.00510576
93	0.0210401	0.0193639	0.0304231	0.00418556	0.0386071		93	0.0140515	0.0118715	0.0132286	0.00838907	0.00309885	0.00291758
94	0.0188567	0.0198316	0.0301062	0.00383676	0.0499621		94	0.015808	0.0132682	0.0140554	0.0104297	0.00278897	0.00583516
95	0.0220326	0.0204864	0.0261448	0.00523195	0.0408781		95	0.00995316	0.00977654	0.0128152	0.0104297	0.00263403	0.00510576
96	0.0198491	0.0211413	0.0294724	0.00244158	0.0408781		96	0.0117096	0.00488827	0.0121951	0.00974946	0.0021692	0.00437637
97	0.0198491	0.0173994	0.0244018	0.00313917	0.0408781		97	0.0152225	0.0125698	0.0152956	0.00940936	0.00263403	0.00948213
98	0.0194522	0.0188026	0.0247187	0.00453436	0.0499621		98	0.0152225	0.00698324	0.0144688	0.0114499	0.00278897	0.00583516
99	0.0216356	0.0179607	0.0247187	0.00348797	0.0401211		99	0.0117096	0.0160615	0.0101282	0.0119034	0.00201425	0.00218818
100	0.0190552	0.0189897	0.0274125	0.00453436	0.0469341		100	0.0117096	0.0132682	0.0111616	0.00872917	0.00309885	0.00437637
101	0.0174672	0.0186155	0.0253526	0.00592954	0.0469341		101	0.0175644	0.0146648	0.0142621	0.00827571	0.00232414	0.00364697
102	0.0192537	0.0181478	0.0270955	0.00662714	0.0476911		102	0.0128806	0.0111732	0.00992146	0.010543	0.00232414	0.00583516
103	0.0134974	0.0186155	0.0239265	0.00418556	0.0348221		103	0.0181499	0.0111732	0.0117817	0.00906927	0.00185931	0.00510576
104	0.0172688	0.0200187	0.0244018	0.00348797	0.0439061		104	0.00761124	0.0111732	0.013642	0.00691532	0.00170437	0.0102115
105	0.0140929	0.0180543	0.0242434	0.00627834	0.0408781		105	0.014637	0.0132682	0.0130219	0.00997619	0.00201425	0.0131291
106	0.0140929	0.0170253	0.0256695	0.00523195	0.0522332		106	0.0111241	0.0111732	0.00992146	0.0096361	0.00232414	0.0123997
107	0.0134974	0.0179607	0.0245603	0.00488315	0.0423921		107	0.00936768	0.0153631	0.0124018	0.00827571	0.00294391	0.00437637
108	0.0150854	0.0171188	0.0269371	0.00313917	0.0461771		108	0.0152225	0.0139665	0.0105415	0.00872917	0.00309885	0.00437637
109	0.011711	0.0181478	0.0201236	0.00453436	0.0499621		109	0.0111241	0.0139665	0.0107482	0.0086158	0.00278897	0.0109409
110	0.0107185	0.0158092	0.0213912	0.00244158	0.0545042		110	0.013466	0.0118715	0.0111616	0.010543	0.00294391	0.00729395
111	0.0144899	0.0163704	0.022025	0.00592954	0.0454201		111	0.015808	0.00907821	0.0121951	0.00838907	0.0032538	0.00802334
112	0.012108	0.0172123	0.0264617	0.00313917	0.0476911		112	0.0105386	0.0125698	0.00868127	0.00793561	0.00185931	0.0102115
113	0.011314	0.0170253	0.0210743	0.00453436	0.0461771		113	0.013466	0.00837989	0.00806118	0.0089559	0.00449334	0.00802334
114	0.010917	0.0162769	0.020282	0.00383676	0.0537472		114	0.0117096	0.00488827	0.0109549	0.00986283	0.00402851	0.0109409
115	0.01052	0.0156221	0.0215497	0.00383676	0.0613172		115	0.0111241	0.0104749	0.00930136	0.00804897	0.0032538	0.0123997
116	0.01052	0.0161833	0.0225004	0.00418556	0.0492051		116	0.0175644	0.00418994	0.00971476	0.00884253	0.00294391	0.00437637
117	0.0101231	0.016464	0.020599	0.00592954	0.0529902		117	0.0128806	0.0104749	0.00764779	0.00872917	0.00278897	0.00729395
118	0.00992457	0.0161833	0.0218666	0.00523195	0.0545042		118	0.0111241	0.00837989	0.00992146	0.00748214	0.00418345	0.00948213
119	0.0119095	0.0167446	0.0234511	0.00279037	0.0545042		119	0.0122951	0.00837989	0.00826788	0.00827571	0.0021692	0.0153173
120	0.01052	0.016464	0.0156869	0.00418556	0.0514762		120	0.00995316	0.0132682	0.00785449	0.00725541	0.00309885	0.0102115
121	0.00793966	0.0146866	0.0213912	0.00139519	0.0658592		121	0.0111241	0.0111732	0.011575	0.00838907	0.00263403	0.0138585
122	0.00952759	0.0167446	0.0213912	0.00488315	0.0522332		122	0.0122951	0.0111732	0.00950806	0.00782224	0.0021692	0.00729395
123	0.00873362	0.0155285	0.0215497	0.00383676	0.0529902		123	0.0140515	0.00907821	0.00764779	0.00680195	0.00185931	0.00510576
124	0.00873362	0.0166511	0.020282	0.00488315	0.0605602		124	0.0087822	0.00698324	0.00847458	0.00748214	0.00263403	0.00802334
125	0.0093291	0.015435	0.018856	0.00523195	0.0567752		125	0.0128806	0.00837989	0.00806118	0.00748214	0.00139448	0.00802334
126	0.00714569	0.0166511	0.0185391	0.00732473	0.0507192		126	0.0128806	0.0111732	0.00971476	0.00816234	0.0032538	0.00875274
127	0.00714569	0.0155285	0.0226589	0.00523195	0.0454201		127	0.00995316	0.00768156	0.00558082	0.00668858	0.00309885	0.00656455
128	0.00853513	0.0159963	0.0199651	0.00627834	0.0575322		128	0.0087822	0.0132682	0.00992146	0.00714205	0.00278897	0.00948213
129	0.00793966	0.0163704	0.0253526	0.00453436	0.0567752		129	0.0117096	0.00628492	0.00723439	0.00748214	0.00154943	0.00656455
130	0.00952759	0.0150608	0.0229758	0.00488315	0.0560182		130	0.0163934	0.0125698	0.00826788	0.00850244	0.0021692	0.00218818
131	0.0093291	0.0135641	0.018856	0.00453436	0.0537472		131	0.0140515	0.0111732	0.0070277	0.00714205	0.00232414	0.00510576
132	0.00734418	0.0144995	0.0179052	0.00383676	0.0507192		132	0.0105386	0.00768156	0.00806118	0.00940936	0.00247908	0.00875274
133	0.00615324	0.0136576	0.0217081	0.00383676	0.0749432		133	0.00995316	0.00698324	0.00806118	0.00680195	0.00294391	0.00656455
134	0.00734418	0.0151544	0.018856	0.00418556	0.0545042		134	0.0105386	0.00698324	0.00764779	0.00736878	0.0021692	0.00583516
135	0.00595474	0.0138447	0.0204405	0.00174398	0.0552612		135	0.00936768	0.00837989	0.0070277	0.00702868	0.00201425	0.00729395
136	0.0069472	0.0137512	0.0164792	0.00453436	0.0620742		136	0.0117096	0.0104749	0.00620091	0.00600839	0.00232414	0.0116703
137	0.00615324	0.0135641	0.0166376	0.00627834	0.0476911		137	0.0087822	0.00558659	0.00847458	0.00748214	0.00263403	0.00875274
138	0.00754268	0.0153414	0.0194898	0.00244158	0.0590462		138	0.014637	0.0146648	0.006821	0.00725541	0.00232414	0.00583516
139	0.00555776	0.0139383	0.0194898	0.00523195	0.0635882		139	0.0105386	0.0132682	0.00806118	0.00816234	0.00170437	0.00948213
140	0.00734418	0.0170253	0.0191729	0.00279037	0.0613172		140	0.00995316	0.0118715	0.00620091	0.00884253	0.00123954	0.00875274
141	0.00754268	0.0157156	0.0179052	0.00348797	0.0620742		141	0.0128806	0.00698324	0.00847458	0.00714205	0.00201425	0.00510576
142	0.01052	0.0168382	0.0204405	0.00279037	0.0439061		142	0.0122951	0.00768156	0.0070277	0.00612175	0.00232414	0.00802334
143	0.00833664	0.0145931	0.0196482	0.00418556	0.0476911		143	0.0105386	0.0118715	0.00950806	0.00657522	0.00185931	0.00437637
144	0.0069472	0.0163704	0.0196482	0.00313917	0.0598032		144	0.013466	0.00698324	0.006821	0.00668858	0.00185931	0.00510576
145	0.00575625	0.0169317	0.0196482	0.00313917	0.0575322		145	0.00995316	0.0104749	0.00434064	0.00623512	0.00170437	0.00802334
146	0.00635173	0.0130964	0.0161623	0.00279037	0.0514762		146	0.013466	0.00907821	0.00578752	0.00623512	0.00123954	0.00875274
147	0.00734418	0.0149673	0.0167961	0.00279037	0.0681302		147	0.0105386	0.00698324	0.00744109	0.00748214	0.00263403	0.00875274
148	0.00714569	0.0162769	0.0221835	0.00348797	0.0590462		148	0.00761124	0.00977654	0.00950806	0.00623512	0.00247908	0.00875274
149	0.00655022	0.0168382	0.0193313	0.00558075	0.0628312		149	0.00936768	0.00558659	0.00847458	0.00600839	0.00170437	0.00510576
150	0.00754268	0.0160898	0.0212328	0.00523195	0.0492051		150	0.0128806	0.00977654	0.00475403	0.00589502	0.00154943	0.0102115
151	0.00655022	0.0140318	0.018856	0.00453436	0.0605602		151	0.00819672	0.0111732	0.00640761	0.00725541	0.00139448	0.00510576
152	0.00555776	0.0151544	0.0225004	0.00279037	0.0628312		152	0.00526932	0.0139665	0.00599421	0.00770888	0.00123954	0.0131291
153	0.00575625	0.0149673	0.0186975	0.00453436	0.0461771		153	0.0122951	0.00907821	0.00744109	0.00476136	0.00154943	0.00948213
154	0.00555776	0.0171188	0.0204405	0.00523195	0.0499621		154	0.0105386	0.0111732	0.00744109	0.00566829	0.00170437	0.00802334
155	0.00595474	0.015435	0.0193313	0.00279037	0.0560182		155	0.0087822	0.0139665	0.00578752	0.00634849	0.00139448	0.0102115
156	0.0047638	0.0141254	0.0148946	0.00348797	0.0454201		156	0.0117096	0.00837989	0.00599421	0.00680195	0.000774713	0.0138585
157	0.00774117	0.0134705	0.0185391	0.00244158	0.0492051		157	0.0128806	0.00768156	0.0070277	0.00714205	0.00139448	0.0123997
158	0.00575625	0.0115996	0.0177468	0.00244158	0.0529902		158	0.00995316	0.00837989	0.00640761	0.00510146	0.00123954	0.00729395
159	0.0069472	0.0159027	0.0191729	0.00244158	0.0552612		159	0.00936768	0.0125698	0.00496073	0.00793561	0.00201425	0.0131291
160	0.00595474	0.0115996	0.0179052	0.00383676	0.0492051		160	0.0105386	0.00907821	0.00764779	0.00589502	0.00139448	0.0131291
161	0.00357285	0.0140318	0.0225004	0.00348797	0.0552612		161	0.0117096	0.00768156	0.00537412	0.00748214	0.00185931	0.0131291
162	0.00714569	0.0126286	0.0185391	0.00209278	0.0446631		162	0.0105386	0.0118715	0.0066143	0.00600839	0.0021692	0.0116703
163	0.00575625	0.0147802	0.0164792	0.00418556	0.0529902		163	0.0087822	0.00907821	0.00454733	0.00487473	0.00139448	0.0189643
164	0.00496229	0.0134705	0.0201236	0.00348797	0.0499621		164	0.0122951	0.0111732	0.00847458	0.00680195	0.00185931	0.0116703
165	0.00516078	0.0134705	0.0199651	0.00453436	0.0492051		165	0.00936768	0.0118715	0.00496073	0.00612175	0.00170437	0.00875274
166	0.00416832	0.0140318	0.020599	0.00139519	0.0423921		166	0.00819672	0.00768156	0.00640761	0.00748214	0.00247908	0.00729395
167	0.00555776	0.0153414	0.0182222	0.00348797	0.0461771		167	0.0105386	0.0132682	0.0101282	0.00725541	0.0010846	0.00802334
168	0.00575625	0.0159963	0.0163207	0.00244158	0.0431491		168	0.00936768	0.00768156	0.0066143	0.00634849	0.000774713	0.00729395
169	0.00734418	0.0150608	0.0196482	0.00244158	0.0423921		169	0.0128806	0.00837989	0.00372055	0.00680195	0.00123954	0.00583516
170	0.00516078	0.0167446	0.0164792	0.00383676	0.0476911		170	0.0087822	0.0104749	0.00413394	0.00612175	0.00170437	0.0109409
171	0.0069472	0.0137512	0.0183806	0.00383676	0.0552612		171	0.00819672	0.00768156	0.00475403	0.00759551	0.000929656	0.00948213
172	0.00516078	0.0159963	0.0193313	0.00383676	0.0416351		172	0.0117096	0.00907821	0.00620091	0.00634849	0.00170437	0.00875274
173	0.0045653	0.0153414	0.0201236	0.00313917	0.0416351		173	0.0111241	0.0125698	0.00537412	0.0049881	0.000464828	0.0102115
174	0.00595474	0.0129093	0.0147362	0.00558075	0.0476911		174	0.0111241	0.00558659	0.006821	0.00680195	0.00139448	0.0123997
175	0.00555776	0.0125351	0.0172714	0.00348797	0.0439061		175	0.00995316	0.00977654	0.00640761	0.00442127	0.000774713	0.00437637
176	0.00416832	0.0147802	0.0179052	0.00383676	0.0499621		176	0.0128806	0.00837989	0.00351385	0.00623512	0.000619771	0.00437637
177	0.00396983	0.0146866	0.0160038	0.00279037	0.0408781		177	0.0152225	0.0104749	0.00599421	0.00555493	0.00139448	0.00729395
178	0.00396983	0.014406	0.0180637	0.00383676	0.0340651		178	0.0111241	0.00558659	0.00558082	0.00680195	0.00123954	0.00875274
179	0.00377134	0.0147802	0.0199651	0.00244158	0.0401211		179	0.0111241	0.00488827	0.00578752	0.0049881	0.000464828	0.00510576
180	0.00635173	0.0158092	0.0204405	0.00348797	0.0529902		180	0.00995316	0.0104749	0.00599421	0.0049881	0.0010846	0.00656455
181	0.0069472	0.0155285	0.0160038	0.00209278	0.0378501		181	0.0122951	0.00837989	0.00475403	0.00680195	0.0010846	0.00802334
182	0.00496229	0.0148737	0.0226589	0.00313917	0.0423921		182	0.0117096	0.00837989	0.0066143	0.00600839	0.000774713	0.0138585
183	0.00516078	0.015435	0.0180637	0.00313917	0.0386071		183	0.00526932	0.00907821	0.00599421	0.00657522	0.00139448	0.00948213
184	0.00555776	0.0135641	0.0163207	0.00348797	0.0325511		184	0.00819672	0.0125698	0.00640761	0.00566829	0.0010846	0.00583516
185	0.0047638	0.0160898	0.0179052	0.00174398	0.0431491		185	0.00761124	0.00977654	0.00744109	0.00668858	0.00139448	0.00656455
186	0.00377134	0.0153414	0.0198067	0.00627834	0.0446631		186	0.00936768	0.00698324	0.0070277	0.00657522	0.0010846	0.00364697
187	0.00396983	0.0173994	0.0183806	0.00174398	0.0431491		187	0.00644028	0.00628492	0.00599421	0.0043079	0.00139448	0.00510576
188	0.00436681	0.012348	0.0179052	0.00348797	0.0408781		188	0.00702576	0.00977654	0.00578752	0.00646185	0.0010846	0.00218818
189	0.00258039	0.0158092	0.0198067	0.00279037	0.0333081		189	0.013466	0.0132682	0.00392724	0.00589502	0.000774713	0.00437637
190	0.00496229	0.0151544	0.0169545	0.00348797	0.0446631		190	0.00995316	0.00628492	0.00744109	0.00668858	0.00185931	0.00875274
191	0.00317586	0.0152479	0.0186975	0.00418556	0.0355791		191	0.0128806	0.0132682	0.00558082	0.00544156	0.000774713	0.00802334
192	0.00575625	0.0144995	0.0169545	0.00279037	0.0378501		192	0.0111241	0.00768156	0.00351385	0.00532819	0.000929656	0.00802334
193	0.00396983	0.015435	0.0194898	0.00313917	0.0408781		193	0.0140515	0.00977654	0.00475403	0.00589502	0.000929656	0.00729395
194	0.00377134	0.0135641	0.0191729	0.00313917	0.0257381		194	0.00936768	0.00698324	0.00578752	0.00510146	0.00154943	0.00656455
195	0.00516078	0.0130028	0.0177468	0.00244158	0.0431491		195	0.0122951	0.0139665	0.00599421	0.0043079	0.0010846	0.00729395
196	0.00516078	0.015435	0.0201236	0.00313917	0.0295231		196	0.00936768	0.0104749	0.00620091	0.0039678	0.000929656	0.00437637
197	0.00436681	0.0156221	0.0174299	0.00348797	0.0378501		197	0.0111241	0.0111732	0.00516742	0.00680195	0.000774713	0.00802334
198	0.00635173	0.014406	0.0209159	0.00209278	0.0272521		198	0.00761124	0.00977654	0.00413394	0.00702868	0.00139448	0.0102115
199	0.00416832	0.015435	0.0217081	0.00244158	0.0423921		199	0.00819672	0.00558659	0.00454733	0.00770888	0.00123954	0.00364697
200	0.00277888	0.0131899	0.0201236	0.00244158	0.0408781		200	0.0087822	0.00488827	0.00475403	0.00646185	0.000774713	0.0102115
201	0.00635173	0.0144995	0.0160038	0.00139519	0.0476911		201	0.0169789	0.00977654	0.00475403	0.00657522	0.000464828	0.00802334
202	0.00535927	0.0159963	0.0182222	0.00348797	0.0499621		202	0.0087822	0.0118715	0.00558082	0.00566829	0.000619771	0.00510576
203	0.00357285	0.015435	0.0199651	0.00313917	0.0378501		203	0.00819672	0.0132682	0.00537412	0.00736878	0.0010846	0.0109409
204	0.00535927	0.0155285	0.0212328	0.00313917	0.0522332		204	0.00761124	0.0118715	0.00496073	0.0049881	0.00154943	0.00802334
205	0.00436681	0.0173059	0.020599	0.00279037	0.0325511		205	0.00702576	0.00977654	0.00640761	0.00702868	0.00185931	0.00802334
206	0.00377134	0.0171188	0.0223419	0.00418556	0.0401211		206	0.00819672	0.0111732	0.00640761	0.00634849	0.0010846	0.00729395
207	0.00615324	0.0142189	0.0193313	0.00209278	0.0325511		207	0.00819672	0.0132682	0.00475403	0.00555493	0.000619771	0.0109409
208	0.00516078	0.0160898	0.0191729	0.00558075	0.0333081		208	0.0087822	0.00907821	0.00413394	0.00691532	0.00123954	0.00948213
209	0.00218341	0.0181478	0.0201236	0.00418556	0.0340651		209	0.00995316	0.0132682	0.00351385	0.00600839	0.0010846	0.00583516
210	0.00535927	0.0159027	0.0199651	0.00139519	0.0416351		210	0.00644028	0.00628492	0.00516742	0.00668858	0.0010846	0.00802334
211	0.00595474	0.0147802	0.0225004	0.00174398	0.0348221		211	0.014637	0.0125698	0.00578752	0.00668858	0.000464828	0.00656455
212	0.00396983	0.0159963	0.0193313	0.00488315	0.0378501		212	0.0117096	0.00837989	0.00413394	0.00566829	0.00201425	0.00875274
213	0.00396983	0.0162769	0.0232927	0.00313917	0.0272521		213	0.0087822	0.00907821	0.00496073	0.00748214	0.000619771	0.00583516
214	0.00516078	0.0171188	0.0194898	0.00383676	0.0333081		214	0.0087822	0.0111732	0.00434064	0.00566829	0.00154943	0.00656455
215	0.00615324	0.0158092	0.0196482	0.00418556	0.0370931		215	0.0128806	0.00977654	0.0066143	0.00510146	0.000774713	0.00583516
216	0.00595474	0.0176801	0.0198067	0.00313917	0.0378501		216	0.00936768	0.0111732	0.00516742	0.00612175	0.000619771	0.00802334
217	0.00615324	0.0153414	0.0239265	0.00348797	0.0378501		217	0.00995316	0.00907821	0.00599421	0.00566829	0.000929656	0.00291758
218	0.00655022	0.0146866	0.0194898	0.00348797	0.0370931		218	0.00702576	0.00907821	0.00516742	0.00702868	0.00139448	0.0109409
219	0.0045653	0.0150608	0.0210743	0.00209278	0.0439061		219	0.00819672	0.00698324	0.00640761	0.00680195	0.000619771	0.0131291
220	0.00516078	0.0132834	0.0182222	0.00592954	0.0302801		220	0.0087822	0.0125698	0.00434064	0.00736878	0.0010846	0.00948213
221	0.0045653	0.0147802	0.0163207	0.00348797	0.0529902		221	0.0105386	0.00488827	0.00475403	0.00612175	0.00201425	0.00948213
222	0.00615324	0.0132834	0.0215497	0.00488315	0.0340651		222	0.00936768	0.00698324	0.0070277	0.00566829	0.000929656	0.00656455
223	0.00416832	0.015435	0.0228173	0.00174398	0.0386071		223	0.0117096	0.0125698	0.00392724	0.00612175	0.00154943	0.00510576
224	0.00496229	0.0151544	0.018856	0.00383676	0.0317941		224	0.0087822	0.00907821	0.00434064	0.00623512	0.00154943	0.00510576
225	0.00575625	0.0160898	0.0223419	0.00453436	0.0492051		225	0.0122951	0.0104749	0.00268706	0.00816234	0.000774713	0.00656455
226	0.00555776	0.0148737	0.0221835	0.00383676	0.0461771		226	0.00702576	0.0111732	0.00640761	0.00680195	0.00123954	0.00583516
227	0.00436681	0.0150608	0.0231342	0.00279037	0.0431491		227	0.00819672	0.00977654	0.00454733	0.00566829	0.000774713	0.00729395
228	0.00357285	0.0172123	0.0201236	0.00453436	0.0431491		228	0.00936768	0.0104749	0.00475403	0.00555493	0.0021692	0.00291758
229	0.00635173	0.0162769	0.0194898	0.00244158	0.0408781		229	0.00761124	0.0111732	0.00537412	0.00521483	0.0010846	0.00364697
230	0.0045653	0.0158092	0.0210743	0.00244158	0.0454201		230	0.0140515	0.0132682	0.00620091	0.00600839	0.000464828	0.00510576
231	0.00516078	0.0155285	0.0158453	0.00313917	0.0416351		231	0.00526932	0.00698324	0.00537412	0.00612175	0.00170437	0.00437637
232	0.0047638	0.0161833	0.0236096	0.00383676	0.0469341		232	0.00702576	0.0111732	0.00330715	0.004648	0.000619771	0.00948213
233	0.0047638	0.0137512	0.0196482	0.00348797	0.0439061		233	0.00761124	0.00837989	0.00392724	0.00646185	0.00139448	0.00729395
234	0.00436681	0.0149673	0.0193313	0.00558075	0.0514762		234	0.00644028	0.0139665	0.00516742	0.00589502	0.00123954	0.00218818
235	0.00615324	0.0173994	0.0163207	0.00279037	0.0461771		235	0.00936768	0.0153631	0.00578752	0.00589502	0.0010846	0.00729395
236	0.00615324	0.0155285	0.0215497	0.00348797	0.0423921		236	0.0105386	0.00907821	0.00475403	0.00623512	0.00123954	0.00875274
237	0.00516078	0.0151544	0.0229758	0.00348797	0.0416351		237	0.00644028	0.00698324	0.00475403	0.00612175	0.0010846	0.00729395
238	0.00754268	0.0175865	0.0232927	0.00453436	0.0317941		238	0.0111241	0.0111732	0.00496073	0.00623512	0.00139448	0.00583516
239	0.00377134	0.016464	0.0221835	0.00453436	0.0469341		239	0.0128806	0.00907821	0.0066143	0.00487473	0.00123954	0.00656455
240	0.00615324	0.0172123	0.0234511	0.00488315	0.0446631		240	0.00702576	0.0174581	0.00475403	0.00668858	0.00139448	0.00729395
241	0.0047638	0.0207671	0.022025	0.00209278	0.0514762		241	0.00702576	0.0153631	0.00434064	0.00702868	0.000464828	0.00656455
242	0.0069472	0.0176801	0.0226589	0.00313917	0.0507192		242	0.0105386	0.00837989	0.00392724	0.00668858	0.000929656	0.00364697
243	0.00595474	0.0163704	0.0236096	0.00418556	0.0370931		243	0.00526932	0.00907821	0.00620091	0.00623512	0.00294391	0.00437637
244	0.00655022	0.0191768	0.0226589	0.00418556	0.0507192		244	0.00936768	0.0104749	0.00558082	0.00657522	0.00123954	0.00948213
245	0.0045653	0.0203929	0.0179052	0.00453436	0.0431491		245	0.0128806	0.00977654	0.00392724	0.00770888	0.00201425	0.00802334
246	0.00416832	0.0179607	0.0190144	0.00279037	0.0492051		246	0.00468384	0.0111732	0.00516742	0.00646185	0.00185931	0.00583516
247	0.00535927	0.0192703	0.0207574	0.00523195	0.0446631		247	0.00819672	0.0118715	0.00558082	0.00487473	0.0010846	0.00583516
248	0.00516078	0.0187091	0.0259864	0.00209278	0.0340651		248	0.00761124	0.0118715	0.00537412	0.00714205	0.000464828	0.00291758
249	0.00377134	0.0173994	0.018856	0.00348797	0.0446631		249	0.00644028	0.00977654	0.00330715	0.00544156	0.00139448	0.00948213
250	0.00575625	0.0193639	0.027254	0.00592954	0.0386071		250	0.00761124	0.00907821	0.00537412	0.00804897	0.00185931	0.00729395

## Sheet: Panel E
Time (s)	Vm	Vm	Vm	Vm	Vm	Vm	Vm	Vm	Vm	Vm	Vm	Vm	Vm	Vm	Vm
0	-67.7734	-69.9707	-66.9922	-66.5039	-67.5293	-66.9922	-66.5527	-67.6758	-67.334	-64.4531	-66.4551	-67.041	-66.6992	-67.041	-69.0918
4e-05	-67.8223	-69.9219	-67.041	-66.5527	-67.5293	-67.0898	-66.5039	-67.6758	-67.4316	-64.4531	-66.5039	-67.041	-66.748	-66.9922	-69.1406
8e-05	-67.7734	-69.9219	-67.041	-66.5527	-67.4805	-67.0898	-66.5527	-67.627	-67.334	-64.502	-66.4551	-67.041	-66.6992	-67.041	-69.1895
0.00012	-67.7734	-70.0195	-67.041	-66.5039	-67.5293	-67.1875	-66.6016	-67.7246	-67.4316	-64.502	-66.4551	-67.041	-66.6992	-67.041	-69.1406
0.00016	-67.7734	-70.0684	-67.0898	-66.5039	-67.4805	-67.041	-66.6016	-67.6758	-67.4316	-64.5508	-66.5039	-67.041	-66.748	-67.041	-69.1895
0.0002	-67.7734	-69.9707	-67.041	-66.5039	-67.4805	-67.0898	-66.5527	-67.7246	-67.4316	-64.4531	-66.4551	-67.041	-66.7969	-67.041	-69.1895
0.00024	-67.8711	-70.0195	-67.041	-66.5039	-67.4805	-67.0898	-66.6016	-67.7246	-67.3828	-64.502	-66.4551	-66.9922	-66.6992	-67.041	-69.1895
0.00028	-67.7734	-69.9707	-67.041	-66.5039	-67.4316	-67.0898	-66.6016	-67.6758	-67.3828	-64.502	-66.4551	-67.041	-66.6992	-67.041	-69.1895
0.00032	-67.8711	-69.9707	-67.041	-66.4062	-67.4805	-67.0898	-66.6016	-67.6758	-67.3828	-64.502	-66.4551	-66.9922	-66.748	-67.041	-69.2383
0.00036	-67.8711	-70.0195	-66.9922	-66.4062	-67.4805	-67.0898	-66.5527	-67.627	-67.3828	-64.502	-66.4551	-67.041	-66.748	-67.041	-69.1895
0.0004	-67.8223	-69.9707	-67.041	-66.4551	-67.4805	-67.0898	-66.5527	-67.627	-67.2852	-64.4531	-66.5039	-67.041	-66.7969	-67.041	-69.1895
0.00044	-67.8223	-69.9707	-67.041	-66.4062	-67.4805	-67.0898	-66.6016	-67.7246	-67.3828	-64.502	-66.5039	-67.041	-66.748	-66.9922	-69.2383
0.00048	-67.9199	-69.9707	-67.0898	-66.4551	-67.4316	-67.041	-66.5527	-67.6758	-67.3828	-64.502	-66.4551	-67.041	-66.6992	-66.9922	-69.2383
0.00052	-67.8711	-69.9219	-67.041	-66.4062	-67.4805	-67.041	-66.6016	-67.7246	-67.334	-64.502	-66.4062	-66.9922	-66.748	-66.9922	-69.2383
0.00056	-67.8711	-69.9707	-67.041	-66.3574	-67.4805	-66.9922	-66.6016	-67.6758	-67.3828	-64.5508	-66.4551	-66.9434	-66.748	-66.9922	-69.2383
0.0006	-67.8223	-70.0684	-67.0898	-66.4551	-67.4805	-67.041	-66.5527	-67.6758	-67.4316	-64.502	-66.4551	-67.041	-66.7969	-66.9922	-69.2383
0.00064	-67.8223	-70.0195	-67.0898	-66.4551	-67.4805	-67.0898	-66.5039	-67.6758	-67.3828	-64.502	-66.4551	-67.041	-66.748	-66.9434	-69.2383
0.00068	-67.8711	-70.0684	-67.041	-66.4551	-67.4805	-67.0898	-66.5527	-67.6758	-67.334	-64.4531	-66.4551	-67.0898	-66.6992	-66.9434	-69.1895
0.00072	-67.8223	-70.0195	-67.041	-66.4062	-67.5781	-67.0898	-66.5527	-67.7246	-67.3828	-64.4531	-66.5039	-67.0898	-66.7969	-66.9434	-69.2871
0.00076	-67.8711	-69.9707	-66.9922	-66.4062	-67.4805	-67.041	-66.5527	-67.7246	-67.3828	-64.4531	-66.3574	-67.0898	-66.7969	-66.8945	-69.3359
0.0008	-67.9199	-70.0195	-67.041	-66.4551	-67.4805	-66.9922	-66.5527	-67.7246	-67.334	-64.502	-66.3574	-67.1387	-66.8457	-66.8457	-69.2871
0.00084	-67.8711	-70.0195	-67.041	-66.4551	-67.5293	-67.0898	-66.6504	-67.6758	-67.2852	-64.4531	-66.4551	-67.0898	-66.7969	-66.9434	-69.3359
0.00088	-67.8711	-69.9707	-67.041	-66.5039	-67.5293	-67.041	-66.5527	-67.7734	-67.4316	-64.4531	-66.4551	-67.041	-66.7969	-66.9434	-69.2871
0.00092	-67.9199	-70.0684	-67.041	-66.4551	-67.5781	-67.041	-66.5039	-67.7246	-67.3828	-64.4531	-66.4551	-67.0898	-66.8457	-66.9922	-69.2871
0.00096	-67.8711	-70.0684	-67.041	-66.4551	-67.5781	-67.0898	-66.5527	-67.7246	-67.3828	-64.4043	-66.3574	-67.0898	-66.8457	-66.9922	-69.3848
0.001	-67.8223	-70.0684	-66.9922	-66.4551	-67.5781	-67.041	-66.5527	-67.6758	-67.4805	-64.4531	-66.4062	-67.041	-66.8457	-66.9434	-69.3848
0.00104	-67.8223	-70.1172	-66.9922	-66.4551	-67.5781	-66.9922	-66.5527	-67.6758	-67.3828	-64.4043	-66.4551	-67.041	-66.8457	-66.9922	-69.3359
0.00108	-67.8711	-70.0684	-66.9922	-66.4551	-67.5781	-67.041	-66.5039	-67.6758	-67.3828	-64.3555	-66.4551	-67.041	-66.7969	-66.9434	-69.3848
0.00112	-67.9199	-70.0195	-67.041	-66.4551	-67.5293	-66.9922	-66.5039	-67.627	-67.334	-64.3066	-66.4551	-66.9922	-66.7969	-66.8945	-69.3359
0.00116	-67.8711	-70.0195	-67.041	-66.4551	-67.5293	-67.041	-66.4062	-67.627	-67.334	-64.3555	-66.4551	-66.9434	-66.7969	-66.9922	-69.3848
0.0012	-67.9199	-70.0195	-66.9922	-66.4062	-67.5293	-66.9922	-66.4551	-67.7246	-67.4316	-64.4043	-66.4062	-66.9434	-66.7969	-66.9434	-69.2871
0.00124	-67.9688	-70.0684	-66.9922	-66.4062	-67.5293	-67.041	-66.4551	-67.6758	-67.3828	-64.4531	-66.4062	-66.9922	-66.7969	-66.9434	-69.3359
0.00128	-67.9199	-70.0684	-66.9922	-66.4062	-67.5293	-67.041	-66.5527	-67.6758	-67.334	-64.4531	-66.4062	-66.9434	-66.7969	-66.9922	-69.3848
0.00132	-67.9199	-70.0684	-67.041	-66.4062	-67.4316	-67.041	-66.5039	-67.6758	-67.334	-64.502	-66.4062	-66.9922	-66.7969	-66.9922	-69.3848
0.00136	-67.9199	-70.0684	-67.041	-66.5039	-67.5293	-66.9922	-66.5527	-67.627	-67.334	-64.4043	-66.4551	-66.9922	-66.8457	-67.041	-69.2871
0.0014	-67.9688	-70.0684	-67.041	-66.5039	-67.5293	-67.041	-66.5527	-67.5781	-67.334	-64.4043	-66.4062	-66.9922	-66.7969	-67.041	-69.3359
0.00144	-67.9199	-70.0684	-67.041	-66.5039	-67.4805	-67.0898	-66.5527	-67.5781	-67.334	-64.4043	-66.4551	-66.9434	-66.7969	-66.9922	-69.3848
0.00148	-67.9199	-70.0684	-67.041	-66.5039	-67.4805	-67.041	-66.5527	-67.627	-67.2852	-64.4043	-66.4062	-66.9434	-66.7969	-67.0898	-69.3848
0.00152	-67.9199	-70.1172	-67.041	-66.5039	-67.3828	-67.041	-66.5039	-67.5781	-67.2852	-64.3555	-66.4062	-66.9922	-66.7969	-67.041	-69.3848
0.00156	-67.9199	-70.1172	-67.041	-66.5039	-67.4316	-66.9922	-66.5527	-67.627	-67.2852	-64.3066	-66.4062	-66.9922	-66.8457	-67.041	-69.3848
0.0016	-67.8711	-70.1172	-67.041	-66.4551	-67.4316	-67.041	-66.5039	-67.627	-67.2852	-64.3555	-66.4551	-66.9922	-66.8945	-66.9922	-69.3359
0.00164	-67.9199	-70.166	-67.041	-66.4551	-67.4316	-66.9922	-66.5039	-67.5781	-67.2852	-64.4043	-66.5039	-66.9434	-66.8945	-66.9434	-69.2871
0.00168	-67.9688	-70.166	-67.041	-66.5039	-67.4316	-66.9922	-66.6016	-67.6758	-67.334	-64.3555	-66.4551	-66.9434	-66.8945	-66.9434	-69.3359
0.00172	-67.9688	-70.166	-67.041	-66.4551	-67.4316	-67.041	-66.6016	-67.6758	-67.2363	-64.3555	-66.5039	-66.8945	-66.8457	-66.9434	-69.3848
0.00176	-67.9688	-70.166	-67.041	-66.4062	-67.4316	-67.041	-66.5527	-67.627	-67.334	-64.3555	-66.5039	-66.8945	-66.8945	-66.9434	-69.3848
0.0018	-67.9688	-70.166	-67.0898	-66.4062	-67.4316	-66.9922	-66.5527	-67.627	-67.2852	-64.3555	-66.5039	-66.9434	-66.8945	-66.9922	-69.3359
0.00184	-67.9199	-70.1172	-67.041	-66.4062	-67.4316	-67.041	-66.5039	-67.6758	-67.334	-64.3555	-66.4062	-66.9434	-66.9434	-66.9922	-69.4336
0.00188	-67.9199	-70.1172	-67.0898	-66.4551	-67.334	-67.041	-66.5527	-67.7246	-67.3828	-64.3555	-66.4551	-66.9434	-66.9434	-67.041	-69.4336
0.00192	-67.9199	-70.166	-67.041	-66.4062	-67.4316	-66.9922	-66.5039	-67.6758	-67.334	-64.3555	-66.4551	-66.9434	-67.041	-66.9922	-69.4336
0.00196	-67.9199	-70.2148	-67.0898	-66.3574	-67.3828	-66.9922	-66.5527	-67.6758	-67.334	-64.3555	-66.4062	-66.8945	-66.9434	-66.9434	-69.3848
0.002	-67.9688	-70.166	-67.0898	-66.4062	-67.4316	-66.9922	-66.5527	-67.7246	-67.334	-64.3066	-66.4062	-66.9922	-66.9434	-66.9434	-69.3848
0.00204	-67.8711	-70.1172	-67.0898	-66.4062	-67.5293	-66.9922	-66.5527	-67.7246	-67.334	-64.3066	-66.4062	-66.9434	-66.8945	-66.9922	-69.4336
0.00208	-67.9199	-70.166	-67.1875	-66.4062	-67.4316	-66.9922	-66.5527	-67.6758	-67.3828	-64.3066	-66.4551	-66.8945	-66.8945	-66.9434	-69.4336
0.00212	-67.9199	-70.1172	-67.1875	-66.4062	-67.3828	-66.9922	-66.6016	-67.627	-67.2852	-64.3066	-66.4551	-66.9434	-66.9434	-66.9922	-69.4336
0.00216	-67.9199	-70.0684	-67.0898	-66.4062	-67.334	-66.9922	-66.6504	-67.7246	-67.2852	-64.2578	-66.4062	-66.8457	-66.9434	-66.9434	-69.4336
0.0022	-67.9688	-70.0684	-67.1875	-66.4551	-67.3828	-66.9922	-66.5527	-67.6758	-67.2363	-64.3066	-66.5039	-66.8457	-66.9434	-66.9434	-69.3848
0.00224	-67.8711	-70.0684	-67.0898	-66.4551	-67.3828	-67.041	-66.5039	-67.7246	-67.2852	-64.2578	-66.4551	-66.8945	-66.8945	-66.9922	-69.3359
0.00228	-67.9199	-70.1172	-67.1387	-66.4062	-67.4316	-67.041	-66.6016	-67.7246	-67.334	-64.3066	-66.4551	-66.9434	-66.8945	-66.8945	-69.3848
0.00232	-67.9199	-70.1172	-67.1875	-66.4551	-67.3828	-67.0898	-66.6016	-67.7246	-67.2852	-64.2578	-66.4551	-66.8945	-66.8945	-66.8945	-69.3359
0.00236	-67.9688	-70.0684	-67.1387	-66.4062	-67.4805	-67.0898	-66.5039	-67.6758	-67.2363	-64.3066	-66.4551	-66.8945	-66.8457	-66.9434	-69.3848
0.0024	-67.9199	-70.0684	-67.1875	-66.4062	-67.4316	-67.041	-66.5527	-67.7246	-67.2852	-64.3066	-66.4062	-66.8945	-66.8457	-66.9434	-69.3359
0.00244	-67.9199	-70.0195	-67.1875	-66.4551	-67.4316	-67.0898	-66.5039	-67.627	-67.2852	-64.209	-66.4551	-66.8945	-66.8945	-66.9434	-69.3359
0.00248	-67.8711	-70.0684	-67.1875	-66.4062	-67.4805	-67.1387	-66.5527	-67.627	-67.334	-64.209	-66.4551	-66.8457	-66.8945	-66.9434	-69.3848
0.00252	-67.9199	-70.0684	-67.1387	-66.4062	-67.4316	-67.1387	-66.5039	-67.6758	-67.2852	-64.3555	-66.4551	-66.8457	-66.8945	-66.9434	-69.3359
0.00256	-67.8711	-70.0684	-67.1875	-66.4062	-67.4805	-67.0898	-66.5039	-67.6758	-67.2852	-64.3066	-66.4551	-66.8945	-66.8945	-66.9434	-69.3848
0.0026	-67.9199	-70.0195	-67.1387	-66.4062	-67.4805	-67.0898	-66.5527	-67.8223	-67.334	-64.2578	-66.4551	-66.8945	-66.7969	-66.8945	-69.3359
0.00264	-67.9199	-70.0684	-67.1387	-66.4551	-67.4316	-67.0898	-66.5039	-67.7246	-67.3828	-64.3555	-66.5039	-66.8945	-66.8945	-66.9434	-69.3848
0.00268	-67.9688	-70.0195	-67.1875	-66.4551	-67.5293	-67.1387	-66.5527	-67.7246	-67.334	-64.3066	-66.4551	-66.8945	-66.7969	-66.9922	-69.3359
0.00272	-67.9199	-70.0195	-67.2363	-66.4062	-67.5293	-67.1387	-66.6016	-67.6758	-67.334	-64.3066	-66.4551	-66.8457	-66.8457	-67.041	-69.3359
0.00276	-67.9199	-70.0195	-67.2363	-66.4551	-67.5781	-67.0898	-66.5527	-67.6758	-67.3828	-64.2578	-66.4551	-66.8945	-66.7969	-66.9922	-69.3848
0.0028	-67.9199	-69.9707	-67.2363	-66.4551	-67.5293	-67.1387	-66.6016	-67.7734	-67.334	-64.2578	-66.4551	-66.8945	-66.7969	-66.9922	-69.3848
0.00284	-67.9199	-70.0684	-67.2363	-66.4551	-67.4805	-67.0898	-66.6016	-67.7246	-67.2852	-64.3555	-66.4551	-66.8457	-66.7969	-66.9922	-69.3359
0.00288	-67.9199	-70.0684	-67.2852	-66.4551	-67.5293	-67.0898	-66.6016	-67.6758	-67.334	-64.3066	-66.3574	-66.8457	-66.8457	-66.9434	-69.3359
0.00292	-67.9199	-70.0195	-67.2363	-66.4551	-67.4316	-67.041	-66.6504	-67.6758	-67.334	-64.3066	-66.4062	-66.8945	-66.8457	-66.9434	-69.3848
0.00296	-67.9199	-70.0195	-67.334	-66.5039	-67.4805	-66.9922	-66.6504	-67.6758	-67.334	-64.3066	-66.4062	-66.8457	-66.8457	-66.9922	-69.4336
0.003	-67.8711	-69.9707	-67.3828	-66.5527	-67.4805	-67.041	-66.6992	-67.6758	-67.2852	-64.3555	-66.4062	-66.8457	-66.8457	-66.9922	-69.4336
0.00304	-67.9199	-70.0684	-67.334	-66.5527	-67.4316	-67.0898	-66.6504	-67.6758	-67.334	-64.3555	-66.4551	-66.8457	-66.7969	-66.9434	-69.3848
0.00308	-67.9199	-70.0684	-67.334	-66.5527	-67.4316	-67.041	-66.6016	-67.627	-67.3828	-64.3066	-66.4551	-66.8945	-66.7969	-66.9434	-69.3359
0.00312	-67.8223	-70.0195	-67.334	-66.5527	-67.4805	-67.041	-66.6504	-67.7246	-67.334	-64.2578	-66.4551	-66.8457	-66.7969	-66.9434	-69.3848
0.00316	-67.9199	-69.9707	-67.334	-66.5527	-67.4805	-67.0898	-66.6504	-67.627	-67.334	-64.3066	-66.4551	-66.7969	-66.7969	-66.8945	-69.3848
0.0032	-67.9199	-69.9707	-67.334	-66.6016	-67.4805	-67.041	-66.6504	-67.5781	-67.334	-64.3066	-66.4062	-66.8457	-66.748	-66.8945	-69.4336
0.00324	-67.9199	-70.0195	-67.2852	-66.5527	-67.4316	-67.0898	-66.6992	-67.6758	-67.334	-64.2578	-66.4062	-66.7969	-66.7969	-66.8945	-69.3848
0.00328	-67.9688	-70.0195	-67.2852	-66.5527	-67.4316	-67.041	-66.6992	-67.627	-67.2852	-64.3555	-66.4551	-66.8457	-66.748	-66.8945	-69.3848
0.00332	-67.9199	-70.0195	-67.2852	-66.5527	-67.5293	-67.041	-66.6504	-67.5781	-67.2852	-64.3555	-66.4062	-66.8457	-66.8457	-66.8945	-69.4336
0.00336	-67.9199	-70.0684	-67.2363	-66.5039	-67.5293	-67.0898	-66.6016	-67.627	-67.2852	-64.3555	-66.4551	-66.7969	-66.748	-66.8945	-69.3848
0.0034	-67.9199	-70.0684	-67.334	-66.5527	-67.5781	-67.041	-66.6016	-67.627	-67.2852	-64.3066	-66.5039	-66.7969	-66.7969	-66.9434	-69.3848
0.00344	-67.9199	-70.0684	-67.2852	-66.5527	-67.5781	-67.0898	-66.6016	-67.6758	-67.2852	-64.3555	-66.4551	-66.7969	-66.7969	-66.9922	-69.3848
0.00348	-68.0176	-70.0684	-67.2852	-66.4551	-67.5293	-67.0898	-66.5527	-67.6758	-67.2852	-64.4043	-66.4062	-66.7969	-66.7969	-66.9922	-69.3848
0.00352	-67.9688	-70.0684	-67.334	-66.5039	-67.5781	-67.0898	-66.5527	-67.7246	-67.334	-64.4043	-66.4551	-66.8457	-66.8457	-66.9922	-69.3848
0.00356	-67.9688	-70.0195	-67.334	-66.5039	-67.5781	-67.1387	-66.6016	-67.7246	-67.334	-64.3066	-66.4062	-66.748	-66.8457	-66.9922	-69.4336
0.0036	-68.0176	-70.0684	-67.2852	-66.5039	-67.5781	-67.1387	-66.6504	-67.6758	-67.334	-64.3555	-66.4551	-66.748	-66.8945	-66.9434	-69.3848
0.00364	-67.9199	-70.1172	-67.3828	-66.5527	-67.5293	-67.1387	-66.6504	-67.6758	-67.2363	-64.3066	-66.5039	-66.7969	-66.9434	-66.9922	-69.4336
0.00368	-67.9199	-69.9707	-67.3828	-66.5039	-67.5293	-67.1387	-66.6504	-67.7246	-67.2852	-64.3555	-66.4062	-66.7969	-66.9434	-66.9922	-69.4336
0.00372	-67.9688	-70.0684	-67.334	-66.5039	-67.5293	-67.0898	-66.6016	-67.6758	-67.2363	-64.3066	-66.4551	-66.7969	-66.8457	-66.9922	-69.4336
0.00376	-67.9199	-70.0195	-67.3828	-66.5039	-67.5781	-67.0898	-66.6504	-67.6758	-67.2363	-64.3066	-66.4062	-66.7969	-66.8457	-66.9922	-69.4336
0.0038	-67.9688	-70.0684	-67.3828	-66.5039	-67.5293	-67.0898	-66.5527	-67.7246	-67.1875	-64.3066	-66.4062	-66.7969	-66.8457	-66.9922	-69.3359
0.00384	-67.9199	-70.0684	-67.3828	-66.5527	-67.5293	-67.041	-66.6016	-67.6758	-67.1875	-64.3066	-66.5527	-66.8457	-66.8945	-66.9922	-69.3359
0.00388	-67.9199	-70.1172	-67.3828	-66.5527	-67.5293	-67.041	-66.6504	-67.7246	-67.2852	-64.3066	-66.4551	-66.8457	-66.8457	-66.9434	-69.3848
0.00392	-67.9199	-70.0195	-67.3828	-66.5527	-67.4805	-66.9922	-66.6504	-67.7246	-67.1875	-64.3555	-66.4551	-66.7969	-66.8945	-66.9922	-69.2871
0.00396	-67.8711	-70.0195	-67.4316	-66.6504	-67.4805	-67.041	-66.6504	-67.6758	-67.2852	-64.3066	-66.4551	-66.748	-66.8457	-67.041	-69.3359
0.004	-67.9199	-70.0684	-67.4316	-66.6016	-67.5781	-67.0898	-66.6016	-67.6758	-67.2363	-64.3066	-66.4551	-66.6992	-66.748	-66.8945	-69.3848
0.00404	-67.9199	-70.166	-67.4316	-66.6016	-67.5293	-67.0898	-66.6016	-67.7246	-67.2363	-64.3066	-66.4551	-66.748	-66.8457	-66.9434	-69.4336
0.00408	-67.8711	-70.1172	-67.4316	-66.5527	-67.5781	-67.0898	-66.5527	-67.7246	-67.2852	-64.2578	-66.4062	-66.748	-66.7969	-66.9434	-69.4336
0.00412	-67.9199	-70.0684	-67.4805	-66.5527	-67.4805	-67.0898	-66.5527	-67.7246	-67.334	-64.3066	-66.4551	-66.6504	-66.8945	-66.9434	-69.3848
0.00416	-67.9199	-70.1172	-67.4316	-66.6016	-67.4805	-67.041	-66.5527	-67.6758	-67.2852	-64.3066	-66.4551	-66.748	-66.8457	-66.9434	-69.4336
0.0042	-67.9199	-70.0684	-67.4316	-66.5039	-67.5293	-67.041	-66.6016	-67.6758	-67.2852	-64.3066	-66.4551	-66.7969	-66.8457	-66.8945	-69.4336
0.00424	-67.9199	-70.0684	-67.4805	-66.4551	-67.5293	-67.041	-66.5527	-67.6758	-67.2852	-64.3066	-66.5039	-66.7969	-66.7969	-66.9922	-69.2871
0.00428	-67.8223	-70.1172	-67.4805	-66.5527	-67.5781	-67.0898	-66.5527	-67.6758	-67.2852	-64.2578	-66.5039	-66.7969	-66.8945	-67.041	-69.3359
0.00432	-67.8223	-70.0684	-67.3828	-66.5527	-67.5781	-67.041	-66.5527	-67.7734	-67.2363	-64.2578	-66.5039	-66.7969	-66.7969	-66.9922	-69.4336
0.00436	-67.8223	-70.0684	-67.3828	-66.6504	-67.5293	-67.041	-66.5039	-67.7246	-67.2852	-64.209	-66.5527	-66.8457	-66.8457	-66.9434	-69.3359
0.0044	-67.7734	-70.1172	-67.4316	-66.5527	-67.5781	-67.041	-66.5039	-67.7246	-67.2852	-64.209	-66.6016	-66.7969	-66.8945	-66.9922	-69.3359
0.00444	-67.8223	-70.0684	-67.4316	-66.5039	-67.5293	-67.041	-66.5039	-67.8223	-67.334	-64.2578	-66.5527	-66.748	-66.8457	-66.9922	-69.2871
0.00448	-67.8711	-70.1172	-67.4316	-66.5527	-67.4805	-67.041	-66.5039	-67.7734	-67.2363	-64.2578	-66.5527	-66.7969	-66.7969	-67.041	-69.2871
0.00452	-67.8223	-70.166	-67.4316	-66.5527	-67.4805	-67.0898	-66.5527	-67.8223	-67.2363	-64.2578	-66.5527	-66.8457	-66.7969	-67.041	-69.3848
0.00456	-67.8711	-70.2148	-67.3828	-66.6016	-67.4805	-67.1387	-66.5527	-67.7734	-67.2852	-64.2578	-66.6016	-66.8457	-66.7969	-67.041	-69.3359
0.0046	-67.8223	-70.166	-67.4316	-66.5527	-67.5293	-67.0898	-66.5039	-67.7734	-67.334	-64.2578	-66.5527	-66.8457	-66.748	-66.9922	-69.3359
0.00464	-67.8711	-70.1172	-67.3828	-66.6016	-67.4805	-67.0898	-66.5527	-67.7734	-67.2852	-64.209	-66.5039	-66.8457	-66.748	-66.9922	-69.3848
0.00468	-67.8711	-70.1172	-67.3828	-66.5527	-67.5293	-67.0898	-66.5527	-67.7734	-67.2852	-64.2578	-66.6016	-66.8945	-66.748	-66.9434	-69.3359
0.00472	-67.8711	-70.166	-67.3828	-66.5527	-67.5293	-67.0898	-66.6016	-67.7734	-67.1875	-64.209	-66.6016	-66.8945	-66.7969	-66.9922	-69.3359
0.00476	-67.9199	-70.1172	-67.3828	-66.5527	-67.4805	-67.0898	-66.5527	-67.7734	-67.2852	-64.2578	-66.6016	-66.9434	-66.748	-66.9922	-69.3359
0.0048	-67.9199	-70.166	-67.3828	-66.5527	-67.4805	-67.0898	-66.4551	-67.7246	-67.2363	-64.3066	-66.6016	-66.9922	-66.8457	-66.9922	-69.3359
0.00484	-67.8711	-70.166	-67.3828	-66.5527	-67.4805	-67.0898	-66.5039	-67.7246	-67.2852	-64.2578	-66.5527	-66.9434	-66.7969	-66.9434	-69.3848
0.00488	-67.9199	-70.2148	-67.334	-66.5527	-67.4805	-67.0898	-66.5527	-67.7246	-67.2852	-64.3066	-66.5527	-66.8945	-66.8457	-66.9922	-69.3848
0.00492	-67.9199	-70.166	-67.3828	-66.6016	-67.5293	-67.0898	-66.5039	-67.7246	-67.2363	-64.2578	-66.5527	-67.041	-66.8945	-66.9922	-69.3848
0.00496	-67.9199	-70.1172	-67.334	-66.5527	-67.5293	-67.1875	-66.5527	-67.7734	-67.2852	-64.2578	-66.5039	-66.9922	-66.8457	-66.9922	-69.4336
0.005	-67.9199	-70.166	-67.334	-66.5527	-67.5293	-67.1875	-66.5527	-67.7734	-67.2852	-64.3066	-66.5527	-66.9434	-66.8457	-66.9434	-69.3848
0.00504	-67.8711	-70.166	-67.4316	-66.5039	-67.5293	-67.1875	-66.4551	-67.7246	-67.2852	-64.2578	-66.5527	-66.9434	-66.8945	-67.0898	-69.3848
0.00508	-67.8711	-70.1172	-67.3828	-66.4551	-67.4805	-67.1387	-66.5039	-67.7734	-67.2363	-64.2578	-66.6016	-66.9434	-66.8457	-67.041	-69.3848
0.00512	-67.8711	-70.1172	-67.3828	-66.5039	-67.4805	-67.1387	-66.5039	-67.7246	-67.2852	-64.3066	-66.6504	-66.9922	-66.8945	-67.0898	-69.3848
0.00516	-67.9199	-70.0684	-67.334	-66.4551	-67.5781	-67.1387	-66.5039	-67.8223	-67.2852	-64.2578	-66.6504	-66.9434	-66.8945	-67.041	-69.3848
0.0052	-67.9199	-70.0684	-67.334	-66.5039	-67.5293	-67.0898	-66.5039	-67.7734	-67.2852	-64.2578	-66.6504	-66.8945	-66.9434	-66.9922	-69.3848
0.00524	-67.9199	-70.0195	-67.334	-66.5039	-67.5293	-67.0898	-66.4551	-67.7246	-67.2852	-64.2578	-66.6016	-66.9434	-66.9434	-66.9434	-69.3359
0.00528	-67.8711	-70.0195	-67.334	-66.5039	-67.5293	-67.1387	-66.5527	-67.7734	-67.2363	-64.3066	-66.6016	-66.9434	-67.041	-66.9922	-69.3359
0.00532	-67.9199	-69.9707	-67.334	-66.4551	-67.5293	-67.1387	-66.5039	-67.7734	-67.2852	-64.3066	-66.6016	-66.9922	-66.9922	-66.9922	-69.3359
0.00536	-67.9199	-70.0195	-67.3828	-66.5527	-67.5293	-67.1387	-66.4551	-67.7246	-67.2363	-64.3066	-66.6504	-67.041	-67.0898	-67.041	-69.3359
0.0054	-67.8711	-70.0195	-67.334	-66.5039	-67.4805	-67.1387	-66.5039	-67.8223	-67.2363	-64.3066	-66.6504	-66.9922	-67.041	-66.9922	-69.4336
0.00544	-67.8711	-70.0195	-67.3828	-66.5527	-67.5293	-67.041	-66.5527	-67.8223	-67.334	-64.2578	-66.6504	-67.041	-67.0898	-67.041	-69.3848
0.00548	-67.9199	-69.9707	-67.3828	-66.5527	-67.5781	-67.0898	-66.5039	-67.8223	-67.2363	-64.2578	-66.6504	-66.9922	-67.0898	-66.9922	-69.3848
0.00552	-67.9199	-69.9707	-67.334	-66.5527	-67.5781	-67.041	-66.5039	-67.8223	-67.2852	-64.209	-66.6504	-66.9434	-67.041	-66.9922	-69.3848
0.00556	-67.9199	-70.0684	-67.334	-66.5527	-67.5781	-67.041	-66.4551	-67.8223	-67.2363	-64.209	-66.6016	-67.041	-66.9922	-66.9434	-69.4336
0.0056	-67.8711	-70.0195	-67.3828	-66.5527	-67.5781	-67.1387	-66.5039	-67.8223	-67.2852	-64.209	-66.6504	-67.041	-67.041	-67.041	-69.4336
0.00564	-67.8711	-70.0684	-67.3828	-66.5527	-67.5293	-67.1387	-66.4551	-67.7734	-67.2852	-64.209	-66.6016	-66.9922	-67.041	-66.9922	-69.4336
0.00568	-67.8711	-70.1172	-67.3828	-66.6504	-67.5293	-67.0898	-66.3574	-67.7734	-67.2363	-64.1602	-66.6504	-67.041	-67.041	-67.041	-69.4336
0.00572	-67.8223	-70.0684	-67.3828	-66.5527	-67.5293	-67.1387	-66.4551	-67.7246	-67.2852	-64.1602	-66.6016	-66.9922	-67.0898	-66.9434	-69.4336
0.00576	-67.8711	-70.0684	-67.3828	-66.5527	-67.5293	-67.041	-66.4551	-67.8223	-67.334	-64.209	-66.6504	-67.041	-67.0898	-67.041	-69.4824
0.0058	-67.8223	-70.0195	-67.3828	-66.6016	-67.5293	-67.0898	-66.3574	-67.8223	-67.2852	-64.1113	-66.6504	-66.9922	-67.0898	-67.041	-69.4824
0.00584	-67.8223	-69.9707	-67.3828	-66.6016	-67.5293	-67.041	-66.4062	-67.8223	-67.334	-64.1602	-66.6504	-67.041	-67.0898	-67.041	-69.4824
0.00588	-67.8223	-70.0195	-67.3828	-66.6016	-67.5781	-67.041	-66.4062	-67.7734	-67.334	-64.1602	-66.6504	-67.0898	-67.1387	-67.0898	-69.4336
0.00592	-67.8711	-69.9707	-67.3828	-66.6504	-67.5781	-67.041	-66.4551	-67.7734	-67.334	-64.1113	-66.6504	-67.041	-67.1387	-67.041	-69.3848
0.00596	-67.8711	-70.0195	-67.3828	-66.6016	-67.5293	-67.041	-66.4062	-67.7734	-67.334	-64.1602	-66.6504	-67.041	-67.0898	-67.041	-69.4336
0.006	-67.8711	-69.9707	-67.4316	-66.6504	-67.4805	-67.041	-66.4062	-67.7734	-67.334	-64.1113	-66.6016	-67.0898	-67.0898	-67.041	-69.4336
0.00604	-67.8711	-69.9219	-67.3828	-66.6016	-67.5293	-67.0898	-66.4551	-67.8223	-67.334	-64.1113	-66.5527	-67.041	-67.0898	-66.9922	-69.3848
0.00608	-67.8711	-69.9707	-67.3828	-66.6016	-67.4805	-67.1387	-66.4551	-67.7734	-67.3828	-64.1602	-66.6504	-67.0898	-67.0898	-67.041	-69.4336
0.00612	-67.8223	-69.9707	-67.3828	-66.6016	-67.4805	-67.1875	-66.4551	-67.7734	-67.334	-64.1113	-66.6504	-67.0898	-67.0898	-67.041	-69.4824
0.00616	-67.8223	-69.9707	-67.4316	-66.6016	-67.4805	-67.1875	-66.5039	-67.7734	-67.3828	-64.1113	-66.6016	-67.0898	-67.041	-67.041	-69.5312
0.0062	-67.8711	-69.9219	-67.4316	-66.6016	-67.5293	-67.0898	-66.4551	-67.7734	-67.3828	-64.0625	-66.6016	-67.1387	-67.041	-66.9922	-69.4824
0.00624	-67.8223	-69.9219	-67.3828	-66.6504	-67.5293	-67.1387	-66.4551	-67.7734	-67.334	-64.1113	-66.6504	-67.0898	-66.9922	-67.041	-69.5312
0.00628	-67.9199	-69.9219	-67.3828	-66.5527	-67.4805	-67.0898	-66.4551	-67.7246	-67.3828	-64.1113	-66.6016	-66.9922	-67.041	-67.0898	-69.5801
0.00632	-67.8711	-69.873	-67.4805	-66.6504	-67.5293	-67.0898	-66.4551	-67.7734	-67.3828	-64.1113	-66.6504	-67.041	-67.041	-67.041	-69.5801
0.00636	-67.8711	-69.873	-67.3828	-66.6504	-67.5781	-67.1387	-66.5039	-67.7734	-67.334	-64.0625	-66.6016	-66.9922	-67.0898	-67.041	-69.5801
0.0064	-67.8711	-69.9219	-67.4316	-66.6016	-67.5781	-67.0898	-66.4551	-67.7246	-67.3828	-64.1113	-66.6504	-66.9922	-66.9922	-66.9922	-69.6289
0.00644	-67.8223	-69.8242	-67.4316	-66.6504	-67.5781	-67.0898	-66.4551	-67.7734	-67.334	-64.1602	-66.6992	-67.041	-67.041	-67.0898	-69.5801
0.00648	-67.8223	-69.8242	-67.3828	-66.6016	-67.4805	-67.0898	-66.5039	-67.8223	-67.334	-64.1602	-66.6016	-66.9434	-67.041	-67.041	-69.5801
0.00652	-67.8711	-69.8242	-67.4316	-66.6016	-67.5293	-67.0898	-66.4551	-67.7246	-67.334	-64.209	-66.5527	-66.9922	-67.041	-67.041	-69.5312
0.00656	-67.8711	-69.7754	-67.4316	-66.6504	-67.5781	-67.0898	-66.4551	-67.7734	-67.334	-64.1602	-66.6016	-66.9922	-67.041	-67.041	-69.5312
0.0066	-67.8711	-69.7754	-67.334	-66.6016	-67.4316	-67.041	-66.4551	-67.7734	-67.3828	-64.209	-66.5527	-66.9922	-66.9922	-66.9922	-69.5312
0.00664	-67.9199	-69.8242	-67.334	-66.6992	-67.4805	-67.0898	-66.5039	-67.8223	-67.334	-64.1602	-66.5527	-66.9922	-67.041	-67.041	-69.4824
0.00668	-67.8711	-69.8242	-67.334	-66.6504	-67.5293	-67.1875	-66.5527	-67.8223	-67.2852	-64.209	-66.5527	-66.9434	-67.041	-67.041	-69.4824
0.00672	-67.9199	-69.873	-67.3828	-66.6016	-67.5293	-67.1387	-66.4551	-67.8223	-67.334	-64.2578	-66.6016	-66.9922	-67.041	-67.041	-69.4824
0.00676	-67.8711	-69.8242	-67.3828	-66.6016	-67.5293	-67.1387	-66.4551	-67.7246	-67.334	-64.209	-66.5527	-67.041	-67.041	-67.0898	-69.4824
0.0068	-67.8223	-69.8242	-67.3828	-66.6504	-67.5293	-67.0898	-66.4062	-67.7734	-67.334	-64.2578	-66.6016	-66.9922	-67.041	-67.041	-69.4336
0.00684	-67.8711	-69.873	-67.3828	-66.6504	-67.5293	-67.0898	-66.4551	-67.8223	-67.334	-64.2578	-66.6016	-66.9922	-67.0898	-67.041	-69.4336
0.00688	-67.8223	-69.8242	-67.334	-66.6016	-67.5293	-67.041	-66.4062	-67.8223	-67.334	-64.2578	-66.6016	-66.9434	-67.0898	-67.0898	-69.4824
0.00692	-67.7734	-69.873	-67.4316	-66.6504	-67.4316	-67.1387	-66.3574	-67.8223	-67.3828	-64.209	-66.5527	-66.8945	-67.0898	-67.0898	-69.4824
0.00696	-67.8223	-69.873	-67.5293	-66.5527	-67.4805	-67.0898	-66.4062	-67.8223	-67.334	-64.209	-66.6504	-66.9922	-67.041	-66.9922	-69.4824
0.007	-67.8223	-69.873	-67.4316	-66.6016	-67.627	-67.0898	-66.4062	-67.7734	-67.3828	-64.209	-66.6016	-66.9434	-67.041	-66.9922	-69.4824
0.00704	-67.8223	-69.8242	-67.3828	-66.6016	-67.5781	-67.1387	-66.4062	-67.8223	-67.4316	-64.209	-66.5527	-66.9434	-67.0898	-66.9922	-69.4824
0.00708	-67.8223	-69.7754	-67.4316	-66.6016	-67.5781	-67.1875	-66.4551	-67.7734	-67.3828	-64.209	-66.5527	-66.9922	-67.041	-67.041	-69.3848
0.00712	-67.7734	-69.8242	-67.4316	-66.6016	-67.5781	-67.1387	-66.5039	-67.8223	-67.4316	-64.1602	-66.5039	-66.9434	-66.9434	-67.041	-69.3848
0.00716	-67.8223	-69.9707	-67.4316	-66.6504	-67.4805	-67.1875	-66.4062	-67.8223	-67.4316	-64.209	-66.5527	-66.9434	-66.9434	-67.041	-69.3848
0.0072	-67.7246	-69.9219	-67.4316	-66.6504	-67.627	-67.1387	-66.4062	-67.7734	-67.3828	-64.1602	-66.5039	-66.9434	-66.9922	-67.041	-69.3848
0.00724	-67.7246	-69.873	-67.4805	-66.6504	-67.5781	-67.1387	-66.4551	-67.7734	-67.4316	-64.209	-66.5527	-66.8945	-66.9922	-66.9922	-69.3848
0.00728	-67.8223	-69.873	-67.4316	-66.6504	-67.627	-67.1387	-66.4062	-67.7734	-67.4316	-64.2578	-66.6016	-66.9434	-66.9922	-66.9922	-69.3359
0.00732	-67.8223	-69.9219	-67.4316	-66.6504	-67.5781	-67.2363	-66.4062	-67.7734	-67.3828	-64.2578	-66.5527	-66.8945	-67.041	-67.041	-69.3359
0.00736	-67.7734	-69.873	-67.4316	-66.6016	-67.5293	-67.1875	-66.4551	-67.7734	-67.4316	-64.2578	-66.5039	-66.9434	-66.9922	-66.9922	-69.3359
0.0074	-67.7734	-69.9219	-67.4805	-66.6016	-67.5293	-67.2363	-66.5039	-67.7734	-67.4316	-64.2578	-66.5527	-66.9434	-66.9922	-66.9922	-69.3359
0.00744	-67.7734	-69.9707	-67.4316	-66.6016	-67.5781	-67.2363	-66.5039	-67.7734	-67.4316	-64.209	-66.6016	-66.9434	-66.9922	-66.9922	-69.3359
0.00748	-67.8223	-69.873	-67.4316	-66.6504	-67.5293	-67.2363	-66.5039	-67.7734	-67.4316	-64.2578	-66.5527	-66.8945	-67.041	-66.9434	-69.3848
0.00752	-67.8223	-69.873	-67.4805	-66.6504	-67.627	-67.2363	-66.5039	-67.8223	-67.4316	-64.2578	-66.4551	-66.8945	-67.0898	-66.9434	-69.3848
0.00756	-67.8223	-69.873	-67.4805	-66.6992	-67.5781	-67.1875	-66.4551	-67.8223	-67.4316	-64.3066	-66.5039	-66.9434	-67.0898	-66.9922	-69.3848
0.0076	-67.8223	-69.9219	-67.3828	-66.6504	-67.5781	-67.1875	-66.5039	-67.7734	-67.4316	-64.2578	-66.5527	-66.9922	-67.0898	-66.9434	-69.2871
0.00764	-67.7734	-69.8242	-67.4316	-66.5527	-67.5781	-67.1875	-66.4062	-67.7734	-67.4316	-64.2578	-66.5039	-66.9922	-67.1387	-66.9434	-69.3359
0.00768	-67.7734	-69.873	-67.5293	-66.5527	-67.5293	-67.1387	-66.5039	-67.7734	-67.4316	-64.2578	-66.5039	-66.9922	-67.1387	-66.9434	-69.3359
0.00772	-67.7246	-69.9219	-67.5293	-66.5527	-67.5293	-67.2363	-66.4551	-67.8223	-67.4316	-64.2578	-66.5039	-66.9922	-67.1387	-66.9434	-69.2871
0.00776	-67.7246	-69.9219	-67.4805	-66.6016	-67.5293	-67.2363	-66.4551	-67.7734	-67.3828	-64.3066	-66.5039	-66.9434	-67.2363	-66.9922	-69.3359
0.0078	-67.7734	-69.9707	-67.5781	-66.5527	-67.5293	-67.2363	-66.4551	-67.8223	-67.3828	-64.2578	-66.5527	-66.9434	-67.1387	-66.8945	-69.2871
0.00784	-67.7246	-69.9707	-67.5781	-66.6016	-67.5781	-67.1875	-66.4062	-67.8223	-67.3828	-64.2578	-66.5527	-66.9922	-67.1387	-66.9434	-69.2871
0.00788	-67.7734	-69.9219	-67.4805	-66.6016	-67.627	-67.2363	-66.4062	-67.8223	-67.4316	-64.3066	-66.5039	-66.8945	-67.0898	-66.9434	-69.2383
0.00792	-67.8223	-69.9707	-67.4805	-66.6016	-67.627	-67.1875	-66.4062	-67.8223	-67.3828	-64.1602	-66.5039	-66.9434	-67.1387	-66.8945	-69.1895
0.00796	-67.7734	-69.9219	-67.5293	-66.5527	-67.5781	-67.1875	-66.4062	-67.8223	-67.2852	-64.209	-66.6016	-66.9434	-67.1875	-66.8457	-69.2383
0.008	-67.7734	-69.9219	-67.5293	-66.5527	-67.5781	-67.1387	-66.4551	-67.8711	-67.334	-64.2578	-66.5527	-66.8945	-67.1387	-66.8945	-69.2871
0.00804	-67.8223	-69.9219	-67.5293	-66.6016	-67.5781	-67.1387	-66.4062	-67.8223	-67.3828	-64.2578	-66.6016	-66.9922	-67.1875	-66.9434	-69.2871
0.00808	-67.8223	-69.9707	-67.4805	-66.6016	-67.5781	-67.1387	-66.4062	-67.7734	-67.334	-64.209	-66.6504	-66.9434	-67.1875	-66.9434	-69.3848
0.00812	-67.8711	-69.9707	-67.5293	-66.6016	-67.4805	-67.1875	-66.4551	-67.8223	-67.4316	-64.209	-66.6016	-66.8945	-67.1875	-66.9434	-69.2871
0.00816	-67.7734	-70.0684	-67.5293	-66.6016	-67.5293	-67.1387	-66.4551	-67.7734	-67.4805	-64.2578	-66.6016	-66.9434	-67.1875	-66.9434	-69.2871
0.0082	-67.8223	-69.9707	-67.5293	-66.6016	-67.627	-67.1875	-66.4062	-67.8711	-67.4316	-64.2578	-66.6016	-66.9434	-67.1387	-66.9434	-69.3359
0.00824	-67.8223	-69.9707	-67.5293	-66.6016	-67.5293	-67.1387	-66.4062	-67.8223	-67.4316	-64.2578	-66.6504	-66.9434	-67.0898	-66.9434	-69.2871
0.00828	-67.7246	-69.9707	-67.4805	-66.6016	-67.5781	-67.1387	-66.4062	-67.8223	-67.3828	-64.3066	-66.6992	-66.9922	-67.1387	-66.9434	-69.3848
0.00832	-67.6758	-69.9707	-67.4316	-66.5527	-67.5781	-67.2363	-66.4551	-67.8711	-67.4316	-64.3066	-66.6016	-66.8945	-67.1875	-66.9434	-69.3848
0.00836	-67.8223	-69.9707	-67.5293	-66.5527	-67.5781	-67.1387	-66.4062	-67.8223	-67.4316	-64.2578	-66.6504	-67.041	-67.2363	-66.8945	-69.4336
0.0084	-67.7246	-69.9219	-67.5781	-66.6016	-67.5781	-67.1875	-66.3574	-67.7734	-67.4316	-64.209	-66.6016	-66.9922	-67.2363	-66.9434	-69.4336
0.00844	-67.7734	-70.0195	-67.4805	-66.6016	-67.5781	-67.2363	-66.4551	-67.8711	-67.4316	-64.2578	-66.6504	-66.9434	-67.2363	-66.8945	-69.4336
0.00848	-67.6758	-70.0195	-67.4805	-66.6504	-67.627	-67.2363	-66.4551	-67.8223	-67.4805	-64.209	-66.6504	-67.041	-67.1875	-66.8945	-69.4824
0.00852	-67.7246	-70.0195	-67.4805	-66.5527	-67.6758	-67.2363	-66.4551	-67.8223	-67.4316	-64.209	-66.6504	-66.9922	-67.1875	-66.9434	-69.5312
0.00856	-67.6758	-70.0195	-67.5293	-66.5527	-67.5781	-67.1875	-66.5527	-67.8711	-67.4316	-64.2578	-66.6504	-67.041	-67.1387	-66.9434	-69.3848
0.0086	-67.6758	-70.0195	-67.5781	-66.6504	-67.5781	-67.2363	-66.5039	-67.8711	-67.4316	-64.2578	-66.6504	-67.041	-67.2363	-66.8945	-69.4336
0.00864	-67.627	-69.9707	-67.5781	-66.6504	-67.627	-67.2852	-66.5039	-67.8223	-67.3828	-64.2578	-66.6504	-66.9922	-67.1875	-66.8457	-69.4824
0.00868	-67.6758	-70.0684	-67.5781	-66.6016	-67.627	-67.2363	-66.5039	-67.8223	-67.334	-64.209	-66.6016	-67.041	-67.1875	-66.8457	-69.3848
0.00872	-67.6758	-70.0195	-67.5781	-66.6016	-67.5293	-67.2852	-66.5039	-67.7246	-67.3828	-64.209	-66.6016	-67.0898	-67.2363	-66.8457	-69.5312
0.00876	-67.627	-70.0195	-67.5293	-66.6016	-67.5781	-67.2852	-66.5039	-67.8223	-67.3828	-64.209	-66.5527	-67.041	-67.1875	-66.8457	-69.4824
0.0088	-67.6758	-69.9707	-67.5293	-66.5527	-67.627	-67.2363	-66.4551	-67.7734	-67.3828	-64.2578	-66.6016	-67.041	-67.2363	-66.8457	-69.5312
0.00884	-67.627	-69.9707	-67.5293	-66.5527	-67.627	-67.2363	-66.5039	-67.7734	-67.3828	-64.209	-66.5527	-66.9922	-67.1875	-66.8457	-69.4824
0.00888	-67.627	-69.9707	-67.5781	-66.6016	-67.627	-67.2363	-66.5039	-67.7734	-67.4316	-64.209	-66.5527	-67.041	-67.1387	-66.8945	-69.4824
0.00892	-67.627	-70.0195	-67.5781	-66.6016	-67.6758	-67.2363	-66.4551	-67.7734	-67.4316	-64.1602	-66.6016	-67.041	-67.0898	-66.8457	-69.4824
0.00896	-67.6758	-69.9707	-67.5293	-66.6016	-67.6758	-67.2363	-66.4551	-67.8223	-67.4805	-64.209	-66.6504	-66.9922	-67.1387	-66.8457	-69.4824
0.009	-67.6758	-69.9219	-67.4805	-66.6504	-67.627	-67.2363	-66.4551	-67.7734	-67.4316	-64.209	-66.6504	-67.0898	-67.1387	-66.7969	-69.4336
0.00904	-67.627	-69.9707	-67.5293	-66.6992	-67.6758	-67.2363	-66.4551	-67.7734	-67.4316	-64.209	-66.6504	-67.1387	-67.1875	-66.8457	-69.4336
0.00908	-67.627	-69.9219	-67.5293	-66.6504	-67.627	-67.2363	-66.5039	-67.7734	-67.4316	-64.209	-66.6016	-67.041	-67.0898	-66.8945	-69.4824
0.00912	-67.7246	-69.9707	-67.5781	-66.6504	-67.5781	-67.2363	-66.5039	-67.7734	-67.4316	-64.209	-66.748	-67.041	-67.1387	-66.7969	-69.5312
0.00916	-67.6758	-69.873	-67.5293	-66.6504	-67.627	-67.2363	-66.5527	-67.7734	-67.4316	-64.1602	-66.6504	-67.041	-67.1387	-66.8457	-69.4824
0.0092	-67.6758	-69.9219	-67.5293	-66.6504	-67.627	-67.2363	-66.5039	-67.8223	-67.4805	-64.209	-66.6992	-66.9922	-67.1387	-66.8457	-69.5312
0.00924	-67.6758	-69.9219	-67.5293	-66.6504	-67.627	-67.1875	-66.5039	-67.8223	-67.4805	-64.209	-66.6504	-67.041	-67.0898	-66.8457	-69.4336
0.00928	-67.6758	-69.873	-67.4805	-66.6016	-67.5781	-67.2852	-66.5527	-67.8223	-67.4805	-64.1602	-66.6016	-67.041	-67.0898	-66.7969	-69.4824
0.00932	-67.6758	-69.9219	-67.4316	-66.5527	-67.5781	-67.2363	-66.4551	-67.7734	-67.4805	-64.209	-66.6504	-67.041	-67.0898	-66.748	-69.4824
0.00936	-67.6758	-69.9219	-67.5293	-66.6016	-67.627	-67.2363	-66.5039	-67.8223	-67.4805	-64.1602	-66.6992	-66.9922	-67.041	-66.8457	-69.4824
0.0094	-67.7734	-69.873	-67.4805	-66.6016	-67.5781	-67.2363	-66.4551	-67.8223	-67.4316	-64.209	-66.748	-66.9922	-66.9922	-66.748	-69.4336
0.00944	-67.7246	-69.9219	-67.5293	-66.6504	-67.5781	-67.2363	-66.5039	-67.7734	-67.4316	-64.209	-66.7969	-67.041	-67.041	-66.8457	-69.3848
0.00948	-67.627	-69.9219	-67.4805	-66.6504	-67.627	-67.2363	-66.5527	-67.8223	-67.4316	-64.2578	-66.748	-66.9434	-67.1387	-66.8945	-69.4336
0.00952	-67.6758	-69.873	-67.4316	-66.6016	-67.5293	-67.2363	-66.4551	-67.8711	-67.5293	-64.2578	-66.6992	-66.8945	-67.041	-66.7969	-69.3848
0.00956	-67.7246	-69.9219	-67.4805	-66.6504	-67.5781	-67.1875	-66.4551	-67.8223	-67.4805	-64.3066	-66.748	-66.9922	-67.0898	-66.7969	-69.4336
0.0096	-67.7246	-69.9219	-67.4316	-66.6016	-67.5781	-67.2363	-66.4551	-67.7734	-67.4316	-64.2578	-66.6992	-66.9922	-67.1387	-66.748	-69.5312
0.00964	-67.6758	-69.873	-67.4805	-66.6016	-67.5293	-67.2363	-66.4551	-67.8223	-67.3828	-64.2578	-66.6992	-66.9434	-67.1387	-66.7969	-69.5801
0.00968	-67.6758	-69.8242	-67.4805	-66.6504	-67.627	-67.2852	-66.4551	-67.7734	-67.4316	-64.2578	-66.748	-67.041	-67.0898	-66.8457	-69.5801
0.00972	-67.7246	-69.873	-67.4316	-66.6504	-67.5781	-67.334	-66.4551	-67.7734	-67.4805	-64.209	-66.6992	-67.041	-67.0898	-66.748	-69.5801
0.00976	-67.7246	-69.873	-67.4316	-66.6504	-67.5293	-67.2363	-66.3574	-67.7734	-67.4316	-64.209	-66.6992	-67.041	-67.1387	-66.748	-69.5801
0.0098	-67.7246	-69.9219	-67.4316	-66.6504	-67.5293	-67.3828	-66.4062	-67.7734	-67.4805	-64.2578	-66.6992	-66.9922	-67.0898	-66.7969	-69.5312
0.00984	-67.7734	-69.873	-67.4316	-66.6992	-67.5293	-67.334	-66.4551	-67.7734	-67.4805	-64.3066	-66.6992	-66.9922	-67.0898	-66.748	-69.5801
0.00988	-67.7246	-69.8242	-67.4805	-66.6016	-67.5293	-67.2852	-66.4062	-67.7246	-67.4316	-64.3555	-66.748	-67.0898	-67.1387	-66.748	-69.6289
0.00992	-67.7246	-69.8242	-67.3828	-66.6016	-67.5781	-67.334	-66.4551	-67.8223	-67.4805	-64.3555	-66.6504	-67.0898	-67.1875	-66.8457	-69.6289
0.00996	-67.7246	-69.7754	-67.3828	-66.6504	-67.4805	-67.2363	-66.4062	-67.8223	-67.5293	-64.3066	-66.748	-67.041	-67.1387	-66.748	-69.6289
0.01	-67.7246	-69.873	-67.3828	-66.6992	-67.5781	-67.2852	-66.4551	-67.8223	-67.5293	-64.3066	-66.748	-67.041	-67.1387	-66.748	-69.6289
0.01004	-67.6758	-69.873	-67.334	-66.6016	-67.5781	-67.3828	-66.4551	-67.7734	-67.5293	-64.3555	-66.748	-66.9922	-67.1387	-66.748	-69.6777
0.01008	-67.7246	-69.9219	-67.3828	-66.6992	-67.5781	-67.2852	-66.4551	-67.7734	-67.4805	-64.3555	-66.7969	-66.9922	-67.0898	-66.748	-69.6289
0.01012	-67.7246	-69.8242	-67.4316	-66.6992	-67.627	-67.3828	-66.4062	-67.7246	-67.4316	-64.3066	-66.748	-67.1387	-67.1387	-66.748	-69.5801
0.01016	-67.7734	-69.873	-67.334	-66.6992	-67.4805	-67.3828	-66.5039	-67.8223	-67.4316	-64.3555	-66.6992	-67.0898	-67.1387	-66.6992	-69.6777
0.0102	-67.7246	-69.9219	-67.3828	-66.6992	-67.4805	-67.3828	-66.4551	-67.7734	-67.5293	-64.3555	-66.748	-67.1387	-67.1387	-66.6992	-69.6777
0.01024	-67.6758	-69.9219	-67.4316	-66.6504	-67.5781	-67.3828	-66.4551	-67.8223	-67.4316	-64.2578	-66.6504	-67.1875	-67.0898	-66.7969	-69.6289
0.01028	-67.8223	-69.873	-67.2852	-66.6992	-67.5293	-67.2852	-66.4062	-67.8223	-67.5293	-64.3066	-66.748	-67.1875	-67.041	-66.748	-69.6289
0.01032	-67.8223	-69.873	-67.3828	-66.6992	-67.5293	-67.2363	-66.4062	-67.8223	-67.4316	-64.3066	-66.6992	-67.1875	-67.0898	-66.7969	-69.5801
0.01036	-67.8223	-69.873	-67.2852	-66.6992	-67.4805	-67.3828	-66.4062	-67.7734	-67.4805	-64.3066	-66.6504	-67.1875	-67.0898	-66.7969	-69.6289
0.0104	-67.8223	-69.9219	-67.3828	-66.6992	-67.4316	-67.334	-66.4062	-67.7734	-67.4316	-64.3555	-66.6504	-67.1387	-67.041	-66.748	-69.5312
0.01044	-67.7734	-69.8242	-67.3828	-66.6992	-67.4805	-67.334	-66.3574	-67.7246	-67.4805	-64.3555	-66.6992	-67.1387	-67.0898	-66.748	-69.5801
0.01048	-67.7734	-69.8242	-67.2852	-66.6504	-67.4805	-67.334	-66.3574	-67.8223	-67.4316	-64.3066	-66.6016	-67.0898	-67.0898	-66.748	-69.5801
0.01052	-67.8223	-69.8242	-67.334	-66.748	-67.5293	-67.334	-66.3574	-67.7734	-67.4316	-64.3066	-66.748	-67.0898	-67.041	-66.748	-69.5801
0.01056	-67.8223	-69.8242	-67.2852	-66.748	-67.5781	-67.334	-66.4062	-67.8223	-67.4805	-64.2578	-66.6992	-67.1387	-67.041	-66.6992	-69.6289
0.0106	-67.8711	-69.873	-67.2852	-66.748	-67.5293	-67.2852	-66.3574	-67.8223	-67.4805	-64.2578	-66.6016	-67.1875	-67.041	-66.6504	-69.5801
0.01064	-67.8223	-69.9219	-67.2852	-66.6992	-67.5781	-67.2852	-66.3574	-67.7734	-67.4316	-64.209	-66.6504	-67.1875	-67.041	-66.6992	-69.5801
0.01068	-67.7734	-69.7754	-67.2852	-66.6504	-67.5781	-67.3828	-66.4062	-67.7734	-67.4316	-64.209	-66.6504	-67.1387	-66.9922	-66.6992	-69.5801
0.01072	-67.8223	-69.7754	-67.334	-66.6504	-67.5781	-67.334	-66.3574	-67.7246	-67.4805	-64.2578	-66.748	-67.0898	-66.9922	-66.6504	-69.5801
0.01076	-67.8223	-69.7754	-67.334	-66.6992	-67.5781	-67.2852	-66.3574	-67.7246	-67.4316	-64.3066	-66.6992	-67.1875	-67.0898	-66.6504	-69.5801
0.0108	-67.7734	-69.7754	-67.2852	-66.748	-67.5781	-67.334	-66.3574	-67.7734	-67.4316	-64.3066	-66.6992	-67.1387	-67.0898	-66.6504	-69.5801
0.01084	-67.7734	-69.8242	-67.2852	-66.748	-67.5781	-67.3828	-66.3574	-67.7734	-67.4805	-64.3066	-66.6992	-67.1875	-67.0898	-66.6504	-69.5801
0.01088	-67.7246	-69.7754	-67.2852	-66.6992	-67.627	-67.3828	-66.3086	-67.7734	-67.4316	-64.3555	-66.6504	-67.1875	-67.0898	-66.6016	-69.5312
0.01092	-67.7734	-69.7266	-67.3828	-66.6992	-67.5781	-67.334	-66.3574	-67.7246	-67.4316	-64.2578	-66.6504	-67.0898	-67.0898	-66.5527	-69.5312
0.01096	-67.7734	-69.7754	-67.4316	-66.748	-67.5293	-67.334	-66.3574	-67.7246	-67.4316	-64.3066	-66.6992	-67.1387	-67.0898	-66.5527	-69.5312
0.011	-67.7734	-69.7266	-67.3828	-66.748	-67.5781	-67.334	-66.4062	-67.7734	-67.4316	-64.2578	-66.748	-67.1387	-67.0898	-66.5527	-69.5801
0.01104	-67.7734	-69.7754	-67.3828	-66.6992	-67.5293	-67.2363	-66.4062	-67.8223	-67.4805	-64.3066	-66.748	-67.1387	-67.0898	-66.5039	-69.5312
0.01108	-67.7734	-69.8242	-67.334	-66.748	-67.5293	-67.2852	-66.3574	-67.7734	-67.4316	-64.2578	-66.6992	-67.1875	-67.0898	-66.6016	-69.5312
0.01112	-67.7734	-69.9219	-67.2363	-66.6504	-67.5293	-67.334	-66.4551	-67.8711	-67.4316	-64.2578	-66.6992	-67.1387	-67.1387	-66.6016	-69.5801
0.01116	-67.7734	-69.873	-67.2852	-66.6504	-67.5781	-67.2852	-66.4062	-67.8223	-67.4316	-64.3066	-66.7969	-67.1387	-67.041	-66.6016	-69.5312
0.0112	-67.7734	-69.8242	-67.2852	-66.6992	-67.5781	-67.3828	-66.4551	-67.7734	-67.3828	-64.209	-66.748	-67.1387	-67.0898	-66.6504	-69.5801
0.01124	-67.7734	-69.873	-67.2852	-66.6504	-67.5781	-67.3828	-66.4551	-67.8223	-67.4805	-64.2578	-66.6992	-67.1875	-67.041	-66.6016	-69.5801
0.01128	-67.8223	-69.873	-67.334	-66.6504	-67.5781	-67.4316	-66.4062	-67.8223	-67.4316	-64.2578	-66.6992	-67.1387	-66.9922	-66.5527	-69.4824
0.01132	-67.7734	-69.9219	-67.2852	-66.6992	-67.5781	-67.3828	-66.4062	-67.7734	-67.4316	-64.209	-66.6504	-67.0898	-67.041	-66.6016	-69.4336
0.01136	-67.7734	-69.873	-67.334	-66.6992	-67.5781	-67.2852	-66.3574	-67.7734	-67.4316	-64.2578	-66.6504	-67.0898	-67.0898	-66.6016	-69.4336
0.0114	-67.8223	-69.9219	-67.2852	-66.6992	-67.5293	-67.2363	-66.3086	-67.7734	-67.4316	-64.209	-66.6992	-67.0898	-67.041	-66.5527	-69.4824
0.01144	-67.7734	-69.873	-67.2363	-66.6992	-67.5293	-67.334	-66.3574	-67.8223	-67.4316	-64.209	-66.6992	-67.041	-67.0898	-66.5527	-69.4824
0.01148	-67.8711	-69.9219	-67.2852	-66.6992	-67.5293	-67.2852	-66.3086	-67.7246	-67.4805	-64.3066	-66.6992	-67.0898	-67.041	-66.5527	-69.4336
0.01152	-67.8223	-69.8242	-67.2852	-66.6016	-67.5781	-67.2852	-66.3086	-67.7734	-67.3828	-64.2578	-66.6992	-67.041	-67.0898	-66.6016	-69.4824
0.01156	-67.8223	-69.873	-67.2363	-66.6504	-67.627	-67.334	-66.4062	-67.8223	-67.4316	-64.2578	-66.6992	-67.1387	-67.041	-66.5527	-69.4336
0.0116	-67.8223	-69.8242	-67.2852	-66.6504	-67.5781	-67.334	-66.3086	-67.7734	-67.4316	-64.3066	-66.6992	-67.1387	-67.041	-66.5527	-69.4336
0.01164	-67.7246	-69.7754	-67.2852	-66.6504	-67.5781	-67.2852	-66.3086	-67.7734	-67.3828	-64.3066	-66.6504	-67.1387	-66.9922	-66.6016	-69.4824
0.01168	-67.8223	-69.8242	-67.2852	-66.6504	-67.5293	-67.334	-66.2598	-67.7246	-67.4316	-64.3066	-66.6504	-67.0898	-67.041	-66.6016	-69.4336
0.01172	-67.7734	-69.873	-67.2852	-66.6504	-67.5293	-67.3828	-66.2598	-67.7734	-67.2852	-64.2578	-66.6504	-67.0898	-67.041	-66.6016	-69.4336
0.01176	-67.7734	-69.8242	-67.2363	-66.6504	-67.5781	-67.4316	-66.3086	-67.8223	-67.3828	-64.3066	-66.6504	-67.1387	-66.9922	-66.5527	-69.4824
0.0118	-67.7734	-69.7754	-67.2852	-66.6504	-67.5293	-67.334	-66.2598	-67.8223	-67.4316	-64.3555	-66.748	-67.0898	-66.9922	-66.5039	-69.4336
0.01184	-67.8223	-69.7754	-67.2852	-66.6016	-67.4805	-67.334	-66.2598	-67.7734	-67.334	-64.3066	-66.6504	-67.1387	-66.9922	-66.6016	-69.4336
0.01188	-67.7734	-69.7754	-67.2852	-66.6016	-67.5781	-67.334	-66.3574	-67.7734	-67.3828	-64.3555	-66.6504	-67.0898	-67.041	-66.6016	-69.4824
0.01192	-67.8223	-69.8242	-67.334	-66.6504	-67.5293	-67.334	-66.3574	-67.6758	-67.4805	-64.4043	-66.748	-67.1387	-66.9922	-66.5039	-69.4336
0.01196	-67.8223	-69.8242	-67.2852	-66.6992	-67.5293	-67.2852	-66.3086	-67.7734	-67.4316	-64.3555	-66.6504	-67.0898	-66.9922	-66.5039	-69.4336
0.012	-67.8711	-69.8242	-67.2363	-66.6016	-67.5293	-67.334	-66.3574	-67.7734	-67.4316	-64.4531	-66.6992	-67.1387	-66.9922	-66.5039	-69.4336
0.01204	-67.8711	-69.8242	-67.2852	-66.6016	-67.4805	-67.334	-66.3574	-67.7734	-67.4316	-64.4531	-66.7969	-67.1387	-66.9922	-66.5527	-69.4824
0.01208	-67.8223	-69.8242	-67.2363	-66.6016	-67.5293	-67.334	-66.3574	-67.7734	-67.4316	-64.4531	-66.748	-67.1387	-66.9922	-66.5527	-69.4824
0.01212	-67.8711	-69.7266	-67.2363	-66.6016	-67.5293	-67.334	-66.3086	-67.7734	-67.4316	-64.502	-66.748	-67.1387	-67.041	-66.5039	-69.3848
0.01216	-67.8223	-69.7754	-67.334	-66.6016	-67.5293	-67.3828	-66.2598	-67.7734	-67.3828	-64.502	-66.748	-67.1875	-66.9922	-66.5039	-69.4336
0.0122	-67.8711	-69.7754	-67.2852	-66.6016	-67.5781	-67.3828	-66.3574	-67.8223	-67.4316	-64.502	-66.6992	-67.1387	-66.9922	-66.4551	-69.4824
0.01224	-67.8711	-69.7754	-67.2852	-66.6504	-67.5293	-67.3828	-66.3086	-67.7734	-67.4316	-64.502	-66.748	-67.0898	-66.9922	-66.5039	-69.4824
0.01228	-67.8223	-69.7266	-67.2852	-66.6504	-67.627	-67.3828	-66.2598	-67.7734	-67.4316	-64.4531	-66.6504	-67.0898	-67.041	-66.5039	-69.3848
0.01232	-67.8711	-69.7266	-67.2363	-66.6504	-67.627	-67.4316	-66.3574	-67.7734	-67.4316	-64.4531	-66.6504	-67.0898	-66.9434	-66.4551	-69.4336
0.01236	-67.8711	-69.8242	-67.2852	-66.6504	-67.5781	-67.4316	-66.3086	-67.7734	-67.4316	-64.4531	-66.6504	-67.1387	-66.9434	-66.4551	-69.4336
0.0124	-67.7734	-69.7754	-67.2852	-66.6504	-67.627	-67.4316	-66.2598	-67.7734	-67.4316	-64.502	-66.6504	-67.0898	-66.9922	-66.4062	-69.4336
0.01244	-67.8223	-69.8242	-67.2852	-66.6016	-67.5781	-67.3828	-66.3086	-67.8223	-67.4316	-64.4531	-66.6504	-67.0898	-66.9922	-66.4062	-69.3848
0.01248	-67.8223	-69.8242	-67.334	-66.6504	-67.5293	-67.3828	-66.3086	-67.7734	-67.4316	-64.4531	-66.6992	-67.1387	-67.041	-66.4062	-69.4336
0.01252	-67.7734	-69.7754	-67.2852	-66.6992	-67.5293	-67.4316	-66.3086	-67.7246	-67.4316	-64.4531	-66.6504	-67.0898	-66.9922	-66.4062	-69.4824
0.01256	-67.8223	-69.7754	-67.2852	-66.6992	-67.5293	-67.4316	-66.2598	-67.7734	-67.4316	-64.4531	-66.6992	-67.041	-66.9922	-66.4062	-69.4336
0.0126	-67.8223	-69.8242	-67.2363	-66.6504	-67.627	-67.4316	-66.2598	-67.7246	-67.3828	-64.4531	-66.6504	-67.1387	-67.0898	-66.4551	-69.4336
0.01264	-67.7734	-69.7754	-67.2363	-66.6504	-67.5293	-67.4316	-66.3086	-67.7734	-67.4316	-64.4531	-66.6504	-67.1387	-67.041	-66.4551	-69.4336
0.01268	-67.8223	-69.7754	-67.2363	-66.6504	-67.5293	-67.3828	-66.3574	-67.7734	-67.3828	-64.4043	-66.748	-67.041	-67.041	-66.4551	-69.4336
0.01272	-67.8223	-69.8242	-67.2363	-66.6504	-67.627	-67.334	-66.3086	-67.7246	-67.3828	-64.4043	-66.6992	-67.041	-67.041	-66.4551	-69.4824
0.01276	-67.7734	-69.873	-67.2363	-66.6504	-67.5781	-67.334	-66.3574	-67.7734	-67.4316	-64.4531	-66.748	-67.041	-67.041	-66.4551	-69.4336
0.0128	-67.7734	-69.873	-67.2852	-66.6992	-67.5781	-67.334	-66.3086	-67.7734	-67.4316	-64.4043	-66.7969	-67.041	-67.0898	-66.4551	-69.5312
0.01284	-67.7246	-69.873	-67.1875	-66.6992	-67.627	-67.3828	-66.3086	-67.8223	-67.4316	-64.4043	-66.748	-67.041	-67.0898	-66.4551	-69.5312
0.01288	-67.7734	-69.8242	-67.1875	-66.6504	-67.5781	-67.3828	-66.3086	-67.8711	-67.4316	-64.4043	-66.6992	-67.041	-67.1387	-66.4551	-69.4336
0.01292	-67.7246	-69.8242	-67.2363	-66.6992	-67.627	-67.3828	-66.3086	-67.8223	-67.3828	-64.4043	-66.6992	-67.1387	-67.2363	-66.4062	-69.4824
0.01296	-67.8711	-69.873	-67.2363	-66.6992	-67.5293	-67.3828	-66.2598	-67.8711	-67.4316	-64.3555	-66.748	-67.0898	-67.0898	-66.4062	-69.4824
0.013	-67.8223	-69.9219	-67.2363	-66.6992	-67.5781	-67.3828	-66.3086	-67.7734	-67.4316	-64.3555	-66.6992	-67.0898	-67.1387	-66.4551	-69.5312
0.01304	-67.8223	-69.8242	-67.1875	-66.748	-67.5781	-67.334	-66.3574	-67.7734	-67.4316	-64.3555	-66.6504	-67.0898	-67.1387	-66.4062	-69.4336
0.01308	-67.9199	-69.8242	-67.2363	-66.7969	-67.4805	-67.334	-66.4062	-67.7734	-67.5293	-64.3555	-66.6992	-67.0898	-67.0898	-66.4062	-69.4824
0.01312	-67.9199	-69.873	-67.2363	-66.7969	-67.5781	-67.334	-66.2598	-67.7734	-67.5293	-64.3066	-66.748	-67.041	-67.0898	-66.3574	-69.4824
0.01316	-67.8711	-69.9707	-67.1875	-66.748	-67.5781	-67.334	-66.2598	-67.8711	-67.5293	-64.4043	-66.6992	-67.041	-67.0898	-66.4551	-69.5312
0.0132	-67.8711	-69.873	-67.2363	-66.7969	-67.5781	-67.2852	-66.3086	-67.8711	-67.5293	-64.3066	-66.748	-67.041	-67.041	-66.4062	-69.4336
0.01324	-67.8711	-69.8242	-67.334	-66.748	-67.5293	-67.334	-66.3086	-67.8223	-67.5293	-64.3066	-66.748	-67.041	-66.9922	-66.4062	-69.5312
0.01328	-67.8711	-69.7754	-67.2852	-66.6992	-67.5781	-67.334	-66.3086	-67.8223	-67.5293	-64.3066	-66.7969	-66.9922	-67.041	-66.4551	-69.4824
0.01332	-67.9199	-69.873	-67.2363	-66.748	-67.5781	-67.334	-66.3086	-67.8223	-67.5293	-64.3555	-66.7969	-67.0898	-67.0898	-66.4062	-69.4336
0.01336	-67.8711	-69.873	-67.2363	-66.748	-67.5781	-67.334	-66.3574	-67.7734	-67.4805	-64.3555	-66.6992	-67.0898	-67.041	-66.3574	-69.4824
0.0134	-67.9688	-69.8242	-67.2363	-66.748	-67.4805	-67.2852	-66.3574	-67.7734	-67.4805	-64.3555	-66.748	-67.041	-67.041	-66.3086	-69.5312
0.01344	-67.9199	-69.8242	-67.2852	-66.7969	-67.5293	-67.2852	-66.3086	-67.8223	-67.5293	-64.3555	-66.7969	-66.9922	-67.041	-66.3086	-69.4824
0.01348	-67.9199	-69.8242	-67.1875	-66.7969	-67.5781	-67.2852	-66.3574	-67.7734	-67.5293	-64.3066	-66.748	-67.041	-67.0898	-66.4062	-69.4824
0.01352	-67.9688	-69.873	-67.2363	-66.6992	-67.5293	-67.334	-66.3574	-67.8223	-67.5293	-64.3555	-66.748	-66.9922	-66.9922	-66.3574	-69.4336
0.01356	-67.9688	-69.873	-67.1875	-66.6992	-67.4805	-67.2852	-66.3574	-67.8223	-67.4805	-64.3066	-66.7969	-66.9434	-67.0898	-66.3086	-69.4824
0.0136	-67.9688	-69.873	-67.1875	-66.7969	-67.4805	-67.334	-66.3574	-67.8223	-67.4805	-64.3066	-66.7969	-66.8457	-67.1387	-66.4062	-69.4824
0.01364	-67.9688	-69.9219	-67.1387	-66.8457	-67.4805	-67.334	-66.4062	-67.8223	-67.4805	-64.3066	-66.7969	-66.9434	-67.0898	-66.3086	-69.4336
0.01368	-67.9199	-69.873	-67.1387	-66.7969	-67.5781	-67.3828	-66.4062	-67.7246	-67.4805	-64.2578	-66.7969	-66.9922	-67.0898	-66.3574	-69.4824
0.01372	-67.9688	-69.8242	-67.1875	-66.7969	-67.5293	-67.3828	-66.3574	-67.8223	-67.4805	-64.2578	-66.748	-66.9434	-67.0898	-66.3086	-69.4824
0.01376	-68.0176	-69.873	-67.1875	-66.7969	-67.5781	-67.334	-66.3574	-67.7734	-67.4805	-64.2578	-66.7969	-66.9434	-67.0898	-66.3574	-69.4824
0.0138	-67.9688	-69.873	-67.1875	-66.7969	-67.627	-67.334	-66.4062	-67.8223	-67.5293	-64.209	-66.748	-66.9434	-67.0898	-66.3086	-69.5312
0.01384	-68.0176	-69.9219	-67.1875	-66.7969	-67.5293	-67.334	-66.4062	-67.8223	-67.5781	-64.2578	-66.748	-66.9434	-67.041	-66.3086	-69.5312
0.01388	-67.9688	-69.873	-67.2363	-66.8457	-67.5293	-67.334	-66.3086	-67.7734	-67.5781	-64.2578	-66.748	-66.8945	-67.041	-66.3086	-69.5312
0.01392	-68.0176	-69.8242	-67.1875	-66.8457	-67.5293	-67.334	-66.3574	-67.7734	-67.5293	-64.209	-66.748	-66.9434	-67.041	-66.3086	-69.4824
0.01396	-68.0664	-69.873	-67.1875	-66.7969	-67.4316	-67.3828	-66.3574	-67.7734	-67.5781	-64.209	-66.748	-67.041	-67.0898	-66.3086	-69.4336
0.014	-68.0176	-69.9707	-67.1875	-66.8945	-67.5781	-67.3828	-66.4062	-67.8223	-67.5293	-64.209	-66.7969	-66.9922	-67.1875	-66.3574	-69.4824
0.01404	-68.1152	-69.873	-67.1875	-66.8945	-67.5781	-67.334	-66.3574	-67.8223	-67.5293	-64.2578	-66.7969	-66.9434	-67.1387	-66.3086	-69.4824
0.01408	-68.0664	-69.9219	-67.1387	-66.8457	-67.5781	-67.2852	-66.3574	-67.7734	-67.5293	-64.1602	-66.7969	-66.8945	-67.0898	-66.3574	-69.4824
0.01412	-68.0664	-69.9219	-67.1387	-66.8945	-67.5293	-67.3828	-66.3574	-67.7734	-67.4805	-64.209	-66.748	-66.9434	-67.1387	-66.2598	-69.4336
0.01416	-68.0664	-69.9707	-67.0898	-66.8457	-67.5293	-67.2852	-66.4062	-67.7734	-67.5293	-64.2578	-66.7969	-66.9434	-67.0898	-66.2598	-69.4336
0.0142	-68.0664	-69.9707	-67.1387	-66.8457	-67.5293	-67.2852	-66.4062	-67.8223	-67.5293	-64.1602	-66.748	-66.9434	-67.1387	-66.2109	-69.3848
0.01424	-68.0664	-69.9707	-67.1875	-66.7969	-67.5293	-67.334	-66.4062	-67.7246	-67.5781	-64.1602	-66.748	-66.8945	-67.1387	-66.3086	-69.4336
0.01428	-68.0664	-69.9707	-67.1387	-66.8457	-67.4805	-67.2363	-66.4062	-67.7734	-67.5781	-64.1602	-66.6992	-66.8945	-67.1875	-66.2598	-69.4336
0.01432	-68.0176	-69.9707	-67.1875	-66.8457	-67.4805	-67.2363	-66.3574	-67.7734	-67.5293	-64.1602	-66.748	-66.9434	-67.2363	-66.3086	-69.4336
0.01436	-68.0664	-69.9219	-67.1875	-66.8457	-67.5293	-67.2363	-66.3574	-67.7734	-67.5781	-64.1113	-66.6992	-66.8945	-67.1387	-66.2109	-69.3359
0.0144	-68.1152	-69.9707	-67.1875	-66.748	-67.4805	-67.1875	-66.3086	-67.8223	-67.5781	-64.1113	-66.6992	-66.8945	-67.2363	-66.2598	-69.3359
0.01444	-68.1152	-69.9219	-67.1875	-66.7969	-67.4805	-67.2852	-66.3574	-67.8223	-67.4805	-64.1113	-66.6992	-66.8945	-67.2363	-66.1621	-69.3359
0.01448	-68.1152	-69.8242	-67.1387	-66.748	-67.5293	-67.2363	-66.3086	-67.7734	-67.5781	-64.0137	-66.6992	-66.8457	-67.2363	-66.1621	-69.3359
0.01452	-68.1641	-69.873	-67.1875	-66.7969	-67.5293	-67.2363	-66.3574	-67.8223	-67.5781	-64.0137	-66.748	-66.8945	-67.2363	-66.1621	-69.2871
0.01456	-68.1152	-69.873	-67.1875	-66.7969	-67.5781	-67.2852	-66.3574	-67.8223	-67.5293	-63.9648	-66.6992	-66.9434	-67.1875	-66.1621	-69.2871
0.0146	-68.1152	-69.9219	-67.1875	-66.748	-67.5293	-67.2363	-66.3574	-67.8223	-67.5293	-63.9648	-66.6992	-66.9434	-67.2363	-66.1133	-69.2383
0.01464	-68.0664	-69.9219	-67.1875	-66.7969	-67.5293	-67.2852	-66.3574	-67.7734	-67.5293	-63.9648	-66.748	-66.8945	-67.1875	-66.2109	-69.2871
0.01468	-68.1152	-69.9707	-67.1387	-66.748	-67.4805	-67.334	-66.3574	-67.7734	-67.4805	-63.916	-66.6992	-66.8457	-67.1875	-66.2109	-69.2871
0.01472	-68.1152	-69.9707	-67.1875	-66.748	-67.4805	-67.334	-66.3086	-67.7734	-67.4316	-63.916	-66.6504	-66.8945	-67.1875	-66.1621	-69.2871
0.01476	-68.0176	-70.0195	-67.1875	-66.748	-67.5293	-67.2852	-66.3574	-67.8223	-67.4316	-63.8672	-66.6992	-66.8457	-67.2363	-66.2109	-69.2871
0.0148	-68.0664	-69.9707	-67.0898	-66.748	-67.5293	-67.2363	-66.3086	-67.7246	-67.4805	-63.8184	-66.748	-66.8457	-67.2363	-66.2109	-69.1895
0.01484	-68.1152	-70.0195	-67.1875	-66.6992	-67.5293	-67.2363	-66.2109	-67.7246	-67.3828	-63.8184	-66.7969	-66.8945	-67.2363	-66.2109	-69.1406
0.01488	-68.0664	-69.9219	-67.1387	-66.7969	-67.5293	-67.2363	-66.2598	-67.7734	-67.4316	-63.7695	-66.748	-66.8945	-67.2852	-66.2598	-69.2383
0.01492	-68.0176	-69.9707	-67.0898	-66.748	-67.5293	-67.2363	-66.3574	-67.8223	-67.4316	-63.7695	-66.748	-66.8945	-67.2363	-66.2109	-69.2383
0.01496	-68.0664	-70.0195	-67.0898	-66.748	-67.5293	-67.1875	-66.3086	-67.8223	-67.4316	-63.7695	-66.748	-66.9434	-67.2363	-66.2109	-69.2383
0.015	-68.0664	-70.0195	-67.1387	-66.748	-67.5293	-67.2363	-66.3574	-67.7734	-67.4316	-63.6719	-66.748	-66.8945	-67.2363	-66.2109	-69.2383
0.01504	-68.0664	-70.0684	-67.0898	-66.6992	-67.4805	-67.2363	-66.3574	-67.7734	-67.3828	-63.7207	-66.6992	-66.8945	-67.2363	-66.1621	-69.1895
0.01508	-68.0664	-70.0195	-67.1875	-66.6504	-67.5293	-67.2852	-66.3574	-67.7246	-67.3828	-63.7207	-66.748	-66.8945	-67.2363	-66.2109	-69.1895
0.01512	-68.1152	-69.9707	-67.1875	-66.6504	-67.4805	-67.2852	-66.3086	-67.7246	-67.3828	-63.7695	-66.6992	-66.8945	-67.1875	-66.1621	-69.1406
0.01516	-68.1152	-70.0195	-67.1875	-66.6504	-67.4805	-67.1875	-66.3086	-67.6758	-67.4316	-63.7207	-66.748	-66.8945	-67.1875	-66.1133	-69.1406
0.0152	-68.0664	-70.0195	-67.1875	-66.6992	-67.5781	-67.2363	-66.3574	-67.6758	-67.4805	-63.623	-66.748	-66.8945	-67.2363	-66.1133	-69.1895
0.01524	-68.0664	-69.9707	-67.1875	-66.6504	-67.5781	-67.1875	-66.4062	-67.7246	-67.4805	-63.623	-66.748	-66.7969	-67.2852	-66.1133	-69.1406
0.01528	-68.0664	-69.9707	-67.1875	-66.748	-67.5293	-67.1875	-66.3574	-67.6758	-67.4805	-63.623	-66.748	-66.8457	-67.2852	-66.1621	-69.1406
0.01532	-68.0664	-69.873	-67.1387	-66.6992	-67.5781	-67.1875	-66.4062	-67.7246	-67.4805	-63.5742	-66.748	-66.7969	-67.2852	-66.1621	-69.1895
0.01536	-68.1152	-69.9219	-67.1387	-66.748	-67.5293	-67.2363	-66.4062	-67.7734	-67.5293	-63.623	-66.6992	-66.7969	-67.2852	-66.2109	-69.1895
0.0154	-68.1152	-69.9707	-67.1875	-66.6992	-67.5781	-67.1875	-66.3574	-67.7246	-67.4805	-63.5254	-66.748	-66.748	-67.2363	-66.2109	-69.2383
0.01544	-68.0664	-69.9219	-67.1875	-66.6992	-67.5781	-67.1875	-66.3574	-67.7734	-67.4805	-63.4766	-66.7969	-66.7969	-67.2363	-66.2109	-69.1895
0.01548	-68.0176	-70.0195	-67.1387	-66.6992	-67.5293	-67.2363	-66.3574	-67.6758	-67.4805	-63.5254	-66.748	-66.7969	-67.2852	-66.1621	-69.1895
0.01552	-68.0176	-69.9707	-67.2363	-66.6504	-67.627	-67.1875	-66.4062	-67.6758	-67.4805	-63.5254	-66.7969	-66.8457	-67.2852	-66.1621	-69.2383
0.01556	-68.1152	-69.9707	-67.1875	-66.6992	-67.5781	-67.1875	-66.4551	-67.7246	-67.5293	-63.5254	-66.6992	-66.7969	-67.2363	-66.1621	-69.1895
0.0156	-68.1641	-69.9707	-67.2363	-66.6992	-67.5781	-67.1875	-66.3574	-67.7246	-67.4805	-63.5254	-66.6992	-66.7969	-67.334	-66.1621	-69.1406
0.01564	-68.1152	-69.9707	-67.1387	-66.6992	-67.627	-67.2363	-66.4551	-67.7246	-67.4805	-63.5742	-66.6992	-66.7969	-67.334	-66.1621	-69.1895
0.01568	-68.1152	-69.9707	-67.1875	-66.6992	-67.627	-67.1875	-66.4062	-67.7246	-67.5293	-63.623	-66.748	-66.7969	-67.2852	-66.1621	-69.1895
0.01572	-68.1152	-69.9707	-67.1387	-66.748	-67.7246	-67.1875	-66.4062	-67.6758	-67.4805	-63.5742	-66.748	-66.8945	-67.2852	-66.1621	-69.1406
0.01576	-68.1641	-70.0195	-67.1387	-66.6992	-67.627	-67.2363	-66.3574	-67.6758	-67.5293	-63.5742	-66.6992	-66.7969	-67.2852	-66.1621	-69.1406
0.0158	-68.1152	-70.0195	-67.0898	-66.748	-67.5781	-67.1387	-66.3574	-67.6758	-67.5293	-63.5742	-66.748	-66.7969	-67.334	-66.1621	-69.1406
0.01584	-68.0664	-69.9707	-67.0898	-66.748	-67.627	-67.1387	-66.3574	-67.627	-67.5293	-63.5254	-66.748	-66.7969	-67.2852	-66.2109	-69.1406
0.01588	-68.0664	-70.0195	-67.1387	-66.748	-67.627	-67.2363	-66.3574	-67.6758	-67.5293	-63.5254	-66.748	-66.7969	-67.2852	-66.1133	-69.1895
0.01592	-68.1152	-70.0195	-67.1387	-66.6992	-67.5781	-67.2363	-66.3574	-67.6758	-67.5293	-63.5742	-66.748	-66.8457	-67.2852	-66.1621	-69.1895
0.01596	-68.0664	-70.0195	-67.1875	-66.6992	-67.5781	-67.1387	-66.4551	-67.6758	-67.5293	-63.4766	-66.6992	-66.8457	-67.2852	-66.2109	-69.2383
0.016	-68.0176	-69.9707	-67.1387	-66.6504	-67.5781	-67.1387	-66.3574	-67.7734	-67.4805	-63.5254	-66.6992	-66.7969	-67.2852	-66.2109	-69.1406
0.01604	-68.0664	-70.0195	-67.1387	-66.6992	-67.5781	-67.1875	-66.3574	-67.6758	-67.4805	-63.4766	-66.748	-66.8457	-67.2852	-66.2109	-69.1895
0.01608	-68.0176	-70.0195	-67.0898	-66.6504	-67.5781	-67.1875	-66.4062	-67.7246	-67.4316	-63.4766	-66.6992	-66.8945	-67.2852	-66.1621	-69.1895
0.01612	-68.1152	-70.0195	-67.0898	-66.6992	-67.5781	-67.1875	-66.3574	-67.7734	-67.4316	-63.4277	-66.6992	-66.8457	-67.2852	-66.1621	-69.1895
0.01616	-68.0664	-69.9707	-67.1387	-66.748	-67.627	-67.2363	-66.4062	-67.7246	-67.4316	-63.3789	-66.6992	-66.8945	-67.334	-66.2598	-69.1895
0.0162	-68.1152	-70.0195	-67.041	-66.748	-67.627	-67.2363	-66.4551	-67.7246	-67.4805	-63.4277	-66.748	-66.7969	-67.2852	-66.2109	-69.2383
0.01624	-68.1152	-70.0195	-67.0898	-66.748	-67.5781	-67.1875	-66.4551	-67.7734	-67.4805	-63.3789	-66.7969	-66.7969	-67.2852	-66.2109	-69.2383
0.01628	-68.0664	-69.9707	-67.0898	-66.6992	-67.627	-67.2363	-66.3574	-67.6758	-67.4316	-63.3789	-66.6992	-66.8457	-67.334	-66.2109	-69.1895
0.01632	-68.1152	-69.9707	-67.041	-66.6992	-67.6758	-67.2363	-66.4062	-67.7734	-67.4316	-63.3789	-66.6992	-66.7969	-67.2852	-66.2109	-69.2871
0.01636	-68.0664	-70.0684	-67.041	-66.6504	-67.627	-67.2363	-66.4062	-67.6758	-67.4316	-63.3789	-66.6992	-66.8457	-67.334	-66.2109	-69.2871
0.0164	-68.0664	-70.0195	-67.041	-66.6504	-67.627	-67.2363	-66.4062	-67.7246	-67.4316	-63.3789	-66.6992	-66.7969	-67.2852	-66.2598	-69.3359
0.01644	-68.0664	-69.9707	-67.0898	-66.6504	-67.5781	-67.2852	-66.4062	-67.7246	-67.4805	-63.3789	-66.6992	-66.8457	-67.334	-66.2109	-69.3848
0.01648	-68.1152	-69.9707	-67.0898	-66.748	-67.6758	-67.334	-66.4062	-67.7246	-67.4316	-63.3789	-66.748	-66.8945	-67.2852	-66.2109	-69.3848
0.01652	-68.1152	-70.0195	-67.041	-66.6992	-67.627	-67.2852	-66.4062	-67.7246	-67.4316	-63.3301	-66.748	-66.7969	-67.2852	-66.2109	-69.3848
0.01656	-68.0664	-70.0195	-67.0898	-66.6992	-67.627	-67.2363	-66.3086	-67.6758	-67.4316	-63.3301	-66.748	-66.8457	-67.2852	-66.3086	-69.3359
0.0166	-68.0664	-70.0684	-67.0898	-66.748	-67.627	-67.334	-66.4062	-67.6758	-67.4316	-63.3301	-66.748	-66.7969	-67.334	-66.2109	-69.3848
0.01664	-68.0664	-70.0195	-67.041	-66.748	-67.5781	-67.334	-66.4551	-67.7246	-67.4316	-63.3301	-66.748	-66.7969	-67.334	-66.2109	-69.3359
0.01668	-68.0664	-70.0684	-67.0898	-66.7969	-67.5293	-67.2363	-66.4062	-67.7246	-67.3828	-63.3301	-66.748	-66.8457	-67.334	-66.2109	-69.2871
0.01672	-68.0664	-70.0684	-67.0898	-66.748	-67.5781	-67.334	-66.4062	-67.6758	-67.334	-63.3301	-66.6992	-66.7969	-67.2852	-66.2598	-69.3359
0.01676	-68.0664	-70.0195	-67.041	-66.6992	-67.5293	-67.2852	-66.3574	-67.627	-67.3828	-63.3789	-66.748	-66.7969	-67.2852	-66.2109	-69.3359
0.0168	-68.0176	-70.0684	-67.041	-66.6992	-67.5781	-67.334	-66.3086	-67.627	-67.4316	-63.3789	-66.6504	-66.748	-67.2852	-66.2109	-69.2871
0.01684	-68.0664	-70.0195	-67.0898	-66.6504	-67.627	-67.2363	-66.3574	-67.6758	-67.3828	-63.2812	-66.6992	-66.748	-67.2363	-66.2598	-69.3359
0.01688	-68.1152	-69.9707	-67.0898	-66.6504	-67.5781	-67.2363	-66.3086	-67.627	-67.4316	-63.4277	-66.748	-66.748	-67.2852	-66.2109	-69.3359
0.01692	-68.1152	-69.9219	-67.0898	-66.6992	-67.5781	-67.2363	-66.4062	-67.627	-67.4316	-63.3789	-66.6992	-66.748	-67.2363	-66.2598	-69.3359
0.01696	-68.0664	-69.9707	-67.1387	-66.6992	-67.627	-67.1875	-66.4062	-67.7246	-67.4316	-63.3789	-66.6504	-66.748	-67.2363	-66.2598	-69.2871
0.017	-68.1641	-69.9707	-67.0898	-66.748	-67.5781	-67.1875	-66.3086	-67.6758	-67.4316	-63.3789	-66.6016	-66.7969	-67.2852	-66.2598	-69.2383
0.01704	-68.1152	-69.9707	-67.041	-66.748	-67.5781	-67.2363	-66.3574	-67.627	-67.3828	-63.3301	-66.6992	-66.7969	-67.2363	-66.3086	-69.2871
0.01708	-68.1152	-69.9219	-66.9922	-66.6992	-67.5293	-67.1875	-66.3574	-67.7246	-67.3828	-63.3301	-66.6992	-66.6992	-67.2363	-66.2598	-69.2871
0.01712	-68.1152	-69.9707	-67.041	-66.6504	-67.5293	-67.1387	-66.3086	-67.627	-67.3828	-63.3789	-66.6504	-66.6992	-67.2852	-66.2109	-69.2871
0.01716	-68.2129	-69.9219	-67.041	-66.6992	-67.5781	-67.1875	-66.3574	-67.5781	-67.3828	-63.2812	-66.6992	-66.748	-67.334	-66.2109	-69.2871
0.0172	-68.2617	-69.9219	-66.9922	-66.6504	-67.5781	-67.1875	-66.3086	-67.5781	-67.334	-63.3789	-66.748	-66.748	-67.334	-66.1621	-69.2871
0.01724	-68.2129	-69.9707	-67.041	-66.6504	-67.627	-67.1387	-66.2598	-67.627	-67.3828	-63.3301	-66.748	-66.6992	-67.3828	-66.1621	-69.3359
0.01728	-68.2129	-69.9707	-66.9922	-66.6504	-67.5781	-67.1875	-66.3086	-67.5293	-67.3828	-63.2324	-66.6504	-66.748	-67.334	-66.2109	-69.2871
0.01732	-68.1641	-69.9219	-67.041	-66.6504	-67.5293	-67.1387	-66.3086	-67.5781	-67.4316	-63.3301	-66.6992	-66.6992	-67.2363	-66.1133	-69.2383
0.01736	-68.1152	-69.9219	-67.041	-66.6504	-67.5781	-67.1387	-66.3574	-67.5293	-67.4316	-63.3301	-66.6992	-66.6992	-67.334	-66.1621	-69.2383
0.0174	-68.1152	-69.9707	-66.9922	-66.6504	-67.5781	-67.1387	-66.3086	-67.627	-67.3828	-63.3301	-66.6016	-66.748	-67.334	-66.1133	-69.2383
0.01744	-68.1641	-69.9707	-67.041	-66.6992	-67.5293	-67.0898	-66.3086	-67.627	-67.4316	-63.3301	-66.6504	-66.7969	-67.3828	-66.1133	-69.2383
0.01748	-68.1641	-69.9707	-66.9922	-66.6992	-67.5781	-67.1387	-66.3086	-67.627	-67.4805	-63.2812	-66.6016	-66.748	-67.2852	-66.0645	-69.1895
0.01752	-68.2129	-69.9707	-66.9922	-66.6504	-67.5293	-67.1387	-66.3574	-67.6758	-67.4805	-63.2812	-66.6992	-66.748	-67.2852	-66.0645	-69.2871
0.01756	-68.1641	-69.9707	-67.041	-66.6504	-67.5293	-67.0898	-66.3086	-67.627	-67.4316	-63.2812	-66.6992	-66.748	-67.2852	-66.1621	-69.2871
0.0176	-68.1152	-69.9707	-66.9434	-66.6016	-67.4805	-67.1387	-66.2598	-67.6758	-67.4805	-63.3301	-66.6504	-66.748	-67.2852	-66.1133	-69.2871
0.01764	-68.2129	-69.9707	-66.9922	-66.6504	-67.5781	-67.1387	-66.2109	-67.627	-67.4316	-63.3789	-66.7969	-66.6992	-67.2852	-66.1133	-69.2871
0.01768	-68.1641	-70.0195	-67.041	-66.6992	-67.627	-67.1387	-66.3086	-67.627	-67.3828	-63.3301	-66.748	-66.6992	-67.334	-66.1621	-69.3848
0.01772	-68.1641	-69.9707	-66.9922	-66.6504	-67.5781	-67.0898	-66.3086	-67.627	-67.4316	-63.2812	-66.748	-66.6504	-67.2852	-66.0645	-69.3848
0.01776	-68.2129	-69.9707	-67.041	-66.6016	-67.5781	-67.1387	-66.3086	-67.5781	-67.4805	-63.3789	-66.7969	-66.6504	-67.2852	-66.1621	-69.3848
0.0178	-68.2129	-69.9707	-67.041	-66.6504	-67.627	-67.1387	-66.3574	-67.6758	-67.4316	-63.2812	-66.748	-66.6504	-67.2852	-66.2109	-69.3848
0.01784	-68.2617	-69.9707	-67.041	-66.6504	-67.5293	-67.1387	-66.3574	-67.6758	-67.4316	-63.2812	-66.748	-66.6016	-67.2852	-66.1133	-69.3848
0.01788	-68.2129	-70.0195	-67.041	-66.6504	-67.5781	-67.0898	-66.3574	-67.5293	-67.4316	-63.2812	-66.748	-66.6504	-67.2852	-66.2109	-69.3359
0.01792	-68.2617	-69.9707	-67.0898	-66.6504	-67.627	-67.1875	-66.4062	-67.627	-67.4316	-63.2324	-66.6992	-66.6504	-67.2852	-66.2109	-69.3848
0.01796	-68.2129	-70.0195	-67.1387	-66.6992	-67.627	-67.1875	-66.3574	-67.5781	-67.4316	-63.2324	-66.748	-66.6504	-67.2363	-66.1621	-69.3848
0.018	-68.2129	-70.0684	-67.041	-66.748	-67.627	-67.1387	-66.4062	-67.5781	-67.4316	-63.1348	-66.6992	-66.6504	-67.2363	-66.2109	-69.3848
0.01804	-68.2129	-70.0195	-67.041	-66.6504	-67.627	-67.1387	-66.4551	-67.5781	-67.4805	-63.1348	-66.748	-66.6504	-67.2852	-66.2109	-69.3848
0.01808	-68.1152	-70.0195	-67.0898	-66.6504	-67.5781	-67.0898	-66.4062	-67.5781	-67.4805	-63.2324	-66.7969	-66.6504	-67.2852	-66.2109	-69.4336
0.01812	-68.1152	-70.0195	-67.041	-66.748	-67.5781	-67.1387	-66.4062	-67.6758	-67.4316	-63.2324	-66.6992	-66.6016	-67.2852	-66.2109	-69.4824
0.01816	-68.1641	-70.0684	-67.041	-66.748	-67.5293	-67.0898	-66.4062	-67.627	-67.4316	-63.2324	-66.6992	-66.6016	-67.2852	-66.2109	-69.3848
0.0182	-68.1641	-69.9707	-67.1387	-66.748	-67.627	-67.0898	-66.4062	-67.5781	-67.334	-63.2324	-66.6992	-66.6016	-67.2852	-66.2109	-69.3848
0.01824	-68.1641	-70.0195	-67.0898	-66.6992	-67.5781	-67.1875	-66.4062	-67.627	-67.3828	-63.1836	-66.6992	-66.6016	-67.2852	-66.2598	-69.4336
0.01828	-68.2129	-70.0684	-66.9922	-66.6992	-67.5781	-67.2363	-66.4062	-67.5781	-67.4316	-63.2324	-66.6992	-66.6504	-67.2363	-66.1621	-69.4336
0.01832	-68.1152	-70.0195	-67.0898	-66.748	-67.5781	-67.1387	-66.4551	-67.5293	-67.3828	-63.2324	-66.6504	-66.6504	-67.334	-66.1621	-69.4336
0.01836	-68.1152	-70.0195	-67.1387	-66.6992	-67.5781	-67.1387	-66.4551	-67.5781	-67.4316	-63.2812	-66.6504	-66.5527	-67.334	-66.1621	-69.5312
0.0184	-68.1641	-69.9707	-67.1387	-66.748	-67.5781	-67.1875	-66.4551	-67.5781	-67.3828	-63.2324	-66.6992	-66.6504	-67.2852	-66.1621	-69.5312
0.01844	-68.1152	-69.9707	-67.0898	-66.748	-67.5781	-67.2363	-66.4062	-67.5781	-67.3828	-63.2324	-66.748	-66.6504	-67.2852	-66.1621	-69.4336
0.01848	-68.1152	-69.9707	-67.0898	-66.6992	-67.5781	-67.1387	-66.4062	-67.5781	-67.4316	-63.1836	-66.748	-66.6504	-67.2363	-66.1133	-69.4824
0.01852	-68.1152	-69.9707	-67.1387	-66.748	-67.5781	-67.1875	-66.4062	-67.5781	-67.3828	-63.2324	-66.7969	-66.5527	-67.2852	-66.1621	-69.4824
0.01856	-68.1152	-69.873	-67.1387	-66.748	-67.5781	-67.2363	-66.4551	-67.5781	-67.3828	-63.2324	-66.6992	-66.5527	-67.2852	-66.1621	-69.4824
0.0186	-68.0664	-69.9219	-67.0898	-66.748	-67.5781	-67.1875	-66.4551	-67.5781	-67.4316	-63.2324	-66.6992	-66.6016	-67.2852	-66.1621	-69.4336
0.01864	-68.0664	-69.9707	-67.1875	-66.7969	-67.627	-67.1875	-66.4551	-67.5781	-67.3828	-63.2812	-66.6504	-66.6504	-67.334	-66.2109	-69.4336
0.01868	-68.0664	-69.9219	-67.1387	-66.7969	-67.627	-67.2363	-66.5039	-67.627	-67.3828	-63.2324	-66.6504	-66.6016	-67.2363	-66.1133	-69.4824
0.01872	-68.0664	-69.873	-67.0898	-66.7969	-67.5293	-67.1875	-66.4551	-67.6758	-67.334	-63.1836	-66.6992	-66.6504	-67.2363	-66.1133	-69.4336
0.01876	-68.0176	-69.873	-67.0898	-66.8457	-67.5781	-67.2363	-66.5039	-67.6758	-67.334	-63.1348	-66.6504	-66.6992	-67.334	-66.2109	-69.4336
0.0188	-68.0176	-69.9219	-67.041	-66.748	-67.5293	-67.1875	-66.5039	-67.6758	-67.3828	-63.1836	-66.6504	-66.5527	-67.3828	-66.1621	-69.4824
0.01884	-68.0176	-69.9707	-67.0898	-66.748	-67.5781	-67.1875	-66.5039	-67.5781	-67.3828	-63.2324	-66.6992	-66.6504	-67.334	-66.1133	-69.4336
0.01888	-68.0176	-69.873	-67.041	-66.7969	-67.5781	-67.2363	-66.5527	-67.5781	-67.334	-63.1836	-66.6504	-66.6016	-67.2852	-66.1133	-69.3848
0.01892	-68.0664	-69.8242	-67.0898	-66.8457	-67.5781	-67.1875	-66.5527	-67.627	-67.3828	-63.1836	-66.6504	-66.6016	-67.3828	-66.1133	-69.4336
0.01896	-68.1152	-69.873	-67.0898	-66.7969	-67.5781	-67.2363	-66.5039	-67.627	-67.334	-63.1348	-66.6992	-66.6504	-67.2852	-66.1621	-69.4336
0.019	-68.1641	-69.8242	-67.1387	-66.7969	-67.5781	-67.1875	-66.5527	-67.5781	-67.3828	-63.1348	-66.748	-66.6504	-67.2363	-66.2109	-69.4824
0.01904	-68.1152	-69.873	-67.0898	-66.7969	-67.5293	-67.1387	-66.4551	-67.5781	-67.3828	-63.1836	-66.6992	-66.6504	-67.2363	-66.1621	-69.4824
0.01908	-68.0176	-69.9219	-67.1387	-66.8457	-67.5293	-67.1387	-66.4062	-67.5781	-67.2852	-63.0859	-66.6504	-66.6504	-67.334	-66.1621	-69.5312
0.01912	-68.0664	-69.873	-67.0898	-66.7969	-67.5781	-67.1875	-66.4062	-67.6758	-67.3828	-63.0859	-66.6504	-66.6016	-67.2852	-66.2109	-69.5312
0.01916	-68.1152	-69.873	-67.0898	-66.7969	-67.5293	-67.1387	-66.4062	-67.6758	-67.334	-63.0859	-66.6992	-66.6504	-67.2852	-66.1133	-69.5312
0.0192	-68.0176	-69.8242	-67.0898	-66.8457	-67.5781	-67.1875	-66.3574	-67.6758	-67.2852	-63.0859	-66.6504	-66.5527	-67.2363	-66.2109	-69.4824
0.01924	-68.1152	-69.873	-67.1875	-66.8457	-67.4805	-67.1387	-66.3574	-67.627	-67.3828	-63.1348	-66.6504	-66.6016	-67.1875	-66.2109	-69.5801
0.01928	-68.0664	-69.9219	-67.0898	-66.8457	-67.5781	-67.1387	-66.2598	-67.627	-67.3828	-63.1348	-66.6992	-66.6504	-67.2363	-66.1621	-69.5312
0.01932	-68.0664	-69.8242	-67.041	-66.7969	-67.5781	-67.1875	-66.3086	-67.627	-67.3828	-63.0859	-66.6992	-66.6504	-67.1875	-66.2109	-69.4824
0.01936	-68.0664	-69.873	-67.0898	-66.7969	-67.5293	-67.1875	-66.3574	-67.6758	-67.334	-63.0859	-66.6504	-66.6016	-67.1875	-66.1621	-69.4336
0.0194	-68.1152	-69.9219	-67.041	-66.7969	-67.5293	-67.2363	-66.3574	-67.6758	-67.3828	-63.0371	-66.6504	-66.6016	-67.2363	-66.1621	-69.5312
0.01944	-68.1641	-69.9219	-67.041	-66.7969	-67.4805	-67.1875	-66.4062	-67.627	-67.3828	-63.0859	-66.6992	-66.5527	-67.1387	-66.2109	-69.4336
0.01948	-68.1641	-69.873	-67.041	-66.748	-67.4805	-67.1875	-66.2598	-67.6758	-67.3828	-63.0371	-66.6504	-66.6016	-67.0898	-66.1621	-69.4336
0.01952	-68.1641	-69.873	-67.041	-66.7969	-67.5293	-67.1875	-66.3574	-67.627	-67.334	-62.9883	-66.6016	-66.5527	-67.1387	-66.2109	-69.4336
0.01956	-68.1152	-69.9219	-67.0898	-66.748	-67.5293	-67.1875	-66.4062	-67.6758	-67.334	-63.0371	-66.6504	-66.6016	-67.1387	-66.2109	-69.4336
0.0196	-68.1152	-69.9219	-67.0898	-66.748	-67.5781	-67.1875	-66.3574	-67.627	-67.3828	-62.9883	-66.6992	-66.6016	-67.0898	-66.2109	-69.3848
0.01964	-68.1152	-69.873	-67.041	-66.7969	-67.5781	-67.1875	-66.3574	-67.627	-67.3828	-62.9395	-66.6504	-66.6016	-67.1387	-66.3086	-69.4824
0.01968	-68.1641	-69.873	-67.041	-66.8457	-67.5293	-67.1387	-66.3086	-67.627	-67.3828	-62.9395	-66.6992	-66.6504	-67.1387	-66.2598	-69.4824
0.01972	-68.1641	-69.873	-67.0898	-66.7969	-67.5293	-67.2363	-66.3086	-67.5293	-67.334	-62.9883	-66.6992	-66.6016	-67.0898	-66.3086	-69.3848
0.01976	-68.1641	-69.8242	-67.041	-66.7969	-67.5293	-67.2363	-66.3086	-67.627	-67.3828	-63.0371	-66.6504	-66.6016	-67.1387	-66.3086	-69.3848
0.0198	-68.2129	-69.8242	-67.0898	-66.8457	-67.5293	-67.1387	-66.2598	-67.5781	-67.3828	-63.0371	-66.6504	-66.6016	-67.041	-66.2598	-69.3848
0.01984	-68.1641	-69.7754	-67.0898	-66.7969	-67.5293	-67.1875	-66.3086	-67.5293	-67.334	-62.9883	-66.6504	-66.6504	-67.0898	-66.2598	-69.4336
0.01988	-68.1641	-69.8242	-67.041	-66.7969	-67.4805	-67.2363	-66.3086	-67.627	-67.334	-63.0371	-66.6504	-66.6504	-67.0898	-66.3086	-69.4336
0.01992	-68.1641	-69.873	-67.0898	-66.748	-67.4805	-67.1875	-66.3086	-67.5781	-67.3828	-62.9883	-66.6992	-66.6016	-67.1875	-66.3574	-69.3848
0.01996	-68.2129	-69.7754	-67.0898	-66.748	-67.4316	-67.1875	-66.2598	-67.627	-67.3828	-62.9395	-66.6992	-66.6504	-67.1875	-66.2598	-69.3848
0.02	-68.2129	-69.873	-67.0898	-66.748	-67.4805	-67.1387	-66.3574	-67.627	-67.3828	-62.9883	-66.6992	-66.6504	-67.1875	-66.2598	-69.4336
0.02004	-68.2129	-69.8242	-67.1875	-66.6992	-67.5293	-67.1387	-66.3574	-67.5781	-67.3828	-62.9883	-66.6992	-66.6504	-67.1875	-66.3086	-69.3848
0.02008	-68.2129	-69.7754	-67.1387	-66.748	-67.5781	-67.0898	-66.4062	-67.627	-67.3828	-62.9395	-66.6992	-66.5527	-67.1875	-66.2598	-69.3848
0.02012	-68.2617	-69.8242	-67.0898	-66.748	-67.5781	-67.0898	-66.3086	-67.5781	-67.4316	-62.9395	-66.6992	-66.6504	-67.2363	-66.2109	-69.3848
0.02016	-68.1641	-69.7754	-67.1387	-66.748	-67.5781	-67.0898	-66.4062	-67.5781	-67.3828	-62.9395	-66.6504	-66.6016	-67.1875	-66.2598	-69.3848
0.0202	-68.2129	-69.7266	-67.1387	-66.6992	-67.5781	-67.0898	-66.3086	-67.627	-67.3828	-62.9395	-66.6504	-66.6016	-67.1387	-66.3086	-69.3359
0.02024	-68.2129	-69.8242	-67.1387	-66.7969	-67.5781	-67.041	-66.2598	-67.4805	-67.3828	-62.9883	-66.6504	-66.6016	-67.1387	-66.2598	-69.3359
0.02028	-68.1641	-69.7754	-67.0898	-66.748	-67.627	-66.9922	-66.2598	-67.5293	-67.334	-62.9883	-66.6504	-66.6504	-67.1875	-66.2109	-69.4336
0.02032	-68.2129	-69.873	-67.0898	-66.6992	-67.5781	-67.041	-66.2598	-67.627	-67.3828	-63.0371	-66.6504	-66.6016	-67.1875	-66.2109	-69.3848
0.02036	-68.2129	-69.873	-67.0898	-66.748	-67.5781	-67.0898	-66.2598	-67.627	-67.334	-63.0371	-66.6992	-66.6016	-67.1387	-66.2598	-69.3848
0.0204	-68.1641	-69.8242	-67.0898	-66.748	-67.5781	-67.041	-66.2598	-67.627	-67.334	-62.9395	-66.6992	-66.6504	-67.1875	-66.2598	-69.4336
0.02044	-68.2129	-69.873	-67.041	-66.748	-67.5781	-67.041	-66.2598	-67.627	-67.334	-62.9395	-66.6992	-66.6504	-67.1875	-66.2598	-69.3848
0.02048	-68.1641	-69.8242	-66.9922	-66.748	-67.5781	-67.041	-66.2598	-67.627	-67.334	-62.9395	-66.6504	-66.6992	-67.1875	-66.3086	-69.4336
0.02052	-68.2617	-69.8242	-67.0898	-66.6992	-67.5781	-67.0898	-66.3086	-67.627	-67.4316	-62.9395	-66.6016	-66.6504	-67.1387	-66.3574	-69.4824
0.02056	-68.1641	-69.8242	-67.0898	-66.6992	-67.5781	-67.041	-66.2598	-67.627	-67.3828	-62.9395	-66.6992	-66.6504	-67.1387	-66.2598	-69.4336
0.0206	-68.1641	-69.8242	-67.0898	-66.748	-67.5781	-67.1387	-66.2598	-67.6758	-67.334	-62.9395	-66.6016	-66.6504	-67.0898	-66.3086	-69.3848
0.02064	-68.2129	-69.8242	-67.0898	-66.6992	-67.5293	-67.1387	-66.3086	-67.6758	-67.334	-63.0371	-66.6504	-66.6504	-67.1387	-66.3086	-69.4336
0.02068	-68.2129	-69.873	-67.041	-66.6992	-67.5781	-67.1387	-66.2598	-67.627	-67.334	-63.0371	-66.748	-66.6504	-67.1875	-66.2598	-69.3848
0.02072	-68.1641	-69.8242	-67.041	-66.6992	-67.5781	-67.0898	-66.3086	-67.627	-67.3828	-63.0859	-66.6504	-66.6504	-67.1387	-66.2598	-69.4824
0.02076	-68.1641	-69.8242	-67.041	-66.748	-67.5293	-67.1387	-66.2598	-67.627	-67.4316	-63.0371	-66.6992	-66.6504	-67.041	-66.2598	-69.4336
0.0208	-68.1641	-69.7754	-67.041	-66.6992	-67.5293	-67.1387	-66.2109	-67.627	-67.3828	-62.9883	-66.6504	-66.6504	-67.0898	-66.2598	-69.3359
0.02084	-68.1641	-69.7266	-66.9922	-66.748	-67.5781	-67.1387	-66.2598	-67.6758	-67.3828	-62.9883	-66.6992	-66.6016	-67.1387	-66.2598	-69.3848
0.02088	-68.2129	-69.7754	-67.041	-66.7969	-67.5293	-67.041	-66.3086	-67.627	-67.4316	-63.1348	-66.6992	-66.6504	-67.1875	-66.2598	-69.3848
0.02092	-68.1152	-69.7754	-67.041	-66.748	-67.5293	-67.0898	-66.2598	-67.627	-67.4316	-63.0859	-66.6992	-66.6992	-67.2363	-66.2598	-69.4336
0.02096	-68.1152	-69.7754	-67.041	-66.748	-67.5293	-67.0898	-66.2109	-67.6758	-67.3828	-63.1348	-66.6992	-66.6504	-67.1875	-66.2598	-69.4336
0.021	-68.0664	-69.7754	-67.041	-66.7969	-67.5293	-67.1387	-66.2109	-67.627	-67.3828	-63.1836	-66.6992	-66.6992	-67.2363	-66.2598	-69.3848
0.02104	-68.0664	-69.7754	-67.041	-66.748	-67.4805	-67.1387	-66.2598	-67.6758	-67.3828	-63.1836	-66.6992	-66.6504	-67.1387	-66.2598	-69.4336
0.02108	-68.1641	-69.7754	-67.0898	-66.748	-67.4805	-67.1387	-66.2109	-67.6758	-67.4316	-63.1348	-66.6992	-66.6504	-67.1387	-66.2598	-69.3848
0.02112	-68.1152	-69.7754	-67.041	-66.748	-67.5781	-67.0898	-66.1621	-67.627	-67.334	-63.0859	-66.6992	-66.6504	-67.1875	-66.2598	-69.3848
0.02116	-68.1152	-69.7754	-67.041	-66.6992	-67.5781	-67.1387	-66.2598	-67.627	-67.334	-63.0371	-66.6992	-66.6504	-67.1875	-66.2598	-69.3848
0.0212	-68.1152	-69.7754	-66.9922	-66.6992	-67.4805	-67.0898	-66.2109	-67.627	-67.3828	-63.0859	-66.6992	-66.6504	-67.1875	-66.3086	-69.3848
0.02124	-68.1152	-69.7754	-67.041	-66.6992	-67.4316	-67.041	-66.2598	-67.627	-67.334	-63.0859	-66.6504	-66.6016	-67.2363	-66.3086	-69.3848
0.02128	-68.1641	-69.7266	-67.0898	-66.6504	-67.4805	-67.1387	-66.2598	-67.627	-67.334	-63.1348	-66.6992	-66.5527	-67.1875	-66.3574	-69.4336
0.02132	-68.2129	-69.7754	-67.041	-66.6992	-67.4805	-67.041	-66.1621	-67.5781	-67.334	-63.1836	-66.6992	-66.6504	-67.1387	-66.3086	-69.4336
0.02136	-68.1152	-69.7754	-66.9922	-66.6992	-67.4805	-67.1387	-66.2109	-67.627	-67.2852	-63.1836	-66.6992	-66.748	-67.1387	-66.3086	-69.4824
0.0214	-68.1641	-69.7754	-67.041	-66.6992	-67.5293	-67.0898	-66.2109	-67.5781	-67.2852	-63.1836	-66.6992	-66.6992	-67.1387	-66.2598	-69.4824
0.02144	-68.1152	-69.7754	-67.041	-66.6992	-67.5781	-67.1387	-66.2109	-67.5781	-67.2852	-63.1836	-66.6992	-66.6504	-67.1875	-66.3086	-69.4824
0.02148	-68.1152	-69.7266	-67.041	-66.748	-67.5781	-67.1387	-66.2598	-67.5781	-67.2852	-63.1836	-66.6992	-66.6504	-67.1387	-66.3574	-69.4824
0.02152	-68.1641	-69.7266	-66.9922	-66.6992	-67.4805	-67.0898	-66.2109	-67.5293	-67.2852	-63.1348	-66.748	-66.748	-67.1387	-66.2598	-69.4336
0.02156	-68.0664	-69.7266	-66.9922	-66.6992	-67.4805	-67.1387	-66.2109	-67.5293	-67.2363	-63.1836	-66.748	-66.748	-67.1875	-66.3574	-69.4824
0.0216	-68.1152	-69.7754	-67.041	-66.6992	-67.4805	-67.1875	-66.1621	-67.5781	-67.2363	-63.1836	-66.6992	-66.6504	-67.1875	-66.3086	-69.3848
0.02164	-68.1152	-69.7754	-66.9922	-66.6992	-67.4805	-67.0898	-66.1621	-67.5781	-67.2363	-63.1836	-66.748	-66.6504	-67.1875	-66.2598	-69.3848
0.02168	-68.1641	-69.7266	-67.041	-66.6992	-67.4805	-67.1387	-66.2109	-67.5781	-67.1875	-63.1348	-66.748	-66.6992	-67.1387	-66.3574	-69.4336
0.02172	-68.1641	-69.7754	-66.9922	-66.6504	-67.5293	-67.1387	-66.2598	-67.5781	-67.1875	-63.1836	-66.6992	-66.6504	-67.041	-66.3574	-69.4336
0.02176	-68.2129	-69.7754	-66.9922	-66.6992	-67.5293	-67.0898	-66.2109	-67.5293	-67.2363	-63.1836	-66.748	-66.6992	-67.1387	-66.3086	-69.3848
0.0218	-68.1641	-69.7754	-66.9434	-66.6504	-67.5293	-67.1387	-66.2109	-67.5781	-67.2363	-63.1348	-66.7969	-66.6504	-67.1875	-66.3574	-69.3848
0.02184	-68.2129	-69.7754	-66.9922	-66.6016	-67.5293	-67.1387	-66.2109	-67.5293	-67.2363	-63.1836	-66.7969	-66.6992	-67.1875	-66.3086	-69.3848
0.02188	-68.1152	-69.7754	-67.041	-66.6992	-67.5781	-67.0898	-66.1621	-67.4805	-67.1387	-63.2324	-66.748	-66.6504	-67.2363	-66.3574	-69.3848
0.02192	-68.1152	-69.6777	-66.9922	-66.6504	-67.5293	-67.041	-66.2109	-67.5293	-67.1387	-63.2324	-66.6992	-66.6992	-67.2363	-66.4062	-69.3359
0.02196	-68.1641	-69.7266	-67.041	-66.6992	-67.4805	-67.0898	-66.2109	-67.5293	-67.1387	-63.2324	-66.6992	-66.6992	-67.1875	-66.3574	-69.2871
0.022	-68.1641	-69.7266	-67.0898	-66.6504	-67.4805	-67.0898	-66.2109	-67.5781	-67.1387	-63.1348	-66.6992	-66.6992	-67.1875	-66.4062	-69.2871
0.02204	-68.1152	-69.6777	-67.041	-66.6992	-67.4316	-67.0898	-66.2598	-67.5781	-67.1387	-63.1348	-66.6992	-66.6504	-67.1387	-66.3086	-69.3359
0.02208	-68.1641	-69.7266	-67.041	-66.6992	-67.4316	-67.041	-66.2109	-67.4805	-67.0898	-63.1348	-66.6992	-66.748	-67.1875	-66.2598	-69.3359
0.02212	-68.1641	-69.7754	-67.041	-66.6992	-67.4805	-67.1387	-66.1621	-67.5293	-67.0898	-63.1836	-66.6504	-66.6992	-67.1875	-66.2598	-69.3848
0.02216	-68.1152	-69.8242	-67.041	-66.6992	-67.4805	-67.0898	-66.2109	-67.5293	-67.0898	-63.1348	-66.6504	-66.6992	-67.1875	-66.3086	-69.2871
0.0222	-68.1641	-69.8242	-67.041	-66.8457	-67.4805	-67.0898	-66.1621	-67.4805	-67.0898	-63.1836	-66.6992	-66.748	-67.2363	-66.3086	-69.3359
0.02224	-68.1641	-69.7754	-67.041	-66.6992	-67.4316	-67.1387	-66.1621	-67.5781	-67.041	-63.1348	-66.6992	-66.6992	-67.2363	-66.3086	-69.3359
0.02228	-68.1641	-69.8242	-67.041	-66.6992	-67.4805	-67.1875	-66.1133	-67.5293	-67.0898	-63.0859	-66.6992	-66.6992	-67.1875	-66.3574	-69.2383
0.02232	-68.1152	-69.8242	-66.9922	-66.748	-67.5293	-67.1387	-66.1133	-67.5293	-67.0898	-63.0371	-66.6992	-66.6992	-67.2852	-66.4062	-69.3359
0.02236	-68.1152	-69.7754	-67.041	-66.6504	-67.5293	-67.0898	-66.1621	-67.5293	-67.0898	-63.1348	-66.6992	-66.6504	-67.2363	-66.4062	-69.2871
0.0224	-68.1641	-69.8242	-67.041	-66.748	-67.4316	-67.041	-66.1133	-67.4805	-67.0898	-63.1348	-66.7969	-66.6992	-67.2852	-66.4062	-69.3359
0.02244	-68.1641	-69.8242	-66.9922	-66.6992	-67.4316	-67.0898	-66.1133	-67.5293	-67.0898	-63.1348	-66.748	-66.6504	-67.2852	-66.4551	-69.2383
0.02248	-68.1152	-69.873	-66.9922	-66.6992	-67.4805	-67.1387	-66.1621	-67.5293	-67.041	-63.1348	-66.7969	-66.748	-67.2363	-66.4551	-69.2383
0.02252	-68.2129	-69.873	-67.041	-66.748	-67.4805	-67.1387	-66.1621	-67.4805	-67.041	-63.1348	-66.8457	-66.7969	-67.2852	-66.4062	-69.2871
0.02256	-68.1641	-69.873	-66.9922	-66.748	-67.4805	-67.0898	-66.1621	-67.4805	-67.0898	-63.1348	-66.7969	-66.6992	-67.3828	-66.4062	-69.3359
0.0226	-68.1641	-69.9219	-66.9922	-66.748	-67.4805	-67.1387	-66.1621	-67.4805	-67.0898	-63.1348	-66.8457	-66.7969	-67.3828	-66.4062	-69.2383
0.02264	-68.2129	-69.9707	-67.041	-66.748	-67.4316	-67.0898	-66.1133	-67.4805	-67.041	-62.9883	-66.7969	-66.7969	-67.3828	-66.5039	-69.2383
0.02268	-68.2129	-69.9707	-66.9434	-66.6992	-67.4805	-67.1387	-66.1621	-67.4805	-67.041	-62.9883	-66.6992	-66.6992	-67.2852	-66.4551	-69.2871
0.02272	-68.2129	-69.9707	-66.9922	-66.748	-67.4805	-67.1387	-66.2109	-67.5293	-67.1387	-63.0371	-66.748	-66.6504	-67.2852	-66.4551	-69.2383
0.02276	-68.1641	-70.0195	-66.9922	-66.748	-67.5293	-67.1387	-66.2109	-67.5293	-67.041	-62.9883	-66.7969	-66.748	-67.334	-66.4551	-69.1895
0.0228	-68.2129	-70.0195	-66.9434	-66.6992	-67.5781	-67.1387	-66.1621	-67.4805	-67.041	-63.0859	-66.7969	-66.6992	-67.334	-66.4551	-69.2383
0.02284	-68.2617	-69.9707	-66.9922	-66.748	-67.5781	-67.1387	-66.1133	-67.4805	-67.0898	-63.0371	-66.7969	-66.748	-67.3828	-66.4062	-69.2383
0.02288	-68.2617	-69.9707	-66.9434	-66.6504	-67.5293	-67.1387	-66.1621	-67.4805	-66.9922	-62.9883	-66.7969	-66.6992	-67.2852	-66.4062	-69.2383
0.02292	-68.2617	-69.9707	-66.9434	-66.748	-67.5293	-67.0898	-66.2109	-67.4316	-67.0898	-62.9883	-66.7969	-66.748	-67.2852	-66.4062	-69.1895
0.02296	-68.2617	-69.9707	-66.9434	-66.748	-67.5293	-67.041	-66.2109	-67.3828	-67.041	-62.9883	-66.7969	-66.748	-67.334	-66.4551	-69.2383
0.023	-68.2617	-69.9707	-66.8945	-66.6992	-67.4805	-67.0898	-66.2109	-67.3828	-67.0898	-62.9883	-66.748	-66.748	-67.334	-66.4551	-69.2383
0.02304	-68.2129	-70.0684	-66.9922	-66.6992	-67.4805	-67.041	-66.2109	-67.4805	-67.041	-63.0371	-66.748	-66.6992	-67.2852	-66.5039	-69.1895
0.02308	-68.2129	-69.9707	-66.9434	-66.748	-67.5293	-67.041	-66.2109	-67.3828	-67.041	-63.0371	-66.748	-66.7969	-67.334	-66.5039	-69.2383
0.02312	-68.2129	-69.9707	-67.041	-66.6992	-67.5293	-67.0898	-66.2109	-67.3828	-67.0898	-63.0371	-66.748	-66.748	-67.334	-66.4551	-69.1895
0.02316	-68.1641	-69.9707	-66.9922	-66.6992	-67.5293	-67.0898	-66.1621	-67.4316	-66.9922	-63.0371	-66.748	-66.748	-67.334	-66.4551	-69.1895
0.0232	-68.1641	-69.9707	-66.9922	-66.6992	-67.5781	-67.0898	-66.2598	-67.3828	-66.9922	-63.0859	-66.6992	-66.8457	-67.3828	-66.5039	-69.1895
0.02324	-68.1641	-69.9707	-66.9922	-66.6504	-67.5293	-67.041	-66.2109	-67.334	-67.0898	-63.0859	-66.6992	-66.7969	-67.3828	-66.5039	-69.1895
0.02328	-68.1641	-70.0195	-66.8945	-66.6992	-67.5293	-67.041	-66.1621	-67.2852	-67.0898	-63.0859	-66.6992	-66.8457	-67.4316	-66.5039	-69.2383
0.02332	-68.2129	-69.9707	-66.8945	-66.6016	-67.5293	-66.9922	-66.1133	-67.3828	-67.1387	-63.1348	-66.748	-66.7969	-67.3828	-66.4551	-69.2383
0.02336	-68.2129	-70.0684	-66.9922	-66.6504	-67.4805	-66.9922	-66.1621	-67.334	-67.0898	-63.1836	-66.7969	-66.8457	-67.3828	-66.5039	-69.1895
0.0234	-68.1641	-69.9707	-66.9922	-66.6504	-67.5293	-67.041	-66.1621	-67.334	-67.041	-63.1836	-66.6992	-66.8457	-67.3828	-66.5527	-69.1895
0.02344	-68.2129	-69.9707	-66.9434	-66.748	-67.4805	-67.041	-66.1621	-67.334	-67.1387	-63.1348	-66.6992	-66.7969	-67.3828	-66.5039	-69.3359
0.02348	-68.2129	-69.9707	-66.9922	-66.748	-67.4805	-66.9922	-66.1621	-67.3828	-67.041	-63.1836	-66.6992	-66.8457	-67.2852	-66.4551	-69.2383
0.02352	-68.2129	-69.9219	-66.9922	-66.748	-67.4805	-66.9922	-66.1621	-67.3828	-66.9922	-63.1348	-66.6992	-66.7969	-67.334	-66.5039	-69.2871
0.02356	-68.2617	-69.873	-66.9922	-66.6992	-67.4805	-67.041	-66.2109	-67.3828	-67.041	-63.1348	-66.6992	-66.7969	-67.2852	-66.4551	-69.2383
0.0236	-68.1641	-69.9219	-66.9922	-66.748	-67.4316	-67.041	-66.1621	-67.334	-66.9922	-63.1348	-66.6992	-66.7969	-67.334	-66.5039	-69.3359
0.02364	-68.1641	-69.9707	-66.9434	-66.6504	-67.4316	-67.0898	-66.2109	-67.3828	-67.041	-63.1348	-66.6992	-66.8457	-67.334	-66.4551	-69.3359
0.02368	-68.1641	-69.9707	-66.9922	-66.748	-67.4316	-67.0898	-66.2109	-67.3828	-67.041	-63.1836	-66.6992	-66.8457	-67.334	-66.5039	-69.2871
0.02372	-68.1641	-69.9707	-66.9922	-66.748	-67.5293	-67.0898	-66.2109	-67.3828	-67.041	-63.2324	-66.748	-66.7969	-67.334	-66.5039	-69.3359
0.02376	-68.2129	-69.9707	-66.9434	-66.6992	-67.5293	-67.1387	-66.1621	-67.3828	-66.9922	-63.2324	-66.6992	-66.748	-67.334	-66.5039	-69.3848
0.0238	-68.2129	-69.9707	-66.9434	-66.7969	-67.5293	-67.041	-66.2109	-67.3828	-66.9922	-63.2324	-66.748	-66.7969	-67.334	-66.5039	-69.3359
0.02384	-68.2129	-69.9219	-66.9922	-66.748	-67.5293	-67.0898	-66.1621	-67.334	-66.9922	-63.1836	-66.748	-66.8457	-67.3828	-66.5039	-69.2871
0.02388	-68.2129	-69.9707	-66.9922	-66.6992	-67.4805	-67.1387	-66.1621	-67.334	-67.041	-63.1836	-66.748	-66.8457	-67.2852	-66.4551	-69.3848
0.02392	-68.1641	-70.0684	-66.9922	-66.748	-67.5293	-67.0898	-66.2109	-67.334	-66.9922	-63.1836	-66.7969	-66.8457	-67.2852	-66.4551	-69.3359
0.02396	-68.2129	-70.0195	-66.9922	-66.748	-67.5781	-67.0898	-66.1621	-67.334	-66.9922	-63.1348	-66.7969	-66.748	-67.334	-66.4551	-69.3848
0.024	-68.1641	-69.9707	-67.041	-66.6992	-67.5293	-67.0898	-66.2109	-67.2852	-66.9922	-63.1836	-66.7969	-66.8457	-67.334	-66.4551	-69.3359
0.02404	-68.2129	-69.9707	-67.041	-66.6992	-67.5293	-67.0898	-66.2598	-67.334	-66.9922	-63.2324	-66.7969	-66.8457	-67.334	-66.4551	-69.3359
0.02408	-68.2129	-70.0195	-67.041	-66.748	-67.5293	-67.0898	-66.3086	-67.4316	-66.9922	-63.1836	-66.748	-66.8457	-67.3828	-66.4551	-69.3359
0.02412	-68.2129	-70.0195	-67.041	-66.748	-67.5293	-67.041	-66.2598	-67.334	-67.041	-63.2324	-66.7969	-66.7969	-67.334	-66.4062	-69.3848
0.02416	-68.2129	-69.9707	-67.041	-66.748	-67.5781	-67.041	-66.2598	-67.334	-66.9922	-63.2812	-66.748	-66.7969	-67.3828	-66.4062	-69.4336
0.0242	-68.2617	-69.9707	-67.041	-66.6992	-67.5293	-67.0898	-66.2109	-67.334	-66.9922	-63.2324	-66.6504	-66.8457	-67.2852	-66.4062	-69.3848
0.02424	-68.1641	-69.9707	-67.041	-66.6992	-67.4805	-67.0898	-66.3086	-67.2852	-67.041	-63.1836	-66.6992	-66.7969	-67.2852	-66.4062	-69.3848
0.02428	-68.1641	-69.9219	-67.041	-66.6992	-67.5781	-67.0898	-66.2598	-67.2852	-66.9922	-63.1836	-66.6504	-66.748	-67.2852	-66.4062	-69.3848
0.02432	-68.2129	-70.0195	-67.0898	-66.6504	-67.5293	-67.041	-66.2598	-67.334	-67.041	-63.2324	-66.6992	-66.7969	-67.2852	-66.4062	-69.3848
0.02436	-68.2129	-70.0195	-67.041	-66.6992	-67.5293	-67.041	-66.2598	-67.334	-66.9922	-63.2812	-66.6992	-66.8457	-67.1875	-66.4551	-69.4336
0.0244	-68.2129	-69.9707	-67.041	-66.6992	-67.5293	-67.041	-66.3086	-67.3828	-67.041	-63.2324	-66.6992	-66.748	-67.2363	-66.4551	-69.4824
0.02444	-68.2617	-70.0195	-67.041	-66.6504	-67.5293	-66.9922	-66.3086	-67.2852	-67.0898	-63.2324	-66.6992	-66.7969	-67.2852	-66.3574	-69.4336
0.02448	-68.2617	-70.0195	-67.041	-66.6992	-67.5781	-67.041	-66.3086	-67.2852	-67.041	-63.1836	-66.6992	-66.7969	-67.2852	-66.3574	-69.3848
0.02452	-68.2617	-70.0195	-66.9922	-66.748	-67.5781	-67.041	-66.2598	-67.334	-67.041	-63.1836	-66.6992	-66.748	-67.2852	-66.4062	-69.3848
0.02456	-68.2129	-70.0195	-67.041	-66.748	-67.5293	-66.9922	-66.2598	-67.2852	-67.041	-63.2812	-66.6992	-66.6992	-67.2852	-66.4062	-69.3848
0.0246	-68.2617	-70.0195	-67.041	-66.6504	-67.5293	-67.041	-66.3086	-67.334	-66.9922	-63.2812	-66.6504	-66.6992	-67.2852	-66.4062	-69.3848
0.02464	-68.3105	-70.0195	-66.9922	-66.6504	-67.4805	-67.0898	-66.2598	-67.334	-67.041	-63.2812	-66.6504	-66.6992	-67.2363	-66.4062	-69.3359
0.02468	-68.2129	-70.0684	-67.041	-66.6992	-67.4805	-66.9922	-66.2109	-67.2852	-66.9922	-63.2812	-66.6504	-66.6504	-67.2363	-66.4551	-69.2871
0.02472	-68.2617	-70.0684	-66.9922	-66.6504	-67.5781	-66.9922	-66.3086	-67.2852	-66.9922	-63.2812	-66.6504	-66.6016	-67.2363	-66.4551	-69.3359
0.02476	-68.3594	-70.0684	-67.041	-66.6504	-67.5781	-66.9922	-66.3086	-67.2852	-67.041	-63.2812	-66.6992	-66.5039	-67.2363	-66.3574	-69.3359
0.0248	-68.3594	-70.0684	-66.9434	-66.6992	-67.5781	-66.9922	-66.1621	-67.334	-66.9922	-63.2812	-66.6504	-66.5039	-67.2363	-66.3574	-69.3359
0.02484	-68.2617	-70.0195	-66.9434	-66.6504	-67.5293	-66.9922	-66.2598	-67.3828	-66.9922	-63.2812	-66.6992	-66.4062	-67.2363	-66.3574	-69.2871
0.02488	-68.3105	-70.0684	-66.9434	-66.6504	-67.4805	-66.9922	-66.2598	-67.334	-67.041	-63.2812	-66.6504	-66.4062	-67.2363	-66.3574	-69.1895
0.02492	-68.3594	-70.0684	-66.9434	-66.6992	-67.5293	-67.041	-66.1621	-67.2852	-67.041	-63.2324	-66.6504	-66.3574	-67.2363	-66.4551	-69.2383
0.02496	-68.3594	-70.0195	-66.9434	-66.6992	-67.5293	-66.9922	-66.1621	-67.334	-67.041	-63.2324	-66.6504	-66.3086	-67.1875	-66.4551	-69.1406
0.025	-68.3105	-70.0195	-66.9922	-66.748	-67.5293	-67.0898	-66.1621	-67.334	-67.041	-63.2812	-66.6992	-66.3086	-67.2363	-66.4062	-69.1406
0.02504	-68.3105	-70.0195	-66.9922	-66.6992	-67.5293	-67.0898	-66.2598	-67.334	-67.041	-63.2324	-66.6504	-66.2109	-67.1387	-66.4551	-69.2383
0.02508	-68.3105	-70.0195	-67.041	-66.6992	-67.5781	-67.0898	-66.2109	-67.2852	-67.041	-63.3301	-66.6016	-66.2109	-67.1875	-66.4062	-69.2383
0.02512	-68.3105	-69.9707	-66.9434	-66.748	-67.5781	-67.041	-66.2598	-67.334	-66.9922	-63.2812	-66.6016	-66.1621	-67.1875	-66.4062	-69.2383
0.02516	-68.3105	-69.9707	-66.9922	-66.6504	-67.5293	-67.0898	-66.3086	-67.334	-67.041	-63.3301	-66.6016	-66.1621	-67.1387	-66.4062	-69.2383
0.0252	-68.3594	-70.0195	-66.8945	-66.6504	-67.5293	-67.041	-66.2598	-67.334	-67.041	-63.3789	-66.6504	-66.1621	-67.1387	-66.4551	-69.2383
0.02524	-68.3105	-70.0195	-66.9434	-66.748	-67.4805	-67.0898	-66.2598	-67.3828	-66.9922	-63.3301	-66.6992	-66.1621	-67.2363	-66.4551	-69.1895
0.02528	-68.3105	-70.0684	-66.9434	-66.6504	-67.5293	-66.9922	-66.2598	-67.3828	-66.9922	-63.3301	-66.6992	-66.1621	-67.2363	-66.4551	-69.0918
0.02532	-68.3594	-70.0684	-66.9922	-66.748	-67.5293	-67.041	-66.2109	-67.3828	-67.041	-63.3789	-66.6992	-66.1621	-67.1875	-66.4551	-69.1406
0.02536	-68.3594	-70.0684	-66.9922	-66.6992	-67.5781	-66.9922	-66.2598	-67.3828	-67.041	-63.3301	-66.6992	-66.1133	-67.1387	-66.4551	-69.1895
0.0254	-68.4082	-70.1172	-66.9434	-66.6992	-67.4805	-66.9922	-66.2598	-67.3828	-67.041	-63.3301	-66.6992	-66.0645	-67.1875	-66.4551	-69.0918
0.02544	-68.3594	-70.0684	-66.9922	-66.748	-67.4805	-67.041	-66.2598	-67.3828	-66.9922	-63.3789	-66.6504	-66.0645	-67.2363	-66.4551	-69.1406
0.02548	-68.3594	-70.0684	-66.8945	-66.6992	-67.5293	-67.041	-66.3086	-67.4316	-66.9922	-63.3789	-66.6504	-66.0156	-67.1875	-66.4551	-69.1895
0.02552	-68.4082	-70.0684	-66.9434	-66.6992	-67.5293	-66.9434	-66.2598	-67.4316	-66.9922	-63.3789	-66.6992	-66.0156	-67.2363	-66.4551	-69.0918
0.02556	-68.4082	-70.0195	-66.9434	-66.6992	-67.5293	-66.9434	-66.2598	-67.4805	-66.9922	-63.3301	-66.6992	-65.9668	-67.1387	-66.4062	-69.1406
0.0256	-68.4082	-70.0684	-66.9434	-66.6504	-67.4805	-66.9922	-66.3086	-67.4805	-66.9922	-63.3301	-66.6992	-65.918	-67.0898	-66.4062	-69.1895
0.02564	-68.4082	-70.1172	-67.041	-66.6504	-67.5781	-66.9922	-66.2109	-67.4316	-67.041	-63.2812	-66.6992	-65.9668	-67.1387	-66.3574	-69.1895
0.02568	-68.3594	-70.0684	-67.041	-66.6504	-67.5781	-66.9922	-66.2598	-67.4316	-66.9922	-63.2812	-66.748	-65.8691	-67.1387	-66.4551	-69.2383
0.02572	-68.457	-70.0195	-66.9922	-66.6016	-67.4805	-66.9922	-66.2598	-67.5293	-66.9922	-63.2812	-66.6992	-65.9668	-67.1387	-66.4551	-69.1895
0.02576	-68.3594	-70.0195	-66.9922	-66.6504	-67.5293	-66.9922	-66.2109	-67.3828	-67.041	-63.2812	-66.6992	-65.918	-67.1387	-66.4062	-69.1895
0.0258	-68.3594	-70.0195	-66.9922	-66.6016	-67.5781	-67.041	-66.2598	-67.4316	-67.041	-63.3301	-66.6992	-65.918	-67.0898	-66.4062	-69.1406
0.02584	-68.4082	-70.0684	-66.9922	-66.6016	-67.4805	-67.041	-66.2598	-67.4316	-67.041	-63.4277	-66.6504	-65.9668	-67.1387	-66.3574	-69.1406
0.02588	-68.3594	-69.9219	-67.041	-66.6992	-67.5293	-67.0898	-66.2598	-67.3828	-66.9922	-63.3301	-66.6992	-65.918	-67.1387	-66.4551	-69.1406
0.02592	-68.3594	-70.0195	-66.9922	-66.6016	-67.5293	-67.041	-66.2598	-67.4316	-67.1387	-63.3301	-66.6016	-65.8691	-67.1387	-66.4062	-69.1406
0.02596	-68.3594	-70.0195	-66.9922	-66.6016	-67.5293	-67.041	-66.2598	-67.3828	-67.0898	-63.3301	-66.6992	-65.8691	-67.0898	-66.4062	-69.0918
0.026	-68.3594	-70.0195	-67.041	-66.6504	-67.4805	-66.9922	-66.2598	-67.4316	-67.041	-63.3301	-66.6504	-65.8691	-67.0898	-66.4551	-69.1406
0.02604	-68.3594	-70.0684	-66.9922	-66.6016	-67.5293	-67.041	-66.3086	-67.4316	-67.041	-63.3301	-66.6992	-65.8203	-67.041	-66.4062	-69.1406
0.02608	-68.3594	-70.0195	-67.041	-66.6504	-67.4316	-67.041	-66.3086	-67.3828	-67.0898	-63.3301	-66.6992	-65.8203	-67.1387	-66.5039	-69.1406
0.02612	-68.3105	-70.0195	-67.041	-66.6504	-67.4805	-67.0898	-66.2598	-67.3828	-67.0898	-63.3301	-66.6504	-65.8203	-67.0898	-66.5039	-69.1895
0.02616	-68.3105	-70.0195	-66.9922	-66.5527	-67.4316	-66.9922	-66.2598	-67.4805	-67.041	-63.3301	-66.6992	-65.7715	-67.0898	-66.4551	-69.1406
0.0262	-68.3105	-70.0684	-66.9922	-66.6016	-67.4805	-66.9922	-66.3086	-67.4316	-67.041	-63.2812	-66.6992	-65.8203	-67.0898	-66.5527	-69.1406
0.02624	-68.3594	-70.0195	-66.9434	-66.6016	-67.4805	-66.9922	-66.3086	-67.4316	-67.1387	-63.3301	-66.6504	-65.7715	-67.0898	-66.5039	-69.1406
0.02628	-68.3594	-70.0195	-66.9434	-66.6016	-67.5293	-66.9922	-66.3086	-67.4316	-67.0898	-63.3301	-66.6992	-65.7715	-67.0898	-66.6016	-69.1406
0.02632	-68.3105	-69.9707	-66.9922	-66.6504	-67.5293	-67.041	-66.3086	-67.4316	-67.041	-63.2812	-66.6992	-65.7715	-67.1387	-66.5527	-69.1895
0.02636	-68.3105	-70.0195	-66.9922	-66.6504	-67.4805	-66.9434	-66.2109	-67.4316	-67.041	-63.3301	-66.6504	-65.7715	-67.0898	-66.5039	-69.1895
0.0264	-68.3105	-70.0684	-67.041	-66.6016	-67.5293	-66.9434	-66.3086	-67.3828	-67.1387	-63.2812	-66.6504	-65.7715	-67.0898	-66.5039	-69.1895
0.02644	-68.4082	-70.0684	-67.041	-66.6504	-67.5781	-66.9922	-66.2598	-67.4316	-67.0898	-63.2324	-66.6504	-65.6738	-67.041	-66.5527	-69.2871
0.02648	-68.3594	-70.0684	-67.041	-66.6016	-67.5293	-66.9922	-66.2598	-67.4316	-67.1875	-63.2812	-66.6504	-65.6738	-67.0898	-66.5527	-69.2383
0.02652	-68.3594	-70.0684	-67.0898	-66.6016	-67.5781	-66.9922	-66.2109	-67.4316	-67.041	-63.2324	-66.6992	-65.7227	-67.1387	-66.5527	-69.2383
0.02656	-68.3594	-70.0195	-66.9922	-66.6016	-67.5293	-66.9922	-66.2598	-67.4805	-67.041	-63.3301	-66.6504	-65.6738	-67.0898	-66.5527	-69.2383
0.0266	-68.3594	-70.0195	-67.041	-66.6504	-67.5293	-66.9434	-66.2109	-67.4805	-67.0898	-63.3789	-66.6992	-65.6738	-67.041	-66.5527	-69.1895
0.02664	-68.4082	-70.0195	-67.041	-66.6016	-67.5293	-66.9922	-66.2109	-67.4316	-67.041	-63.2812	-66.748	-65.7715	-67.0898	-66.5527	-69.2383
0.02668	-68.4082	-70.1172	-66.9922	-66.6016	-67.5293	-66.9922	-66.2598	-67.4805	-67.041	-63.3301	-66.6992	-65.7715	-67.0898	-66.5527	-69.2871
0.02672	-68.457	-70.0684	-66.9922	-66.6504	-67.4805	-66.9922	-66.2598	-67.4316	-67.0898	-63.3301	-66.748	-65.7715	-67.0898	-66.5039	-69.2871
0.02676	-68.3594	-69.9707	-66.9434	-66.6016	-67.5781	-67.041	-66.2598	-67.4316	-67.1387	-63.2812	-66.748	-65.7715	-67.0898	-66.5527	-69.2383
0.0268	-68.457	-70.0195	-67.041	-66.6016	-67.4805	-66.9922	-66.3086	-67.4805	-67.1875	-63.3301	-66.748	-65.6738	-67.0898	-66.5039	-69.2871
0.02684	-68.4082	-69.9707	-67.041	-66.6016	-67.4805	-66.9434	-66.2109	-67.3828	-67.1387	-63.3789	-66.748	-65.7715	-67.0898	-66.5039	-69.2871
0.02688	-68.3594	-69.9707	-66.9434	-66.6016	-67.5781	-66.9922	-66.3086	-67.4316	-67.1387	-63.4277	-66.6992	-65.6738	-67.0898	-66.5039	-69.2871
0.02692	-68.3594	-70.0195	-66.9434	-66.6016	-67.4805	-67.041	-66.2109	-67.4316	-67.1387	-63.4277	-66.7969	-65.625	-67.1387	-66.5039	-69.2871
0.02696	-68.3594	-70.0195	-66.9922	-66.6504	-67.5293	-66.9434	-66.2109	-67.4316	-67.0898	-63.4277	-66.748	-65.625	-67.1875	-66.5039	-69.3359
0.027	-68.4082	-70.0195	-66.9434	-66.6504	-67.5293	-66.9434	-66.3086	-67.3828	-67.0898	-63.3301	-66.6992	-65.625	-67.0898	-66.4551	-69.3359
0.02704	-68.4082	-70.0195	-66.9922	-66.6992	-67.5293	-66.9434	-66.2598	-67.4316	-67.1387	-63.3789	-66.6992	-65.625	-67.1387	-66.5527	-69.2871
0.02708	-68.4082	-70.0195	-66.9922	-66.6504	-67.5781	-66.9434	-66.2109	-67.4316	-67.1387	-63.3301	-66.6504	-65.625	-67.1875	-66.6016	-69.3359
0.02712	-68.3594	-70.0195	-66.8945	-66.6504	-67.5781	-66.9434	-66.2109	-67.5293	-67.0898	-63.3789	-66.6504	-65.6738	-67.1387	-66.5527	-69.3359
0.02716	-68.3105	-70.0195	-66.8945	-66.6992	-67.5293	-66.9434	-66.2598	-67.4805	-67.0898	-63.3789	-66.6504	-65.625	-67.2363	-66.5527	-69.3359
0.0272	-68.2617	-69.9219	-66.8945	-66.6992	-67.5293	-66.9922	-66.3086	-67.4805	-67.041	-63.3789	-66.6504	-65.625	-67.2363	-66.5527	-69.3848
0.02724	-68.3594	-70.0195	-66.9434	-66.6992	-67.5293	-67.041	-66.2598	-67.4316	-67.0898	-63.3789	-66.6992	-65.5273	-67.1387	-66.4551	-69.2871
0.02728	-68.3594	-70.0684	-66.9922	-66.6992	-67.4805	-66.9922	-66.3086	-67.4316	-67.041	-63.3789	-66.6992	-65.625	-67.1875	-66.5527	-69.2871
0.02732	-68.3105	-70.0684	-66.9434	-66.6992	-67.5293	-66.9434	-66.3574	-67.4805	-67.041	-63.4277	-66.6504	-65.625	-67.1387	-66.6016	-69.3359
0.02736	-68.3105	-70.0684	-66.9434	-66.6992	-67.5293	-66.9434	-66.2598	-67.4805	-67.041	-63.4277	-66.748	-65.5762	-67.1875	-66.5527	-69.2871
0.0274	-68.2617	-70.1172	-66.9922	-66.6992	-67.5781	-66.8945	-66.3086	-67.4316	-67.0898	-63.2812	-66.6016	-65.625	-67.1387	-66.5527	-69.3359
0.02744	-68.2617	-70.1172	-66.8457	-66.6504	-67.5293	-66.8945	-66.3574	-67.4805	-67.0898	-63.3789	-66.6504	-65.625	-67.1387	-66.4551	-69.2871
0.02748	-68.3105	-70.166	-66.8945	-66.6992	-67.4805	-66.8457	-66.3574	-67.4316	-67.041	-63.3789	-66.6992	-65.625	-67.1875	-66.5039	-69.2871
0.02752	-68.2617	-70.1172	-66.9434	-66.6992	-67.5293	-66.8945	-66.3574	-67.4805	-67.041	-63.3789	-66.6504	-65.625	-67.2363	-66.5527	-69.2871
0.02756	-68.3105	-70.166	-66.8945	-66.6992	-67.5781	-66.9922	-66.3086	-67.4805	-67.0898	-63.4277	-66.6504	-65.5762	-67.1387	-66.5039	-69.2871
0.0276	-68.2617	-70.1172	-66.8945	-66.748	-67.5781	-66.9922	-66.2598	-67.4805	-66.9922	-63.3789	-66.6992	-65.625	-67.1387	-66.5527	-69.2871
0.02764	-68.2617	-70.0684	-66.8457	-66.748	-67.627	-66.9922	-66.3574	-67.4805	-66.9922	-63.4277	-66.6504	-65.5762	-67.041	-66.5039	-69.3359
0.02768	-68.3594	-70.1172	-66.8945	-66.748	-67.5781	-66.9434	-66.3086	-67.4805	-66.9922	-63.4277	-66.6504	-65.5762	-67.041	-66.5039	-69.3359
0.02772	-68.2617	-70.1172	-66.9434	-66.748	-67.5781	-67.041	-66.4062	-67.5293	-67.0898	-63.4277	-66.6016	-65.5273	-67.0898	-66.5527	-69.2871
0.02776	-68.3105	-70.0684	-66.8945	-66.6992	-67.5293	-66.9922	-66.4062	-67.5293	-67.041	-63.4277	-66.6992	-65.4785	-67.0898	-66.5527	-69.3359
0.0278	-68.2617	-70.0684	-66.9434	-66.6992	-67.5781	-66.9922	-66.3574	-67.4805	-67.0898	-63.3789	-66.6992	-65.5273	-67.1387	-66.5039	-69.2871
0.02784	-68.2129	-70.0684	-66.9434	-66.6992	-67.5781	-66.9434	-66.3086	-67.4805	-67.0898	-63.3301	-66.6504	-65.4785	-67.0898	-66.5527	-69.2871
0.02788	-68.2129	-70.0684	-66.8945	-66.6992	-67.5293	-66.9434	-66.3574	-67.4316	-67.0898	-63.3301	-66.6504	-65.4785	-67.0898	-66.5039	-69.2871
0.02792	-68.2129	-70.1172	-66.9434	-66.748	-67.5293	-66.8945	-66.3574	-67.4316	-67.041	-63.3301	-66.6992	-65.5273	-67.1387	-66.5039	-69.3359
0.02796	-68.2129	-70.1172	-66.9434	-66.6992	-67.5293	-66.9434	-66.3086	-67.4805	-67.041	-63.3789	-66.6504	-65.4785	-67.041	-66.5527	-69.3848
0.028	-68.2617	-70.1172	-66.8457	-66.6504	-67.5781	-66.9434	-66.3086	-67.4805	-67.041	-63.4277	-66.6504	-65.4297	-67.0898	-66.5039	-69.3848
0.02804	-68.2617	-70.1172	-66.8945	-66.6992	-67.5293	-66.9434	-66.3574	-67.4805	-67.0898	-63.4277	-66.6992	-65.4785	-67.1387	-66.5039	-69.3359
0.02808	-68.2129	-70.0684	-66.8945	-66.6504	-67.4805	-66.9922	-66.3574	-67.5293	-67.041	-63.3789	-66.6992	-65.4785	-67.041	-66.5039	-69.3359
0.02812	-68.2129	-70.166	-66.8945	-66.6992	-67.4805	-66.9434	-66.3574	-67.4316	-67.041	-63.3789	-66.6992	-65.5273	-67.0898	-66.5527	-69.3359
0.02816	-68.1641	-70.0684	-66.9434	-66.6992	-67.4805	-66.9434	-66.4062	-67.4316	-67.0898	-63.3789	-66.6504	-65.4785	-67.0898	-66.5527	-69.3359
0.0282	-68.2129	-70.0195	-66.9434	-66.6504	-67.4805	-66.9434	-66.3574	-67.4805	-67.1387	-63.4277	-66.6992	-65.4297	-67.0898	-66.5039	-69.3359
0.02824	-68.2129	-70.1172	-66.9922	-66.748	-67.5293	-66.9434	-66.3574	-67.4316	-67.0898	-63.4277	-66.6992	-65.4297	-67.1387	-66.5039	-69.3359
0.02828	-68.2129	-70.0684	-66.9434	-66.7969	-67.4805	-66.9922	-66.3574	-67.4316	-67.0898	-63.4277	-66.6504	-65.4297	-67.1387	-66.5039	-69.3848
0.02832	-68.1641	-70.0684	-66.9922	-66.6992	-67.4805	-66.9434	-66.3574	-67.4805	-67.1387	-63.4277	-66.6992	-65.3809	-67.0898	-66.5039	-69.3359
0.02836	-68.2129	-70.1172	-67.041	-66.6992	-67.5293	-66.9434	-66.3574	-67.4805	-67.0898	-63.4277	-66.6992	-65.3809	-67.0898	-66.5527	-69.3848
0.0284	-68.2129	-70.1172	-66.9922	-66.748	-67.5781	-66.9922	-66.4062	-67.4316	-67.1387	-63.4766	-66.6504	-65.4785	-67.0898	-66.5527	-69.3848
0.02844	-68.2129	-70.1172	-66.9922	-66.7969	-67.5293	-66.9922	-66.4062	-67.4316	-67.1875	-63.4766	-66.748	-65.3809	-67.041	-66.5527	-69.3848
0.02848	-68.1641	-70.0195	-66.9922	-66.7969	-67.4805	-66.9434	-66.4062	-67.4805	-67.1875	-63.5254	-66.6504	-65.3809	-67.1387	-66.6504	-69.3359
0.02852	-68.2129	-70.1172	-66.9434	-66.7969	-67.4805	-66.8945	-66.4062	-67.4805	-67.1387	-63.4766	-66.6504	-65.332	-67.041	-66.6016	-69.3848
0.02856	-68.2617	-70.1172	-66.9922	-66.7969	-67.4805	-66.8945	-66.3574	-67.4805	-67.1387	-63.4766	-66.6504	-65.332	-67.0898	-66.5527	-69.2871
0.0286	-68.2129	-70.1172	-66.9922	-66.7969	-67.5293	-66.8945	-66.4062	-67.4805	-67.0898	-63.4766	-66.6016	-65.2832	-67.1387	-66.6016	-69.3359
0.02864	-68.2129	-70.1172	-66.9434	-66.748	-67.4805	-66.8945	-66.3574	-67.5293	-67.1387	-63.4766	-66.6504	-65.2832	-67.0898	-66.5527	-69.3359
0.02868	-68.2129	-70.1172	-66.9922	-66.748	-67.4805	-66.8945	-66.3574	-67.4316	-67.0898	-63.4766	-66.748	-65.332	-67.1875	-66.5527	-69.2871
0.02872	-68.1152	-70.0684	-66.9434	-66.6992	-67.4805	-66.8457	-66.4062	-67.3828	-67.0898	-63.4766	-66.6504	-65.332	-67.0898	-66.5527	-69.3848
0.02876	-68.1152	-70.1172	-66.9434	-66.6992	-67.4805	-66.8945	-66.4062	-67.4805	-67.1875	-63.4277	-66.748	-65.332	-67.1387	-66.5039	-69.3359
0.0288	-68.1152	-70.166	-66.9434	-66.7969	-67.5293	-66.9434	-66.3574	-67.4316	-67.1387	-63.3789	-66.748	-65.2832	-67.1387	-66.5527	-69.2871
0.02884	-68.1641	-70.0684	-66.8945	-66.7969	-67.5293	-66.9434	-66.3086	-67.3828	-67.0898	-63.3789	-66.6992	-65.332	-67.041	-66.5527	-69.3848
0.02888	-68.1641	-70.166	-66.9434	-66.8457	-67.5293	-66.8945	-66.2598	-67.3828	-67.1387	-63.3301	-66.6992	-65.332	-67.041	-66.5039	-69.2871
0.02892	-68.1152	-70.0684	-66.9434	-66.7969	-67.5293	-66.9434	-66.3574	-67.4316	-67.1875	-63.3301	-66.6992	-65.332	-67.041	-66.5039	-69.3359
0.02896	-68.2129	-70.0684	-66.9434	-66.748	-67.4805	-66.8945	-66.3086	-67.4805	-67.1387	-63.3789	-66.6992	-65.3809	-66.9434	-66.5527	-69.3359
0.029	-68.1641	-70.0684	-66.9434	-66.6992	-67.4316	-66.8945	-66.3086	-67.3828	-67.0898	-63.3301	-66.748	-65.3809	-67.041	-66.5039	-69.3359
0.02904	-68.1641	-70.0684	-66.8945	-66.6504	-67.4805	-66.8945	-66.4062	-67.3828	-67.1387	-63.2324	-66.6992	-65.332	-67.0898	-66.5039	-69.3848
0.02908	-68.2129	-70.0684	-66.8945	-66.6504	-67.5293	-66.8945	-66.3574	-67.4316	-67.1387	-63.1836	-66.748	-65.4297	-67.0898	-66.5039	-69.3359
0.02912	-68.1152	-70.166	-66.9434	-66.6992	-67.5293	-66.9434	-66.3574	-67.3828	-67.041	-63.2812	-66.6992	-65.4297	-67.041	-66.5527	-69.3359
0.02916	-68.1152	-70.1172	-66.9434	-66.6992	-67.5293	-66.9434	-66.4062	-67.4316	-67.1387	-63.2812	-66.6504	-65.3809	-67.0898	-66.5039	-69.3848
0.0292	-68.1152	-70.1172	-66.8945	-66.6992	-67.5781	-66.9434	-66.4062	-67.4316	-67.1387	-63.2812	-66.6504	-65.4297	-67.0898	-66.4551	-69.3359
0.02924	-68.0664	-70.166	-66.8945	-66.6992	-67.5781	-66.9434	-66.3574	-67.4805	-67.1387	-63.2324	-66.6992	-65.4297	-67.0898	-66.5039	-69.3359
0.02928	-68.0664	-70.1172	-66.8945	-66.6992	-67.5293	-66.9922	-66.3574	-67.4805	-67.1387	-63.2812	-66.6992	-65.4297	-67.1387	-66.5527	-69.3359
0.02932	-68.0176	-70.1172	-66.9434	-66.7969	-67.4805	-66.8945	-66.3086	-67.3828	-67.1387	-63.1836	-66.6504	-65.3809	-67.1387	-66.5527	-69.2871
0.02936	-68.0176	-70.1172	-66.8945	-66.7969	-67.5293	-66.8945	-66.4062	-67.4316	-67.1387	-63.1348	-66.6504	-65.332	-67.1875	-66.5527	-69.3848
0.0294	-68.0176	-70.166	-66.9434	-66.748	-67.4805	-66.8945	-66.3574	-67.4316	-67.0898	-63.1836	-66.6016	-65.332	-67.1387	-66.5527	-69.4336
0.02944	-68.0176	-70.1172	-66.9434	-66.748	-67.4805	-66.8457	-66.3574	-67.4316	-67.0898	-63.1836	-66.6992	-65.3809	-67.1387	-66.5527	-69.3848
0.02948	-68.0176	-70.1172	-66.9434	-66.748	-67.4805	-66.8457	-66.4551	-67.4805	-67.0898	-63.1348	-66.6504	-65.332	-67.0898	-66.6016	-69.3359
0.02952	-68.0664	-70.166	-66.9434	-66.748	-67.5293	-66.8457	-66.4062	-67.4805	-67.0898	-63.1836	-66.748	-65.3809	-67.1875	-66.6504	-69.3848
0.02956	-68.0176	-70.1172	-66.9922	-66.748	-67.5293	-66.9434	-66.3574	-67.5781	-67.0898	-63.0859	-66.6992	-65.4297	-67.1875	-66.6504	-69.4336
0.0296	-68.0176	-70.1172	-66.9922	-66.6992	-67.5293	-66.8945	-66.4062	-67.5293	-67.0898	-63.1348	-66.6992	-65.4297	-67.1387	-66.6016	-69.3848
0.02964	-68.0176	-70.166	-67.041	-66.6992	-67.4805	-66.9434	-66.3574	-67.5293	-67.0898	-63.0859	-66.748	-65.332	-67.1875	-66.6016	-69.3848
0.02968	-68.0176	-70.0684	-67.041	-66.7969	-67.4805	-66.8945	-66.4062	-67.4805	-67.1387	-63.0859	-66.748	-65.4297	-67.1387	-66.6504	-69.4336
0.02972	-68.0664	-70.1172	-66.9922	-66.7969	-67.5293	-66.8945	-66.4062	-67.5293	-67.1387	-63.0859	-66.748	-65.4297	-67.1387	-66.6504	-69.4336
0.02976	-68.0176	-70.0684	-66.9922	-66.7969	-67.5293	-66.8945	-66.4062	-67.4805	-67.1387	-63.0859	-66.748	-65.4297	-67.1875	-66.5527	-69.4336
0.0298	-68.0176	-70.0684	-66.9922	-66.748	-67.5293	-66.8945	-66.4551	-67.5781	-67.1387	-63.1348	-66.6504	-65.3809	-67.1387	-66.4551	-69.3848
0.02984	-68.0664	-70.166	-67.0898	-66.748	-67.5781	-66.8457	-66.3574	-67.5293	-67.1875	-63.0859	-66.7969	-65.3809	-67.1387	-66.5039	-69.3848
0.02988	-68.0176	-70.166	-67.0898	-66.7969	-67.5293	-66.9434	-66.3574	-67.5293	-67.1875	-63.0859	-66.6992	-65.4785	-67.1387	-66.6016	-69.4336
0.02992	-68.0176	-70.1172	-67.041	-66.748	-67.4805	-66.8945	-66.3574	-67.5293	-67.1875	-63.1348	-66.6992	-65.4297	-67.0898	-66.6016	-69.4336
0.02996	-68.0176	-70.166	-67.1387	-66.7969	-67.5293	-66.8945	-66.4062	-67.5781	-67.1387	-63.0859	-66.6992	-65.3809	-67.1387	-66.6016	-69.4824
0.03	-68.0664	-70.166	-67.0898	-66.7969	-67.4805	-66.8945	-66.3574	-67.5293	-67.1387	-63.0371	-66.6504	-65.3809	-67.1875	-66.6016	-69.4336
0.03004	-68.0176	-70.166	-67.0898	-66.7969	-67.4805	-66.8945	-66.4062	-67.4805	-67.1387	-63.0859	-66.6504	-65.3809	-67.0898	-66.5527	-69.3848
0.03008	-68.0176	-70.166	-67.0898	-66.7969	-67.4805	-66.8945	-66.3574	-67.4805	-67.1875	-63.0371	-66.6992	-65.4785	-67.1387	-66.5527	-69.3359
0.03012	-67.9688	-70.2148	-67.0898	-66.6992	-67.4316	-66.8945	-66.3574	-67.4805	-67.1387	-63.0859	-66.6992	-65.4297	-67.1387	-66.6504	-69.3848
0.03016	-68.0176	-70.2637	-67.0898	-66.6992	-67.4316	-66.8457	-66.3574	-67.5293	-67.1875	-63.0859	-66.6992	-65.4297	-67.1387	-66.5527	-69.3848
0.0302	-68.0176	-70.166	-67.0898	-66.748	-67.3828	-66.8457	-66.4062	-67.5293	-67.1875	-63.0371	-66.6992	-65.3809	-67.0898	-66.5527	-69.4336
0.03024	-68.0176	-70.2148	-66.9922	-66.748	-67.4316	-66.8945	-66.4062	-67.4316	-67.1875	-62.9883	-66.6504	-65.3809	-67.041	-66.5527	-69.2871
0.03028	-68.0176	-70.2637	-67.041	-66.7969	-67.4316	-66.8945	-66.3574	-67.4316	-67.1387	-63.0371	-66.6504	-65.4297	-67.0898	-66.5527	-69.3359
0.03032	-67.9688	-70.2148	-67.041	-66.7969	-67.4316	-66.9434	-66.4062	-67.4316	-67.0898	-63.0371	-66.6992	-65.4785	-67.1387	-66.6016	-69.3848
0.03036	-67.9688	-70.2148	-66.9922	-66.6992	-67.3828	-66.8945	-66.4062	-67.4805	-67.1387	-63.0859	-66.6992	-65.4785	-67.0898	-66.5527	-69.3359
0.0304	-67.9199	-70.2637	-66.9434	-66.7969	-67.4805	-66.8945	-66.4062	-67.4316	-67.0898	-63.0371	-66.6016	-65.4785	-67.0898	-66.6016	-69.4336
0.03044	-67.9199	-70.2637	-66.9434	-66.6992	-67.4805	-66.9434	-66.4062	-67.4316	-67.0898	-62.9883	-66.6504	-65.4297	-67.041	-66.6016	-69.4824
0.03048	-67.9688	-70.2637	-66.9922	-66.748	-67.4316	-66.8945	-66.3574	-67.4805	-67.0898	-63.0859	-66.6992	-65.4297	-67.041	-66.6016	-69.3848
0.03052	-67.9688	-70.2637	-66.9922	-66.6992	-67.4805	-66.9434	-66.4062	-67.4805	-67.0898	-63.0371	-66.6992	-65.4297	-67.041	-66.6504	-69.3848
0.03056	-68.0176	-70.2148	-66.9434	-66.748	-67.4805	-66.8945	-66.3574	-67.4805	-67.041	-63.0371	-66.6992	-65.4297	-67.041	-66.6504	-69.4824
0.0306	-67.9688	-70.2637	-66.8945	-66.748	-67.4316	-66.8945	-66.4062	-67.4316	-67.0898	-63.0859	-66.748	-65.4785	-67.0898	-66.6016	-69.4336
0.03064	-67.9199	-70.2637	-66.8945	-66.748	-67.4805	-66.8945	-66.4062	-67.4316	-67.041	-63.0859	-66.748	-65.5273	-67.1387	-66.6016	-69.4336
0.03068	-67.9199	-70.2637	-66.8945	-66.748	-67.4805	-66.9434	-66.3574	-67.4805	-67.041	-63.0859	-66.6992	-65.4785	-67.0898	-66.6016	-69.4336
0.03072	-67.9199	-70.2637	-66.8945	-66.748	-67.4805	-66.8945	-66.3086	-67.4805	-67.041	-63.1348	-66.748	-65.4297	-67.0898	-66.6016	-69.4336
0.03076	-67.8711	-70.2148	-66.8945	-66.748	-67.5293	-66.9434	-66.3574	-67.4805	-67.0898	-63.0859	-66.7969	-65.4785	-67.1387	-66.6992	-69.4824
0.0308	-67.8711	-70.2148	-66.8457	-66.748	-67.4316	-66.9922	-66.3086	-67.5293	-67.0898	-63.1348	-66.8457	-65.4785	-67.0898	-66.6016	-69.4336
0.03084	-67.8223	-70.2637	-66.8945	-66.748	-67.4316	-66.9434	-66.3574	-67.4316	-67.041	-63.0371	-66.748	-65.4297	-67.1387	-66.6016	-69.4824
0.03088	-67.9199	-70.2637	-66.8945	-66.748	-67.5293	-66.9434	-66.4062	-67.4805	-67.041	-62.9883	-66.6992	-65.4785	-67.0898	-66.6016	-69.4336
0.03092	-67.8223	-70.3125	-66.8945	-66.748	-67.4805	-66.9434	-66.4062	-67.4805	-67.0898	-63.0371	-66.748	-65.4785	-67.0898	-66.5527	-69.4824
0.03096	-67.8711	-70.2637	-66.8945	-66.7969	-67.4805	-66.9922	-66.4062	-67.5293	-67.041	-63.0371	-66.748	-65.4785	-67.1875	-66.5527	-69.4336
0.031	-67.8711	-70.2148	-66.8457	-66.748	-67.4805	-66.9434	-66.4062	-67.5293	-67.041	-63.0371	-66.6992	-65.3809	-67.0898	-66.5527	-69.4336
0.03104	-67.8223	-70.2637	-66.8457	-66.7969	-67.4805	-66.9434	-66.4062	-67.4805	-66.9922	-63.0859	-66.748	-65.4297	-67.0898	-66.5527	-69.3848
0.03108	-67.8711	-70.2637	-66.8457	-66.748	-67.4805	-66.9922	-66.4062	-67.5293	-66.9922	-63.0859	-66.6992	-65.4785	-67.1387	-66.5527	-69.4336
0.03112	-67.9688	-70.2637	-66.8945	-66.748	-67.5293	-66.9434	-66.4062	-67.5781	-67.041	-63.0371	-66.748	-65.4785	-67.0898	-66.5039	-69.4336
0.03116	-67.8711	-70.2637	-66.8945	-66.748	-67.4805	-66.9922	-66.3574	-67.5293	-66.9434	-63.0859	-66.748	-65.4785	-67.0898	-66.6016	-69.4824
0.0312	-67.8711	-70.2148	-66.7969	-66.6992	-67.5293	-66.9922	-66.4062	-67.5781	-67.041	-62.9883	-66.6992	-65.5273	-67.1875	-66.6016	-69.4824
0.03124	-67.9199	-70.3125	-66.8945	-66.748	-67.5293	-66.9922	-66.4062	-67.5781	-67.041	-63.0371	-66.748	-65.4785	-67.1387	-66.6016	-69.4336
0.03128	-67.8711	-70.2637	-66.8945	-66.7969	-67.5781	-66.8945	-66.4062	-67.5293	-66.9922	-63.0371	-66.748	-65.5273	-67.1875	-66.6016	-69.4336
0.03132	-67.9688	-70.2637	-66.8457	-66.748	-67.4805	-66.9434	-66.4062	-67.4805	-66.9434	-63.0859	-66.6992	-65.4297	-67.1875	-66.5527	-69.4336
0.03136	-67.9199	-70.3125	-66.8945	-66.748	-67.4805	-66.9922	-66.3086	-67.4805	-66.9922	-63.0859	-66.748	-65.5273	-67.1875	-66.6504	-69.4336
0.0314	-67.8711	-70.3125	-66.8457	-66.748	-67.4805	-66.8945	-66.3574	-67.5293	-66.9922	-63.0859	-66.6992	-65.5273	-67.1875	-66.6504	-69.4824
0.03144	-67.8711	-70.4102	-66.8457	-66.748	-67.4805	-66.9434	-66.3574	-67.5293	-66.9922	-63.0859	-66.748	-65.4785	-67.1875	-66.6504	-69.4336
0.03148	-67.8711	-70.3125	-66.8457	-66.748	-67.4316	-66.9434	-66.3086	-67.4805	-66.9922	-63.0859	-66.7969	-65.5273	-67.1387	-66.6992	-69.4824
0.03152	-67.8223	-70.3125	-66.8457	-66.6992	-67.4805	-66.9922	-66.3086	-67.5781	-67.041	-63.0859	-66.748	-65.5273	-67.1387	-66.748	-69.4824
0.03156	-67.8711	-70.3125	-66.9434	-66.7969	-67.4805	-66.8945	-66.3086	-67.5781	-67.0898	-63.1348	-66.748	-65.5762	-67.0898	-66.748	-69.4824
0.0316	-67.8711	-70.3125	-66.9434	-66.748	-67.4316	-66.9922	-66.3086	-67.4805	-66.9922	-63.1348	-66.6504	-65.5273	-67.1875	-66.748	-69.4824
0.03164	-67.8223	-70.2637	-66.8457	-66.748	-67.4805	-66.9434	-66.3574	-67.4805	-66.9922	-63.1348	-66.748	-65.4785	-67.1387	-66.6992	-69.4824
0.03168	-67.8223	-70.3125	-66.8945	-66.8457	-67.3828	-66.9922	-66.3086	-67.5293	-66.9922	-63.1836	-66.748	-65.5273	-67.1875	-66.6504	-69.4336
0.03172	-67.8223	-70.3125	-66.8457	-66.7969	-67.4805	-66.9922	-66.3086	-67.5293	-67.041	-63.0859	-66.748	-65.5273	-67.1875	-66.6504	-69.3848
0.03176	-67.8223	-70.3125	-66.8457	-66.7969	-67.4805	-66.9434	-66.3086	-67.5293	-67.041	-63.1348	-66.748	-65.4297	-67.0898	-66.6992	-69.4336
0.0318	-67.8223	-70.2637	-66.8457	-66.8457	-67.4805	-66.9434	-66.3086	-67.4805	-66.9922	-63.0371	-66.748	-65.5762	-67.0898	-66.6992	-69.4336
0.03184	-67.8223	-70.2637	-66.7969	-66.8945	-67.4805	-66.9922	-66.3574	-67.5781	-67.041	-62.9883	-66.6992	-65.4785	-67.0898	-66.748	-69.3848
0.03188	-67.8711	-70.2148	-66.8457	-66.8457	-67.4805	-66.9922	-66.3574	-67.5293	-67.1387	-63.0371	-66.748	-65.4785	-67.1387	-66.6992	-69.3848
0.03192	-67.7734	-70.166	-66.8457	-66.8457	-67.4805	-66.9922	-66.3086	-67.5293	-67.041	-62.9883	-66.6992	-65.5762	-67.1387	-66.748	-69.4336
0.03196	-67.7734	-70.2148	-66.8457	-66.7969	-67.4805	-66.9922	-66.3086	-67.5781	-67.041	-62.9883	-66.6992	-65.5273	-67.1387	-66.6992	-69.5312
0.032	-67.8223	-70.2148	-66.8945	-66.8457	-67.5293	-66.9922	-66.2598	-67.5293	-67.0898	-62.9883	-66.7969	-65.5273	-67.1387	-66.6504	-69.4824
0.03204	-67.7734	-70.166	-66.8945	-66.7969	-67.4805	-66.9922	-66.3086	-67.4805	-67.0898	-62.9395	-66.748	-65.5273	-67.0898	-66.6992	-69.5312
0.03208	-67.7734	-70.2148	-66.8945	-66.748	-67.4316	-66.9434	-66.3086	-67.4805	-67.041	-63.0371	-66.748	-65.4785	-67.0898	-66.6992	-69.5312
0.03212	-67.8223	-70.2148	-66.9434	-66.8457	-67.4316	-66.9434	-66.3086	-67.4316	-67.0898	-63.0371	-66.748	-65.5273	-67.1387	-66.6504	-69.5312
0.03216	-67.7734	-70.2637	-66.8945	-66.748	-67.4805	-66.9922	-66.3086	-67.4805	-67.0898	-63.0371	-66.748	-65.5273	-67.1875	-66.748	-69.4824
0.0322	-67.7734	-70.2148	-66.8945	-66.7969	-67.5293	-66.9434	-66.3086	-67.5293	-67.041	-63.0371	-66.7969	-65.4297	-67.2363	-66.6992	-69.4824
0.03224	-67.7246	-70.3125	-66.9434	-66.748	-67.5293	-66.9434	-66.3086	-67.5293	-67.0898	-63.0371	-66.7969	-65.5273	-67.1875	-66.6992	-69.5312
0.03228	-67.7246	-70.2637	-66.8945	-66.748	-67.5293	-67.041	-66.2598	-67.5781	-67.041	-62.9883	-66.748	-65.5273	-67.2363	-66.6504	-69.5801
0.03232	-67.7734	-70.2637	-66.8945	-66.748	-67.5293	-66.9922	-66.3574	-67.5293	-67.041	-63.0859	-66.748	-65.4785	-67.1875	-66.6504	-69.5312
0.03236	-67.7246	-70.2148	-66.8945	-66.8457	-67.4805	-66.9922	-66.3086	-67.4805	-66.9922	-63.0371	-66.7969	-65.5273	-67.1875	-66.6992	-69.5801
0.0324	-67.7246	-70.166	-66.8457	-66.7969	-67.4316	-66.9434	-66.3086	-67.4805	-67.041	-62.9883	-66.7969	-65.5273	-67.2363	-66.6992	-69.5801
0.03244	-67.7246	-70.2148	-66.8945	-66.7969	-67.4805	-66.9434	-66.3086	-67.5781	-67.041	-62.9395	-66.7969	-65.5273	-67.1875	-66.6992	-69.4824
0.03248	-67.7246	-70.2148	-66.8945	-66.7969	-67.5293	-66.9922	-66.3574	-67.5293	-66.9922	-62.9883	-66.7969	-65.5273	-67.2852	-66.6992	-69.4824
0.03252	-67.7246	-70.2637	-66.8945	-66.7969	-67.5293	-66.8945	-66.3574	-67.4805	-67.0898	-62.9883	-66.7969	-65.5762	-67.2852	-66.6992	-69.4824
0.03256	-67.7246	-70.2148	-66.8945	-66.8457	-67.4805	-66.9922	-66.3086	-67.4805	-66.9922	-62.9883	-66.8457	-65.5762	-67.2852	-66.6992	-69.5312
0.0326	-67.6758	-70.166	-66.8457	-66.8457	-67.5293	-66.9922	-66.3086	-67.5293	-66.9434	-62.9883	-66.748	-65.5762	-67.2852	-66.748	-69.5312
0.03264	-67.7246	-70.2148	-66.9434	-66.8457	-67.4805	-66.9922	-66.3574	-67.5781	-66.9922	-63.0371	-66.7969	-65.5762	-67.2852	-66.6992	-69.5312
0.03268	-67.6758	-70.2637	-66.8945	-66.8945	-67.4805	-66.9434	-66.4062	-67.4805	-66.9922	-62.9395	-66.8457	-65.5273	-67.3828	-66.6992	-69.5801
0.03272	-67.6758	-70.3125	-66.8945	-66.8945	-67.4316	-66.9922	-66.4062	-67.5781	-66.9922	-62.9395	-66.8457	-65.4785	-67.334	-66.6504	-69.5312
0.03276	-67.6758	-70.3125	-66.8945	-66.8945	-67.4316	-66.9922	-66.3574	-67.5781	-66.9922	-62.9883	-66.7969	-65.5273	-67.334	-66.6504	-69.5312
0.0328	-67.7246	-70.2637	-66.8945	-66.9434	-67.4805	-66.9434	-66.4551	-67.5781	-67.041	-62.9883	-66.7969	-65.5762	-67.3828	-66.6992	-69.5801
0.03284	-67.7246	-70.3125	-66.8945	-66.9434	-67.4316	-66.9434	-66.3574	-67.5781	-67.041	-62.9395	-66.7969	-65.5762	-67.2852	-66.6504	-69.5801
0.03288	-67.7246	-70.3613	-66.9434	-66.8945	-67.4316	-66.9434	-66.4062	-67.627	-67.041	-62.9395	-66.7969	-65.625	-67.334	-66.6016	-69.5312
0.03292	-67.6758	-70.3125	-66.9434	-66.8945	-67.4805	-66.9434	-66.4551	-67.5781	-67.041	-62.9883	-66.7969	-65.5273	-67.334	-66.6504	-69.6289
0.03296	-67.7246	-70.3125	-66.8945	-66.8945	-67.4805	-66.8945	-66.4551	-67.5781	-67.0898	-62.9883	-66.7969	-65.625	-67.2852	-66.6016	-69.5801
0.033	-67.7246	-70.3613	-66.8457	-66.8945	-67.4805	-66.8457	-66.4062	-67.5293	-66.9922	-62.9395	-66.6992	-65.5762	-67.2852	-66.6504	-69.5312
0.03304	-67.7246	-70.3613	-66.8457	-66.8457	-67.4316	-66.9434	-66.4062	-67.5781	-66.9922	-62.8906	-66.7969	-65.5273	-67.2852	-66.6504	-69.5801
0.03308	-67.6758	-70.3613	-66.8945	-66.8457	-67.4316	-66.8457	-66.4062	-67.5781	-67.041	-62.9883	-66.8457	-65.5762	-67.334	-66.6992	-69.6289
0.03312	-67.6758	-70.459	-66.8457	-66.8457	-67.4316	-66.9434	-66.4062	-67.5293	-66.9922	-62.9883	-66.7969	-65.5762	-67.334	-66.748	-69.5801
0.03316	-67.6758	-70.4102	-66.8457	-66.8945	-67.4316	-66.9922	-66.3574	-67.5781	-67.041	-62.9883	-66.748	-65.5762	-67.2852	-66.6992	-69.5801
0.0332	-67.6758	-70.459	-66.8945	-66.8945	-67.4805	-66.9922	-66.3086	-67.5293	-67.041	-62.9395	-66.7969	-65.5762	-67.334	-66.6504	-69.5801
0.03324	-67.7246	-70.4102	-66.8457	-66.8945	-67.4805	-66.9922	-66.3086	-67.4805	-66.9922	-62.8906	-66.748	-65.5762	-67.334	-66.6992	-69.5312
0.03328	-67.7246	-70.4102	-66.8457	-66.8945	-67.4805	-66.8945	-66.4062	-67.5293	-67.041	-62.9395	-66.748	-65.5273	-67.2363	-66.6504	-69.4824
0.03332	-67.7246	-70.459	-66.8457	-66.9434	-67.4316	-66.9434	-66.3574	-67.4805	-66.9922	-62.9883	-66.7969	-65.5762	-67.2852	-66.6992	-69.4824
0.03336	-67.7246	-70.459	-66.8945	-67.041	-67.4805	-66.9922	-66.3574	-67.627	-66.9922	-62.9883	-66.748	-65.5762	-67.2363	-66.6992	-69.5312
0.0334	-67.7734	-70.5078	-66.9434	-66.9922	-67.4805	-66.9434	-66.3574	-67.5781	-67.041	-62.9883	-66.8457	-65.625	-67.2852	-66.6504	-69.4824
0.03344	-67.6758	-70.5078	-66.8945	-67.0898	-67.4805	-66.9434	-66.3086	-67.4805	-66.9922	-62.9395	-66.7969	-65.625	-67.2363	-66.6504	-69.4824
0.03348	-67.627	-70.459	-66.8945	-67.041	-67.3828	-66.9922	-66.4551	-67.5293	-67.041	-62.8906	-66.748	-65.5762	-67.2852	-66.6504	-69.5312
0.03352	-67.627	-70.5078	-66.9434	-67.041	-67.4316	-66.8945	-66.4062	-67.5293	-67.0898	-62.9395	-66.7969	-65.625	-67.334	-66.6504	-69.4824
0.03356	-67.6758	-70.459	-66.8945	-66.9922	-67.4316	-66.9434	-66.4062	-67.5781	-67.041	-62.9395	-66.748	-65.6738	-67.2852	-66.6504	-69.5312
0.0336	-67.6758	-70.5078	-66.8457	-66.9922	-67.4805	-66.9434	-66.4062	-67.5293	-67.041	-62.9883	-66.748	-65.625	-67.2363	-66.6504	-69.5312
0.03364	-67.6758	-70.5078	-66.8457	-67.041	-67.4316	-66.9434	-66.4062	-67.5293	-67.041	-62.9395	-66.6992	-65.625	-67.2852	-66.6016	-69.4824
0.03368	-67.6758	-70.459	-66.8457	-67.041	-67.4805	-66.9434	-66.4062	-67.5293	-67.041	-62.9883	-66.748	-65.625	-67.2363	-66.5527	-69.4824
0.03372	-67.627	-70.5078	-66.8945	-66.9922	-67.4805	-66.9434	-66.3574	-67.5781	-66.9922	-63.0371	-66.8457	-65.6738	-67.2363	-66.5527	-69.4824
0.03376	-67.627	-70.5078	-66.8945	-66.9922	-67.4316	-66.9434	-66.3086	-67.5293	-67.041	-63.0371	-66.8457	-65.625	-67.2363	-66.6016	-69.4824
0.0338	-67.627	-70.5566	-66.8457	-66.9922	-67.4316	-66.9434	-66.3574	-67.5781	-66.9922	-62.9883	-66.7969	-65.6738	-67.2363	-66.6016	-69.4824
0.03384	-67.627	-70.5078	-66.9434	-66.9922	-67.5293	-66.9434	-66.3574	-67.4805	-66.9922	-62.9395	-66.8457	-65.6738	-67.2363	-66.6016	-69.4824
0.03388	-67.627	-70.5566	-66.8945	-66.9922	-67.5293	-66.9922	-66.3574	-67.5293	-67.041	-62.9395	-66.7969	-65.6738	-67.2852	-66.6504	-69.5312
0.03392	-67.627	-70.6055	-66.8945	-66.9922	-67.4316	-66.9922	-66.3574	-67.5293	-66.9434	-62.9395	-66.7969	-65.6738	-67.2852	-66.6016	-69.4824
0.03396	-67.6758	-70.6055	-66.9434	-66.9922	-67.4805	-66.9922	-66.3574	-67.5293	-66.9922	-62.9883	-66.8457	-65.7227	-67.2852	-66.5527	-69.4824
0.034	-67.6758	-70.5566	-66.8945	-66.9434	-67.4805	-66.9434	-66.3574	-67.5293	-67.041	-63.0371	-66.7969	-65.6738	-67.2852	-66.6016	-69.5312
0.03404	-67.6758	-70.6055	-66.9434	-66.8945	-67.4316	-66.8945	-66.3574	-67.5293	-67.041	-63.0371	-66.748	-65.6738	-67.334	-66.6016	-69.4824
0.03408	-67.627	-70.5566	-66.9434	-66.8945	-67.4316	-66.9434	-66.3086	-67.4316	-66.9922	-63.0371	-66.8457	-65.7227	-67.334	-66.6504	-69.4824
0.03412	-67.627	-70.6055	-66.8945	-66.8945	-67.4805	-66.9434	-66.3574	-67.4805	-66.9922	-63.0371	-66.8457	-65.7227	-67.2852	-66.6504	-69.5801
0.03416	-67.6758	-70.6055	-66.9434	-66.8457	-67.4316	-66.9434	-66.3574	-67.5293	-67.0898	-63.0859	-66.8457	-65.7227	-67.2852	-66.6992	-69.4824
0.0342	-67.627	-70.5078	-66.8945	-66.8945	-67.5293	-66.9922	-66.3574	-67.4805	-67.0898	-62.9883	-66.8457	-65.7227	-67.334	-66.6992	-69.5312
0.03424	-67.627	-70.5078	-66.8945	-66.8945	-67.4805	-66.9434	-66.3574	-67.5781	-67.0898	-63.0371	-66.7969	-65.7227	-67.2852	-66.6504	-69.4824
0.03428	-67.627	-70.5566	-66.8945	-66.8945	-67.4805	-66.8945	-66.2598	-67.5293	-67.041	-63.0859	-66.8457	-65.7227	-67.2852	-66.6504	-69.5312
0.03432	-67.627	-70.5566	-66.8945	-66.8457	-67.5293	-66.9434	-66.2598	-67.5781	-66.9922	-63.0371	-66.7969	-65.7715	-67.334	-66.6504	-69.5312
0.03436	-67.5781	-70.5566	-66.9434	-66.8945	-67.4805	-66.9434	-66.3086	-67.5781	-67.041	-63.1348	-66.748	-65.7715	-67.334	-66.6016	-69.5312
0.0344	-67.5781	-70.6055	-66.9434	-66.8945	-67.4805	-66.9922	-66.3086	-67.5293	-66.9922	-63.0859	-66.8457	-65.8691	-67.3828	-66.6504	-69.5312
0.03444	-67.5293	-70.5566	-66.8945	-66.8457	-67.4805	-66.9922	-66.3086	-67.5781	-67.041	-63.0371	-66.748	-65.7715	-67.2852	-66.6504	-69.5312
0.03448	-67.627	-70.6055	-66.8945	-66.9434	-67.4805	-66.9922	-66.2598	-67.5293	-67.041	-63.0371	-66.7969	-65.8203	-67.334	-66.6504	-69.4336
0.03452	-67.627	-70.6543	-66.8945	-66.9922	-67.4805	-66.9922	-66.3086	-67.5293	-66.9922	-63.0371	-66.7969	-65.7715	-67.2852	-66.6504	-69.4824
0.03456	-67.5781	-70.6055	-66.8457	-66.8945	-67.3828	-66.9922	-66.2598	-67.5293	-66.9922	-63.0859	-66.748	-65.7227	-67.2363	-66.6016	-69.5801
0.0346	-67.627	-70.6055	-66.8945	-66.8945	-67.4805	-66.9922	-66.2109	-67.4805	-67.041	-63.0859	-66.7969	-65.7715	-67.334	-66.6504	-69.5801
0.03464	-67.5781	-70.6543	-66.8945	-66.9434	-67.4805	-67.041	-66.2598	-67.4316	-66.9434	-63.0859	-66.748	-65.7227	-67.334	-66.6504	-69.5801
0.03468	-67.627	-70.6543	-66.8945	-66.9434	-67.4805	-67.041	-66.2598	-67.5781	-66.9434	-63.0859	-66.7969	-65.6738	-67.2363	-66.6504	-69.5312
0.03472	-67.5781	-70.6543	-66.8945	-66.9922	-67.4316	-67.0898	-66.2109	-67.5293	-66.9434	-63.0859	-66.8945	-65.6738	-67.334	-66.6504	-69.5801
0.03476	-67.5781	-70.6543	-66.8945	-66.9434	-67.4805	-67.1387	-66.2598	-67.5781	-66.9922	-63.0371	-66.8457	-65.7227	-67.3828	-66.6016	-69.5801
0.0348	-67.627	-70.6543	-66.8945	-66.8945	-67.4316	-67.0898	-66.3086	-67.5293	-66.9922	-63.0859	-66.7969	-65.6738	-67.3828	-66.6016	-69.5312
0.03484	-67.627	-70.6543	-66.8457	-66.9434	-67.4805	-67.041	-66.3574	-67.5781	-66.9922	-63.0859	-66.8457	-65.7715	-67.334	-66.6992	-69.6289
0.03488	-67.627	-70.6055	-66.8457	-66.8945	-67.4805	-67.0898	-66.3086	-67.5293	-66.9922	-63.1348	-66.7969	-65.6738	-67.334	-66.6504	-69.5801
0.03492	-67.627	-70.6543	-66.8945	-66.8457	-67.4805	-67.0898	-66.3086	-67.5293	-67.041	-63.1348	-66.8457	-65.7715	-67.334	-66.6016	-69.5312
0.03496	-67.5781	-70.6055	-66.8945	-66.8945	-67.4805	-67.0898	-66.2598	-67.5293	-67.041	-63.0859	-66.7969	-65.8203	-67.334	-66.6504	-69.5312
0.035	-67.5781	-70.6055	-66.8945	-66.8945	-67.4805	-67.0898	-66.3086	-67.5293	-67.041	-63.1348	-66.8457	-65.7715	-67.334	-66.6504	-69.5312
0.03504	-67.627	-70.6543	-66.9434	-66.8945	-67.5781	-67.041	-66.2598	-67.5293	-67.041	-63.1348	-66.8457	-65.7227	-67.334	-66.6016	-69.5312
0.03508	-67.6758	-70.6055	-66.8945	-66.8457	-67.5781	-67.041	-66.3574	-67.5293	-66.9922	-63.0859	-66.748	-65.7715	-67.334	-66.6504	-69.5312
0.03512	-67.6758	-70.6543	-66.8457	-66.8945	-67.5293	-67.0898	-66.2598	-67.5781	-66.9922	-63.1836	-66.748	-65.8203	-67.334	-66.6504	-69.5312
0.03516	-67.6758	-70.6543	-66.8945	-66.8945	-67.5781	-67.041	-66.2598	-67.5781	-66.9922	-63.1348	-66.8457	-65.7715	-67.334	-66.6504	-69.5801
0.0352	-67.6758	-70.6543	-66.9922	-66.7969	-67.627	-67.0898	-66.3086	-67.5781	-67.041	-63.1836	-66.748	-65.7715	-67.334	-66.6504	-69.5801
0.03524	-67.6758	-70.7031	-66.9434	-66.8457	-67.5293	-67.041	-66.2598	-67.5781	-66.9922	-63.1836	-66.748	-65.8203	-67.334	-66.6016	-69.5801
0.03528	-67.627	-70.7031	-66.9434	-66.8457	-67.5781	-67.0898	-66.3574	-67.5781	-66.9434	-63.0859	-66.748	-65.8203	-67.2852	-66.6504	-69.5801
0.03532	-67.6758	-70.7031	-66.8945	-66.7969	-67.4805	-67.1387	-66.2598	-67.5781	-66.9922	-63.1348	-66.6992	-65.7715	-67.334	-66.5527	-69.6289
0.03536	-67.6758	-70.752	-66.9434	-66.8457	-67.5293	-67.1387	-66.2109	-67.4805	-66.9922	-63.1348	-66.7969	-65.8203	-67.3828	-66.6016	-69.6289
0.0354	-67.627	-70.6543	-66.8945	-66.8945	-67.5781	-67.1387	-66.2598	-67.5781	-66.9922	-63.1348	-66.7969	-65.8203	-67.4316	-66.6992	-69.6777
0.03544	-67.6758	-70.7031	-66.8945	-66.8945	-67.5293	-67.041	-66.2598	-67.5781	-66.9434	-63.1348	-66.7969	-65.8203	-67.3828	-66.6016	-69.7266
0.03548	-67.6758	-70.7031	-66.8945	-66.8945	-67.5781	-67.0898	-66.2109	-67.4805	-66.9434	-63.1348	-66.748	-65.7715	-67.4316	-66.6016	-69.6289
0.03552	-67.5781	-70.6543	-66.8945	-66.8945	-67.5781	-67.1875	-66.2109	-67.5781	-66.9922	-63.1836	-66.748	-65.8203	-67.3828	-66.6504	-69.6777
0.03556	-67.5781	-70.6543	-66.8457	-66.8945	-67.5293	-67.1387	-66.2109	-67.5293	-66.8945	-63.1348	-66.748	-65.8203	-67.3828	-66.6504	-69.6777
0.0356	-67.627	-70.6543	-66.8945	-66.8945	-67.5293	-67.1387	-66.2109	-67.4805	-66.8457	-63.1836	-66.748	-65.8203	-67.4316	-66.6992	-69.7266
0.03564	-67.627	-70.6543	-66.8457	-66.8457	-67.5293	-67.1875	-66.1621	-67.4805	-66.8945	-63.1836	-66.6992	-65.8691	-67.3828	-66.6504	-69.7266
0.03568	-67.6758	-70.6055	-66.8457	-66.8945	-67.5781	-67.1387	-66.1621	-67.4805	-66.9434	-63.1348	-66.7969	-65.8691	-67.3828	-66.6992	-69.6777
0.03572	-67.627	-70.6055	-66.7969	-66.8457	-67.5781	-67.1875	-66.2109	-67.4805	-66.8945	-63.0859	-66.6992	-65.8203	-67.334	-66.748	-69.7754
0.03576	-67.627	-70.7031	-66.7969	-66.9434	-67.5293	-67.1387	-66.2109	-67.5293	-66.8945	-63.1836	-66.748	-65.8203	-67.334	-66.6992	-69.7266
0.0358	-67.5781	-70.6543	-66.8945	-66.9434	-67.4805	-67.1875	-66.2109	-67.5781	-66.8945	-63.1348	-66.6992	-65.7715	-67.334	-66.6992	-69.5801
0.03584	-67.5781	-70.6055	-66.8457	-66.9434	-67.4805	-67.1875	-66.2109	-67.5781	-66.8945	-63.1836	-66.6504	-65.7227	-67.334	-66.748	-69.6289
0.03588	-67.5781	-70.6543	-66.8945	-66.9434	-67.4805	-67.1875	-66.2598	-67.5293	-66.8945	-63.1836	-66.748	-65.7715	-67.4316	-66.6992	-69.5801
0.03592	-67.5781	-70.6543	-66.8945	-66.8457	-67.5781	-67.1875	-66.2598	-67.5293	-66.7969	-63.1836	-66.748	-65.7715	-67.4316	-66.6992	-69.6289
0.03596	-67.627	-70.6543	-66.8457	-66.7969	-67.5781	-67.2363	-66.2598	-67.5293	-66.8457	-63.1348	-66.748	-65.7715	-67.4316	-66.6992	-69.5801
0.036	-67.627	-70.6543	-66.8945	-66.8945	-67.5781	-67.1875	-66.2109	-67.5781	-66.8457	-63.1836	-66.7969	-65.7715	-67.3828	-66.6992	-69.5801
0.03604	-67.627	-70.6543	-66.8457	-66.8945	-67.627	-67.1875	-66.2598	-67.5781	-66.8457	-63.1348	-66.748	-65.8203	-67.4316	-66.748	-69.5801
0.03608	-67.627	-70.7031	-66.8945	-66.8945	-67.5293	-67.1875	-66.1621	-67.627	-66.8945	-63.1348	-66.7969	-65.8203	-67.4805	-66.748	-69.5801
0.03612	-67.6758	-70.6543	-66.8457	-66.9434	-67.627	-67.1387	-66.1621	-67.5781	-66.8945	-63.1348	-66.7969	-65.7227	-67.4316	-66.6992	-69.5312
0.03616	-67.6758	-70.7031	-66.7969	-66.9434	-67.6758	-67.1387	-66.2109	-67.627	-66.8945	-63.1836	-66.748	-65.7715	-67.4316	-66.748	-69.5312
0.0362	-67.627	-70.752	-66.7969	-66.9434	-67.627	-67.1387	-66.1621	-67.7246	-66.8457	-63.1836	-66.7969	-65.7715	-67.4316	-66.6992	-69.5312
0.03624	-67.6758	-70.752	-66.8457	-66.8945	-67.627	-67.1387	-66.1621	-67.627	-66.8945	-63.1348	-66.748	-65.8203	-67.4316	-66.748	-69.5312
0.03628	-67.6758	-70.7031	-66.8945	-66.8457	-67.627	-67.1875	-66.1621	-67.627	-66.9922	-63.1348	-66.6992	-65.8203	-67.3828	-66.6992	-69.5312
0.03632	-67.627	-70.7031	-66.8945	-66.9434	-67.627	-67.1387	-66.2109	-67.6758	-66.9922	-63.1836	-66.7969	-65.8203	-67.4316	-66.748	-69.5312
0.03636	-67.627	-70.8008	-66.8457	-66.9434	-67.6758	-67.1387	-66.2109	-67.5781	-66.9434	-63.1836	-66.8457	-65.7715	-67.4316	-66.748	-69.5312
0.0364	-67.627	-70.752	-66.7969	-66.8457	-67.6758	-67.1387	-66.2109	-67.627	-66.8945	-63.1836	-66.8457	-65.8203	-67.3828	-66.6992	-69.4824
0.03644	-67.6758	-70.752	-66.748	-66.8457	-67.5781	-67.0898	-66.2598	-67.5781	-66.9434	-63.1836	-66.748	-65.8203	-67.3828	-66.6992	-69.4824
0.03648	-67.627	-70.7031	-66.8945	-66.8945	-67.5781	-67.1875	-66.2598	-67.627	-66.9922	-63.1348	-66.748	-65.8203	-67.4316	-66.6992	-69.5312
0.03652	-67.5781	-70.7031	-66.8457	-66.8945	-67.5781	-67.1387	-66.2598	-67.627	-66.9922	-63.2324	-66.748	-65.8203	-67.3828	-66.6992	-69.5312
0.03656	-67.5781	-70.6543	-66.8457	-66.9434	-67.5781	-67.1875	-66.2109	-67.627	-66.9434	-63.2324	-66.8457	-65.8203	-67.4316	-66.6992	-69.5312
0.0366	-67.5781	-70.7031	-66.7969	-66.8945	-67.5293	-67.1875	-66.2598	-67.5781	-66.9922	-63.1836	-66.8457	-65.8203	-67.334	-66.6992	-69.5801
0.03664	-67.5781	-70.7031	-66.8457	-66.8945	-67.5781	-67.0898	-66.2598	-67.5781	-66.9922	-63.2324	-66.8457	-65.8203	-67.3828	-66.6992	-69.5801
0.03668	-67.5781	-70.752	-66.8457	-66.9434	-67.5781	-67.1387	-66.2109	-67.5781	-66.9434	-63.2324	-66.7969	-65.7715	-67.3828	-66.6992	-69.5801
0.03672	-67.5781	-70.7031	-66.7969	-66.8457	-67.5293	-67.1875	-66.2109	-67.5293	-66.9922	-63.1836	-66.748	-65.8203	-67.3828	-66.6992	-69.6289
0.03676	-67.5781	-70.7031	-66.8457	-66.8945	-67.5781	-67.0898	-66.2109	-67.5781	-66.9922	-63.1836	-66.7969	-65.8203	-67.3828	-66.6992	-69.5801
0.0368	-67.5781	-70.6543	-66.7969	-66.8945	-67.5293	-67.1387	-66.1621	-67.627	-66.9922	-63.1348	-66.7969	-65.8203	-67.4316	-66.6504	-69.5801
0.03684	-67.5781	-70.6055	-66.8457	-66.8945	-67.5293	-67.1387	-66.2109	-67.5781	-67.041	-63.0859	-66.7969	-65.7715	-67.3828	-66.6016	-69.5801
0.03688	-67.5781	-70.6055	-66.8457	-66.8457	-67.4805	-67.1875	-66.2598	-67.5781	-66.9922	-63.0859	-66.8457	-65.8691	-67.3828	-66.6016	-69.5312
0.03692	-67.5293	-70.5566	-66.8457	-66.8457	-67.4805	-67.1875	-66.2598	-67.627	-66.9922	-63.1836	-66.8945	-65.8203	-67.334	-66.6504	-69.5312
0.03696	-67.5781	-70.6055	-66.7969	-66.8457	-67.4805	-67.1387	-66.2109	-67.627	-66.9434	-63.1348	-66.9434	-65.7715	-67.334	-66.6504	-69.5312
0.037	-67.5781	-70.5566	-66.7969	-66.9434	-67.5293	-67.1875	-66.2598	-67.627	-66.9434	-63.1836	-66.8945	-65.7715	-67.2852	-66.6504	-69.5312
0.03704	-67.627	-70.6055	-66.7969	-66.8457	-67.5781	-67.1875	-66.2598	-67.627	-66.9922	-63.1348	-66.8457	-65.7715	-67.2363	-66.6016	-69.5801
0.03708	-67.5293	-70.6055	-66.8457	-66.9434	-67.5781	-67.2363	-66.2598	-67.5781	-66.9922	-63.1348	-66.8945	-65.8203	-67.2852	-66.6016	-69.5801
0.03712	-67.5781	-70.5566	-66.8457	-66.9434	-67.5781	-67.2852	-66.2109	-67.627	-66.9434	-63.1348	-66.8457	-65.7715	-67.2852	-66.6504	-69.5312
0.03716	-67.627	-70.6055	-66.7969	-66.8945	-67.5293	-67.334	-66.2109	-67.6758	-66.9922	-63.1348	-66.8457	-65.7227	-67.2363	-66.6504	-69.5312
0.0372	-67.627	-70.6055	-66.8457	-66.8945	-67.5781	-67.2363	-66.2109	-67.627	-66.8945	-63.1836	-66.8457	-65.8203	-67.2852	-66.6016	-69.5312
0.03724	-67.627	-70.5566	-66.8457	-66.8945	-67.5781	-67.2852	-66.2109	-67.6758	-66.8945	-63.1836	-66.8457	-65.8691	-67.2852	-66.6016	-69.5312
0.03728	-67.627	-70.5078	-66.8457	-66.8457	-67.5293	-67.2363	-66.1621	-67.627	-66.9922	-63.1348	-66.7969	-65.8203	-67.2852	-66.6016	-69.5801
0.03732	-67.627	-70.5078	-66.8457	-66.8457	-67.4805	-67.2852	-66.2109	-67.5781	-66.9434	-63.1348	-66.8457	-65.8691	-67.2852	-66.6016	-69.5801
0.03736	-67.5781	-70.5566	-66.7969	-66.8457	-67.5781	-67.334	-66.2109	-67.627	-66.9434	-63.1836	-66.8457	-65.7715	-67.2363	-66.6016	-69.5801
0.0374	-67.627	-70.5566	-66.8457	-66.7969	-67.5293	-67.2363	-66.2598	-67.627	-66.9434	-63.2324	-66.7969	-65.8203	-67.2852	-66.6504	-69.5312
0.03744	-67.5781	-70.5566	-66.8945	-66.8945	-67.5781	-67.1875	-66.2109	-67.627	-66.9434	-63.1836	-66.7969	-65.8203	-67.2852	-66.6992	-69.5312
0.03748	-67.5781	-70.5078	-66.8457	-66.8457	-67.5781	-67.2852	-66.2109	-67.6758	-66.8945	-63.1836	-66.7969	-65.7715	-67.2363	-66.6504	-69.5312
0.03752	-67.5293	-70.459	-66.8457	-66.8945	-67.5293	-67.334	-66.2598	-67.627	-66.8457	-63.2812	-66.8457	-65.918	-67.2363	-66.6504	-69.4824
0.03756	-67.5293	-70.459	-66.8945	-66.9434	-67.5781	-67.2852	-66.2598	-67.5781	-66.8457	-63.1836	-66.7969	-65.8691	-67.2852	-66.6016	-69.4824
0.0376	-67.5781	-70.459	-66.8457	-66.8945	-67.5293	-67.334	-66.1621	-67.627	-66.8945	-63.1836	-66.6992	-65.8203	-67.2852	-66.6016	-69.4824
0.03764	-67.5293	-70.459	-66.8457	-66.8945	-67.627	-67.3828	-66.2109	-67.627	-66.8457	-63.1836	-66.748	-65.8203	-67.2363	-66.6504	-69.4336
0.03768	-67.5781	-70.5078	-66.8457	-66.8457	-67.627	-67.334	-66.3086	-67.6758	-66.9434	-63.2812	-66.7969	-65.8203	-67.2363	-66.6016	-69.4336
0.03772	-67.627	-70.5078	-66.8457	-66.9434	-67.5293	-67.334	-66.2109	-67.6758	-66.9434	-63.3301	-66.7969	-65.8203	-67.334	-66.5527	-69.3848
0.03776	-67.627	-70.5078	-66.8945	-66.9434	-67.5781	-67.3828	-66.1621	-67.6758	-66.9434	-63.3301	-66.8457	-65.8691	-67.334	-66.6016	-69.3848
0.0378	-67.5781	-70.459	-66.8457	-66.8457	-67.5781	-67.4316	-66.2109	-67.627	-66.8945	-63.3301	-66.8457	-65.8691	-67.2852	-66.6504	-69.4336
0.03784	-67.5781	-70.5078	-66.7969	-66.8945	-67.5781	-67.3828	-66.1621	-67.627	-66.8945	-63.3301	-66.7969	-65.918	-67.3828	-66.6016	-69.3848
0.03788	-67.5781	-70.5078	-66.7969	-66.9434	-67.5781	-67.334	-66.2109	-67.5781	-66.8945	-63.3301	-66.748	-65.8691	-67.3828	-66.6504	-69.3848
0.03792	-67.5781	-70.5078	-66.7969	-66.8945	-67.5293	-67.334	-66.2598	-67.627	-66.9434	-63.3301	-66.748	-65.8203	-67.334	-66.6992	-69.3848
0.03796	-67.5781	-70.5078	-66.8457	-66.8457	-67.5293	-67.3828	-66.2109	-67.5781	-66.8945	-63.3301	-66.7969	-65.918	-67.334	-66.6504	-69.3848
0.038	-67.5781	-70.5078	-66.8457	-66.8457	-67.5781	-67.3828	-66.1621	-67.6758	-66.9434	-63.2812	-66.748	-65.8691	-67.334	-66.6504	-69.3848
0.03804	-67.5781	-70.459	-66.8457	-66.8457	-67.5293	-67.2852	-66.1133	-67.627	-66.9922	-63.2812	-66.748	-65.8691	-67.2852	-66.6992	-69.3848
0.03808	-67.4805	-70.459	-66.7969	-66.8457	-67.5781	-67.334	-66.2109	-67.627	-66.8945	-63.3301	-66.8457	-65.8691	-67.2852	-66.748	-69.3359
0.03812	-67.5293	-70.5078	-66.8457	-66.8457	-67.5293	-67.3828	-66.1621	-67.627	-66.9434	-63.2812	-66.7969	-65.8203	-67.2852	-66.748	-69.3359
0.03816	-67.5781	-70.5566	-66.8457	-66.8457	-67.5293	-67.334	-66.1621	-67.5781	-66.9922	-63.2812	-66.8457	-65.8691	-67.2852	-66.6504	-69.3848
0.0382	-67.5781	-70.459	-66.7969	-66.8457	-67.5293	-67.334	-66.1133	-67.5293	-66.9922	-63.2324	-66.7969	-65.8203	-67.334	-66.748	-69.3848
0.03824	-67.5293	-70.5078	-66.7969	-66.8457	-67.5293	-67.2852	-66.2109	-67.5781	-66.9922	-63.2812	-66.7969	-65.8203	-67.2852	-66.748	-69.3359
0.03828	-67.5293	-70.459	-66.7969	-66.8945	-67.5293	-67.1875	-66.1621	-67.5781	-66.9922	-63.2812	-66.8457	-65.8203	-67.2852	-66.6992	-69.3359
0.03832	-67.4805	-70.5078	-66.8945	-66.8457	-67.5293	-67.2363	-66.1621	-67.5781	-66.9922	-63.2324	-66.748	-65.8691	-67.2852	-66.6992	-69.3848
0.03836	-67.5293	-70.5566	-66.7969	-66.8457	-67.5293	-67.1875	-66.1621	-67.5293	-66.9922	-63.2812	-66.7969	-65.8203	-67.2363	-66.6992	-69.3848
0.0384	-67.5293	-70.5078	-66.8457	-66.8945	-67.5781	-67.1387	-66.2109	-67.5781	-67.041	-63.2812	-66.8945	-65.7715	-67.2363	-66.748	-69.3359
0.03844	-67.5293	-70.5566	-66.8457	-66.8945	-67.5781	-67.041	-66.2598	-67.6758	-66.9922	-63.2812	-66.8457	-65.7715	-67.2363	-66.748	-69.3359
0.03848	-67.5293	-70.5566	-66.8945	-66.8945	-67.5781	-67.0898	-66.1133	-67.627	-66.9922	-63.3301	-66.7969	-65.7715	-67.2363	-66.6992	-69.3848
0.03852	-67.4805	-70.5566	-66.8457	-66.9434	-67.627	-67.0898	-66.2109	-67.5781	-66.9434	-63.3301	-66.7969	-65.7715	-67.1875	-66.6992	-69.3359
0.03856	-67.4316	-70.5566	-66.8457	-66.9434	-67.5781	-67.041	-66.1621	-67.5781	-66.9922	-63.3301	-66.748	-65.7715	-67.1875	-66.6992	-69.2871
0.0386	-67.4805	-70.5078	-66.8945	-66.9434	-67.5293	-66.9434	-66.1621	-67.627	-66.9922	-63.3789	-66.8457	-65.8203	-67.1875	-66.748	-69.3359
0.03864	-67.5293	-70.459	-66.8945	-66.9434	-67.5781	-66.9922	-66.2109	-67.627	-66.9434	-63.2812	-66.748	-65.7715	-67.2363	-66.6992	-69.3848
0.03868	-67.5293	-70.5078	-66.8945	-66.8945	-67.5293	-66.9922	-66.2109	-67.5781	-66.9922	-63.3301	-66.7969	-65.7227	-67.1875	-66.6992	-69.3359
0.03872	-67.4805	-70.5078	-66.9434	-66.8945	-67.5293	-66.9434	-66.2598	-67.627	-66.8945	-63.2812	-66.8457	-65.7715	-67.2363	-66.6992	-69.2383
0.03876	-67.5293	-70.459	-66.9434	-66.8457	-67.5293	-66.9434	-66.2598	-67.627	-66.8945	-63.2324	-66.8457	-65.7227	-67.1875	-66.6992	-69.2383
0.0388	-67.4805	-70.5566	-66.9434	-66.8945	-67.5781	-66.9434	-66.1621	-67.6758	-66.9434	-63.1836	-66.8945	-65.7715	-67.1875	-66.6504	-69.2383
0.03884	-67.5293	-70.5566	-66.9434	-66.9434	-67.627	-66.9434	-66.1621	-67.627	-66.8945	-63.1836	-66.8945	-65.8203	-67.1875	-66.6992	-69.2383
0.03888	-67.5781	-70.5566	-66.8945	-66.8457	-67.5781	-66.8457	-66.2598	-67.627	-66.8945	-63.2324	-66.8457	-65.7715	-67.1387	-66.6992	-69.2383
0.03892	-67.5781	-70.5078	-66.8945	-66.9434	-67.5781	-66.8457	-66.2109	-67.627	-66.8457	-63.2324	-66.8457	-65.8203	-67.1387	-66.6992	-69.2871
0.03896	-67.5293	-70.5078	-66.8457	-66.9434	-67.627	-66.7969	-66.1621	-67.627	-66.8945	-63.1836	-66.8945	-65.7715	-67.1387	-66.6504	-69.3359
0.039	-67.5781	-70.5566	-66.8945	-66.8945	-67.5781	-66.748	-66.2109	-67.627	-66.9434	-63.2324	-66.8457	-65.8203	-67.0898	-66.6992	-69.2383
0.03904	-67.5781	-70.6055	-66.8945	-66.8945	-67.5781	-66.748	-66.1621	-67.627	-66.8945	-63.2324	-66.8457	-65.8203	-67.1875	-66.7969	-69.1895
0.03908	-67.4805	-70.5566	-66.7969	-66.8945	-67.627	-66.7969	-66.2598	-67.627	-66.8945	-63.1836	-66.7969	-65.8203	-67.0898	-66.7969	-69.2871
0.03912	-67.4805	-70.6055	-66.8457	-66.9434	-67.5781	-66.748	-66.1621	-67.5781	-66.8945	-63.2324	-66.8945	-65.7227	-67.0898	-66.7969	-69.2871
0.03916	-67.5781	-70.6055	-66.8457	-66.8945	-67.5781	-66.748	-66.1133	-67.5293	-66.9434	-63.1836	-66.8945	-65.7715	-67.1875	-66.7969	-69.1895
0.0392	-67.5781	-70.5078	-66.8457	-66.8457	-67.5781	-66.748	-66.1621	-67.627	-66.9922	-63.1836	-66.8457	-65.7227	-67.1387	-66.6992	-69.2383
0.03924	-67.5781	-70.5566	-66.8945	-66.8457	-67.5781	-66.748	-66.1133	-67.5781	-66.9922	-63.2324	-66.8945	-65.7715	-67.0898	-66.6504	-69.2383
0.03928	-67.4805	-70.5078	-66.7969	-66.8945	-67.627	-66.6992	-66.1133	-67.5781	-66.9434	-63.2324	-66.8457	-65.7227	-67.1387	-66.6504	-69.2871
0.03932	-67.627	-70.5566	-66.7969	-66.8457	-67.5781	-66.748	-66.1621	-67.5781	-66.9922	-63.1836	-66.8457	-65.7227	-67.1387	-66.6992	-69.2383
0.03936	-67.627	-70.6055	-66.8457	-66.8457	-67.5781	-66.6992	-66.1621	-67.627	-66.9922	-63.1836	-66.9434	-65.7227	-67.1387	-66.6992	-69.2383
0.0394	-67.5781	-70.5566	-66.8457	-66.8945	-67.5781	-66.748	-66.1133	-67.5781	-66.9922	-63.1348	-66.8457	-65.7715	-67.041	-66.6504	-69.1895
0.03944	-67.5781	-70.5566	-66.8457	-66.8457	-67.5293	-66.6504	-66.1133	-67.5781	-66.9922	-63.1836	-66.9434	-65.7715	-67.041	-66.6016	-69.1895
0.03948	-67.5781	-70.5566	-66.8945	-66.8457	-67.5293	-66.6992	-66.1133	-67.627	-66.9434	-63.0859	-66.8945	-65.8203	-67.0898	-66.6504	-69.2871
0.03952	-67.627	-70.6055	-66.8457	-66.8945	-67.5781	-66.6992	-66.1133	-67.7246	-66.9434	-63.1348	-66.8945	-65.7227	-67.0898	-66.6504	-69.3848
0.03956	-67.5781	-70.6543	-66.8457	-66.7969	-67.5781	-66.5527	-66.0645	-67.7246	-66.9922	-63.1836	-66.8457	-65.7715	-67.041	-66.6504	-69.3359
0.0396	-67.5781	-70.5566	-66.8945	-66.8945	-67.5293	-66.6504	-66.0645	-67.6758	-66.8945	-63.0859	-66.8457	-65.7715	-67.0898	-66.6504	-69.3359
0.03964	-67.627	-70.5078	-66.8945	-66.8945	-67.5293	-66.6504	-66.1133	-67.6758	-66.9434	-63.1348	-66.8457	-65.7715	-67.0898	-66.6016	-69.2871
0.03968	-67.627	-70.5078	-66.8945	-66.8945	-67.627	-66.6504	-66.1133	-67.6758	-66.9434	-63.1348	-66.8945	-65.8203	-67.1387	-66.6504	-69.2871
0.03972	-67.5781	-70.459	-66.8945	-66.8945	-67.5781	-66.6016	-66.1621	-67.627	-66.9434	-63.1836	-66.8457	-65.8203	-67.1387	-66.6016	-69.3359
0.03976	-67.5781	-70.4102	-66.9434	-66.8945	-67.5781	-66.6016	-66.0645	-67.6758	-66.9922	-63.1348	-66.7969	-65.8203	-67.1387	-66.6016	-69.3359
0.0398	-67.5781	-70.4102	-66.9922	-66.9434	-67.5293	-66.6016	-66.1133	-67.627	-66.8945	-63.1836	-66.8457	-65.8203	-67.1387	-66.6504	-69.3359
0.03984	-67.5781	-70.4102	-66.9434	-66.8945	-67.5781	-66.6016	-66.0645	-67.6758	-66.9434	-63.1836	-66.7969	-65.8203	-67.0898	-66.6992	-69.3848
0.03988	-67.627	-70.459	-66.9434	-66.9434	-67.5293	-66.5527	-66.0645	-67.6758	-66.9922	-63.1836	-66.7969	-65.7715	-67.1387	-66.6992	-69.3848
0.03992	-67.627	-70.4102	-66.9434	-66.9922	-67.5781	-66.5527	-66.0645	-67.6758	-66.9434	-63.1836	-66.7969	-65.8203	-67.0898	-66.748	-69.4336
0.03996	-67.6758	-70.4102	-66.9434	-66.8945	-67.5293	-66.6016	-66.1621	-67.6758	-66.8945	-63.2324	-66.7969	-65.7715	-67.0898	-66.748	-69.3848
0.04	-67.6758	-70.4102	-66.9434	-66.9434	-67.5781	-66.5039	-66.1133	-67.6758	-66.8457	-63.2812	-66.8457	-65.8203	-67.0898	-66.6992	-69.3359
0.04004	-67.5781	-70.3125	-66.8945	-66.9434	-67.5781	-66.6016	-66.0645	-67.627	-66.8945	-63.3301	-66.8457	-65.8203	-67.1387	-66.6992	-69.3359
0.04008	-67.5781	-70.3125	-66.9434	-66.9434	-67.5293	-66.5527	-66.0645	-67.627	-66.9434	-63.2812	-66.8457	-65.8203	-67.1387	-66.6992	-69.3359
0.04012	-67.6758	-70.3613	-66.9922	-66.9434	-67.5293	-66.5039	-66.1133	-67.6758	-66.9434	-63.3301	-66.7969	-65.8203	-67.1875	-66.6992	-69.3359
0.04016	-67.627	-70.3613	-66.9434	-66.8945	-67.5293	-66.5527	-66.1133	-67.7246	-66.8945	-63.2812	-66.6992	-65.8203	-67.1387	-66.6504	-69.4336
0.0402	-67.6758	-70.2637	-66.9434	-66.9922	-67.5781	-66.5039	-66.0645	-67.7246	-66.9434	-63.3301	-66.748	-65.7715	-67.1875	-66.6504	-69.4336
0.04024	-67.7246	-70.2637	-66.9922	-66.9922	-67.5781	-66.5039	-66.0645	-67.6758	-66.9434	-63.3301	-66.7969	-65.8691	-67.1875	-66.6992	-69.4824
0.04028	-67.7246	-70.2148	-66.9434	-66.9922	-67.4805	-66.5039	-66.0645	-67.6758	-66.9434	-63.2812	-66.7969	-65.8203	-67.1875	-66.6992	-69.4824
0.04032	-67.6758	-70.2637	-66.9434	-66.9434	-67.5293	-66.5527	-66.0645	-67.627	-66.9434	-63.2812	-66.7969	-65.8691	-67.2363	-66.6992	-69.4336
0.04036	-67.627	-70.2637	-66.8945	-66.9922	-67.5293	-66.5039	-66.0645	-67.6758	-66.8945	-63.2324	-66.7969	-65.8203	-67.2363	-66.6992	-69.4824
0.0404	-67.627	-70.2148	-66.8945	-66.8945	-67.4805	-66.4551	-66.1133	-67.7246	-66.9434	-63.2812	-66.748	-65.8691	-67.1875	-66.748	-69.3848
0.04044	-67.7246	-70.1172	-66.9434	-66.9434	-67.4805	-66.4551	-66.1133	-67.6758	-66.8945	-63.2324	-66.748	-65.8203	-67.1875	-66.6992	-69.3848
0.04048	-67.7246	-70.1172	-66.8457	-66.9922	-67.5293	-66.4551	-66.1621	-67.627	-66.8945	-63.2324	-66.748	-65.8203	-67.1875	-66.6992	-69.4824
0.04052	-67.7734	-70.1172	-66.8945	-66.9922	-67.5293	-66.4551	-66.0645	-67.5781	-66.9922	-63.3789	-66.7969	-65.8203	-67.1387	-66.6504	-69.4336
0.04056	-67.7246	-70.1172	-66.9434	-66.9922	-67.4805	-66.4551	-66.1133	-67.627	-66.9434	-63.3301	-66.8457	-65.8203	-67.2363	-66.6992	-69.4336
0.0406	-67.7246	-70.1172	-66.9434	-66.9922	-67.3828	-66.3574	-66.1133	-67.627	-66.9434	-63.2812	-66.7969	-65.7227	-67.1875	-66.6504	-69.4824
0.04064	-67.7246	-70.0684	-66.8945	-66.9922	-67.4316	-66.3574	-66.1133	-67.6758	-66.9922	-63.2812	-66.8457	-65.8203	-67.2363	-66.6992	-69.4824
0.04068	-67.7246	-70.0684	-66.8945	-66.9434	-67.4805	-66.3574	-66.1133	-67.627	-66.9922	-63.2812	-66.8457	-65.8203	-67.2852	-66.6504	-69.4824
0.04072	-67.7246	-70.1172	-66.9434	-66.9922	-67.5293	-66.3574	-66.1133	-67.627	-66.9922	-63.3301	-66.8457	-65.7227	-67.2852	-66.6504	-69.4824
0.04076	-67.7734	-70.0684	-66.9922	-66.9434	-67.5781	-66.3574	-66.0645	-67.6758	-66.9434	-63.3301	-66.8457	-65.8203	-67.2852	-66.6504	-69.4824
0.0408	-67.8223	-70.0684	-66.9922	-66.9434	-67.4805	-66.3574	-66.1133	-67.627	-66.8945	-63.2812	-66.8945	-65.8203	-67.2852	-66.6992	-69.4824
0.04084	-67.8711	-70.0195	-66.9922	-66.9922	-67.4316	-66.3574	-66.1133	-67.6758	-66.9922	-63.2812	-66.8457	-65.8691	-67.1875	-66.6504	-69.4336
0.04088	-67.7734	-70.0195	-66.8945	-66.9434	-67.5293	-66.3086	-66.0645	-67.6758	-66.9434	-63.3301	-66.7969	-65.7715	-67.2852	-66.6504	-69.4824
0.04092	-67.7734	-70.0195	-66.8945	-66.9434	-67.5293	-66.3574	-66.1133	-67.6758	-66.8945	-63.3301	-66.8457	-65.7715	-67.2852	-66.6504	-69.4824
0.04096	-67.8223	-70.0195	-66.9434	-66.9434	-67.5293	-66.3574	-66.0645	-67.627	-66.9922	-63.3789	-66.8457	-65.7715	-67.2852	-66.6992	-69.4824
0.041	-67.8223	-70.0195	-67.041	-66.9922	-67.5293	-66.3086	-66.1133	-67.627	-66.9434	-63.3301	-66.8945	-65.8203	-67.2363	-66.6992	-69.4824
0.04104	-67.8223	-70.0684	-66.9922	-66.8945	-67.4805	-66.3086	-66.1133	-67.5781	-66.8945	-63.3301	-66.7969	-65.7715	-67.2363	-66.6992	-69.4336
0.04108	-67.8223	-70.0195	-66.9922	-66.9922	-67.5293	-66.2598	-66.0156	-67.627	-66.9434	-63.3789	-66.8457	-65.8203	-67.2363	-66.6504	-69.4336
0.04112	-67.8223	-70.0684	-66.9922	-66.9434	-67.5781	-66.4062	-66.0645	-67.5293	-66.9434	-63.3789	-66.748	-65.7715	-67.2852	-66.6504	-69.4336
0.04116	-67.8711	-70.0195	-66.9922	-66.9922	-67.5293	-66.3574	-66.1133	-67.5781	-66.9434	-63.4277	-66.7969	-65.7715	-67.2363	-66.6016	-69.4824
0.0412	-67.8223	-70.0195	-66.9922	-66.9922	-67.5781	-66.3086	-66.1133	-67.5293	-66.9434	-63.3789	-66.7969	-65.7715	-67.2852	-66.6504	-69.4336
0.04124	-67.8711	-70.0195	-66.9922	-66.9434	-67.627	-66.3574	-66.1133	-67.627	-66.9434	-63.3789	-66.7969	-65.7715	-67.2363	-66.6504	-69.5312
0.04128	-67.8711	-70.0684	-66.9922	-66.9922	-67.627	-66.2598	-66.1133	-67.5781	-66.9434	-63.4766	-66.7969	-65.8203	-67.2363	-66.6504	-69.5801
0.04132	-67.7734	-70.0684	-66.9922	-67.041	-67.5781	-66.3086	-66.1133	-67.5781	-66.9434	-63.3789	-66.748	-65.8203	-67.334	-66.6992	-69.5801
0.04136	-67.8223	-69.9707	-66.8457	-66.9922	-67.5781	-66.3086	-66.1621	-67.5781	-66.9434	-63.3789	-66.748	-65.8203	-67.2852	-66.6016	-69.4824
0.0414	-67.8711	-70.0684	-66.9434	-66.9922	-67.5781	-66.3086	-66.0156	-67.627	-66.9434	-63.3789	-66.748	-65.7715	-67.2363	-66.6992	-69.4824
0.04144	-67.8223	-70.0684	-66.9434	-66.9922	-67.5781	-66.3086	-66.1133	-67.627	-66.8945	-63.4277	-66.7969	-65.7715	-67.2852	-66.6992	-69.5312
0.04148	-67.8711	-70.0195	-66.8945	-66.9922	-67.5293	-66.3086	-66.1133	-67.6758	-66.9434	-63.4277	-66.8457	-65.7715	-67.2363	-66.6504	-69.5312
0.04152	-67.8711	-70.0195	-66.9922	-66.9922	-67.5293	-66.2598	-66.0645	-67.627	-66.9922	-63.4277	-66.7969	-65.8203	-67.2363	-66.748	-69.5801
0.04156	-67.8711	-70.0195	-66.9922	-66.9434	-67.4805	-66.2598	-66.2109	-67.5781	-66.9434	-63.3789	-66.7969	-65.7715	-67.2363	-66.8457	-69.6777
0.0416	-67.8711	-70.0195	-66.9922	-66.9434	-67.4316	-66.2598	-66.1621	-67.5781	-66.9922	-63.4277	-66.7969	-65.7715	-67.2363	-66.748	-69.5801
0.04164	-67.8223	-70.0195	-66.9922	-66.9922	-67.4805	-66.3086	-66.1621	-67.6758	-66.9922	-63.3789	-66.7969	-65.8203	-67.1875	-66.6992	-69.5801
0.04168	-67.8711	-70.0684	-66.9922	-66.9434	-67.5293	-66.3086	-66.1621	-67.6758	-66.9922	-63.4277	-66.748	-65.7715	-67.1875	-66.748	-69.6289
0.04172	-67.8711	-70.0195	-67.041	-66.9922	-67.4805	-66.3574	-66.1621	-67.7246	-66.9434	-63.3789	-66.7969	-65.8203	-67.2363	-66.748	-69.5801
0.04176	-67.8223	-70.0684	-67.041	-66.9922	-67.5293	-66.3574	-66.1133	-67.6758	-66.8945	-63.3789	-66.748	-65.8203	-67.2852	-66.748	-69.5801
0.0418	-67.8223	-70.0195	-66.9922	-66.9434	-67.5781	-66.3086	-66.1133	-67.6758	-66.9434	-63.4277	-66.6992	-65.7227	-67.2852	-66.6992	-69.5801
0.04184	-67.8223	-70.0195	-67.0898	-66.9434	-67.5781	-66.3574	-66.0156	-67.627	-66.8945	-63.4277	-66.6992	-65.7715	-67.2852	-66.6504	-69.5801
0.04188	-67.7246	-69.9707	-67.041	-66.9434	-67.5293	-66.3086	-66.1133	-67.5781	-66.9434	-63.4277	-66.7969	-65.8203	-67.2852	-66.748	-69.5801
0.04192	-67.7734	-70.0195	-67.041	-66.8945	-67.5781	-66.3086	-66.1133	-67.627	-66.9434	-63.4766	-66.748	-65.8691	-67.2363	-66.748	-69.5312
0.04196	-67.7246	-70.0195	-66.9922	-66.8945	-67.5293	-66.4062	-66.0645	-67.6758	-66.9434	-63.3789	-66.7969	-65.8691	-67.2852	-66.7969	-69.5801
0.042	-67.7734	-69.9707	-67.041	-66.9434	-67.5781	-66.3086	-66.2109	-67.6758	-66.9922	-63.3789	-66.748	-65.8203	-67.2363	-66.748	-69.5801
0.04204	-67.7734	-70.0195	-66.9922	-66.9434	-67.4805	-66.3086	-66.1621	-67.627	-66.9922	-63.4277	-66.7969	-65.8203	-67.2363	-66.748	-69.5312
0.04208	-67.7246	-70.0195	-66.9922	-66.9434	-67.5293	-66.2598	-66.1133	-67.6758	-66.9434	-63.3789	-66.748	-65.8691	-67.2852	-66.748	-69.5801
0.04212	-67.7246	-70.0684	-67.041	-66.9434	-67.5781	-66.2598	-66.1133	-67.6758	-66.9922	-63.3789	-66.7969	-65.8203	-67.1875	-66.6992	-69.5801
0.04216	-67.7734	-70.0684	-67.0898	-66.9434	-67.5781	-66.3086	-66.1621	-67.627	-66.9922	-63.3789	-66.7969	-65.8203	-67.2852	-66.748	-69.5801
0.0422	-67.7734	-70.0195	-67.041	-66.8945	-67.5293	-66.3086	-66.1621	-67.5781	-66.9922	-63.3789	-66.8457	-65.8203	-67.2852	-66.7969	-69.6289
0.04224	-67.8223	-70.0684	-67.041	-66.8945	-67.5293	-66.3086	-66.1133	-67.7246	-66.9922	-63.3301	-66.8457	-65.7715	-67.2363	-66.748	-69.5801
0.04228	-67.7734	-70.0195	-66.9922	-66.9434	-67.5293	-66.3574	-66.1133	-67.6758	-66.9922	-63.3789	-66.8457	-65.8203	-67.2852	-66.748	-69.6289
0.04232	-67.7246	-69.9707	-67.041	-66.8945	-67.5293	-66.2598	-66.1133	-67.6758	-66.9922	-63.3789	-66.8457	-65.8203	-67.2363	-66.748	-69.6289
0.04236	-67.7734	-70.0684	-66.9922	-66.9434	-67.5293	-66.2598	-66.1133	-67.6758	-66.9922	-63.3789	-66.8457	-65.8203	-67.2363	-66.748	-69.6289
0.0424	-67.7734	-70.0195	-66.9922	-66.9434	-67.5293	-66.3574	-66.1133	-67.6758	-66.9922	-63.4277	-66.8457	-65.7715	-67.2363	-66.7969	-69.5801
0.04244	-67.7246	-70.0195	-66.9434	-66.8945	-67.5293	-66.3086	-66.1621	-67.6758	-67.041	-63.4277	-66.8457	-65.8203	-67.2363	-66.7969	-69.5801
0.04248	-67.7734	-70.0195	-66.9922	-66.9434	-67.5293	-66.2598	-66.0645	-67.6758	-66.9922	-63.4277	-66.8945	-65.8203	-67.2363	-66.748	-69.5312
0.04252	-67.7246	-70.0195	-67.041	-66.9434	-67.5293	-66.3574	-66.0645	-67.6758	-66.9922	-63.3789	-66.7969	-65.8691	-67.1875	-66.8457	-69.5801
0.04256	-67.7246	-70.0684	-67.0898	-66.8457	-67.5293	-66.3574	-66.0156	-67.7246	-66.9922	-63.4277	-66.8945	-65.8691	-67.1875	-66.7969	-69.5801
0.0426	-67.6758	-70.0684	-67.1387	-66.8457	-67.5293	-66.3086	-66.0645	-67.6758	-66.9922	-63.4766	-66.8945	-65.8691	-67.1387	-66.748	-69.5801
0.04264	-67.7246	-69.9707	-67.041	-66.8945	-67.4805	-66.3086	-66.1133	-67.6758	-66.9434	-63.3789	-66.8457	-65.8203	-67.1875	-66.8457	-69.6289
0.04268	-67.6758	-70.0684	-67.1387	-66.8945	-67.4805	-66.3574	-66.0645	-67.7246	-66.9434	-63.3789	-66.7969	-65.8691	-67.1387	-66.7969	-69.5801
0.04272	-67.6758	-70.0195	-67.1387	-66.8945	-67.5293	-66.3574	-66.0156	-67.7246	-66.8945	-63.3789	-66.8457	-65.918	-67.1875	-66.8457	-69.6289
0.04276	-67.7246	-70.0195	-67.0898	-66.8945	-67.4805	-66.3574	-66.0645	-67.7246	-66.9922	-63.4277	-66.7969	-65.8691	-67.1387	-66.7969	-69.6289
0.0428	-67.7246	-70.0195	-67.1387	-66.9434	-67.4805	-66.3086	-66.0645	-67.6758	-66.9922	-63.4277	-66.7969	-65.918	-67.0898	-66.7969	-69.5801
0.04284	-67.6758	-70.0195	-67.1387	-67.041	-67.5293	-66.3574	-66.1133	-67.6758	-66.9922	-63.4277	-66.7969	-65.918	-67.1875	-66.8457	-69.5801
0.04288	-67.6758	-69.9707	-67.0898	-66.9434	-67.4316	-66.3574	-66.1133	-67.6758	-66.9922	-63.4766	-66.8457	-65.8203	-67.0898	-66.8457	-69.5801
0.04292	-67.7734	-70.0684	-67.1387	-66.9434	-67.5293	-66.2598	-66.0645	-67.6758	-67.0898	-63.4766	-66.8457	-65.8691	-67.1875	-66.8457	-69.5801
0.04296	-67.6758	-70.0195	-67.0898	-66.9434	-67.5781	-66.2598	-66.0645	-67.627	-67.041	-63.3789	-66.748	-65.8203	-67.1875	-66.8457	-69.5801
0.043	-67.7246	-70.0684	-67.0898	-66.9922	-67.4805	-66.3086	-66.0645	-67.6758	-67.041	-63.4277	-66.8457	-65.8203	-67.1875	-66.7969	-69.5801
0.04304	-67.6758	-70.0195	-67.1875	-66.9922	-67.4316	-66.2598	-66.0645	-67.6758	-67.041	-63.3789	-66.7969	-65.8691	-67.2363	-66.748	-69.5312
0.04308	-67.6758	-70.0684	-67.2363	-66.9922	-67.4805	-66.3086	-66.0645	-67.6758	-67.0898	-63.3789	-66.7969	-65.8203	-67.1875	-66.8457	-69.5801
0.04312	-67.7246	-70.0684	-67.2363	-66.9922	-67.4805	-66.2598	-66.0645	-67.6758	-67.0898	-63.3789	-66.8457	-65.8691	-67.1875	-66.8457	-69.5801
0.04316	-67.7246	-70.0684	-67.1875	-66.9434	-67.4805	-66.2598	-66.0645	-67.7246	-67.041	-63.4277	-66.8457	-65.8691	-67.1875	-66.8457	-69.6289
0.0432	-67.7246	-70.0195	-67.1875	-66.9434	-67.5293	-66.2598	-66.1133	-67.7246	-67.1387	-63.4766	-66.8457	-65.8203	-67.1387	-66.7969	-69.5801
0.04324	-67.6758	-70.0195	-67.2363	-66.9922	-67.4805	-66.2109	-66.0645	-67.7734	-67.0898	-63.4766	-66.8945	-65.8203	-67.1875	-66.748	-69.5801
0.04328	-67.6758	-70.0195	-67.1875	-66.9922	-67.5293	-66.3086	-66.0645	-67.7246	-67.041	-63.3789	-66.8457	-65.8691	-67.1387	-66.7969	-69.6289
0.04332	-67.7246	-69.9707	-67.1875	-66.9922	-67.4316	-66.2598	-66.1621	-67.7734	-67.0898	-63.4277	-66.8457	-65.8203	-67.0898	-66.7969	-69.6289
0.04336	-67.7734	-70.0195	-67.2852	-66.9922	-67.4805	-66.2598	-66.1133	-67.7734	-66.9922	-63.3789	-66.8945	-65.7715	-67.1387	-66.8457	-69.5801
0.0434	-67.7246	-70.0195	-67.2363	-67.041	-67.4805	-66.2109	-66.2109	-67.7734	-66.9922	-63.2812	-66.8457	-65.8203	-67.1387	-66.8457	-69.5801
0.04344	-67.7734	-69.9707	-67.1875	-66.9922	-67.4316	-66.2109	-66.1621	-67.7734	-67.041	-63.3789	-66.8945	-65.918	-67.1387	-66.8457	-69.5801
0.04348	-67.6758	-70.0195	-67.1875	-66.9434	-67.4316	-66.2598	-66.1133	-67.7734	-67.041	-63.4277	-66.8457	-65.8691	-67.1387	-66.8457	-69.6289
0.04352	-67.7734	-69.9707	-67.1875	-66.8945	-67.4316	-66.2598	-66.1621	-67.7734	-67.041	-63.3789	-66.8457	-65.8203	-67.1875	-66.8457	-69.5801
0.04356	-67.7734	-70.0195	-67.1875	-66.9434	-67.4316	-66.2109	-66.1621	-67.7246	-66.9922	-63.4277	-66.8457	-65.8691	-67.1875	-66.8457	-69.6289
0.0436	-67.7246	-70.0195	-67.1875	-66.8945	-67.4316	-66.2598	-66.1621	-67.6758	-66.9922	-63.5254	-66.7969	-65.8691	-67.0898	-66.8457	-69.6777
0.04364	-67.7246	-70.0684	-67.1875	-66.8457	-67.4316	-66.2598	-66.1621	-67.7734	-67.0898	-63.5254	-66.748	-65.7715	-67.0898	-66.8457	-69.5801
0.04368	-67.7246	-70.0684	-67.2363	-66.8945	-67.4316	-66.2109	-66.1621	-67.7246	-67.041	-63.5254	-66.748	-65.8203	-67.1387	-66.7969	-69.6777
0.04372	-67.7246	-70.1172	-67.1387	-66.8945	-67.4316	-66.2598	-66.1621	-67.6758	-67.041	-63.5254	-66.7969	-65.8691	-67.1387	-66.8457	-69.6777
0.04376	-67.6758	-70.1172	-67.1875	-66.8945	-67.4316	-66.2598	-66.1621	-67.7246	-67.041	-63.5254	-66.7969	-65.8203	-67.0898	-66.7969	-69.6289
0.0438	-67.7246	-70.1172	-67.1875	-66.8945	-67.4316	-66.2109	-66.1133	-67.7246	-67.041	-63.4766	-66.7969	-65.8203	-67.0898	-66.8457	-69.5801
0.04384	-67.6758	-70.0684	-67.1387	-66.8945	-67.3828	-66.2598	-66.1133	-67.7246	-67.041	-63.4766	-66.748	-65.7715	-67.0898	-66.8457	-69.5801
0.04388	-67.6758	-70.1172	-67.1875	-66.9434	-67.334	-66.2109	-66.1133	-67.7246	-67.041	-63.4766	-66.8457	-65.8691	-67.1875	-66.7969	-69.5801
0.04392	-67.7246	-70.0684	-67.1875	-66.8945	-67.4316	-66.2109	-66.1133	-67.7246	-67.0898	-63.5254	-66.748	-65.8203	-67.1387	-66.748	-69.5801
0.04396	-67.7246	-70.0684	-67.1875	-66.8945	-67.3828	-66.1621	-66.1133	-67.7246	-67.0898	-63.5254	-66.7969	-65.8203	-67.1387	-66.7969	-69.5801
0.044	-67.6758	-70.0684	-67.1875	-66.9922	-67.4316	-66.1621	-66.1133	-67.7246	-67.041	-63.5254	-66.7969	-65.8691	-67.1875	-66.7969	-69.5312
0.04404	-67.6758	-70.1172	-67.1875	-66.9434	-67.4805	-66.1621	-66.1621	-67.7246	-67.041	-63.5254	-66.748	-65.8203	-67.2363	-66.748	-69.6289
0.04408	-67.6758	-70.1172	-67.2363	-66.8945	-67.4316	-66.2109	-66.1621	-67.7734	-67.0898	-63.5254	-66.7969	-65.8203	-67.2363	-66.748	-69.5312
0.04412	-67.6758	-70.0684	-67.2363	-66.9434	-67.4316	-66.1133	-66.0645	-67.7246	-67.041	-63.4766	-66.7969	-65.918	-67.2363	-66.748	-69.5801
0.04416	-67.627	-70.0684	-67.1875	-66.9434	-67.4316	-66.1621	-66.1133	-67.8223	-66.9922	-63.5254	-66.7969	-65.8203	-67.1875	-66.6992	-69.5801
0.0442	-67.6758	-70.1172	-67.1875	-66.9434	-67.4316	-66.1621	-66.0645	-67.7246	-67.0898	-63.5254	-66.8457	-65.8203	-67.1875	-66.6504	-69.5312
0.04424	-67.6758	-70.1172	-67.1875	-66.9434	-67.4805	-66.1621	-66.1133	-67.7246	-67.0898	-63.5254	-66.7969	-65.8691	-67.1875	-66.748	-69.5312
0.04428	-67.627	-70.1172	-67.1875	-66.9434	-67.4316	-66.1133	-66.1133	-67.7246	-67.1387	-63.4766	-66.8457	-65.8203	-67.1387	-66.6992	-69.5312
0.04432	-67.627	-70.1172	-67.1875	-66.9922	-67.5293	-66.1621	-66.1133	-67.7734	-67.041	-63.5254	-66.8945	-65.8691	-67.1875	-66.6992	-69.5312
0.04436	-67.6758	-70.1172	-67.1387	-66.9922	-67.4316	-66.1621	-66.1621	-67.7734	-67.0898	-63.5254	-66.748	-65.8691	-67.1387	-66.6992	-69.5801
0.0444	-67.7246	-70.0684	-67.1875	-66.9434	-67.4805	-66.1621	-66.1133	-67.7246	-67.0898	-63.5742	-66.7969	-65.8691	-67.0898	-66.748	-69.5312
0.04444	-67.6758	-70.0684	-67.1875	-66.9434	-67.4316	-66.1621	-66.0156	-67.7246	-67.041	-63.5254	-66.7969	-65.918	-67.1387	-66.7969	-69.5801
0.04448	-67.6758	-70.1172	-67.2363	-66.8945	-67.3828	-66.2109	-66.0645	-67.627	-67.041	-63.5742	-66.7969	-65.8203	-67.1387	-66.7969	-69.5801
0.04452	-67.6758	-70.1172	-67.1875	-66.9922	-67.3828	-66.1621	-66.0645	-67.6758	-67.041	-63.623	-66.7969	-65.8691	-67.0898	-66.748	-69.5801
0.04456	-67.627	-70.0684	-67.1875	-66.9922	-67.4805	-66.1133	-66.0156	-67.6758	-66.9922	-63.623	-66.7969	-65.8691	-67.1387	-66.748	-69.5801
0.0446	-67.627	-70.0195	-67.2363	-66.9434	-67.4316	-66.1133	-66.0645	-67.6758	-66.9922	-63.5742	-66.7969	-65.8691	-67.0898	-66.748	-69.5801
0.04464	-67.627	-70.0684	-67.1875	-66.9922	-67.4316	-66.1133	-66.1133	-67.627	-66.9922	-63.623	-66.8945	-65.918	-67.0898	-66.748	-69.4824
0.04468	-67.627	-70.0195	-67.1875	-66.9922	-67.4805	-66.1133	-66.0645	-67.6758	-67.041	-63.5742	-66.748	-65.918	-67.1387	-66.748	-69.5312
0.04472	-67.627	-70.0195	-67.1387	-66.9434	-67.4316	-66.1133	-66.0645	-67.7246	-67.0898	-63.5742	-66.7969	-65.8691	-67.0898	-66.748	-69.5312
0.04476	-67.627	-70.0684	-67.1875	-66.9434	-67.4316	-66.1133	-66.0645	-67.6758	-66.9922	-63.5742	-66.8457	-65.9668	-67.1875	-66.8457	-69.5312
0.0448	-67.627	-70.1172	-67.1875	-66.8457	-67.4316	-66.1133	-66.1133	-67.7246	-67.0898	-63.5742	-66.748	-65.918	-67.1387	-66.7969	-69.5801
0.04484	-67.6758	-70.0684	-67.1875	-66.8945	-67.4316	-66.1133	-66.0645	-67.7734	-67.1875	-63.623	-66.8457	-65.918	-67.0898	-66.7969	-69.5801
0.04488	-67.5781	-69.9707	-67.1875	-66.9434	-67.4805	-66.1133	-66.0645	-67.7734	-67.0898	-63.5742	-66.8457	-65.918	-67.041	-66.8457	-69.4824
0.04492	-67.5781	-69.9707	-67.1875	-66.9434	-67.4316	-66.1133	-66.1133	-67.7734	-67.0898	-63.5742	-66.8457	-65.918	-67.041	-66.8457	-69.5801
0.04496	-67.6758	-70.0684	-67.1875	-66.9434	-67.3828	-66.0645	-66.1133	-67.7246	-67.0898	-63.6719	-66.7969	-65.9668	-67.041	-66.7969	-69.4824
0.045	-67.627	-70.0195	-67.1875	-66.9434	-67.4316	-66.1621	-66.1133	-67.6758	-67.0898	-63.5742	-66.748	-65.918	-67.1387	-66.8457	-69.5801
0.04504	-67.627	-70.0684	-67.2363	-66.9434	-67.3828	-66.1133	-66.1133	-67.7246	-67.041	-63.623	-66.748	-65.918	-67.0898	-66.8457	-69.5312
0.04508	-67.6758	-70.1172	-67.2363	-66.9434	-67.4316	-66.1133	-66.1133	-67.6758	-67.041	-63.5742	-66.7969	-66.0156	-67.0898	-66.8457	-69.5312
0.04512	-67.627	-70.0684	-67.2363	-66.8457	-67.4316	-66.1133	-66.1133	-67.7246	-67.041	-63.623	-66.748	-65.9668	-67.041	-66.8945	-69.5312
0.04516	-67.627	-70.1172	-67.2852	-66.8457	-67.334	-66.1133	-66.0645	-67.7246	-67.041	-63.623	-66.7969	-65.9668	-67.041	-66.8945	-69.5312
0.0452	-67.7246	-70.1172	-67.2363	-66.8945	-67.3828	-66.1133	-66.0645	-67.6758	-67.041	-63.623	-66.7969	-65.9668	-67.0898	-66.8945	-69.5312
0.04524	-67.7246	-70.0195	-67.1875	-66.9434	-67.3828	-66.1621	-66.1621	-67.7246	-67.0898	-63.5742	-66.7969	-65.918	-67.041	-66.8945	-69.6777
0.04528	-67.7246	-70.0195	-67.1875	-66.9434	-67.334	-66.1621	-66.1133	-67.7246	-67.0898	-63.623	-66.748	-65.9668	-67.0898	-66.8457	-69.6289
0.04532	-67.7246	-69.9219	-67.2363	-66.9434	-67.4316	-66.1621	-66.0645	-67.6758	-67.0898	-63.6719	-66.7969	-66.0156	-67.1387	-66.8457	-69.6289
0.04536	-67.7246	-69.9707	-67.2363	-66.9434	-67.4316	-66.2109	-66.0645	-67.6758	-67.0898	-63.5742	-66.748	-66.0156	-67.1387	-66.7969	-69.5801
0.0454	-67.7246	-70.0195	-67.2852	-66.9434	-67.4316	-66.2109	-66.0645	-67.6758	-67.0898	-63.5742	-66.748	-65.9668	-67.1387	-66.8457	-69.5801
0.04544	-67.7246	-69.9707	-67.2363	-66.8945	-67.4805	-66.2109	-66.0156	-67.7734	-67.1387	-63.5254	-66.748	-65.9668	-67.1875	-66.9434	-69.5801
0.04548	-67.7734	-70.0195	-67.2363	-66.9434	-67.4316	-66.2598	-66.0645	-67.7246	-67.1875	-63.5742	-66.6992	-65.9668	-67.1875	-66.8945	-69.6289
0.04552	-67.7734	-69.9707	-67.2363	-66.9922	-67.3828	-66.2598	-66.0156	-67.6758	-67.1387	-63.5742	-66.7969	-66.0156	-67.2852	-66.8945	-69.6289
0.04556	-67.7734	-69.9219	-67.1387	-66.9922	-67.3828	-66.3574	-66.0645	-67.6758	-67.1875	-63.623	-66.6992	-65.918	-67.2852	-66.8945	-69.6289
0.0456	-67.7734	-69.9219	-67.1875	-66.9434	-67.334	-66.2598	-66.0645	-67.6758	-67.1875	-63.623	-66.748	-65.9668	-67.2363	-66.8945	-69.5801
0.04564	-67.7246	-69.9707	-67.2363	-66.9922	-67.4316	-66.2109	-66.1133	-67.5781	-67.1875	-63.623	-66.748	-66.0156	-67.2363	-66.8945	-69.5801
0.04568	-67.7246	-69.9219	-67.1875	-66.9434	-67.4316	-66.2109	-66.0645	-67.627	-67.1875	-63.623	-66.7969	-65.9668	-67.1875	-66.8457	-69.5801
0.04572	-67.7734	-69.9219	-67.2363	-66.9434	-67.4316	-66.2109	-66.0645	-67.627	-67.1875	-63.623	-66.748	-66.0156	-67.1875	-66.8457	-69.5801
0.04576	-67.7734	-69.873	-67.1875	-66.9434	-67.3828	-66.2598	-66.0156	-67.627	-67.1387	-63.6719	-66.748	-66.0156	-67.2363	-66.8457	-69.5312
0.0458	-67.7734	-69.9219	-67.1875	-66.9434	-67.3828	-66.1621	-66.0645	-67.5781	-67.1875	-63.6719	-66.748	-66.0156	-67.2363	-66.748	-69.5801
0.04584	-67.7734	-69.9219	-67.1875	-66.9922	-67.4316	-66.1621	-66.1133	-67.5781	-67.0898	-63.623	-66.7969	-66.0156	-67.1875	-66.748	-69.6289
0.04588	-67.8223	-69.9219	-67.2363	-66.8945	-67.4316	-66.2109	-66.0645	-67.6758	-67.1387	-63.6719	-66.748	-66.0156	-67.2363	-66.7969	-69.6777
0.04592	-67.8223	-69.873	-67.2363	-66.9434	-67.334	-66.2109	-66.0645	-67.627	-67.1387	-63.7207	-66.6992	-66.0645	-67.2363	-66.6992	-69.6289
0.04596	-67.7734	-69.873	-67.1875	-66.9922	-67.3828	-66.1621	-66.0645	-67.627	-67.1387	-63.6719	-66.7969	-66.0645	-67.2363	-66.6504	-69.6289
0.046	-67.7246	-69.9219	-67.1387	-66.8945	-67.3828	-66.2598	-66.1133	-67.6758	-67.0898	-63.623	-66.748	-65.9668	-67.1387	-66.6992	-69.6289
0.04604	-67.7734	-69.9219	-67.1387	-66.8945	-67.334	-66.2109	-66.0156	-67.6758	-67.0898	-63.6719	-66.7969	-66.0156	-67.1875	-66.6016	-69.5801
0.04608	-67.7246	-69.9707	-67.1875	-66.9434	-67.3828	-66.2109	-66.0645	-67.6758	-67.1387	-63.623	-66.7969	-66.0156	-67.2363	-66.5527	-69.5312
0.04612	-67.7734	-69.9707	-67.1875	-66.9434	-67.3828	-66.2109	-66.0645	-67.627	-67.1387	-63.623	-66.7969	-66.0645	-67.1875	-66.4062	-69.4824
0.04616	-67.7734	-69.9707	-67.1875	-66.9434	-67.2852	-66.2109	-66.0645	-67.6758	-67.0898	-63.6719	-66.8457	-66.0645	-67.1875	-66.3574	-69.4824
0.0462	-67.7246	-69.9707	-67.1875	-66.9434	-67.2852	-66.1621	-66.0645	-67.7246	-67.0898	-63.623	-66.7969	-66.0645	-67.2363	-66.3574	-69.4824
0.04624	-67.8223	-70.0195	-67.1875	-66.9922	-67.334	-66.1133	-66.0156	-67.627	-67.0898	-63.623	-66.7969	-66.0645	-67.2363	-66.2598	-69.4336
0.04628	-67.7246	-70.0684	-67.1875	-66.9922	-67.4316	-66.1621	-66.0156	-67.627	-67.041	-63.5742	-66.7969	-66.0645	-67.2363	-66.2598	-69.5312
0.04632	-67.7246	-69.9707	-67.1387	-66.9434	-67.334	-66.2109	-66.0645	-67.6758	-67.1875	-63.5742	-66.748	-66.1133	-67.2363	-66.3574	-69.5312
0.04636	-67.8223	-69.9707	-67.1387	-67.041	-67.334	-66.1621	-66.1133	-67.6758	-67.1387	-63.623	-66.7969	-66.1133	-67.2363	-66.3086	-69.4336
0.0464	-67.7246	-69.9707	-67.2363	-67.041	-67.3828	-66.2109	-66.1133	-67.7246	-67.0898	-63.623	-66.7969	-66.1133	-67.2363	-66.2109	-69.4824
0.04644	-67.7246	-69.9219	-67.1387	-66.9922	-67.2852	-66.2109	-66.1133	-67.7246	-67.0898	-63.623	-66.7969	-66.0645	-67.1875	-66.1621	-69.4824
0.04648	-67.7246	-69.9707	-67.1875	-66.9434	-67.2363	-66.2109	-66.1133	-67.6758	-67.0898	-63.623	-66.748	-66.0645	-67.2852	-66.1133	-69.5801
0.04652	-67.7246	-70.0195	-67.2363	-66.9922	-67.334	-66.2109	-66.1621	-67.627	-67.041	-63.623	-66.748	-66.1133	-67.2852	-66.0645	-69.5801
0.04656	-67.7734	-70.0195	-67.1875	-66.9922	-67.334	-66.2109	-66.1621	-67.6758	-67.0898	-63.623	-66.748	-66.0645	-67.2363	-66.0156	-69.5312
0.0466	-67.8223	-69.9707	-67.1875	-66.9922	-67.2852	-66.2109	-66.1133	-67.6758	-67.1387	-63.623	-66.7969	-66.0645	-67.2852	-66.0156	-69.5312
0.04664	-67.7734	-69.873	-67.1875	-67.041	-67.2852	-66.2598	-66.1133	-67.7246	-67.0898	-63.623	-66.748	-66.0645	-67.2363	-65.9668	-69.5801
0.04668	-67.7734	-69.9219	-67.2363	-66.9922	-67.2852	-66.2598	-66.0645	-67.7246	-67.1387	-63.6719	-66.748	-66.1133	-67.2852	-65.9668	-69.5312
0.04672	-67.7246	-69.873	-67.2363	-66.9922	-67.334	-66.2109	-66.1621	-67.6758	-67.0898	-63.623	-66.7969	-66.1133	-67.2852	-65.8691	-69.5312
0.04676	-67.7734	-69.873	-67.1875	-66.9922	-67.2363	-66.2598	-66.1133	-67.6758	-67.1875	-63.5742	-66.7969	-66.0156	-67.2363	-65.8203	-69.5801
0.0468	-67.7734	-69.9219	-67.1875	-67.041	-67.334	-66.2109	-66.1133	-67.627	-67.1387	-63.623	-66.7969	-66.0156	-67.2852	-65.8203	-69.5312
0.04684	-67.7734	-69.873	-67.2363	-67.041	-67.2852	-66.2109	-66.1621	-67.627	-67.1387	-63.623	-66.748	-66.0645	-67.2852	-65.7715	-69.5801
0.04688	-67.7734	-69.8242	-67.1875	-67.041	-67.2852	-66.2109	-66.2109	-67.627	-67.1875	-63.6719	-66.7969	-66.1133	-67.2852	-65.7227	-69.5312
0.04692	-67.7734	-69.873	-67.1875	-67.1387	-67.2363	-66.2109	-66.1133	-67.5781	-67.1387	-63.6719	-66.8457	-66.1133	-67.334	-65.6738	-69.5312
0.04696	-67.7734	-69.873	-67.1875	-67.041	-67.2852	-66.2598	-66.1621	-67.627	-67.1387	-63.623	-66.7969	-66.0645	-67.334	-65.6738	-69.5312
0.047	-67.8223	-69.873	-67.2852	-67.0898	-67.334	-66.2598	-66.1621	-67.5781	-67.1387	-63.6719	-66.7969	-66.1133	-67.334	-65.625	-69.4824
0.04704	-67.7734	-69.9219	-67.2852	-67.1387	-67.334	-66.2598	-66.1621	-67.627	-67.1875	-63.6719	-66.8457	-66.1133	-67.3828	-65.625	-69.5312
0.04708	-67.8223	-69.873	-67.1875	-67.041	-67.3828	-66.2598	-66.1133	-67.6758	-67.1875	-63.7207	-66.748	-66.0645	-67.334	-65.625	-69.4824
0.04712	-67.7734	-69.9219	-67.1875	-67.041	-67.3828	-66.2598	-66.1133	-67.627	-67.1387	-63.6719	-66.7969	-66.1133	-67.334	-65.5273	-69.4336
0.04716	-67.7734	-69.873	-67.1875	-67.041	-67.3828	-66.2109	-66.1133	-67.6758	-67.0898	-63.6719	-66.7969	-66.0156	-67.4316	-65.5273	-69.4336
0.0472	-67.7734	-69.9219	-67.1875	-67.041	-67.334	-66.2109	-66.0645	-67.6758	-67.0898	-63.6719	-66.8457	-66.0645	-67.4316	-65.5762	-69.4336
0.04724	-67.7246	-69.873	-67.1387	-67.041	-67.334	-66.2109	-66.0156	-67.627	-67.0898	-63.6719	-66.8945	-66.1133	-67.3828	-65.5273	-69.3359
0.04728	-67.7734	-69.873	-67.1875	-67.041	-67.3828	-66.1621	-66.1133	-67.6758	-67.1387	-63.6719	-66.748	-66.1133	-67.3828	-65.5273	-69.3848
0.04732	-67.8223	-69.9219	-67.1875	-67.0898	-67.334	-66.2598	-66.0156	-67.6758	-67.1875	-63.7207	-66.7969	-66.1133	-67.4316	-65.3809	-69.3359
0.04736	-67.8711	-69.9707	-67.2363	-67.1387	-67.334	-66.2109	-66.1133	-67.627	-67.1875	-63.7695	-66.8457	-66.1133	-67.4316	-65.4785	-69.3359
0.0474	-67.7734	-70.0195	-67.1875	-67.0898	-67.334	-66.1621	-66.0645	-67.6758	-67.1875	-63.7207	-66.748	-66.1133	-67.334	-65.4297	-69.3359
0.04744	-67.7734	-69.9707	-67.1875	-67.0898	-67.334	-66.1621	-66.0645	-67.6758	-67.2852	-63.7207	-66.748	-66.1621	-67.3828	-65.4297	-69.3359
0.04748	-67.7734	-69.9707	-67.1875	-67.041	-67.3828	-66.0645	-66.1133	-67.627	-67.1875	-63.7695	-66.7969	-66.1621	-67.4316	-65.4297	-69.4824
0.04752	-67.7734	-70.0195	-67.1875	-66.9922	-67.3828	-66.1133	-66.1133	-67.627	-67.2363	-63.8184	-66.8457	-66.1133	-67.3828	-65.4297	-69.4336
0.04756	-67.8223	-70.0684	-67.1387	-67.041	-67.2852	-66.1133	-66.1621	-67.6758	-67.2363	-63.7695	-66.8457	-66.1621	-67.334	-65.3809	-69.3848
0.0476	-67.8223	-70.0684	-67.1875	-67.0898	-67.3828	-66.2109	-66.1133	-67.7246	-67.2363	-63.7207	-66.7969	-66.1621	-67.3828	-65.332	-69.4336
0.04764	-67.8223	-70.0195	-67.1875	-67.0898	-67.3828	-66.2109	-66.1133	-67.7246	-67.2363	-63.7695	-66.7969	-66.1133	-67.334	-65.332	-69.3848
0.04768	-67.8223	-70.0195	-67.1875	-67.0898	-67.3828	-66.1621	-66.1133	-67.6758	-67.1875	-63.7695	-66.8457	-66.1133	-67.334	-65.2832	-69.3848
0.04772	-67.8223	-70.0684	-67.1387	-67.0898	-67.3828	-66.2598	-66.2109	-67.7246	-67.1875	-63.7207	-66.8457	-66.1621	-67.4316	-65.1855	-69.3359
0.04776	-67.8223	-70.1172	-67.1875	-67.1387	-67.3828	-66.2109	-66.2109	-67.7734	-67.1875	-63.7695	-66.7969	-66.2109	-67.3828	-65.1855	-69.3848
0.0478	-67.7246	-70.0195	-67.1875	-67.0898	-67.3828	-66.2109	-66.2109	-67.7246	-67.2363	-63.7207	-66.8945	-66.1621	-67.4316	-65.2344	-69.3848
0.04784	-67.7734	-70.0195	-67.1875	-66.9922	-67.334	-66.1621	-66.1621	-67.7246	-67.2852	-63.7695	-66.8457	-66.0645	-67.3828	-65.1855	-69.3848
0.04788	-67.7246	-70.0684	-67.1387	-67.041	-67.334	-66.1621	-66.1133	-67.6758	-67.2363	-63.8184	-66.8945	-66.2109	-67.3828	-65.1855	-69.3848
0.04792	-67.6758	-70.0684	-67.1875	-67.041	-67.3828	-66.1621	-66.2109	-67.6758	-67.2363	-63.7207	-66.8457	-66.1621	-67.4316	-65.1855	-69.3848
0.04796	-67.7246	-70.0684	-67.1875	-67.041	-67.334	-66.1133	-66.1133	-67.627	-67.2852	-63.7207	-66.8945	-66.1621	-67.3828	-65.1367	-69.4336
0.048	-67.7734	-70.1172	-67.2363	-67.041	-67.334	-66.1621	-66.1621	-67.6758	-67.2852	-63.7695	-66.8457	-66.2109	-67.3828	-65.1367	-69.3359
0.04804	-67.7246	-70.0684	-67.1875	-67.0898	-67.3828	-66.2109	-66.1621	-67.6758	-67.2852	-63.7207	-66.8457	-66.1621	-67.3828	-65.0879	-69.3848
0.04808	-67.7734	-70.1172	-67.1875	-67.041	-67.3828	-66.1621	-66.1621	-67.7246	-67.2363	-63.7695	-66.8945	-66.1621	-67.3828	-65.0879	-69.3848
0.04812	-67.7734	-70.0684	-67.2363	-67.041	-67.4316	-66.2109	-66.1133	-67.6758	-67.2363	-63.7207	-66.8457	-66.1133	-67.3828	-65.0879	-69.3848
0.04816	-67.7246	-70.1172	-67.1875	-66.9922	-67.4316	-66.2109	-66.1621	-67.7246	-67.2363	-63.7207	-66.8457	-66.1621	-67.334	-65.1367	-69.3848
0.0482	-67.7246	-70.166	-67.1875	-66.9922	-67.3828	-66.1621	-66.1133	-67.6758	-67.2852	-63.7695	-66.8457	-66.1621	-67.334	-65.0391	-69.3359
0.04824	-67.7246	-70.0684	-67.1875	-67.0898	-67.3828	-66.2598	-66.1621	-67.627	-67.2852	-63.6719	-66.8457	-66.1133	-67.2852	-65.0391	-69.3359
0.04828	-67.7246	-70.1172	-67.1875	-66.9922	-67.334	-66.2598	-66.1621	-67.6758	-67.2852	-63.7207	-66.8457	-66.1621	-67.2852	-65.0391	-69.2871
0.04832	-67.6758	-70.0684	-67.1875	-66.9922	-67.3828	-66.2598	-66.1621	-67.627	-67.2363	-63.7695	-66.8457	-66.2109	-67.334	-65.0391	-69.2383
0.04836	-67.6758	-70.0195	-67.1875	-66.9922	-67.334	-66.2598	-66.1621	-67.7246	-67.2363	-63.7695	-66.8457	-66.1621	-67.334	-65.0391	-69.3359
0.0484	-67.7246	-70.0195	-67.1875	-66.9922	-67.3828	-66.3086	-66.1621	-67.627	-67.2363	-63.7207	-66.7969	-66.2109	-67.334	-65.0391	-69.2871
0.04844	-67.7246	-70.0684	-67.2363	-66.9434	-67.3828	-66.2598	-66.2109	-67.5781	-67.2363	-63.7695	-66.748	-66.2598	-67.2852	-65.0879	-69.2871
0.04848	-67.8223	-70.0195	-67.2363	-66.8945	-67.334	-66.2598	-66.2109	-67.5781	-67.1875	-63.7207	-66.7969	-66.1621	-67.2852	-65.0391	-69.2871
0.04852	-67.7734	-70.1172	-67.2363	-66.8457	-67.4316	-66.3086	-66.2109	-67.627	-67.2363	-63.7207	-66.748	-66.1621	-67.2363	-65.0391	-69.3359
0.04856	-67.7246	-70.0684	-67.2363	-66.8945	-67.4316	-66.2109	-66.1621	-67.627	-67.1875	-63.7207	-66.748	-66.1621	-67.2852	-65.0391	-69.2871
0.0486	-67.7734	-70.0195	-67.1387	-66.8945	-67.3828	-66.2598	-66.2109	-67.627	-67.1875	-63.7695	-66.748	-66.2109	-67.2852	-64.9902	-69.2871
0.04864	-67.7246	-70.0195	-67.1387	-66.8945	-67.4316	-66.2109	-66.1133	-67.627	-67.1387	-63.8184	-66.8457	-66.2598	-67.2852	-64.9414	-69.2871
0.04868	-67.627	-69.9707	-67.2363	-66.9434	-67.4805	-66.2598	-66.1621	-67.5781	-67.2363	-63.7695	-66.8457	-66.2109	-67.2852	-64.9902	-69.3848
0.04872	-67.6758	-70.0684	-67.1875	-66.8945	-67.4316	-66.3086	-66.1621	-67.6758	-67.1875	-63.8672	-66.8457	-66.1621	-67.2363	-64.9414	-69.2871
0.04876	-67.7246	-70.0684	-67.2363	-66.9922	-67.4805	-66.2598	-66.1621	-67.6758	-67.1875	-63.8184	-66.8457	-66.2109	-67.2852	-64.9902	-69.2383
0.0488	-67.6758	-70.0195	-67.1875	-66.8945	-67.334	-66.3086	-66.1621	-67.6758	-67.1387	-63.8184	-66.7969	-66.2109	-67.334	-64.9902	-69.1895
0.04884	-67.7246	-70.0195	-67.1875	-66.9922	-67.334	-66.2598	-66.1621	-67.6758	-67.1387	-63.8184	-66.8945	-66.2109	-67.334	-64.8926	-69.1895
0.04888	-67.7734	-70.0684	-67.1875	-67.041	-67.4316	-66.3086	-66.1621	-67.627	-67.1387	-63.7695	-66.8945	-66.2109	-67.2852	-64.8926	-69.1895
0.04892	-67.7246	-70.0195	-67.1875	-66.9434	-67.3828	-66.2598	-66.1621	-67.6758	-67.1875	-63.8184	-66.8457	-66.2598	-67.2363	-64.9414	-69.2383
0.04896	-67.7734	-70.0195	-67.2363	-66.9434	-67.3828	-66.3086	-66.1621	-67.6758	-67.1387	-63.8184	-66.8945	-66.2598	-67.2852	-64.9414	-69.2383
0.049	-67.7246	-70.0195	-67.2852	-66.9922	-67.3828	-66.3574	-66.1133	-67.627	-67.1387	-63.7695	-66.8457	-66.2598	-67.2852	-64.9414	-69.2383
0.04904	-67.7246	-69.9707	-67.2852	-66.9434	-67.3828	-66.3086	-66.1621	-67.6758	-67.1875	-63.8184	-66.8945	-66.2109	-67.334	-64.8438	-69.2383
0.04908	-67.7734	-70.0195	-67.2852	-66.9434	-67.3828	-66.2598	-66.1133	-67.627	-67.1875	-63.7695	-66.8945	-66.2109	-67.334	-64.7949	-69.3359
0.04912	-67.6758	-70.0195	-67.2852	-66.9434	-67.334	-66.3574	-66.1621	-67.627	-67.041	-63.7695	-66.9434	-66.2109	-67.2852	-64.7949	-69.2871
0.04916	-67.7734	-70.0684	-67.2852	-66.9434	-67.3828	-66.4062	-66.1133	-67.627	-67.1387	-63.8184	-66.9434	-66.2109	-67.2363	-64.7949	-69.1895
0.0492	-67.8223	-70.0684	-67.2852	-66.9434	-67.4805	-66.3574	-66.1133	-67.627	-67.0898	-63.8184	-66.9434	-66.2109	-67.2852	-64.8438	-69.1895
0.04924	-67.8223	-70.0684	-67.2852	-66.9434	-67.4316	-66.3574	-66.1621	-67.6758	-67.1387	-63.7207	-66.9434	-66.2109	-67.2363	-64.7949	-69.2383
0.04928	-67.8223	-70.1172	-67.2852	-66.9434	-67.3828	-66.3574	-66.1133	-67.627	-67.1387	-63.7207	-66.9434	-66.2109	-67.334	-64.7461	-69.1895
0.04932	-67.8223	-70.0195	-67.2363	-66.8945	-67.334	-66.3086	-66.1133	-67.6758	-67.1387	-63.7695	-66.9434	-66.2109	-67.334	-64.8438	-69.1895
0.04936	-67.7734	-69.9707	-67.2363	-66.9434	-67.334	-66.3086	-66.1133	-67.6758	-67.1387	-63.7695	-66.8945	-66.3086	-67.334	-64.7949	-69.0918
0.0494	-67.8223	-70.0195	-67.2363	-67.041	-67.2852	-66.3086	-66.1133	-67.627	-67.1387	-63.8184	-66.8945	-66.3086	-67.2852	-64.7949	-69.1406
0.04944	-67.8223	-70.0684	-67.1875	-67.041	-67.2852	-66.3086	-66.1621	-67.7246	-67.1875	-63.8184	-66.8945	-66.2109	-67.334	-64.8438	-69.1406
0.04948	-67.8223	-70.1172	-67.2363	-66.9434	-67.2852	-66.2598	-66.1133	-67.6758	-67.1875	-63.8184	-66.8457	-66.2598	-67.334	-64.7949	-69.0918
0.04952	-67.7734	-70.0684	-67.2852	-66.9434	-67.334	-66.2598	-66.1133	-67.5781	-67.1387	-63.7695	-66.7969	-66.2598	-67.2852	-64.7949	-69.0918
0.04956	-67.8223	-70.1172	-67.2852	-66.9922	-67.2852	-66.3086	-66.2109	-67.627	-67.1875	-63.8184	-66.8457	-66.2598	-67.2852	-64.7461	-69.0918
0.0496	-67.7734	-70.166	-67.2363	-66.9434	-67.2852	-66.3086	-66.1621	-67.7246	-67.2852	-63.7695	-66.8457	-66.2598	-67.2852	-64.6973	-69.1406
0.04964	-67.7734	-70.1172	-67.2363	-66.9922	-67.334	-66.3086	-66.2109	-67.6758	-67.2363	-63.7207	-66.8457	-66.2598	-67.334	-64.6973	-69.1406
0.04968	-67.8223	-70.0684	-67.1875	-66.9922	-67.334	-66.2598	-66.2598	-67.627	-67.1875	-63.7695	-66.8457	-66.2109	-67.2852	-64.7461	-69.2383
0.04972	-67.8711	-70.1172	-67.2363	-67.041	-67.334	-66.2109	-66.2109	-67.6758	-67.1875	-63.7695	-66.8945	-66.2598	-67.334	-64.7461	-69.2871
0.04976	-67.8223	-70.1172	-67.2363	-66.9922	-67.334	-66.1621	-66.2109	-67.627	-67.1875	-63.7695	-66.8457	-66.3086	-67.2852	-64.7949	-69.3359
0.0498	-67.7734	-70.0684	-67.2852	-66.9434	-67.334	-66.1621	-66.2109	-67.627	-67.1875	-63.7695	-66.8457	-66.2598	-67.1875	-64.6973	-69.3359
0.04984	-67.8223	-70.166	-67.2363	-66.9922	-67.4316	-66.1133	-66.2109	-67.5781	-67.1875	-63.7695	-66.8945	-66.2598	-67.334	-64.7949	-69.3359
0.04988	-67.7734	-70.0195	-67.1875	-66.9434	-67.4316	-66.2109	-66.2109	-67.627	-67.1875	-63.8184	-66.8457	-66.2598	-67.334	-64.7461	-69.2871
0.04992	-67.8223	-70.0684	-67.1875	-66.9434	-67.4316	-66.1621	-66.2598	-67.627	-67.1875	-63.8184	-66.8457	-66.3574	-67.2852	-64.6973	-69.2871
0.04996	-67.8223	-70.0195	-67.1875	-66.9922	-67.4316	-66.1621	-66.2598	-67.5781	-67.1387	-63.8672	-66.8457	-66.3574	-67.2852	-64.6484	-69.2383
0.05	-67.8711	-70.0195	-67.1387	-66.8945	-67.4316	-66.1621	-66.2598	-67.627	-67.1875	-63.8184	-66.8457	-66.3086	-67.334	-64.6484	-69.2383
0.05004	-67.8711	-70.1172	-67.1875	-66.9434	-67.3828	-66.1621	-66.2109	-67.5781	-67.2363	-63.8184	-66.8945	-66.3574	-67.334	-64.6973	-69.2383
0.05008	-67.8223	-70.1172	-67.1875	-66.9922	-67.4316	-66.1621	-66.2109	-67.5781	-67.1387	-63.8184	-66.8457	-66.3574	-67.3828	-64.5996	-69.2383
0.05012	-67.8711	-70.1172	-67.1875	-66.8945	-67.3828	-66.1133	-66.1133	-67.7246	-67.0898	-63.8184	-66.8945	-66.2598	-67.334	-64.5508	-69.1895
0.05016	-67.9199	-70.0684	-67.1875	-66.8945	-67.4316	-66.1621	-66.1133	-67.5781	-67.1875	-63.8184	-66.9434	-66.3086	-67.3828	-64.6484	-69.1895
0.0502	-67.9199	-70.0195	-67.1387	-66.8945	-67.3828	-66.1621	-66.1621	-67.6758	-67.1875	-63.8184	-66.8945	-66.2598	-67.334	-64.6484	-69.1895
0.05024	-67.9199	-70.0684	-67.1387	-66.9434	-67.3828	-66.1133	-66.1133	-67.627	-67.1875	-63.8672	-66.8945	-66.2598	-67.334	-64.6484	-69.2383
0.05028	-67.9199	-70.0684	-67.1387	-66.9922	-67.334	-66.0645	-66.1621	-67.627	-67.1875	-63.8672	-66.9434	-66.3086	-67.3828	-64.6484	-69.2871
0.05032	-67.9688	-70.0684	-67.1387	-66.9434	-67.4316	-66.0156	-66.2109	-67.5781	-67.1875	-63.916	-66.8945	-66.3086	-67.334	-64.6484	-69.3359
0.05036	-67.9688	-70.1172	-67.1875	-66.9434	-67.334	-66.0645	-66.2109	-67.5781	-67.1875	-63.8672	-66.8945	-66.3086	-67.2852	-64.6484	-69.2871
0.0504	-67.8711	-70.0195	-67.1387	-66.9434	-67.3828	-66.1133	-66.2109	-67.5781	-67.1387	-63.8672	-66.8945	-66.3086	-67.334	-64.6973	-69.2871
0.05044	-67.9199	-70.0195	-67.0898	-66.8945	-67.334	-66.0645	-66.2109	-67.5781	-67.2363	-63.8672	-66.9434	-66.3574	-67.334	-64.5996	-69.3359
0.05048	-67.9199	-70.0684	-67.1875	-66.9434	-67.2852	-66.0645	-66.1621	-67.4805	-67.1875	-63.8672	-66.9922	-66.4062	-67.334	-64.5996	-69.3359
0.05052	-67.8711	-70.0684	-67.0898	-66.9434	-67.334	-66.0645	-66.2109	-67.5781	-67.1387	-63.8672	-66.8945	-66.3574	-67.334	-64.6484	-69.3848
0.05056	-67.8711	-70.0684	-67.0898	-66.9922	-67.334	-66.0156	-66.1621	-67.5781	-67.1387	-63.8672	-66.8945	-66.3574	-67.334	-64.5996	-69.2871
0.0506	-67.8711	-70.1172	-67.1387	-66.9922	-67.334	-66.0156	-66.1621	-67.5293	-67.0898	-63.8672	-66.9434	-66.4062	-67.2852	-64.5508	-69.3848
0.05064	-67.8711	-70.166	-67.1387	-66.9434	-67.3828	-66.0645	-66.1621	-67.5293	-67.1875	-63.8672	-66.8457	-66.4062	-67.2852	-64.5508	-69.3848
0.05068	-67.9199	-70.166	-67.1875	-66.9434	-67.334	-66.0645	-66.1133	-67.627	-67.0898	-63.8184	-66.8457	-66.3086	-67.2852	-64.5508	-69.3848
0.05072	-67.9199	-70.0684	-67.1387	-66.9922	-67.3828	-66.1133	-66.1133	-67.627	-67.0898	-63.8184	-66.8457	-66.3574	-67.2852	-64.5508	-69.4336
0.05076	-67.9199	-70.1172	-67.1387	-66.9922	-67.3828	-66.1133	-66.1621	-67.5781	-67.1875	-63.916	-66.8945	-66.3574	-67.2852	-64.502	-69.4824
0.0508	-67.9199	-70.2148	-67.1875	-66.9922	-67.3828	-66.0645	-66.1133	-67.627	-67.1387	-64.0137	-66.8945	-66.4062	-67.1875	-64.502	-69.4824
0.05084	-67.8711	-70.166	-67.2363	-66.9922	-67.334	-66.0645	-66.1621	-67.627	-67.1387	-63.916	-66.8457	-66.3574	-67.1875	-64.5508	-69.4336
0.05088	-67.9199	-70.1172	-67.2363	-66.9434	-67.334	-66.0645	-66.1621	-67.627	-67.1387	-63.9648	-66.8945	-66.4062	-67.2363	-64.502	-69.4336
0.05092	-67.8711	-70.1172	-67.1875	-66.9434	-67.3828	-66.0156	-66.2109	-67.5781	-67.1875	-63.916	-66.8457	-66.3574	-67.2363	-64.502	-69.5312
0.05096	-67.8711	-70.166	-67.1875	-66.9922	-67.2852	-66.0156	-66.2109	-67.5781	-67.1875	-63.8672	-66.7969	-66.3086	-67.2363	-64.502	-69.5312
0.051	-67.9199	-70.1172	-67.1387	-66.9434	-67.2852	-65.9668	-66.1621	-67.627	-67.1875	-63.916	-66.8945	-66.3086	-67.2852	-64.5508	-69.4824
0.05104	-67.9199	-70.0195	-67.1875	-66.9434	-67.334	-66.0156	-66.1621	-67.6758	-67.1875	-63.9648	-66.8457	-66.4062	-67.2852	-64.502	-69.5312
0.05108	-67.9688	-70.166	-67.1387	-66.9434	-67.334	-66.0156	-66.1621	-67.627	-67.1875	-63.9648	-66.7969	-66.4062	-67.2363	-64.502	-69.5801
0.05112	-67.9199	-70.1172	-67.1387	-66.9434	-67.334	-65.9668	-66.2109	-67.6758	-67.1387	-63.916	-66.7969	-66.4062	-67.2363	-64.502	-69.4824
0.05116	-67.9199	-70.1172	-67.1875	-66.9922	-67.3828	-66.0645	-66.2109	-67.627	-67.1387	-63.916	-66.7969	-66.3574	-67.2852	-64.5996	-69.5801
0.0512	-67.9688	-70.0684	-67.1875	-66.9922	-67.3828	-65.9668	-66.1621	-67.627	-67.1875	-63.9648	-66.7969	-66.4062	-67.2363	-64.5508	-69.6289
0.05124	-67.9688	-70.166	-67.2363	-66.9922	-67.3828	-65.918	-66.1621	-67.627	-67.2363	-63.9648	-66.7969	-66.4062	-67.2363	-64.5996	-69.5801
0.05128	-67.9199	-70.1172	-67.1875	-66.8945	-67.3828	-65.9668	-66.2598	-67.6758	-67.2363	-63.9648	-66.7969	-66.3574	-67.2363	-64.5996	-69.5312
0.05132	-67.9199	-70.0684	-67.1875	-66.8945	-67.3828	-66.0156	-66.2109	-67.627	-67.2852	-64.0137	-66.7969	-66.3574	-67.1875	-64.5996	-69.4824
0.05136	-67.9199	-70.0684	-67.2852	-66.9922	-67.334	-65.9668	-66.1621	-67.6758	-67.1875	-63.9648	-66.7969	-66.3574	-67.1875	-64.5996	-69.5312
0.0514	-67.9199	-70.1172	-67.2852	-66.9434	-67.334	-66.0156	-66.2109	-67.627	-67.2363	-63.9648	-66.8945	-66.3086	-67.2363	-64.6484	-69.4824
0.05144	-67.9688	-70.1172	-67.1875	-66.9434	-67.3828	-66.0156	-66.2109	-67.627	-67.2852	-63.9648	-66.8457	-66.3574	-67.2363	-64.5996	-69.5312
0.05148	-67.9688	-70.0684	-67.1387	-66.9434	-67.3828	-66.0645	-66.2109	-67.627	-67.1875	-63.916	-66.8457	-66.4062	-67.2363	-64.6484	-69.5801
0.05152	-67.9688	-70.0684	-67.1387	-66.9434	-67.334	-66.0156	-66.1621	-67.6758	-67.2852	-64.0137	-66.8945	-66.3574	-67.1387	-64.6484	-69.5312
0.05156	-67.9688	-70.0684	-67.0898	-66.9434	-67.334	-65.9668	-66.1621	-67.627	-67.2852	-64.0137	-66.8945	-66.3574	-67.1387	-64.6484	-69.4336
0.0516	-67.9199	-70.0195	-67.0898	-66.8945	-67.3828	-65.9668	-66.1133	-67.6758	-67.2363	-63.916	-66.8457	-66.3086	-67.1875	-64.6484	-69.4824
0.05164	-67.9688	-70.1172	-67.1875	-66.8945	-67.334	-65.9668	-66.1621	-67.627	-67.2852	-64.0137	-66.8945	-66.3574	-67.0898	-64.6484	-69.4824
0.05168	-67.8711	-70.0684	-67.1875	-66.8945	-67.334	-65.9668	-66.1621	-67.6758	-67.2363	-63.9648	-66.9434	-66.3574	-67.1875	-64.6484	-69.4336
0.05172	-67.9199	-70.0195	-67.1387	-66.8945	-67.3828	-65.9668	-66.2109	-67.6758	-67.334	-63.9648	-66.8457	-66.4062	-67.2363	-64.5996	-69.5312
0.05176	-67.9688	-70.0195	-67.1875	-66.8945	-67.334	-65.918	-66.1621	-67.627	-67.2852	-64.0137	-66.8457	-66.4062	-67.2363	-64.6484	-69.5312
0.0518	-67.9199	-70.0195	-67.1875	-66.9434	-67.3828	-65.918	-66.2109	-67.627	-67.2852	-64.0625	-66.7969	-66.3574	-67.2852	-64.6484	-69.5312
0.05184	-67.8711	-70.0684	-67.1875	-66.8945	-67.334	-65.918	-66.2109	-67.6758	-67.2852	-64.0137	-66.748	-66.3574	-67.2363	-64.5996	-69.4824
0.05188	-67.9199	-70.1172	-67.1875	-66.9434	-67.334	-65.918	-66.1621	-67.6758	-67.2852	-64.0625	-66.8457	-66.3574	-67.2363	-64.6484	-69.4336
0.05192	-67.8711	-70.0684	-67.2852	-66.8945	-67.334	-65.8691	-66.2109	-67.627	-67.2363	-64.0137	-66.8457	-66.2598	-67.2363	-64.6484	-69.4824
0.05196	-67.9199	-70.1172	-67.2363	-66.8945	-67.334	-65.8203	-66.1133	-67.6758	-67.2363	-64.0137	-66.8457	-66.3086	-67.1387	-64.6484	-69.5312
0.052	-67.9199	-70.1172	-67.1875	-66.9434	-67.334	-65.8691	-66.1133	-67.627	-67.2363	-63.9648	-66.8457	-66.4062	-67.2363	-64.6973	-69.4824
0.05204	-67.9688	-70.166	-67.1875	-66.8457	-67.2852	-65.8691	-66.2109	-67.6758	-67.2852	-63.9648	-66.8457	-66.3574	-67.1875	-64.6973	-69.5312
0.05208	-67.9688	-70.166	-67.1875	-66.8945	-67.2852	-65.8203	-66.1621	-67.627	-67.2852	-64.0625	-66.8457	-66.3574	-67.2363	-64.7461	-69.4824
0.05212	-67.9688	-70.1172	-67.2363	-66.9434	-67.2852	-65.7715	-66.1621	-67.627	-67.2852	-64.0625	-66.8457	-66.3574	-67.1875	-64.6973	-69.5312
0.05216	-67.9688	-70.1172	-67.1875	-66.8945	-67.2852	-65.8691	-66.2109	-67.6758	-67.2363	-64.0625	-66.7969	-66.3086	-67.1875	-64.6973	-69.5312
0.0522	-67.9688	-70.0684	-67.2852	-66.8457	-67.1875	-65.8203	-66.1621	-67.627	-67.2852	-64.1113	-66.8945	-66.3574	-67.2363	-64.6484	-69.5312
0.05224	-67.9199	-70.1172	-67.2852	-66.8945	-67.2852	-65.8691	-66.2109	-67.6758	-67.2363	-64.0625	-66.8945	-66.2598	-67.2363	-64.6973	-69.5312
0.05228	-67.9688	-70.1172	-67.1875	-66.8945	-67.2852	-65.8691	-66.2109	-67.6758	-67.2852	-64.1113	-66.7969	-66.3086	-67.2363	-64.6973	-69.5312
0.05232	-67.9199	-70.166	-67.1875	-66.8945	-67.2852	-65.8203	-66.1621	-67.627	-67.2363	-64.0137	-66.8457	-66.3086	-67.2363	-64.7949	-69.4824
0.05236	-67.9199	-70.1172	-67.1875	-66.8945	-67.334	-65.7715	-66.1621	-67.6758	-67.1875	-64.0625	-66.7969	-66.2598	-67.1387	-64.7461	-69.5312
0.0524	-67.9688	-70.166	-67.0898	-66.9434	-67.2852	-65.7715	-66.1621	-67.6758	-67.1875	-64.1113	-66.748	-66.2598	-67.0898	-64.6973	-69.5312
0.05244	-67.9199	-70.166	-67.1387	-66.9434	-67.2852	-65.7715	-66.1133	-67.6758	-67.1875	-64.0137	-66.7969	-66.3086	-67.1387	-64.6973	-69.4824
0.05248	-67.9199	-70.1172	-67.1387	-66.9434	-67.2852	-65.7715	-66.1621	-67.7246	-67.1875	-64.0137	-66.7969	-66.2109	-67.1387	-64.6973	-69.5312
0.05252	-67.8711	-70.2148	-67.1875	-66.8945	-67.2852	-65.7715	-66.1133	-67.7246	-67.2363	-64.0137	-66.8457	-66.2598	-67.1387	-64.6973	-69.5312
0.05256	-67.8711	-70.166	-67.1875	-66.8945	-67.2852	-65.7715	-66.1621	-67.7246	-67.2363	-64.0137	-66.7969	-66.2598	-67.0898	-64.6973	-69.5312
0.0526	-67.9199	-70.1172	-67.1875	-66.8945	-67.2363	-65.7715	-66.1133	-67.7246	-67.2852	-63.9648	-66.7969	-66.2598	-67.041	-64.6973	-69.4336
0.05264	-67.8711	-70.2148	-67.2363	-66.8457	-67.2852	-65.8203	-66.1133	-67.6758	-67.2363	-64.0137	-66.8457	-66.2598	-67.0898	-64.6484	-69.4824
0.05268	-67.9199	-70.166	-67.1875	-66.8945	-67.2852	-65.7715	-66.0645	-67.6758	-67.1875	-64.0137	-66.8457	-66.2109	-67.1387	-64.6484	-69.5312
0.05272	-67.9688	-70.166	-67.2363	-66.8457	-67.2852	-65.7227	-66.1621	-67.6758	-67.2363	-64.0625	-66.7969	-66.1621	-67.1387	-64.7461	-69.4336
0.05276	-67.8711	-70.166	-67.2852	-66.8945	-67.2852	-65.6738	-66.1621	-67.627	-67.2363	-64.0137	-66.748	-66.2109	-67.2363	-64.6973	-69.5312
0.0528	-67.8711	-70.166	-67.2363	-66.7969	-67.334	-65.6738	-66.1621	-67.6758	-67.2363	-64.0625	-66.6992	-66.1621	-67.1387	-64.7461	-69.5312
0.05284	-67.9688	-70.166	-67.2363	-66.8457	-67.334	-65.625	-66.1133	-67.6758	-67.2852	-64.0625	-66.748	-66.2109	-67.0898	-64.7461	-69.4824
0.05288	-67.9688	-70.166	-67.1875	-66.8457	-67.334	-65.6738	-66.1621	-67.7246	-67.2852	-64.0625	-66.748	-66.1621	-67.1387	-64.7461	-69.4824
0.05292	-67.9688	-70.2148	-67.2363	-66.7969	-67.334	-65.6738	-66.1621	-67.6758	-67.2852	-64.1113	-66.748	-66.1621	-67.1875	-64.6973	-69.4336
0.05296	-67.9199	-70.2148	-67.2852	-66.8457	-67.334	-65.6738	-66.1621	-67.7246	-67.2363	-64.0625	-66.8457	-66.2109	-67.1387	-64.6973	-69.4336
0.053	-67.9199	-70.166	-67.2363	-66.8457	-67.3828	-65.6738	-66.1621	-67.7734	-67.1875	-64.1113	-66.7969	-66.2109	-67.0898	-64.7461	-69.4336
0.05304	-67.8711	-70.166	-67.2363	-66.8945	-67.334	-65.6738	-66.1133	-67.6758	-67.2363	-64.1602	-66.7969	-66.2109	-67.041	-64.6484	-69.5312
0.05308	-67.8711	-70.166	-67.2852	-66.8945	-67.3828	-65.7715	-66.1133	-67.6758	-67.2363	-64.1113	-66.748	-66.2109	-67.0898	-64.6484	-69.4824
0.05312	-67.9199	-70.2148	-67.2363	-66.8457	-67.3828	-65.7227	-66.1621	-67.7246	-67.2852	-64.1602	-66.748	-66.1621	-67.041	-64.6973	-69.5312
0.05316	-67.9688	-70.166	-67.1875	-66.8457	-67.334	-65.7227	-66.1133	-67.7246	-67.2363	-64.209	-66.748	-66.1133	-67.0898	-64.5996	-69.4824
0.0532	-67.9199	-70.1172	-67.1875	-66.8945	-67.3828	-65.6738	-66.1621	-67.627	-67.1875	-64.1113	-66.748	-66.2109	-67.041	-64.6484	-69.5312
0.05324	-67.9688	-70.166	-67.1875	-66.8457	-67.2852	-65.7227	-66.1621	-67.6758	-67.1875	-64.1602	-66.748	-66.2109	-67.041	-64.5996	-69.5312
0.05328	-68.0176	-70.166	-67.1875	-66.8457	-67.334	-65.6738	-66.1133	-67.5781	-67.1875	-64.209	-66.7969	-66.2109	-67.041	-64.6484	-69.4824
0.05332	-68.0176	-70.166	-67.2852	-66.8457	-67.2852	-65.6738	-66.2109	-67.627	-67.1387	-64.1602	-66.748	-66.1621	-67.0898	-64.6484	-69.4824
0.05336	-68.0176	-70.2148	-67.2852	-66.7969	-67.2852	-65.7227	-66.2109	-67.6758	-67.2363	-64.1602	-66.748	-66.1621	-67.041	-64.6484	-69.4824
0.0534	-68.0664	-70.166	-67.2852	-66.8945	-67.2852	-65.6738	-66.1133	-67.627	-67.1875	-64.1113	-66.748	-66.2109	-67.041	-64.5996	-69.5312
0.05344	-67.9688	-70.166	-67.2363	-66.8457	-67.334	-65.7227	-66.1621	-67.627	-67.1875	-64.1602	-66.7969	-66.1621	-67.041	-64.6973	-69.4824
0.05348	-67.9688	-70.166	-67.1875	-66.7969	-67.2852	-65.6738	-66.1133	-67.6758	-67.1387	-64.209	-66.7969	-66.1621	-66.9922	-64.6484	-69.5312
0.05352	-68.0176	-70.166	-67.2852	-66.8457	-67.3828	-65.6738	-66.1133	-67.6758	-67.1387	-64.1113	-66.748	-66.2109	-66.9922	-64.6484	-69.4824
0.05356	-67.9688	-70.0684	-67.2363	-66.8457	-67.3828	-65.7227	-66.2109	-67.6758	-67.1875	-64.1113	-66.7969	-66.1621	-66.9922	-64.6484	-69.5312
0.0536	-67.9199	-70.1172	-67.2363	-66.748	-67.4316	-65.7227	-66.1133	-67.6758	-67.1875	-64.1113	-66.7969	-66.1621	-66.9922	-64.6973	-69.5312
0.05364	-67.9199	-70.166	-67.2363	-66.7969	-67.3828	-65.6738	-66.0645	-67.7246	-67.2363	-64.1113	-66.7969	-66.1133	-66.9922	-64.7461	-69.4824
0.05368	-67.9688	-70.0684	-67.2852	-66.7969	-67.3828	-65.7227	-66.1133	-67.6758	-67.2363	-64.1602	-66.7969	-66.1621	-67.041	-64.6973	-69.4824
0.05372	-67.9688	-70.1172	-67.2852	-66.8457	-67.3828	-65.7227	-66.1621	-67.627	-67.1875	-64.1602	-66.7969	-66.1621	-66.9922	-64.6973	-69.4824
0.05376	-67.9199	-70.166	-67.2363	-66.8457	-67.4316	-65.7227	-66.1621	-67.627	-67.1387	-64.1113	-66.748	-66.1133	-66.9922	-64.6484	-69.4824
0.0538	-68.0176	-70.2148	-67.1875	-66.8457	-67.3828	-65.7227	-66.1621	-67.6758	-67.1875	-64.1113	-66.748	-66.1133	-66.9922	-64.6973	-69.5312
0.05384	-67.9688	-70.166	-67.2363	-66.8457	-67.4316	-65.7227	-66.1133	-67.7246	-67.0898	-64.1602	-66.748	-66.1621	-66.9922	-64.6973	-69.4824
0.05388	-67.9199	-70.166	-67.2363	-66.7969	-67.4805	-65.7227	-66.1621	-67.7246	-67.1875	-64.1113	-66.748	-66.0645	-66.9434	-64.6484	-69.5312
0.05392	-67.9199	-70.166	-67.334	-66.748	-67.4316	-65.7227	-66.1133	-67.7246	-67.2363	-64.1602	-66.7969	-66.1133	-66.8945	-64.6484	-69.5312
0.05396	-67.9199	-70.166	-67.2852	-66.7969	-67.4805	-65.7715	-66.1621	-67.6758	-67.2363	-64.1113	-66.748	-66.1621	-66.9434	-64.6484	-69.5312
0.054	-68.0176	-70.2148	-67.2852	-66.7969	-67.4316	-65.7715	-66.2109	-67.6758	-67.1875	-64.1602	-66.7969	-66.1133	-66.9434	-64.6484	-69.5312
0.05404	-67.9688	-70.166	-67.2852	-66.8457	-67.3828	-65.7227	-66.1621	-67.7246	-67.2363	-64.1602	-66.7969	-66.1133	-66.9922	-64.6484	-69.4824
0.05408	-67.9199	-70.1172	-67.2363	-66.8457	-67.3828	-65.7715	-66.2109	-67.7246	-67.1387	-64.1113	-66.7969	-66.0645	-67.041	-64.6484	-69.5312
0.05412	-68.0176	-70.166	-67.2852	-66.8457	-67.3828	-65.7715	-66.2109	-67.7734	-67.2363	-64.1113	-66.748	-66.1133	-66.9922	-64.6484	-69.5312
0.05416	-67.9199	-70.2148	-67.2852	-66.8457	-67.4316	-65.7227	-66.1621	-67.7734	-67.1875	-64.1602	-66.7969	-66.1621	-66.9922	-64.7461	-69.5312
0.0542	-67.9199	-70.1172	-67.2852	-66.7969	-67.4316	-65.7715	-66.2109	-67.7734	-67.1387	-64.1602	-66.7969	-66.1133	-66.9434	-64.7461	-69.5312
0.05424	-67.9688	-70.166	-67.2852	-66.7969	-67.4316	-65.7227	-66.1621	-67.7246	-67.1875	-64.209	-66.7969	-66.0645	-66.9434	-64.7461	-69.5312
0.05428	-67.9688	-70.166	-67.2852	-66.7969	-67.3828	-65.8691	-66.1621	-67.7246	-67.1387	-64.1602	-66.7969	-66.1621	-67.041	-64.6973	-69.5801
0.05432	-68.0176	-70.166	-67.2852	-66.8457	-67.4316	-65.8203	-66.1621	-67.7734	-67.1875	-64.209	-66.7969	-66.1133	-66.9434	-64.6973	-69.5801
0.05436	-68.0176	-70.2148	-67.2852	-66.7969	-67.3828	-65.7227	-66.2109	-67.7246	-67.1875	-64.2578	-66.8457	-66.1621	-66.9922	-64.6484	-69.4336
0.0544	-68.0176	-70.1172	-67.2852	-66.7969	-67.4316	-65.7715	-66.1621	-67.6758	-67.1875	-64.209	-66.8457	-66.1133	-66.9922	-64.6484	-69.4824
0.05444	-68.0664	-70.1172	-67.2852	-66.748	-67.334	-65.7715	-66.2109	-67.7246	-67.1875	-64.2578	-66.7969	-66.1133	-66.9434	-64.5508	-69.5312
0.05448	-68.0176	-70.1172	-67.3828	-66.7969	-67.3828	-65.7715	-66.1133	-67.7246	-67.1387	-64.2578	-66.7969	-66.1621	-66.9922	-64.5508	-69.5312
0.05452	-68.0176	-70.166	-67.3828	-66.6992	-67.3828	-65.8203	-66.1621	-67.6758	-67.1387	-64.2578	-66.8457	-66.1621	-66.9434	-64.5996	-69.5801
0.05456	-68.1152	-70.166	-67.3828	-66.748	-67.3828	-65.7715	-66.1621	-67.7734	-67.1875	-64.209	-66.8457	-66.1621	-66.9434	-64.5996	-69.5312
0.0546	-68.0176	-70.166	-67.3828	-66.7969	-67.3828	-65.8203	-66.1621	-67.7246	-67.041	-64.209	-66.8457	-66.1133	-66.9434	-64.5996	-69.5312
0.05464	-68.0664	-70.166	-67.334	-66.7969	-67.3828	-65.8203	-66.1621	-67.7246	-67.0898	-64.209	-66.7969	-66.0645	-66.9434	-64.5996	-69.4824
0.05468	-68.0664	-70.166	-67.334	-66.748	-67.4316	-65.7715	-66.2598	-67.6758	-67.1387	-64.1602	-66.9434	-66.1133	-66.8457	-64.5996	-69.4824
0.05472	-68.0664	-70.166	-67.334	-66.7969	-67.3828	-65.8203	-66.2598	-67.6758	-67.1387	-64.1113	-66.8457	-66.1133	-66.8945	-64.5996	-69.4824
0.05476	-68.1152	-70.1172	-67.334	-66.8457	-67.3828	-65.8203	-66.2598	-67.6758	-67.1387	-64.209	-66.8457	-66.0645	-66.8945	-64.5996	-69.4336
0.0548	-68.1152	-70.0684	-67.334	-66.7969	-67.3828	-65.7715	-66.2598	-67.627	-67.1875	-64.2578	-66.8457	-66.0645	-66.9434	-64.5996	-69.4824
0.05484	-68.1152	-70.0684	-67.334	-66.7969	-67.4805	-65.8203	-66.2598	-67.6758	-67.1387	-64.3066	-66.7969	-66.0645	-66.9434	-64.6484	-69.5312
0.05488	-68.1152	-70.1172	-67.2852	-66.7969	-67.3828	-65.8203	-66.2598	-67.7246	-67.0898	-64.3066	-66.7969	-66.0645	-66.8945	-64.5996	-69.4824
0.05492	-68.1152	-70.1172	-67.2852	-66.7969	-67.4316	-65.7715	-66.1621	-67.6758	-67.1387	-64.3555	-66.7969	-65.9668	-66.8945	-64.5996	-69.4824
0.05496	-68.1152	-70.0684	-67.334	-66.7969	-67.4316	-65.7715	-66.2109	-67.7246	-67.1387	-64.3555	-66.7969	-66.0156	-66.8945	-64.5996	-69.4824
0.055	-68.1152	-70.0684	-67.3828	-66.8457	-67.3828	-65.8203	-66.2598	-67.627	-67.1387	-64.3555	-66.7969	-66.1133	-66.9434	-64.5996	-69.4336
0.05504	-68.0664	-70.0195	-67.3828	-66.8945	-67.4316	-65.8691	-66.2598	-67.6758	-67.0898	-64.3555	-66.748	-66.1133	-66.9922	-64.5996	-69.4336
0.05508	-68.1641	-70.0684	-67.3828	-66.7969	-67.4316	-65.8203	-66.2109	-67.6758	-67.1387	-64.3066	-66.748	-66.0645	-66.9922	-64.6484	-69.4824
0.05512	-68.2129	-70.0684	-67.4316	-66.8457	-67.4316	-65.8203	-66.1621	-67.7246	-67.0898	-64.2578	-66.7969	-66.1133	-66.9922	-64.6973	-69.5312
0.05516	-68.1641	-70.0684	-67.3828	-66.7969	-67.4316	-65.7715	-66.2109	-67.7734	-67.1387	-64.3066	-66.7969	-66.0645	-67.041	-64.6973	-69.4336
0.0552	-68.1641	-70.0684	-67.3828	-66.748	-67.3828	-65.7715	-66.2109	-67.7734	-67.1875	-64.3555	-66.7969	-66.0156	-66.9922	-64.6484	-69.4336
0.05524	-68.0664	-70.0684	-67.4316	-66.7969	-67.4805	-65.8203	-66.1621	-67.7246	-67.1387	-64.3555	-66.8457	-65.9668	-67.0898	-64.6973	-69.4824
0.05528	-68.0664	-70.0684	-67.3828	-66.7969	-67.5293	-65.8203	-66.2109	-67.7246	-67.041	-64.3066	-66.8457	-65.918	-67.0898	-64.6973	-69.4336
0.05532	-68.1641	-70.0684	-67.4316	-66.7969	-67.5293	-65.8203	-66.2109	-67.7246	-67.0898	-64.3555	-66.8457	-65.9668	-67.0898	-64.6484	-69.4336
0.05536	-68.1152	-70.0684	-67.4805	-66.7969	-67.5293	-65.8691	-66.1621	-67.7246	-67.0898	-64.3066	-66.7969	-66.0156	-67.1387	-64.6973	-69.4824
0.0554	-68.1152	-70.1172	-67.4805	-66.7969	-67.4805	-65.8691	-66.1621	-67.7734	-67.041	-64.3066	-66.8457	-65.9668	-67.0898	-64.6973	-69.5312
0.05544	-68.1152	-70.1172	-67.4805	-66.7969	-67.4805	-65.8203	-66.1621	-67.7734	-67.0898	-64.3555	-66.8457	-65.9668	-67.0898	-64.6484	-69.5801
0.05548	-68.1152	-70.0684	-67.4805	-66.748	-67.5293	-65.8691	-66.1621	-67.7734	-67.041	-64.2578	-66.7969	-66.0156	-67.0898	-64.6484	-69.5312
0.05552	-68.1152	-70.166	-67.5293	-66.6992	-67.5293	-65.8203	-66.1621	-67.7734	-66.9922	-64.2578	-66.7969	-66.0156	-67.0898	-64.6484	-69.5312
0.05556	-68.1152	-70.166	-67.5293	-66.8457	-67.5293	-65.8203	-66.1133	-67.6758	-66.9922	-64.3066	-66.8457	-66.0156	-67.1387	-64.7461	-69.5312
0.0556	-68.0664	-70.0684	-67.4316	-66.7969	-67.5293	-65.8203	-66.1621	-67.6758	-66.9922	-64.2578	-66.7969	-65.9668	-67.1387	-64.6484	-69.5801
0.05564	-68.1152	-70.1172	-67.4316	-66.7969	-67.5293	-65.7227	-66.1621	-67.7246	-66.9922	-64.2578	-66.7969	-65.918	-67.041	-64.6484	-69.4336
0.05568	-68.0664	-70.1172	-67.5293	-66.7969	-67.5781	-65.8203	-66.1621	-67.7246	-66.9922	-64.2578	-66.7969	-65.918	-67.1387	-64.6484	-69.4336
0.05572	-68.0664	-70.0684	-67.4805	-66.748	-67.4805	-65.8203	-66.1621	-67.6758	-66.9922	-64.2578	-66.7969	-65.8691	-67.0898	-64.5996	-69.4824
0.05576	-68.1641	-70.1172	-67.4805	-66.748	-67.5293	-65.7715	-66.1621	-67.7246	-66.9434	-64.3066	-66.8457	-65.8203	-67.041	-64.5996	-69.4336
0.0558	-68.1152	-70.0195	-67.4805	-66.7969	-67.4805	-65.7715	-66.0645	-67.6758	-66.9922	-64.2578	-66.7969	-65.918	-67.1387	-64.6484	-69.4336
0.05584	-68.0664	-70.0195	-67.4805	-66.748	-67.4316	-65.8203	-66.2109	-67.7734	-66.9922	-64.3066	-66.7969	-65.8691	-67.041	-64.6484	-69.3848
0.05588	-68.1641	-70.0684	-67.5781	-66.748	-67.4805	-65.8203	-66.1133	-67.7246	-66.9922	-64.3066	-66.7969	-65.918	-67.041	-64.6973	-69.3359
0.05592	-68.1641	-69.9707	-67.4316	-66.6992	-67.4805	-65.8691	-66.1621	-67.7246	-67.041	-64.2578	-66.7969	-65.918	-66.9922	-64.6973	-69.3359
0.05596	-68.1152	-70.0684	-67.5293	-66.7969	-67.4805	-65.8691	-66.1133	-67.6758	-67.041	-64.2578	-66.8457	-65.918	-66.9922	-64.6973	-69.3359
0.056	-68.0664	-70.0684	-67.5781	-66.7969	-67.5293	-65.8691	-66.0645	-67.6758	-66.9434	-64.2578	-66.748	-65.9668	-66.9922	-64.6973	-69.3359
0.05604	-68.1152	-70.0684	-67.4805	-66.7969	-67.4805	-65.8691	-66.1133	-67.7246	-67.041	-64.209	-66.7969	-65.8691	-66.9922	-64.6973	-69.3359
0.05608	-68.0664	-70.1172	-67.4805	-66.748	-67.4316	-65.8691	-66.0645	-67.7246	-67.0898	-64.209	-66.7969	-65.8691	-66.9922	-64.5996	-69.3848
0.05612	-68.0176	-70.0684	-67.5293	-66.748	-67.4316	-65.8203	-66.1133	-67.7246	-67.041	-64.209	-66.8457	-65.918	-66.9922	-64.6973	-69.3848
0.05616	-68.0664	-70.0195	-67.5781	-66.6504	-67.3828	-65.8203	-66.1133	-67.7246	-67.0898	-64.209	-66.7969	-65.8691	-66.9434	-64.6484	-69.3848
0.0562	-68.0664	-70.0684	-67.5781	-66.6992	-67.4805	-65.8691	-66.0645	-67.6758	-67.041	-64.2578	-66.8457	-65.918	-67.041	-64.6973	-69.3359
0.05624	-68.0664	-70.0684	-67.5293	-66.6992	-67.5293	-65.8691	-66.1621	-67.6758	-67.0898	-64.3066	-66.8457	-65.918	-66.9922	-64.6484	-69.3359
0.05628	-68.0664	-70.0684	-67.5781	-66.6504	-67.4316	-65.8203	-66.1133	-67.7246	-67.041	-64.3555	-66.8457	-65.918	-66.9434	-64.5996	-69.2871
0.05632	-68.0664	-70.0684	-67.5781	-66.6504	-67.5293	-65.8203	-66.0645	-67.7246	-67.041	-64.2578	-66.8457	-65.918	-66.9922	-64.6484	-69.3848
0.05636	-68.1152	-70.0684	-67.5781	-66.6992	-67.5293	-65.8203	-66.1133	-67.7734	-67.041	-64.3066	-66.8457	-65.8691	-67.041	-64.6973	-69.3848
0.0564	-68.0664	-70.0684	-67.5781	-66.6992	-67.4805	-65.8203	-66.1133	-67.7734	-67.041	-64.4043	-66.8457	-65.918	-67.041	-64.6484	-69.2871
0.05644	-68.0176	-70.0684	-67.627	-66.748	-67.4805	-65.7715	-66.1621	-67.7734	-66.9922	-64.3066	-66.7969	-65.918	-67.041	-64.6484	-69.3359
0.05648	-68.1152	-70.0684	-67.5293	-66.6992	-67.4316	-65.918	-66.1621	-67.7246	-67.041	-64.3555	-66.7969	-65.918	-67.041	-64.6484	-69.3848
0.05652	-68.1152	-70.1172	-67.6758	-66.6504	-67.4316	-65.8691	-66.1621	-67.7246	-67.041	-64.3555	-66.8457	-65.918	-67.041	-64.6973	-69.3359
0.05656	-68.0664	-70.0195	-67.6758	-66.6016	-67.4805	-65.8691	-66.1621	-67.6758	-66.9922	-64.3066	-66.8457	-65.9668	-67.041	-64.7461	-69.3848
0.0566	-68.1152	-70.0684	-67.6758	-66.6016	-67.4805	-65.8691	-66.1621	-67.7246	-67.041	-64.3066	-66.8457	-65.9668	-67.041	-64.6973	-69.3848
0.05664	-68.0664	-70.0684	-67.7246	-66.6992	-67.4805	-65.918	-66.1621	-67.6758	-67.0898	-64.2578	-66.8457	-65.9668	-67.041	-64.6973	-69.4336
0.05668	-68.0664	-70.0684	-67.7246	-66.6992	-67.4316	-65.918	-66.2109	-67.7734	-67.0898	-64.3066	-66.7969	-65.9668	-67.0898	-64.6484	-69.3848
0.05672	-68.0664	-70.0684	-67.6758	-66.6992	-67.4316	-65.8203	-66.1133	-67.7246	-67.0898	-64.3066	-66.7969	-65.9668	-67.041	-64.6484	-69.2871
0.05676	-68.0664	-70.0195	-67.7246	-66.6504	-67.4316	-65.918	-66.2109	-67.6758	-67.0898	-64.3066	-66.7969	-65.9668	-67.0898	-64.6484	-69.3359
0.0568	-68.1152	-70.0195	-67.6758	-66.6016	-67.4316	-65.918	-66.1621	-67.7734	-67.0898	-64.3066	-66.7969	-65.8691	-67.1387	-64.5996	-69.3848
0.05684	-68.0176	-70.0195	-67.6758	-66.6504	-67.4316	-65.8203	-66.1621	-67.7734	-67.041	-64.3555	-66.7969	-65.9668	-67.0898	-64.5996	-69.3848
0.05688	-68.0176	-69.9707	-67.7246	-66.6504	-67.4316	-65.8203	-66.1621	-67.7734	-66.9922	-64.3066	-66.748	-65.918	-67.1387	-64.5996	-69.4336
0.05692	-68.0664	-69.9707	-67.7246	-66.6504	-67.4805	-65.8203	-66.2109	-67.8223	-67.041	-64.3555	-66.748	-65.8691	-67.0898	-64.502	-69.4336
0.05696	-68.0664	-70.0195	-67.7734	-66.6016	-67.4805	-65.8691	-66.1621	-67.6758	-67.0898	-64.4043	-66.7969	-65.918	-67.1387	-64.5508	-69.3848
0.057	-68.1152	-69.9707	-67.7246	-66.6504	-67.4316	-65.8691	-66.1621	-67.6758	-67.0898	-64.3555	-66.7969	-65.8691	-67.1387	-64.502	-69.4336
0.05704	-68.1641	-70.0195	-67.7734	-66.6504	-67.4316	-65.8691	-66.1133	-67.6758	-67.041	-64.4043	-66.7969	-65.918	-67.041	-64.5508	-69.3848
0.05708	-68.1152	-70.0195	-67.7734	-66.6504	-67.4805	-65.8691	-66.1621	-67.6758	-67.041	-64.4531	-66.748	-65.8691	-67.041	-64.5508	-69.3848
0.05712	-68.1152	-69.9707	-67.7246	-66.6016	-67.4805	-65.8691	-66.2109	-67.6758	-67.0898	-64.3555	-66.7969	-65.918	-66.9922	-64.502	-69.4336
0.05716	-68.1641	-70.0684	-67.7246	-66.6504	-67.4316	-65.8691	-66.2109	-67.7246	-67.0898	-64.4043	-66.748	-65.918	-67.0898	-64.4531	-69.3848
0.0572	-68.2129	-69.9707	-67.7246	-66.6504	-67.4805	-65.918	-66.2109	-67.7246	-67.0898	-64.4531	-66.748	-65.8691	-67.1387	-64.5508	-69.3848
0.05724	-68.2129	-69.9707	-67.6758	-66.6504	-67.4805	-65.918	-66.2598	-67.7246	-67.1387	-64.4043	-66.748	-65.8203	-67.0898	-64.502	-69.4336
0.05728	-68.1641	-70.0195	-67.7246	-66.6016	-67.4316	-65.8691	-66.2109	-67.7246	-67.1387	-64.4043	-66.7969	-65.8691	-67.0898	-64.5508	-69.3848
0.05732	-68.1641	-70.0195	-67.6758	-66.6504	-67.4805	-65.9668	-66.2598	-67.7246	-67.0898	-64.4043	-66.7969	-65.8203	-67.0898	-64.5996	-69.4336
0.05736	-68.1641	-70.1172	-67.7246	-66.6992	-67.4316	-65.918	-66.2109	-67.6758	-67.1387	-64.502	-66.7969	-65.8691	-67.0898	-64.5508	-69.3359
0.0574	-68.1641	-70.0195	-67.7246	-66.6504	-67.4316	-65.8691	-66.2109	-67.7246	-67.0898	-64.4531	-66.7969	-65.8691	-67.0898	-64.502	-69.3848
0.05744	-68.1152	-70.0195	-67.7246	-66.6504	-67.4316	-65.918	-66.2109	-67.7734	-67.041	-64.502	-66.748	-65.8691	-67.041	-64.5508	-69.3848
0.05748	-68.1641	-70.0684	-67.6758	-66.6504	-67.4316	-65.918	-66.2109	-67.7734	-67.0898	-64.5508	-66.6992	-65.8691	-67.041	-64.5508	-69.2871
0.05752	-68.2129	-69.9707	-67.6758	-66.6016	-67.4316	-65.8691	-66.1621	-67.7246	-67.0898	-64.4043	-66.748	-65.8691	-67.041	-64.5508	-69.3359
0.05756	-68.2129	-69.9219	-67.627	-66.6016	-67.4316	-65.9668	-66.2109	-67.7734	-67.0898	-64.4043	-66.748	-65.8691	-67.041	-64.5508	-69.3848
0.0576	-68.2129	-69.9707	-67.627	-66.6016	-67.3828	-65.918	-66.1621	-67.7734	-67.041	-64.502	-66.7969	-65.8691	-67.041	-64.5508	-69.3359
0.05764	-68.1641	-69.9707	-67.6758	-66.6504	-67.4316	-65.918	-66.2109	-67.7734	-67.041	-64.4531	-66.7969	-65.918	-67.0898	-64.5996	-69.3359
0.05768	-68.1641	-69.9707	-67.627	-66.6504	-67.3828	-65.918	-66.1621	-67.7734	-67.0898	-64.4531	-66.8457	-65.8691	-67.1387	-64.5996	-69.2871
0.05772	-68.1641	-70.0195	-67.627	-66.6992	-67.4316	-65.918	-66.1621	-67.7734	-67.0898	-64.4531	-66.7969	-65.9668	-67.1387	-64.5996	-69.2871
0.05776	-68.1641	-70.0195	-67.5781	-66.6504	-67.4316	-65.9668	-66.1621	-67.7734	-67.1387	-64.4531	-66.7969	-65.918	-67.041	-64.5508	-69.3359
0.0578	-68.1641	-69.9707	-67.627	-66.6992	-67.3828	-65.918	-66.1621	-67.7246	-67.1387	-64.4531	-66.8457	-65.918	-67.041	-64.5508	-69.2871
0.05784	-68.1641	-69.9707	-67.627	-66.748	-67.3828	-65.9668	-66.1133	-67.6758	-67.0898	-64.4043	-66.7969	-65.9668	-67.0898	-64.5508	-69.2871
0.05788	-68.2129	-70.0195	-67.5781	-66.748	-67.3828	-65.918	-66.1133	-67.7246	-67.041	-64.4531	-66.8457	-65.9668	-67.0898	-64.5996	-69.2871
0.05792	-68.2129	-70.0195	-67.6758	-66.6504	-67.334	-65.918	-66.1621	-67.7734	-67.0898	-64.4531	-66.8457	-66.0156	-67.0898	-64.502	-69.2871
0.05796	-68.2129	-69.9707	-67.627	-66.6992	-67.3828	-65.9668	-66.2109	-67.7246	-67.0898	-64.4043	-66.7969	-66.0156	-67.0898	-64.502	-69.3359
0.058	-68.2617	-69.9219	-67.5293	-66.6504	-67.334	-65.918	-66.1621	-67.7734	-67.1387	-64.4043	-66.748	-66.0156	-67.041	-64.502	-69.3359
0.05804	-68.2617	-69.9707	-67.5781	-66.6992	-67.334	-65.918	-66.1133	-67.6758	-67.1387	-64.4531	-66.8457	-65.9668	-67.0898	-64.5508	-69.2871
0.05808	-68.1641	-69.9707	-67.5293	-66.6992	-67.3828	-65.918	-66.1621	-67.7246	-67.0898	-64.3555	-66.8457	-65.9668	-67.041	-64.5996	-69.3359
0.05812	-68.2129	-70.0195	-67.5781	-66.6504	-67.3828	-65.918	-66.2109	-67.6758	-67.1387	-64.3555	-66.8945	-65.918	-66.9922	-64.5996	-69.2871
0.05816	-68.2129	-70.0195	-67.5781	-66.6504	-67.3828	-65.9668	-66.1133	-67.627	-67.041	-64.4043	-66.8945	-65.918	-67.041	-64.5996	-69.3359
0.0582	-68.2129	-69.9707	-67.5781	-66.6504	-67.3828	-65.918	-66.2109	-67.6758	-67.0898	-64.4043	-66.8945	-65.918	-67.0898	-64.5508	-69.3848
0.05824	-68.1641	-70.0684	-67.627	-66.6504	-67.334	-65.8691	-66.1621	-67.6758	-67.0898	-64.4043	-66.8945	-65.918	-67.0898	-64.502	-69.2871
0.05828	-68.2129	-70.0684	-67.627	-66.6504	-67.334	-66.0156	-66.0645	-67.627	-66.9922	-64.4043	-66.8457	-66.0156	-67.041	-64.5508	-69.3848
0.05832	-68.1641	-69.9707	-67.627	-66.6504	-67.334	-65.9668	-66.1621	-67.627	-67.0898	-64.3555	-66.8457	-65.918	-67.041	-64.5508	-69.3359
0.05836	-68.2129	-70.0195	-67.6758	-66.6504	-67.334	-65.918	-66.1621	-67.5781	-67.1387	-64.3555	-66.8457	-65.918	-66.9922	-64.5508	-69.3359
0.0584	-68.0664	-69.9707	-67.6758	-66.6504	-67.334	-65.9668	-66.1621	-67.6758	-67.041	-64.3066	-66.7969	-65.8691	-66.9922	-64.5508	-69.3848
0.05844	-68.1641	-69.9707	-67.6758	-66.6016	-67.2852	-66.0156	-66.1621	-67.7246	-67.0898	-64.4531	-66.8457	-65.8691	-66.9922	-64.502	-69.3848
0.05848	-68.1641	-69.9707	-67.627	-66.6504	-67.334	-66.0156	-66.2598	-67.6758	-67.041	-64.4043	-66.8945	-65.918	-66.9922	-64.502	-69.3848
0.05852	-68.1152	-69.9219	-67.6758	-66.6992	-67.334	-65.918	-66.2598	-67.7246	-67.041	-64.4043	-66.8457	-65.8691	-67.041	-64.502	-69.2871
0.05856	-68.1641	-70.0195	-67.6758	-66.6504	-67.3828	-65.918	-66.1621	-67.627	-67.041	-64.502	-66.8945	-65.8691	-66.9922	-64.502	-69.2871
0.0586	-68.1152	-69.9707	-67.6758	-66.6504	-67.3828	-65.9668	-66.1621	-67.627	-67.041	-64.4531	-66.8945	-65.918	-66.9922	-64.502	-69.2383
0.05864	-68.1641	-70.0195	-67.7246	-66.6504	-67.334	-66.0156	-66.2109	-67.627	-67.0898	-64.4043	-66.7969	-65.8691	-66.9922	-64.502	-69.2871
0.05868	-68.2129	-70.0684	-67.6758	-66.6504	-67.3828	-66.0156	-66.1621	-67.5781	-66.9922	-64.4531	-66.7969	-65.918	-66.9922	-64.502	-69.3359
0.05872	-68.2129	-70.0684	-67.6758	-66.6016	-67.4316	-66.0156	-66.1621	-67.627	-67.041	-64.4531	-66.7969	-65.918	-66.9922	-64.5508	-69.3359
0.05876	-68.2129	-70.0195	-67.627	-66.6016	-67.334	-66.1133	-66.1133	-67.6758	-67.0898	-64.4531	-66.8457	-65.918	-66.8945	-64.5508	-69.3848
0.0588	-68.1641	-70.1172	-67.6758	-66.6504	-67.334	-66.0156	-66.1133	-67.627	-67.0898	-64.4043	-66.8457	-65.918	-66.9922	-64.5508	-69.3848
0.05884	-68.1152	-70.1172	-67.5781	-66.6016	-67.4316	-66.0156	-66.1621	-67.7246	-67.041	-64.4043	-66.8457	-65.8691	-66.9922	-64.502	-69.3848
0.05888	-68.1152	-70.0684	-67.5781	-66.5527	-67.334	-66.0156	-66.1621	-67.6758	-67.0898	-64.4531	-66.9434	-65.8691	-66.9434	-64.502	-69.3359
0.05892	-68.0664	-70.0195	-67.627	-66.6504	-67.3828	-66.0156	-66.1621	-67.7246	-67.0898	-64.4531	-66.9434	-65.8691	-66.9922	-64.502	-69.3848
0.05896	-68.0664	-69.9707	-67.627	-66.6504	-67.3828	-66.0156	-66.1621	-67.7734	-67.0898	-64.502	-66.8457	-65.8203	-66.8945	-64.5508	-69.4824
0.059	-68.0664	-69.9707	-67.6758	-66.6504	-67.3828	-66.0156	-66.1133	-67.7734	-67.0898	-64.5508	-66.9434	-65.8691	-66.8945	-64.5508	-69.4824
0.05904	-68.0176	-69.9707	-67.6758	-66.6992	-67.4316	-66.0156	-66.1621	-67.8223	-67.0898	-64.502	-66.8945	-65.8691	-66.8945	-64.5996	-69.4824
0.05908	-68.0664	-70.0195	-67.7246	-66.6992	-67.3828	-66.0156	-66.2109	-67.7246	-67.1387	-64.502	-66.8945	-65.8203	-66.9434	-64.5996	-69.4824
0.05912	-68.1152	-70.0684	-67.7246	-66.6504	-67.4316	-66.0156	-66.2109	-67.7734	-67.0898	-64.5508	-66.8945	-65.8691	-66.8945	-64.5996	-69.4336
0.05916	-68.1152	-70.0684	-67.7734	-66.6016	-67.4316	-66.0156	-66.1621	-67.7734	-67.0898	-64.5508	-66.8457	-65.8691	-66.9434	-64.5508	-69.3848
0.0592	-68.1641	-70.0195	-67.7734	-66.6016	-67.3828	-65.9668	-66.2109	-67.7734	-67.1875	-64.5508	-66.8457	-65.8691	-66.9434	-64.5508	-69.3848
0.05924	-68.0664	-70.0684	-67.7246	-66.6504	-67.334	-65.9668	-66.1133	-67.7246	-67.1387	-64.502	-66.8457	-65.918	-66.9434	-64.5996	-69.3848
0.05928	-68.0664	-70.0195	-67.7246	-66.6016	-67.3828	-66.0156	-66.2109	-67.7734	-67.0898	-64.502	-66.8945	-65.8691	-66.9922	-64.5508	-69.5312
0.05932	-68.1641	-70.1172	-67.7246	-66.5527	-67.334	-66.0156	-66.1133	-67.7246	-67.0898	-64.502	-66.8945	-65.918	-66.9434	-64.502	-69.4824
0.05936	-68.1641	-70.0684	-67.7246	-66.6016	-67.3828	-66.0645	-66.1133	-67.7734	-67.0898	-64.502	-66.8945	-65.918	-66.9922	-64.5996	-69.4336
0.0594	-68.0664	-70.1172	-67.6758	-66.6016	-67.334	-65.9668	-66.1621	-67.8223	-67.0898	-64.5508	-66.9922	-65.8203	-67.041	-64.5508	-69.4336
0.05944	-68.1152	-70.1172	-67.7734	-66.6016	-67.3828	-65.9668	-66.1133	-67.7734	-67.1387	-64.5508	-67.041	-65.8691	-66.9922	-64.5508	-69.4336
0.05948	-68.1152	-70.0195	-67.7734	-66.6504	-67.3828	-66.0156	-66.2109	-67.8223	-67.041	-64.5508	-66.9922	-65.918	-66.9922	-64.5996	-69.4824
0.05952	-68.1641	-70.0684	-67.7246	-66.6016	-67.3828	-65.918	-66.2109	-67.8223	-67.1387	-64.5996	-66.9922	-65.918	-66.9922	-64.5996	-69.4824
0.05956	-68.1152	-70.0684	-67.7246	-66.6504	-67.334	-65.9668	-66.2109	-67.7734	-67.1387	-64.6484	-67.041	-65.918	-67.041	-64.6484	-69.4824
0.0596	-68.1152	-70.0684	-67.7246	-66.6504	-67.3828	-66.0156	-66.2109	-67.7246	-67.0898	-64.5508	-66.9922	-65.9668	-66.9434	-64.502	-69.4824
0.05964	-68.1152	-70.1172	-67.7246	-66.6016	-67.3828	-66.0156	-66.1621	-67.8223	-67.1387	-64.5996	-66.9922	-66.0156	-66.9922	-64.5508	-69.4824
0.05968	-68.0664	-70.1172	-67.7246	-66.6016	-67.334	-65.9668	-66.2109	-67.8223	-67.1387	-64.6484	-67.041	-65.9668	-67.041	-64.5996	-69.4824
0.05972	-68.0664	-70.0684	-67.7246	-66.5527	-67.3828	-65.9668	-66.2109	-67.8223	-67.1387	-64.5996	-67.041	-65.918	-67.041	-64.502	-69.4824
0.05976	-68.1152	-70.1172	-67.7734	-66.5527	-67.3828	-65.9668	-66.1133	-67.8223	-67.1875	-64.5996	-66.9922	-65.918	-66.9922	-64.5996	-69.3848
0.0598	-68.1152	-70.1172	-67.7246	-66.6016	-67.3828	-66.0156	-66.2109	-67.7734	-67.1387	-64.502	-66.9922	-65.9668	-67.041	-64.5996	-69.4336
0.05984	-68.1152	-70.166	-67.7246	-66.5527	-67.3828	-65.9668	-66.2109	-67.7734	-67.1875	-64.5996	-67.041	-65.9668	-66.9922	-64.5508	-69.4336
0.05988	-68.1641	-70.166	-67.7246	-66.6016	-67.3828	-66.0645	-66.2109	-67.7734	-67.1875	-64.5996	-67.0898	-66.0156	-67.041	-64.5508	-69.4336
0.05992	-68.1641	-70.1172	-67.6758	-66.5527	-67.3828	-66.0645	-66.2109	-67.7734	-67.1387	-64.6484	-67.0898	-65.9668	-66.9922	-64.5996	-69.4336
0.05996	-68.1641	-70.1172	-67.7246	-66.6016	-67.3828	-66.0156	-66.2598	-67.7734	-67.1875	-64.5996	-67.041	-65.9668	-66.9434	-64.5996	-69.3848
0.06	-68.0664	-70.1172	-67.7246	-66.6016	-67.3828	-66.0645	-66.2598	-67.8223	-67.1387	-64.5996	-67.041	-66.0156	-66.8945	-64.5996	-69.3848
0.06004	-68.1152	-70.166	-67.627	-66.6016	-67.334	-66.0156	-66.2598	-67.7734	-67.1875	-64.5996	-67.041	-65.918	-66.8945	-64.5996	-69.3359
0.06008	-68.1641	-70.1172	-67.627	-66.5527	-67.334	-65.918	-66.3086	-67.8223	-67.2363	-64.5996	-67.041	-66.0156	-66.9922	-64.502	-69.3359
0.06012	-68.1152	-70.1172	-67.6758	-66.6016	-67.2852	-65.9668	-66.2598	-67.8223	-67.1875	-64.6484	-67.041	-66.0156	-66.8945	-64.502	-69.3848
0.06016	-68.1641	-70.1172	-67.6758	-66.6504	-67.334	-65.918	-66.2109	-67.7734	-67.1387	-64.5996	-66.9922	-66.0156	-66.9434	-64.5508	-69.3359
0.0602	-68.1641	-70.2148	-67.6758	-66.6016	-67.334	-65.9668	-66.2109	-67.8223	-67.041	-64.5508	-67.041	-66.0645	-66.9434	-64.5996	-69.3848
0.06024	-68.1641	-70.1172	-67.6758	-66.6016	-67.3828	-66.0156	-66.2598	-67.7734	-67.041	-64.5996	-66.9922	-66.0156	-66.9922	-64.5996	-69.3359
0.06028	-68.1641	-70.1172	-67.7734	-66.6016	-67.334	-65.9668	-66.3086	-67.8223	-67.0898	-64.6484	-66.9922	-66.0156	-66.9434	-64.5508	-69.3848
0.06032	-68.1641	-70.166	-67.8223	-66.6992	-67.3828	-65.918	-66.3086	-67.8223	-67.0898	-64.5508	-67.041	-66.0645	-66.9434	-64.502	-69.3848
0.06036	-68.1152	-70.2148	-67.7734	-66.6016	-67.334	-66.0156	-66.2598	-67.8711	-67.1387	-64.5508	-66.9922	-66.0156	-66.9922	-64.5996	-69.4336
0.0604	-68.1641	-70.166	-67.8223	-66.5527	-67.3828	-65.9668	-66.2109	-67.8223	-67.1387	-64.6484	-66.9922	-66.0645	-66.9434	-64.5508	-69.3848
0.06044	-68.1152	-70.166	-67.7734	-66.6016	-67.4316	-65.9668	-66.3086	-67.8711	-67.0898	-64.5508	-67.041	-66.0645	-66.9434	-64.5508	-69.4824
0.06048	-68.1641	-70.166	-67.7246	-66.5527	-67.4316	-65.9668	-66.3086	-67.9199	-67.0898	-64.5996	-67.041	-66.0156	-66.9434	-64.5508	-69.4824
0.06052	-68.1152	-70.2148	-67.7734	-66.6016	-67.4316	-66.0156	-66.3086	-67.8223	-67.0898	-64.6484	-67.041	-66.1133	-66.9434	-64.502	-69.4336
0.06056	-68.1641	-70.166	-67.8223	-66.5527	-67.4316	-66.0156	-66.2598	-67.8223	-67.0898	-64.6484	-67.041	-66.0156	-66.8945	-64.5508	-69.4824
0.0606	-68.2129	-70.166	-67.7734	-66.5527	-67.4316	-65.9668	-66.2598	-67.8223	-67.1387	-64.6484	-66.9922	-66.0156	-66.9434	-64.5508	-69.4824
0.06064	-68.1641	-70.166	-67.7734	-66.5527	-67.3828	-66.0156	-66.2109	-67.8223	-67.0898	-64.6484	-66.9922	-66.0156	-66.9922	-64.5508	-69.5312
0.06068	-68.2129	-70.166	-67.8223	-66.5527	-67.3828	-66.0156	-66.3086	-67.8223	-67.041	-64.6484	-66.9922	-66.0156	-66.9434	-64.5996	-69.5312
0.06072	-68.2129	-70.166	-67.8223	-66.6016	-67.2852	-65.9668	-66.2598	-67.8711	-67.0898	-64.6973	-67.041	-66.0156	-66.9434	-64.502	-69.4824
0.06076	-68.2129	-70.1172	-67.7734	-66.6016	-67.3828	-65.9668	-66.1621	-67.8223	-67.1387	-64.6484	-67.041	-66.0645	-66.9922	-64.4531	-69.5312
0.0608	-68.2617	-70.166	-67.8223	-66.5039	-67.4316	-65.9668	-66.2109	-67.8711	-67.041	-64.6973	-67.041	-66.0156	-66.9922	-64.4531	-69.5312
0.06084	-68.2129	-70.166	-67.8223	-66.5527	-67.4316	-65.9668	-66.2598	-67.8711	-67.0898	-64.7461	-67.041	-66.1133	-66.9922	-64.5508	-69.5312
0.06088	-68.2129	-70.166	-67.8223	-66.5039	-67.4316	-65.9668	-66.1621	-67.9199	-67.1387	-64.6973	-66.9922	-66.0645	-66.9434	-64.5996	-69.5801
0.06092	-68.2617	-70.166	-67.8711	-66.6016	-67.3828	-65.9668	-66.2109	-67.8223	-67.0898	-64.6973	-66.9922	-66.0156	-66.9434	-64.502	-69.4824
0.06096	-68.1641	-70.2148	-67.9199	-66.6504	-67.4316	-65.9668	-66.2598	-67.8223	-67.0898	-64.6973	-66.9434	-66.1133	-66.9922	-64.5508	-69.4336
0.061	-68.2129	-70.166	-67.8711	-66.6016	-67.3828	-65.9668	-66.3086	-67.8223	-67.1387	-64.6973	-66.9922	-66.0645	-66.9922	-64.5996	-69.5312
0.06104	-68.2129	-70.1172	-67.9199	-66.5527	-67.2852	-65.9668	-66.3086	-67.8711	-67.1387	-64.6973	-66.9922	-66.0645	-66.9434	-64.5996	-69.4824
0.06108	-68.1641	-70.1172	-67.9199	-66.5527	-67.4316	-66.0156	-66.2598	-67.8223	-67.0898	-64.6484	-66.9434	-66.0645	-67.041	-64.5996	-69.4824
0.06112	-68.2129	-70.166	-67.9199	-66.5527	-67.3828	-66.0156	-66.2598	-67.8711	-67.1387	-64.6484	-66.9434	-66.0645	-66.9922	-64.5996	-69.4336
0.06116	-68.1641	-70.166	-67.9199	-66.6016	-67.334	-66.0156	-66.2109	-67.8711	-67.1387	-64.6973	-66.9922	-66.1133	-66.9922	-64.5508	-69.3848
0.0612	-68.1641	-70.1172	-67.9688	-66.6504	-67.3828	-66.0645	-66.2598	-67.8711	-67.1387	-64.6484	-66.9922	-66.0645	-66.9922	-64.5996	-69.4824
0.06124	-68.2129	-70.166	-67.9688	-66.6016	-67.3828	-66.0645	-66.2109	-67.8711	-67.0898	-64.6973	-66.9434	-66.0645	-66.9434	-64.6484	-69.4824
0.06128	-68.2617	-70.2148	-68.0176	-66.6016	-67.4316	-66.0156	-66.1621	-67.8223	-67.0898	-64.6484	-66.9922	-66.1133	-66.9922	-64.6484	-69.5312
0.06132	-68.2129	-70.2148	-67.9688	-66.6016	-67.4316	-65.9668	-66.2109	-67.8711	-67.1387	-64.6484	-66.9434	-66.1133	-67.041	-64.6484	-69.4824
0.06136	-68.1641	-70.166	-68.0176	-66.6016	-67.4316	-65.9668	-66.2598	-67.8711	-67.1875	-64.6484	-66.9434	-66.1133	-66.9922	-64.6484	-69.4336
0.0614	-68.1641	-70.2148	-68.0664	-66.5527	-67.4316	-66.0156	-66.2109	-67.8711	-67.0898	-64.6484	-66.9434	-66.1133	-66.9434	-64.6973	-69.4824
0.06144	-68.2129	-70.1172	-68.0176	-66.6016	-67.4316	-66.0156	-66.2598	-67.9199	-67.1387	-64.6484	-66.9434	-66.0156	-66.9922	-64.7461	-69.4824
0.06148	-68.2129	-70.1172	-68.0664	-66.6504	-67.4316	-66.0156	-66.2598	-67.9199	-67.1387	-64.7461	-66.9434	-66.0645	-66.9434	-64.5996	-69.4336
0.06152	-68.2129	-70.1172	-68.1152	-66.6504	-67.4316	-65.9668	-66.2109	-67.8711	-67.1875	-64.6973	-66.8945	-66.0156	-66.9434	-64.6484	-69.5312
0.06156	-68.2129	-70.1172	-68.0664	-66.6504	-67.4316	-65.9668	-66.2598	-67.9199	-67.1387	-64.6973	-66.8457	-66.0156	-66.8945	-64.6973	-69.5801
0.0616	-68.2129	-70.166	-68.0664	-66.6504	-67.3828	-66.0156	-66.1621	-67.8711	-67.1387	-64.6973	-66.9434	-66.0645	-66.9434	-64.6484	-69.5312
0.06164	-68.1641	-70.1172	-68.1152	-66.6504	-67.4805	-66.0156	-66.1621	-67.8711	-67.1875	-64.7461	-66.9434	-66.0645	-67.041	-64.6973	-69.5312
0.06168	-68.1641	-70.166	-68.1152	-66.6016	-67.4316	-65.9668	-66.2109	-67.9199	-67.2363	-64.7461	-66.8945	-66.0645	-67.041	-64.6973	-69.5312
0.06172	-68.1641	-70.166	-68.1152	-66.6016	-67.4805	-65.9668	-66.2109	-67.8711	-67.1387	-64.6973	-66.8945	-66.0156	-66.9434	-64.7461	-69.5801
0.06176	-68.1641	-70.166	-68.0664	-66.6016	-67.4805	-66.0156	-66.2598	-67.9199	-67.1387	-64.6484	-66.8945	-66.0156	-66.9434	-64.6973	-69.5801
0.0618	-68.1641	-70.1172	-68.1152	-66.6016	-67.4805	-66.0156	-66.2109	-67.8711	-67.1875	-64.7461	-66.8945	-66.0645	-67.041	-64.6484	-69.5801
0.06184	-68.1152	-70.1172	-68.0664	-66.5527	-67.3828	-66.0156	-66.2109	-67.9199	-67.1875	-64.6973	-66.8457	-66.0645	-66.9922	-64.7461	-69.5801
0.06188	-68.1152	-70.1172	-68.0664	-66.6504	-67.3828	-66.0645	-66.2598	-67.9199	-67.2363	-64.6973	-66.8457	-66.0156	-66.8945	-64.7461	-69.5801
0.06192	-68.1152	-70.1172	-68.0664	-66.6504	-67.4316	-66.0156	-66.3086	-67.8711	-67.1875	-64.7461	-66.9434	-66.0645	-66.9434	-64.6973	-69.5801
0.06196	-68.1152	-70.0684	-68.0664	-66.748	-67.4805	-66.0645	-66.2109	-67.8223	-67.1875	-64.6973	-66.8945	-66.0645	-66.9922	-64.7461	-69.5312
0.062	-68.0664	-70.1172	-68.0664	-66.6992	-67.4316	-66.0645	-66.2109	-67.8223	-67.2363	-64.7461	-66.8945	-66.1133	-66.9434	-64.7461	-69.5801
0.06204	-68.1152	-70.0684	-67.9688	-66.6992	-67.4805	-66.0645	-66.2598	-67.8711	-67.2363	-64.7461	-66.9434	-66.0156	-66.9922	-64.7461	-69.5312
0.06208	-68.1152	-70.1172	-68.0664	-66.6016	-67.4316	-66.0156	-66.2598	-67.8223	-67.2363	-64.6973	-66.9434	-66.0156	-66.9922	-64.7461	-69.5801
0.06212	-68.1641	-70.1172	-68.0176	-66.6504	-67.3828	-65.9668	-66.2109	-67.8223	-67.2363	-64.7461	-66.9434	-66.0645	-66.9434	-64.6973	-69.5801
0.06216	-68.0664	-70.1172	-68.0176	-66.6504	-67.4316	-66.0645	-66.2109	-67.8223	-67.2363	-64.7461	-66.8945	-66.1133	-67.041	-64.6973	-69.5801
0.0622	-68.1152	-70.1172	-67.9688	-66.6504	-67.4316	-66.0645	-66.2598	-67.8711	-67.2363	-64.6973	-66.9434	-66.1133	-66.9434	-64.7461	-69.6289
0.06224	-68.1152	-70.0684	-67.9688	-66.6504	-67.3828	-65.9668	-66.2109	-67.8223	-67.2363	-64.7461	-66.9434	-66.1621	-67.041	-64.7461	-69.5801
0.06228	-68.0664	-70.0684	-67.9688	-66.6992	-67.4316	-66.0156	-66.2109	-67.8223	-67.1875	-64.6484	-66.8945	-66.1133	-66.9922	-64.8438	-69.5801
0.06232	-68.1152	-70.0684	-68.0176	-66.6504	-67.334	-66.0156	-66.2598	-67.8711	-67.2363	-64.6484	-66.9434	-66.0156	-66.9922	-64.7461	-69.6289
0.06236	-68.1152	-70.0684	-68.0176	-66.6504	-67.334	-65.9668	-66.2109	-67.8711	-67.2852	-64.5996	-66.9434	-66.1133	-66.9434	-64.7461	-69.6777
0.0624	-68.0176	-70.0684	-68.0664	-66.6016	-67.2852	-65.9668	-66.2598	-67.8223	-67.2852	-64.6484	-66.9922	-66.1133	-66.9434	-64.7461	-69.6289
0.06244	-68.0664	-70.1172	-68.0664	-66.6016	-67.2852	-65.918	-66.3086	-67.8223	-67.334	-64.6973	-66.9922	-66.1133	-66.9434	-64.7949	-69.5801
0.06248	-68.0176	-70.0684	-68.1152	-66.6992	-67.3828	-65.9668	-66.3086	-67.8711	-67.2363	-64.6973	-66.9434	-66.1621	-66.9922	-64.7461	-69.5801
0.06252	-68.0664	-70.0684	-68.0664	-66.6504	-67.334	-65.9668	-66.2598	-67.8223	-67.2852	-64.6973	-66.9434	-66.1621	-66.9434	-64.7461	-69.5801
0.06256	-68.0176	-70.1172	-68.1641	-66.7969	-67.2852	-65.9668	-66.2109	-67.7734	-67.334	-64.6973	-66.9922	-66.1133	-66.9434	-64.7461	-69.5312
0.0626	-68.0176	-70.166	-68.0664	-66.748	-67.2852	-66.0156	-66.2598	-67.8711	-67.334	-64.6973	-66.9434	-66.1621	-66.9434	-64.7461	-69.5312
0.06264	-68.0176	-70.166	-68.0664	-66.748	-67.334	-65.9668	-66.2109	-67.9199	-67.3828	-64.7461	-66.9434	-66.1133	-66.9434	-64.6973	-69.4824
0.06268	-67.9688	-70.2148	-68.0664	-66.7969	-67.3828	-66.0156	-66.2109	-67.8711	-67.3828	-64.7461	-66.9434	-66.0645	-66.9434	-64.6973	-69.4336
0.06272	-68.0664	-70.2148	-68.0664	-66.7969	-67.3828	-66.0645	-66.2109	-67.8711	-67.334	-64.6973	-66.8457	-66.0645	-66.8945	-64.7461	-69.4336
0.06276	-68.0176	-70.166	-68.0664	-66.8457	-67.3828	-65.9668	-66.2109	-67.9688	-67.3828	-64.6973	-66.8457	-65.9668	-66.9434	-64.6973	-69.3848
0.0628	-67.9688	-70.166	-68.1152	-66.8457	-67.3828	-66.0645	-66.1621	-68.0176	-67.3828	-64.7461	-66.8457	-66.0645	-66.9922	-64.6484	-69.3848
0.06284	-68.0176	-70.166	-68.0664	-66.8457	-67.3828	-66.0645	-66.2109	-67.9199	-67.334	-64.6973	-66.8457	-66.0156	-66.9434	-64.6973	-69.4336
0.06288	-68.0176	-70.1172	-68.1152	-66.8457	-67.334	-66.0156	-66.2109	-67.9199	-67.2852	-64.6973	-66.7969	-66.0645	-66.9434	-64.6973	-69.4336
0.06292	-67.9688	-70.1172	-68.0176	-66.8457	-67.3828	-66.0156	-66.2109	-67.9199	-67.3828	-64.6973	-66.7969	-66.0156	-66.9922	-64.7949	-69.4336
0.06296	-67.9688	-70.1172	-68.0664	-66.8457	-67.334	-66.0156	-66.1133	-67.9199	-67.4316	-64.7949	-66.8457	-66.0156	-66.9434	-64.7949	-69.3848
0.063	-68.0664	-70.2148	-68.0664	-66.8945	-67.334	-66.0156	-66.1621	-67.9199	-67.334	-64.7461	-66.7969	-66.0645	-66.9922	-64.7949	-69.2871
0.06304	-68.0176	-70.166	-68.0664	-66.8457	-67.334	-66.0645	-66.2598	-67.9199	-67.334	-64.7461	-66.748	-66.0645	-66.9434	-64.8438	-69.3359
0.06308	-68.0176	-70.166	-68.0664	-66.748	-67.334	-66.0156	-66.2598	-67.9199	-67.4316	-64.7461	-66.8457	-66.0156	-66.8945	-64.7949	-69.3359
0.06312	-67.9688	-70.166	-68.1152	-66.8457	-67.334	-65.9668	-66.2109	-67.9199	-67.334	-64.7461	-66.748	-66.0645	-66.9434	-64.8438	-69.2871
0.06316	-68.0176	-70.166	-68.0176	-66.8457	-67.334	-66.0156	-66.2109	-67.9199	-67.3828	-64.7461	-66.748	-66.0645	-66.9434	-64.8926	-69.3359
0.0632	-67.9688	-70.2148	-68.0176	-66.8457	-67.334	-66.0645	-66.2598	-67.9688	-67.3828	-64.7949	-66.8457	-66.0645	-66.8945	-64.8926	-69.3359
0.06324	-67.8711	-70.166	-67.9688	-66.8457	-67.334	-66.0156	-66.2109	-67.9688	-67.3828	-64.7461	-66.8457	-66.0156	-66.9434	-64.8926	-69.4336
0.06328	-67.9199	-70.0684	-68.0664	-66.7969	-67.334	-66.0645	-66.2109	-67.9688	-67.334	-64.7461	-66.7969	-66.0156	-66.8945	-64.8926	-69.3359
0.06332	-67.9199	-70.1172	-68.1152	-66.8457	-67.334	-66.0645	-66.1621	-67.9199	-67.3828	-64.7461	-66.7969	-66.0156	-66.9434	-64.9414	-69.2871
0.06336	-67.8711	-70.1172	-68.1152	-66.8457	-67.3828	-66.0156	-66.1621	-67.9199	-67.3828	-64.6973	-66.7969	-65.9668	-66.8945	-64.8926	-69.2871
0.0634	-67.9199	-70.1172	-68.1152	-66.8457	-67.3828	-65.9668	-66.1621	-67.9199	-67.4316	-64.7461	-66.7969	-66.0156	-66.9434	-64.8438	-69.2871
0.06344	-67.9199	-70.166	-68.1641	-66.8945	-67.334	-65.9668	-66.1621	-68.0176	-67.334	-64.7461	-66.7969	-66.1133	-66.9434	-64.8926	-69.2871
0.06348	-67.8711	-70.1172	-68.1641	-66.8945	-67.334	-66.0645	-66.1621	-67.9688	-67.334	-64.7461	-66.7969	-66.0645	-66.8945	-64.9414	-69.3359
0.06352	-67.9199	-70.166	-68.1641	-66.7969	-67.334	-66.0156	-66.2598	-67.9688	-67.3828	-64.7461	-66.748	-66.0156	-66.8457	-64.8438	-69.2871
0.06356	-67.8711	-70.166	-68.2129	-66.8457	-67.334	-66.0156	-66.2598	-67.9199	-67.3828	-64.7461	-66.7969	-66.0156	-66.9434	-64.8926	-69.2383
0.0636	-67.9688	-70.0684	-68.2129	-66.748	-67.3828	-66.0156	-66.2598	-67.9688	-67.3828	-64.7461	-66.7969	-66.0156	-66.8945	-64.8926	-69.1895
0.06364	-68.0176	-70.1172	-68.2129	-66.7969	-67.3828	-65.9668	-66.2109	-67.9688	-67.4316	-64.7461	-66.7969	-66.0645	-66.8945	-64.9414	-69.1895
0.06368	-68.0176	-70.1172	-68.1641	-66.8457	-67.334	-65.9668	-66.2109	-67.9199	-67.334	-64.6484	-66.8945	-66.0645	-66.8457	-64.9414	-69.1406
0.06372	-68.0176	-70.1172	-68.1641	-66.8457	-67.334	-65.9668	-66.2109	-67.9688	-67.3828	-64.7461	-66.8945	-66.0156	-66.8945	-64.8926	-69.1895
0.06376	-68.0176	-70.166	-68.2129	-66.8945	-67.3828	-66.0156	-66.2109	-67.9199	-67.3828	-64.6973	-66.8457	-66.0156	-66.9434	-64.8926	-69.0918
0.0638	-67.9199	-70.1172	-68.2129	-66.8945	-67.4316	-66.0156	-66.2598	-67.9688	-67.3828	-64.7461	-66.8457	-65.9668	-66.8945	-64.9414	-69.1406
0.06384	-67.9688	-70.166	-68.2129	-66.9434	-67.3828	-65.9668	-66.3086	-67.9688	-67.3828	-64.6973	-66.7969	-65.918	-66.8945	-64.8926	-69.0918
0.06388	-67.9688	-70.166	-68.2129	-66.9434	-67.4316	-65.9668	-66.2598	-67.9688	-67.334	-64.7461	-66.8457	-66.0156	-66.8945	-64.9414	-69.0918
0.06392	-67.9199	-70.1172	-68.2129	-66.8945	-67.4316	-66.0645	-66.2598	-67.9199	-67.334	-64.6973	-66.8457	-65.9668	-66.8457	-64.9414	-69.1895
0.06396	-67.9688	-70.1172	-68.2129	-66.9434	-67.4316	-66.0645	-66.2598	-67.8711	-67.3828	-64.7461	-66.8457	-65.9668	-66.8945	-64.8926	-69.0918
0.064	-67.9199	-70.1172	-68.2129	-67.041	-67.4316	-66.0645	-66.2598	-67.8711	-67.334	-64.7461	-66.8457	-65.9668	-66.8945	-65.0391	-69.1895
0.06404	-67.9199	-70.166	-68.2129	-66.9922	-67.3828	-66.0645	-66.2598	-67.8711	-67.334	-64.7461	-66.7969	-65.8691	-66.8945	-64.9902	-69.1406
0.06408	-67.8711	-70.2148	-68.2617	-66.9434	-67.3828	-65.9668	-66.2598	-67.8711	-67.3828	-64.7461	-66.748	-65.918	-66.9434	-64.9902	-69.1406
0.06412	-67.8711	-70.166	-68.2129	-66.9922	-67.4316	-66.0156	-66.2598	-67.8711	-67.3828	-64.7949	-66.748	-65.918	-66.9434	-64.9902	-69.1895
0.06416	-67.8223	-70.2148	-68.1152	-66.9434	-67.4805	-66.0645	-66.2598	-67.9688	-67.3828	-64.7949	-66.8457	-65.9668	-66.8457	-64.9902	-69.1406
0.0642	-67.8223	-70.2148	-68.1641	-66.9922	-67.4805	-66.0645	-66.2598	-67.9199	-67.334	-64.7949	-66.8945	-65.918	-66.8945	-65.0391	-69.0918
0.06424	-67.7734	-70.1172	-68.1641	-66.9922	-67.3828	-66.0645	-66.2598	-67.9199	-67.334	-64.7461	-66.7969	-65.918	-66.9434	-64.9902	-69.0918
0.06428	-67.8223	-70.166	-68.1152	-67.041	-67.334	-66.0156	-66.2109	-67.9688	-67.3828	-64.7461	-66.8457	-65.918	-66.8945	-64.9902	-69.0918
0.06432	-67.7734	-70.166	-68.1641	-67.0898	-67.4316	-66.0645	-66.2598	-67.9688	-67.334	-64.7461	-66.8945	-65.918	-66.9434	-64.9902	-69.0918
0.06436	-67.8223	-70.166	-68.1641	-67.0898	-67.4316	-66.0156	-66.2598	-67.9688	-67.3828	-64.7949	-66.8457	-65.9668	-66.9922	-65.0391	-69.0918
0.0644	-67.7734	-70.166	-68.1641	-67.041	-67.3828	-65.9668	-66.2598	-67.9199	-67.3828	-64.7461	-66.8457	-65.918	-66.9434	-64.9902	-69.0918
0.06444	-67.7734	-70.1172	-68.1152	-67.041	-67.4316	-66.0645	-66.3086	-67.9199	-67.3828	-64.7461	-66.8945	-65.918	-66.9434	-64.9902	-69.0918
0.06448	-67.8223	-70.166	-68.0664	-66.9922	-67.4316	-66.1133	-66.2598	-67.8711	-67.3828	-64.7461	-66.7969	-66.0156	-66.8945	-64.9902	-69.0918
0.06452	-67.8223	-70.2148	-68.0664	-67.041	-67.4805	-66.0156	-66.2598	-67.8711	-67.334	-64.7949	-66.8457	-66.0645	-66.9434	-65.0879	-69.0918
0.06456	-67.8711	-70.2148	-68.1152	-66.9922	-67.4805	-66.0645	-66.3574	-67.9199	-67.2852	-64.7949	-66.8457	-65.9668	-66.9434	-65.0879	-69.0918
0.0646	-67.8711	-70.166	-68.1152	-66.9434	-67.4805	-66.0645	-66.3574	-67.9688	-67.334	-64.7949	-66.7969	-66.0156	-66.8945	-64.9902	-69.043
0.06464	-67.9199	-70.2148	-68.1152	-66.9922	-67.5293	-66.0156	-66.2598	-67.9199	-67.2852	-64.8438	-66.8457	-66.0156	-66.9434	-64.9902	-69.043
0.06468	-67.8711	-70.166	-68.1152	-66.9434	-67.5293	-66.0156	-66.2598	-67.9199	-67.334	-64.8438	-66.748	-66.0156	-66.9434	-65.0879	-68.9941
0.06472	-67.9199	-70.2148	-68.1641	-66.9922	-67.4805	-66.0156	-66.2598	-67.9199	-67.2852	-64.7949	-66.748	-66.0156	-66.8945	-65.0391	-68.9941
0.06476	-67.9688	-70.2148	-68.1152	-67.041	-67.4805	-66.1133	-66.2598	-67.9199	-67.2852	-64.7949	-66.7969	-66.0645	-66.8457	-64.9902	-68.9941
0.0648	-67.9199	-70.2637	-68.0664	-66.9922	-67.4316	-66.0645	-66.2109	-67.9199	-67.2852	-64.8438	-66.7969	-66.0156	-66.8457	-65.0391	-68.9941
0.06484	-67.9688	-70.2148	-68.0664	-66.9922	-67.4805	-66.0645	-66.2109	-67.8711	-67.2852	-64.8438	-66.8457	-66.0645	-66.8457	-65.0879	-68.9941
0.06488	-67.9199	-70.2148	-68.0176	-66.9434	-67.4805	-66.0645	-66.2109	-67.9199	-67.334	-64.7949	-66.7969	-66.0156	-66.8945	-65.0879	-68.9941
0.06492	-67.9199	-70.2637	-68.0176	-67.041	-67.4805	-65.9668	-66.2109	-67.8711	-67.3828	-64.7949	-66.748	-66.0156	-66.7969	-64.9902	-68.9453
0.06496	-67.9199	-70.2637	-68.0664	-67.041	-67.5293	-66.0156	-66.2598	-67.9199	-67.3828	-64.8438	-66.748	-66.0645	-66.8457	-64.9902	-68.9941
0.065	-67.9199	-70.2637	-68.0176	-66.9922	-67.3828	-66.0156	-66.2598	-67.9199	-67.334	-64.7949	-66.748	-66.0156	-66.8457	-65.0391	-68.9941
0.06504	-67.9199	-70.3125	-68.0176	-66.9922	-67.3828	-66.0156	-66.2109	-67.9688	-67.4316	-64.8438	-66.7969	-66.0156	-66.7969	-64.9902	-68.9453
0.06508	-67.9688	-70.2637	-68.0664	-67.041	-67.4316	-66.0645	-66.2109	-67.9688	-67.334	-64.7949	-66.748	-66.0156	-66.8457	-64.9902	-68.9453
0.06512	-67.9199	-70.2148	-68.0176	-67.041	-67.4805	-66.0645	-66.2109	-67.9688	-67.334	-64.7949	-66.748	-66.0156	-66.8945	-64.9902	-68.9453
0.06516	-67.9199	-70.2637	-68.1152	-67.041	-67.4316	-66.0645	-66.3086	-67.9199	-67.3828	-64.8438	-66.748	-66.0156	-66.8945	-64.9902	-68.8477
0.0652	-67.8711	-70.166	-68.0664	-66.9922	-67.4805	-66.0156	-66.3086	-67.9199	-67.3828	-64.7949	-66.6992	-66.0156	-66.8945	-65.0391	-68.8477
0.06524	-67.9199	-70.166	-68.0176	-67.041	-67.4805	-66.0156	-66.2598	-67.9688	-67.3828	-64.8438	-66.6504	-66.0156	-66.748	-64.9414	-68.8965
0.06528	-67.9199	-70.2148	-68.0664	-67.0898	-67.4805	-66.0645	-66.2598	-67.9199	-67.334	-64.7949	-66.748	-66.1133	-66.8457	-64.9902	-68.8477
0.06532	-67.9199	-70.2637	-68.0176	-67.041	-67.4805	-66.1133	-66.3086	-68.0176	-67.3828	-64.7461	-66.6992	-66.0156	-66.8457	-64.9902	-68.8965
0.06536	-67.9688	-70.2637	-68.0664	-67.0898	-67.4316	-66.0645	-66.3086	-68.0176	-67.4316	-64.7949	-66.748	-66.0645	-66.8457	-64.9414	-68.7988
0.0654	-67.9199	-70.2148	-68.1152	-67.0898	-67.4805	-66.1133	-66.2598	-67.9688	-67.334	-64.7949	-66.6992	-66.0645	-66.8457	-64.9902	-68.8965
0.06544	-67.9199	-70.2637	-68.0664	-67.0898	-67.4805	-66.1133	-66.3086	-68.0176	-67.3828	-64.8438	-66.748	-66.0645	-66.8457	-64.9414	-68.9453
0.06548	-67.9199	-70.3125	-68.1152	-67.1387	-67.4316	-66.0645	-66.2598	-67.9688	-67.334	-64.8438	-66.748	-66.0645	-66.8457	-65.0391	-68.9453
0.06552	-67.8711	-70.2637	-68.0664	-67.1387	-67.5293	-66.0645	-66.2598	-67.9199	-67.334	-64.7949	-66.6992	-66.0645	-66.8457	-64.9902	-68.9453
0.06556	-67.9199	-70.2148	-68.0176	-67.0898	-67.4805	-66.0645	-66.2598	-67.9199	-67.3828	-64.8438	-66.6992	-66.0645	-66.7969	-65.0391	-68.9453
0.0656	-67.9199	-70.2148	-68.0664	-67.1387	-67.4805	-66.0645	-66.2598	-67.9688	-67.334	-64.8438	-66.7969	-66.0156	-66.8457	-65.0391	-68.9453
0.06564	-67.9688	-70.2148	-67.9688	-67.1875	-67.4316	-66.1133	-66.2598	-68.0176	-67.334	-64.8438	-66.748	-66.0645	-66.8945	-64.9902	-68.9941
0.06568	-67.9199	-70.2637	-67.9688	-67.0898	-67.4316	-66.0645	-66.2598	-67.9688	-67.3828	-64.8438	-66.7969	-66.0645	-66.8457	-64.9902	-68.9453
0.06572	-67.8711	-70.2148	-68.0664	-67.1387	-67.4316	-66.0645	-66.2109	-67.8711	-67.3828	-64.8438	-66.7969	-66.0645	-66.8945	-65.0391	-68.9941
0.06576	-67.8711	-70.2148	-68.0176	-67.0898	-67.4316	-66.0156	-66.2598	-67.9199	-67.334	-64.7949	-66.748	-66.0156	-66.8457	-64.9902	-68.9941
0.0658	-67.8711	-70.3125	-68.0176	-67.0898	-67.4316	-66.0156	-66.2598	-67.8711	-67.3828	-64.7949	-66.7969	-66.0645	-66.7969	-64.9902	-68.9941
0.06584	-67.8711	-70.2148	-68.0176	-67.0898	-67.4316	-66.0645	-66.2598	-67.9199	-67.334	-64.7461	-66.748	-66.0645	-66.8945	-64.9902	-68.9941
0.06588	-67.9199	-70.2637	-67.9688	-67.0898	-67.4316	-66.0156	-66.3086	-67.9199	-67.334	-64.7949	-66.6992	-66.0156	-66.8945	-64.9902	-68.9941
0.06592	-67.9199	-70.2637	-68.0176	-67.0898	-67.4316	-66.0156	-66.2598	-67.9688	-67.2852	-64.7949	-66.748	-66.0645	-66.8457	-64.9414	-68.9941
0.06596	-67.9199	-70.166	-68.0664	-67.0898	-67.4316	-66.0156	-66.2598	-67.9199	-67.2363	-64.7949	-66.6504	-66.1133	-66.8945	-64.9414	-68.9453
0.066	-67.9688	-70.1172	-68.0176	-67.041	-67.4316	-66.0156	-66.2109	-67.8711	-67.334	-64.8438	-66.6992	-66.1133	-66.8945	-64.9902	-68.9453
0.06604	-67.8711	-70.2148	-68.0176	-67.0898	-67.4316	-66.0156	-66.2598	-67.8711	-67.2852	-64.8926	-66.6016	-66.0645	-66.9434	-64.9414	-68.9453
0.06608	-67.9199	-70.2637	-68.0176	-67.041	-67.4805	-66.0645	-66.2598	-67.9199	-67.2852	-64.8438	-66.6016	-66.1621	-66.8945	-64.9902	-68.9453
0.06612	-67.9199	-70.3125	-68.0176	-67.041	-67.3828	-66.0645	-66.2109	-67.8711	-67.3828	-64.8438	-66.6016	-66.1133	-66.9434	-64.9902	-68.9453
0.06616	-67.9199	-70.2148	-68.0664	-67.0898	-67.3828	-66.0645	-66.2109	-67.8223	-67.3828	-64.8438	-66.6016	-66.0645	-66.9922	-64.9414	-68.9453
0.0662	-67.9688	-70.2148	-68.0176	-67.041	-67.3828	-66.0156	-66.2109	-67.8711	-67.4316	-64.8438	-66.6016	-66.0156	-66.9434	-64.8926	-68.8965
0.06624	-68.0176	-70.2148	-68.0176	-67.0898	-67.334	-66.1133	-66.1621	-67.9199	-67.3828	-64.8438	-66.6016	-66.0156	-66.9434	-64.9414	-68.8965
0.06628	-68.0176	-70.2637	-67.9688	-67.1387	-67.334	-66.1133	-66.2109	-67.9199	-67.3828	-64.7461	-66.6504	-66.0156	-66.9922	-64.9902	-68.9453
0.06632	-68.0176	-70.2637	-67.9199	-67.0898	-67.334	-66.1133	-66.1621	-67.9199	-67.3828	-64.7949	-66.6016	-66.0156	-66.9922	-64.9414	-68.9453
0.06636	-67.9688	-70.2637	-67.9688	-67.1387	-67.3828	-66.0645	-66.1621	-67.9688	-67.3828	-64.7949	-66.6016	-66.0156	-67.041	-64.9414	-68.9453
0.0664	-67.9688	-70.2637	-67.9199	-67.0898	-67.334	-66.0645	-66.2598	-67.9688	-67.3828	-64.7461	-66.6016	-66.0156	-67.041	-64.9414	-68.9453
0.06644	-67.9199	-70.3125	-68.0176	-67.0898	-67.334	-66.0645	-66.1621	-67.9688	-67.3828	-64.8438	-66.6016	-66.0645	-66.9922	-64.9414	-68.8965
0.06648	-67.8711	-70.2148	-67.9688	-67.1387	-67.3828	-66.0645	-66.2109	-67.9688	-67.334	-64.8438	-66.5039	-66.0645	-66.9922	-64.8926	-68.8477
0.06652	-67.8223	-70.2637	-67.9688	-67.041	-67.4316	-66.1133	-66.2109	-68.0176	-67.3828	-64.7949	-66.5039	-66.0156	-66.9434	-64.8926	-68.8477
0.06656	-67.9199	-70.3125	-68.0176	-67.041	-67.3828	-66.0645	-66.1621	-67.9688	-67.3828	-64.7949	-66.5527	-66.0645	-66.9434	-64.9414	-68.8477
0.0666	-67.9199	-70.3125	-68.0176	-67.0898	-67.3828	-66.1133	-66.1621	-67.9199	-67.3828	-64.8926	-66.5039	-66.0645	-66.9922	-64.9902	-68.8965
0.06664	-67.9688	-70.3613	-67.9688	-67.041	-67.3828	-66.1133	-66.1621	-67.9688	-67.334	-64.7949	-66.5527	-66.0645	-67.041	-64.9414	-68.8477
0.06668	-67.9199	-70.3613	-68.0176	-67.041	-67.4316	-66.1133	-66.1621	-67.9688	-67.2852	-64.8438	-66.6016	-66.1133	-66.9922	-64.9414	-68.8965
0.06672	-67.8711	-70.3125	-67.9688	-67.041	-67.4316	-66.1133	-66.1621	-67.9688	-67.2363	-64.8438	-66.5527	-66.0645	-66.9434	-64.9414	-68.9453
0.06676	-67.9199	-70.3125	-68.0176	-67.041	-67.3828	-66.0645	-66.2109	-67.9688	-67.3828	-64.8438	-66.5527	-66.0645	-67.041	-64.9414	-68.8965
0.0668	-67.9199	-70.3613	-68.0176	-67.041	-67.4316	-66.0645	-66.1621	-67.9688	-67.2852	-64.8438	-66.6016	-66.1133	-67.041	-64.9902	-68.9453
0.06684	-67.9688	-70.3125	-68.0176	-67.041	-67.4316	-66.1133	-66.2109	-67.9688	-67.334	-64.7949	-66.6016	-66.1133	-66.9922	-65.0391	-68.9941
0.06688	-67.9688	-70.3125	-68.0664	-66.9922	-67.4316	-66.1133	-66.1621	-67.9688	-67.2852	-64.9414	-66.5527	-66.0645	-67.041	-64.9414	-68.8965
0.06692	-67.9199	-70.3125	-68.1641	-66.9922	-67.4316	-66.0156	-66.2109	-67.9199	-67.2852	-64.9414	-66.6016	-66.1133	-67.041	-64.9902	-68.9453
0.06696	-67.9199	-70.3125	-68.0664	-66.9922	-67.4316	-66.0156	-66.2109	-67.9199	-67.2852	-64.8438	-66.6504	-66.1133	-66.9922	-64.9414	-68.9453
0.067	-67.9199	-70.3613	-68.1152	-66.9922	-67.4805	-66.0156	-66.2109	-67.9199	-67.2852	-64.8926	-66.6504	-66.1621	-66.9922	-64.8926	-68.9453
0.06704	-67.8711	-70.3125	-68.1152	-66.9434	-67.4805	-66.0156	-66.2598	-67.9199	-67.2852	-64.8438	-66.6504	-66.1133	-66.9434	-64.9414	-68.8965
0.06708	-67.9688	-70.3125	-68.1152	-66.9434	-67.4316	-66.0156	-66.2109	-67.9688	-67.2363	-64.8926	-66.6504	-66.1621	-66.9434	-64.9414	-68.8477
0.06712	-67.9199	-70.3613	-68.1152	-66.9922	-67.4805	-66.0645	-66.1621	-67.9688	-67.2852	-64.8438	-66.5527	-66.2109	-66.9434	-64.9902	-68.9453
0.06716	-67.9199	-70.3125	-68.0664	-66.9922	-67.4805	-66.0645	-66.1621	-67.9688	-67.334	-64.8438	-66.5527	-66.1621	-67.041	-64.9902	-68.9453
0.0672	-67.9688	-70.3613	-68.1152	-66.9922	-67.4316	-66.0156	-66.1133	-67.9199	-67.334	-64.8438	-66.6504	-66.1621	-67.0898	-64.9414	-68.7988
0.06724	-67.9199	-70.3613	-68.0664	-66.9434	-67.3828	-66.0645	-66.1133	-67.9199	-67.2363	-64.8438	-66.6504	-66.1621	-67.041	-65.0391	-68.9453
0.06728	-67.9199	-70.3613	-68.1152	-67.041	-67.4316	-66.0645	-66.1621	-67.9199	-67.2852	-64.8926	-66.6504	-66.1621	-66.9922	-65.0391	-68.8965
0.06732	-67.9688	-70.3613	-68.0664	-66.9922	-67.4316	-66.0156	-66.1621	-67.9199	-67.2852	-64.8438	-66.6504	-66.1621	-67.041	-64.9902	-68.8477
0.06736	-67.9199	-70.3125	-68.0664	-67.041	-67.3828	-66.0645	-66.1621	-67.8223	-67.2852	-64.7949	-66.6504	-66.1621	-67.0898	-65.0391	-68.8477
0.0674	-67.9688	-70.3125	-68.0664	-66.9922	-67.3828	-66.0645	-66.1621	-67.8223	-67.334	-64.7949	-66.6504	-66.1621	-67.041	-65.0391	-68.8477
0.06744	-67.9199	-70.3125	-68.1152	-66.9434	-67.4316	-66.0645	-66.1621	-67.8223	-67.334	-64.7949	-66.6992	-66.1133	-67.041	-64.9902	-68.7988
0.06748	-67.9688	-70.3125	-68.1641	-66.8945	-67.4316	-66.0156	-66.2109	-67.8711	-67.2852	-64.8438	-66.6504	-66.1621	-67.041	-64.9902	-68.7988
0.06752	-67.9688	-70.3125	-68.0664	-66.9434	-67.3828	-65.9668	-66.2109	-67.8711	-67.2852	-64.8926	-66.6504	-66.1621	-67.041	-64.9414	-68.8477
0.06756	-67.9199	-70.2637	-68.1152	-66.9434	-67.3828	-66.0156	-66.1621	-67.8711	-67.2852	-64.8438	-66.6504	-66.1621	-67.041	-64.9902	-68.8477
0.0676	-67.9199	-70.3125	-68.0664	-66.9434	-67.4316	-66.0156	-66.2109	-67.8711	-67.3828	-64.8438	-66.6016	-66.1133	-67.041	-64.9902	-68.75
0.06764	-67.9199	-70.3125	-68.1152	-66.9434	-67.4316	-66.0156	-66.1621	-67.8711	-67.4316	-64.8438	-66.6504	-66.1621	-66.9922	-64.9414	-68.75
0.06768	-67.8711	-70.2637	-68.0664	-66.9434	-67.3828	-66.0156	-66.2109	-67.8223	-67.3828	-64.8438	-66.6504	-66.1133	-66.9922	-64.9902	-68.8477
0.06772	-67.9199	-70.2637	-68.1152	-66.9922	-67.3828	-66.0645	-66.2109	-67.8223	-67.334	-64.8438	-66.6504	-66.1621	-66.9922	-64.8926	-68.8477
0.06776	-67.9199	-70.3613	-68.1641	-66.9434	-67.4316	-66.0156	-66.2109	-67.8711	-67.334	-64.8438	-66.6504	-66.2109	-66.9922	-64.8926	-68.7988
0.0678	-67.9199	-70.2637	-68.1641	-66.8457	-67.4316	-66.0156	-66.2109	-67.9199	-67.2852	-64.7949	-66.6992	-66.1621	-66.9434	-64.9414	-68.7988
0.06784	-67.9199	-70.3613	-68.1641	-66.8945	-67.4316	-66.0156	-66.2109	-67.8711	-67.334	-64.8926	-66.6992	-66.1621	-66.8945	-64.9414	-68.7988
0.06788	-67.8711	-70.2637	-68.2129	-66.9434	-67.3828	-66.0156	-66.2109	-67.8711	-67.334	-64.8438	-66.6504	-66.1621	-66.8945	-64.9414	-68.75
0.06792	-67.9199	-70.2148	-68.1641	-66.9434	-67.334	-66.0645	-66.2109	-67.8711	-67.334	-64.8438	-66.6504	-66.1133	-66.9922	-64.9414	-68.75
0.06796	-67.9199	-70.2148	-68.1641	-66.9434	-67.334	-66.0156	-66.2109	-67.8711	-67.2852	-64.9414	-66.6504	-66.2109	-66.9434	-64.8926	-68.75
0.068	-67.8223	-70.2148	-68.1641	-66.9922	-67.4316	-66.0645	-66.2109	-67.8711	-67.2852	-64.7949	-66.6016	-66.1621	-66.9922	-64.9414	-68.75
0.06804	-67.8711	-70.2637	-68.2129	-66.8945	-67.3828	-66.0156	-66.2109	-67.9199	-67.334	-64.8438	-66.5527	-66.2109	-67.041	-64.9414	-68.75
0.06808	-67.8711	-70.3125	-68.2129	-66.9434	-67.4316	-66.0645	-66.2109	-67.8711	-67.2852	-64.8438	-66.6016	-66.2109	-67.0898	-64.9902	-68.7012
0.06812	-67.8223	-70.2148	-68.1641	-66.8945	-67.4316	-66.1133	-66.2109	-67.9199	-67.2852	-64.7461	-66.6016	-66.2109	-67.041	-64.9414	-68.75
0.06816	-67.8711	-70.2148	-68.2129	-66.8945	-67.3828	-66.0645	-66.1621	-67.8711	-67.334	-64.7949	-66.5527	-66.1621	-66.9922	-64.9902	-68.75
0.0682	-67.8223	-70.2637	-68.2129	-66.9434	-67.4316	-66.0156	-66.1621	-67.9199	-67.334	-64.7949	-66.5039	-66.1621	-66.9922	-64.9902	-68.7012
0.06824	-67.8711	-70.166	-68.1641	-66.8457	-67.4316	-66.0645	-66.1621	-67.9199	-67.334	-64.8438	-66.5039	-66.1133	-66.9922	-64.9902	-68.75
0.06828	-67.8711	-70.166	-68.2129	-66.8945	-67.4316	-66.0645	-66.1133	-67.8711	-67.2852	-64.8438	-66.6016	-66.2109	-66.9434	-64.9414	-68.7012
0.06832	-67.8223	-70.166	-68.2129	-66.9434	-67.4316	-66.0156	-66.1133	-67.8223	-67.334	-64.8926	-66.6504	-66.1621	-66.9922	-64.9902	-68.7012
0.06836	-67.8223	-70.2148	-68.2129	-66.8945	-67.4316	-66.1133	-66.1621	-67.8223	-67.2852	-64.8438	-66.6016	-66.1133	-66.9434	-64.9902	-68.75
0.0684	-67.8223	-70.2148	-68.1641	-66.8945	-67.4316	-66.1621	-66.1133	-67.8711	-67.2852	-64.7949	-66.6016	-66.2598	-66.9922	-64.9414	-68.7012
0.06844	-67.8223	-70.166	-68.1641	-66.8945	-67.3828	-66.1133	-66.1621	-67.9199	-67.2852	-64.7461	-66.5527	-66.1621	-66.9434	-64.9902	-68.7988
0.06848	-67.9199	-70.166	-68.1641	-66.8457	-67.4316	-66.0645	-66.1621	-67.8711	-67.334	-64.7949	-66.5527	-66.1621	-66.9434	-64.9414	-68.7012
0.06852	-67.8223	-70.166	-68.2129	-66.8945	-67.3828	-66.0645	-66.1621	-67.8223	-67.2852	-64.7949	-66.5527	-66.1621	-66.8945	-64.8926	-68.75
0.06856	-67.8223	-70.166	-68.1641	-66.8945	-67.3828	-66.1133	-66.1621	-67.8223	-67.334	-64.7461	-66.6016	-66.1621	-66.8945	-64.9414	-68.7988
0.0686	-67.8711	-70.2148	-68.1641	-66.8945	-67.3828	-66.0645	-66.1621	-67.8711	-67.2852	-64.7461	-66.6016	-66.1133	-66.8945	-64.9414	-68.75
0.06864	-67.8223	-70.166	-68.2617	-66.9434	-67.4805	-66.1133	-66.1133	-67.8711	-67.2363	-64.7949	-66.6016	-66.1133	-66.9922	-64.9902	-68.75
0.06868	-67.7734	-70.2148	-68.1641	-66.9434	-67.4805	-66.1133	-66.1621	-67.9199	-67.2852	-64.7949	-66.5039	-66.1621	-66.8945	-64.9414	-68.75
0.06872	-67.8223	-70.2637	-68.2129	-66.8945	-67.3828	-66.1133	-66.2109	-67.9199	-67.2852	-64.7949	-66.6016	-66.1621	-66.8945	-64.9414	-68.7012
0.06876	-67.8711	-70.166	-68.2129	-66.8945	-67.4805	-66.1621	-66.1621	-67.8223	-67.2363	-64.7461	-66.5527	-66.1621	-66.9434	-65.0391	-68.7988
0.0688	-67.8711	-70.166	-68.3105	-66.7969	-67.3828	-66.1133	-66.2598	-67.8711	-67.2363	-64.7949	-66.5039	-66.2109	-66.9922	-64.9902	-68.75
0.06884	-67.8223	-70.166	-68.3105	-66.8945	-67.3828	-66.1133	-66.2598	-67.9199	-67.2363	-64.7949	-66.6016	-66.2109	-66.9434	-64.9902	-68.75
0.06888	-67.8711	-70.0684	-68.3105	-66.8945	-67.4316	-66.1621	-66.2598	-67.9199	-67.1875	-64.7949	-66.6016	-66.2109	-66.8945	-64.9902	-68.75
0.06892	-67.8711	-70.166	-68.3594	-66.8457	-67.4316	-66.1133	-66.2109	-67.8711	-67.2363	-64.7949	-66.6016	-66.2109	-66.9434	-64.8926	-68.6523
0.06896	-67.8223	-70.166	-68.3594	-66.8945	-67.3828	-66.1133	-66.2598	-67.8711	-67.2852	-64.7949	-66.5527	-66.2109	-66.9434	-64.9902	-68.75
0.069	-67.9199	-70.166	-68.3105	-66.8457	-67.4316	-66.1621	-66.3086	-67.8223	-67.2363	-64.7949	-66.5527	-66.1621	-66.9434	-64.9902	-68.7988
0.06904	-67.8711	-70.0684	-68.3105	-66.8945	-67.4316	-66.1133	-66.3086	-67.8223	-67.1875	-64.7461	-66.5527	-66.2109	-66.9434	-64.9902	-68.7012
0.06908	-67.8223	-70.0684	-68.4082	-66.8457	-67.4316	-66.1133	-66.2598	-67.8223	-67.1875	-64.7949	-66.5039	-66.2598	-66.9922	-64.9902	-68.7012
0.06912	-67.8711	-70.166	-68.4082	-66.8945	-67.3828	-66.2109	-66.2598	-67.8711	-67.2363	-64.7461	-66.5527	-66.2598	-66.9434	-64.9902	-68.7012
0.06916	-67.8223	-70.1172	-68.3594	-66.8457	-67.4316	-66.2598	-66.2109	-67.8223	-67.2363	-64.7461	-66.5039	-66.1621	-66.9922	-64.9902	-68.6523
0.0692	-67.7734	-70.0684	-68.3105	-66.9434	-67.4805	-66.2598	-66.2598	-67.8223	-67.2363	-64.7461	-66.4551	-66.1621	-66.9922	-64.9414	-68.7012
0.06924	-67.8223	-70.1172	-68.3105	-66.8945	-67.4316	-66.2109	-66.2598	-67.8223	-67.2852	-64.6973	-66.5039	-66.1133	-66.9922	-64.9902	-68.6523
0.06928	-67.8223	-70.1172	-68.3594	-66.8945	-67.3828	-66.2598	-66.2598	-67.8223	-67.2852	-64.7461	-66.5527	-66.1621	-66.9922	-65.0391	-68.6523
0.06932	-67.8223	-70.0684	-68.3105	-66.7969	-67.4805	-66.2109	-66.2598	-67.8711	-67.2852	-64.6973	-66.4551	-66.1621	-66.8945	-65.0879	-68.6523
0.06936	-67.8223	-70.166	-68.4082	-66.8945	-67.4316	-66.1621	-66.2109	-67.8711	-67.334	-64.7461	-66.5039	-66.1621	-66.8945	-65.0879	-68.7012
0.0694	-67.7734	-70.166	-68.3594	-66.8945	-67.4316	-66.1621	-66.2598	-67.8223	-67.2363	-64.7461	-66.5527	-66.2109	-66.8457	-65.0879	-68.7012
0.06944	-67.8223	-70.166	-68.3105	-66.7969	-67.4316	-66.2109	-66.2109	-67.9199	-67.2852	-64.7949	-66.5527	-66.1621	-66.9434	-65.0391	-68.7012
0.06948	-67.8223	-70.166	-68.3105	-66.7969	-67.4316	-66.2109	-66.2109	-67.9199	-67.2852	-64.7949	-66.5527	-66.2109	-66.9434	-64.9902	-68.7012
0.06952	-67.7734	-70.166	-68.3594	-66.8457	-67.3828	-66.2109	-66.2109	-67.9199	-67.2363	-64.7461	-66.5039	-66.2109	-66.9434	-64.9902	-68.7012
0.06956	-67.8223	-70.2148	-68.3105	-66.8457	-67.3828	-66.1621	-66.2109	-67.9199	-67.2852	-64.8438	-66.5039	-66.1621	-66.9434	-65.0391	-68.75
0.0696	-67.8223	-70.2148	-68.3594	-66.8945	-67.4805	-66.2109	-66.2109	-67.8223	-67.2363	-64.7949	-66.5527	-66.2109	-66.9434	-65.0879	-68.7012
0.06964	-67.7734	-70.166	-68.3594	-66.8945	-67.4805	-66.1621	-66.1621	-67.8711	-67.2852	-64.7949	-66.6016	-66.2109	-66.9922	-65.0879	-68.7012
0.06968	-67.7734	-70.2148	-68.3105	-66.8457	-67.4316	-66.1621	-66.2598	-67.8711	-67.2363	-64.7949	-66.6016	-66.2109	-66.9434	-65.0391	-68.7012
0.06972	-67.7734	-70.2637	-68.3594	-66.8457	-67.4805	-66.1133	-66.2598	-67.8223	-67.2852	-64.7949	-66.6016	-66.2598	-66.8945	-65.0391	-68.75
0.06976	-67.8223	-70.2637	-68.3105	-66.8457	-67.4316	-66.1621	-66.2598	-67.8711	-67.2363	-64.7461	-66.6016	-66.2598	-66.9434	-65.0879	-68.7012
0.0698	-67.7734	-70.2637	-68.3594	-66.8457	-67.3828	-66.1133	-66.2109	-67.8223	-67.2363	-64.7949	-66.6992	-66.2109	-66.9434	-65.0879	-68.6523
0.06984	-67.8223	-70.2637	-68.3105	-66.8457	-67.4316	-66.1133	-66.2109	-67.8711	-67.2363	-64.7949	-66.6504	-66.2109	-66.9434	-65.1367	-68.7012
0.06988	-67.8223	-70.2637	-68.3594	-66.8945	-67.4805	-66.2109	-66.2598	-67.8711	-67.334	-64.7949	-66.6504	-66.2598	-66.9434	-65.0879	-68.75
0.06992	-67.7734	-70.2637	-68.3594	-66.8945	-67.3828	-66.2109	-66.2109	-67.8223	-67.2852	-64.7461	-66.6992	-66.2598	-66.8945	-65.0391	-68.7012
0.06996	-67.7734	-70.2148	-68.3105	-66.8945	-67.4805	-66.1621	-66.2598	-67.8223	-67.2363	-64.7461	-66.6504	-66.2598	-66.9434	-65.1367	-68.7012
0.07	-67.7246	-70.2637	-68.3105	-66.8457	-67.4805	-66.1621	-66.3086	-67.7734	-67.2363	-64.6973	-66.6992	-66.2109	-66.9922	-65.0879	-68.75
0.07004	-67.7246	-70.2148	-68.3594	-66.8457	-67.4805	-66.2109	-66.2598	-67.8711	-67.2852	-64.6973	-66.6992	-66.2109	-66.9922	-65.1367	-68.7012
0.07008	-67.7734	-70.2148	-68.3594	-66.748	-67.4316	-66.2598	-66.3086	-67.8711	-67.2852	-64.6973	-66.6504	-66.1621	-66.9922	-65.0879	-68.7012
0.07012	-67.7734	-70.2637	-68.3594	-66.748	-67.4316	-66.1621	-66.3574	-67.9199	-67.2363	-64.7461	-66.748	-66.1621	-67.041	-65.0879	-68.7012
0.07016	-67.7734	-70.2637	-68.4082	-66.8457	-67.4805	-66.1621	-66.3086	-67.9199	-67.2363	-64.6973	-66.748	-66.2109	-67.041	-65.1855	-68.75
0.0702	-67.7734	-70.2148	-68.3105	-66.8457	-67.4316	-66.1621	-66.3086	-67.9199	-67.2363	-64.7461	-66.6992	-66.2109	-67.041	-65.1367	-68.6523
0.07024	-67.7734	-70.2637	-68.3594	-66.8945	-67.4316	-66.1133	-66.2598	-67.8711	-67.2363	-64.7461	-66.6504	-66.2109	-67.041	-65.2344	-68.6523
0.07028	-67.7246	-70.2637	-68.3105	-66.8457	-67.4316	-66.1133	-66.2598	-67.8711	-67.1875	-64.6973	-66.6016	-66.2109	-67.041	-65.2344	-68.75
0.07032	-67.7734	-70.3125	-68.3105	-66.748	-67.4805	-66.1133	-66.3086	-67.9199	-67.2363	-64.7461	-66.6016	-66.2109	-66.9922	-65.1855	-68.7012
0.07036	-67.7246	-70.3613	-68.4082	-66.7969	-67.4805	-66.1133	-66.2598	-67.8711	-67.2852	-64.7461	-66.6504	-66.2598	-67.041	-65.1855	-68.7012
0.0704	-67.7734	-70.3613	-68.3594	-66.8457	-67.5293	-66.1621	-66.2109	-67.9199	-67.2363	-64.6484	-66.6504	-66.2109	-66.9922	-65.2344	-68.6523
0.07044	-67.7734	-70.4102	-68.3594	-66.8945	-67.4805	-66.1621	-66.2598	-67.8711	-67.2363	-64.7461	-66.6504	-66.2598	-66.9922	-65.2344	-68.6035
0.07048	-67.7246	-70.3613	-68.3594	-66.8457	-67.4316	-66.2109	-66.2109	-67.8223	-67.2363	-64.6973	-66.5527	-66.2598	-67.041	-65.2344	-68.6035
0.07052	-67.7246	-70.3125	-68.3105	-66.8457	-67.3828	-66.1621	-66.2109	-67.8711	-67.2852	-64.6973	-66.5527	-66.2598	-66.9922	-65.2344	-68.6523
0.07056	-67.7734	-70.3613	-68.3594	-66.8457	-67.4316	-66.1621	-66.1621	-67.8223	-67.2363	-64.7461	-66.6016	-66.2598	-67.041	-65.2832	-68.6035
0.0706	-67.7246	-70.3613	-68.3594	-66.8457	-67.4316	-66.1133	-66.2598	-67.8711	-67.2363	-64.6973	-66.6016	-66.2598	-67.041	-65.2832	-68.7012
0.07064	-67.6758	-70.3613	-68.3594	-66.7969	-67.3828	-66.1621	-66.2598	-67.9688	-67.334	-64.7461	-66.6016	-66.2598	-66.9922	-65.1855	-68.6523
0.07068	-67.6758	-70.3613	-68.3594	-66.8945	-67.3828	-66.1621	-66.2109	-67.9688	-67.2852	-64.6973	-66.6016	-66.3086	-67.041	-65.1855	-68.6035
0.07072	-67.7246	-70.3613	-68.3105	-66.8457	-67.4805	-66.1621	-66.2598	-67.9688	-67.2852	-64.5996	-66.5039	-66.2598	-67.041	-65.2344	-68.6035
0.07076	-67.7734	-70.3613	-68.3105	-66.7969	-67.4316	-66.1133	-66.2109	-67.9199	-67.334	-64.6973	-66.6504	-66.3086	-66.9434	-65.1855	-68.6523
0.0708	-67.7734	-70.3613	-68.4082	-66.8457	-67.3828	-66.1133	-66.2598	-67.9199	-67.2852	-64.6973	-66.6504	-66.2598	-66.9434	-65.2832	-68.7012
0.07084	-67.7734	-70.4102	-68.4082	-66.8457	-67.334	-66.1621	-66.2598	-67.9199	-67.2852	-64.6973	-66.6016	-66.2598	-66.9434	-65.332	-68.6523
0.07088	-67.8223	-70.3613	-68.457	-66.8457	-67.4316	-66.1133	-66.2109	-67.9199	-67.2852	-64.6973	-66.6992	-66.2598	-66.9922	-65.2832	-68.7012
0.07092	-67.7246	-70.3125	-68.4082	-66.8457	-67.4316	-66.1133	-66.2109	-68.0176	-67.2363	-64.6973	-66.6992	-66.2598	-67.041	-65.2832	-68.6523
0.07096	-67.7734	-70.3613	-68.4082	-66.8457	-67.4316	-66.0645	-66.2598	-67.9199	-67.2852	-64.6973	-66.6504	-66.2109	-67.041	-65.2344	-68.7012
0.071	-67.7734	-70.3613	-68.4082	-66.7969	-67.4805	-66.0645	-66.2109	-67.9199	-67.2852	-64.7461	-66.6504	-66.2109	-66.9922	-65.1855	-68.6523
0.07104	-67.7246	-70.3125	-68.457	-66.748	-67.5293	-66.1621	-66.2109	-67.9688	-67.2852	-64.7461	-66.6504	-66.2598	-66.9434	-65.2832	-68.6035
0.07108	-67.7734	-70.3613	-68.457	-66.748	-67.4316	-66.1133	-66.2598	-67.9688	-67.2363	-64.7461	-66.6504	-66.2598	-66.9922	-65.1855	-68.6035
0.07112	-67.7734	-70.4102	-68.457	-66.8457	-67.4316	-66.1133	-66.2109	-67.9199	-67.2363	-64.6973	-66.6504	-66.2598	-66.9922	-65.2344	-68.6035
0.07116	-67.7734	-70.3613	-68.457	-66.8457	-67.4316	-66.1621	-66.2109	-67.9199	-67.2363	-64.6973	-66.6016	-66.3086	-66.8945	-65.2344	-68.6035
0.0712	-67.8223	-70.3125	-68.5059	-66.7969	-67.4316	-66.1133	-66.2109	-67.9199	-67.2852	-64.7949	-66.6504	-66.3574	-66.9922	-65.2344	-68.5547
0.07124	-67.7734	-70.3125	-68.457	-66.7969	-67.3828	-66.1133	-66.2109	-67.8711	-67.2363	-64.7461	-66.6016	-66.3086	-66.9922	-65.2832	-68.6523
0.07128	-67.8223	-70.3613	-68.4082	-66.748	-67.4316	-66.2109	-66.2109	-67.9199	-67.2363	-64.6973	-66.6016	-66.2598	-66.9434	-65.2344	-68.6035
0.07132	-67.7734	-70.3613	-68.457	-66.7969	-67.4316	-66.2109	-66.2598	-67.9199	-67.2363	-64.6484	-66.6016	-66.2598	-66.9922	-65.2344	-68.6035
0.07136	-67.7246	-70.3125	-68.457	-66.7969	-67.4316	-66.1621	-66.2109	-67.9199	-67.2363	-64.6973	-66.6504	-66.3086	-66.9922	-65.332	-68.6035
0.0714	-67.7734	-70.3613	-68.457	-66.748	-67.3828	-66.1621	-66.1621	-67.9199	-67.334	-64.7461	-66.6016	-66.2598	-66.9434	-65.2832	-68.6035
0.07144	-67.7734	-70.3125	-68.457	-66.7969	-67.3828	-66.2109	-66.1133	-67.9688	-67.2363	-64.6973	-66.6016	-66.3086	-66.9434	-65.2344	-68.7012
0.07148	-67.7734	-70.2637	-68.5059	-66.748	-67.3828	-66.3086	-66.2109	-67.9688	-67.2852	-64.6484	-66.6504	-66.3086	-66.9434	-65.2344	-68.75
0.07152	-67.7734	-70.2637	-68.5059	-66.748	-67.3828	-66.2109	-66.1621	-67.9688	-67.2363	-64.6973	-66.6504	-66.3574	-66.9434	-65.2832	-68.7012
0.07156	-67.7246	-70.2637	-68.5059	-66.748	-67.334	-66.3086	-66.1621	-67.9199	-67.2363	-64.6484	-66.6504	-66.3086	-66.9922	-65.2832	-68.75
0.0716	-67.7734	-70.2148	-68.5059	-66.748	-67.334	-66.2598	-66.2109	-67.9199	-67.334	-64.6484	-66.6504	-66.3086	-66.9922	-65.1855	-68.7012
0.07164	-67.8223	-70.2637	-68.5059	-66.7969	-67.3828	-66.2598	-66.2109	-67.8711	-67.334	-64.6484	-66.6504	-66.3086	-66.9434	-65.1855	-68.7012
0.07168	-67.7734	-70.2148	-68.4082	-66.7969	-67.3828	-66.3086	-66.2598	-67.9199	-67.334	-64.5996	-66.6016	-66.3574	-66.9434	-65.1855	-68.7012
0.07172	-67.8223	-70.166	-68.4082	-66.7969	-67.3828	-66.2598	-66.2598	-67.9199	-67.3828	-64.5996	-66.5527	-66.3574	-66.8945	-65.1855	-68.7012
0.07176	-67.8223	-70.2148	-68.457	-66.7969	-67.334	-66.2598	-66.2109	-67.9199	-67.334	-64.6484	-66.6504	-66.4062	-66.8945	-65.1855	-68.7012
0.0718	-67.8223	-70.3125	-68.457	-66.7969	-67.3828	-66.2598	-66.3086	-67.9199	-67.2852	-64.6484	-66.6016	-66.3574	-66.9434	-65.2344	-68.7012
0.07184	-67.8223	-70.3125	-68.5059	-66.7969	-67.3828	-66.2598	-66.2598	-67.8711	-67.2363	-64.6973	-66.6504	-66.3574	-66.9922	-65.1855	-68.6523
0.07188	-67.7734	-70.2637	-68.457	-66.7969	-67.3828	-66.2598	-66.2598	-67.8711	-67.2852	-64.6484	-66.6016	-66.2598	-66.9434	-65.2344	-68.7012
0.07192	-67.7734	-70.2637	-68.457	-66.7969	-67.4316	-66.2598	-66.3086	-67.8711	-67.2852	-64.6973	-66.6016	-66.3086	-66.8457	-65.2832	-68.7012
0.07196	-67.8223	-70.3125	-68.457	-66.8457	-67.4316	-66.2598	-66.2598	-67.8223	-67.2852	-64.6973	-66.6504	-66.3086	-66.8945	-65.2344	-68.7012
0.072	-67.8223	-70.2637	-68.457	-66.8457	-67.4316	-66.3086	-66.3086	-67.8711	-67.334	-64.6484	-66.6016	-66.3574	-66.9434	-65.2832	-68.75
0.07204	-67.8223	-70.2637	-68.3594	-66.7969	-67.4316	-66.3086	-66.3086	-67.9199	-67.334	-64.6484	-66.5527	-66.3086	-66.8945	-65.2344	-68.7988
0.07208	-67.8711	-70.3125	-68.4082	-66.748	-67.4805	-66.3086	-66.3086	-67.9199	-67.2852	-64.5996	-66.6016	-66.3574	-66.8945	-65.2832	-68.75
0.07212	-67.7734	-70.2637	-68.4082	-66.7969	-67.4316	-66.3086	-66.4062	-67.8711	-67.334	-64.6484	-66.6016	-66.2598	-66.9434	-65.332	-68.75
0.07216	-67.8223	-70.3125	-68.4082	-66.7969	-67.3828	-66.3086	-66.4062	-67.8711	-67.334	-64.6973	-66.6016	-66.3574	-66.8945	-65.1855	-68.7012
0.0722	-67.8223	-70.3125	-68.457	-66.7969	-67.4316	-66.3086	-66.3574	-67.9199	-67.2363	-64.6973	-66.5527	-66.3086	-66.8945	-65.2344	-68.6523
0.07224	-67.7734	-70.2637	-68.457	-66.748	-67.3828	-66.3574	-66.3086	-67.9199	-67.2852	-64.6484	-66.5527	-66.3086	-66.8457	-65.2344	-68.7012
0.07228	-67.7734	-70.2637	-68.457	-66.7969	-67.3828	-66.3574	-66.3086	-67.8711	-67.2852	-64.5996	-66.6016	-66.3574	-66.8945	-65.2344	-68.7012
0.07232	-67.7734	-70.2637	-68.4082	-66.8457	-67.3828	-66.2598	-66.3086	-67.9199	-67.2852	-64.5996	-66.6016	-66.3574	-66.9922	-65.1367	-68.75
0.07236	-67.7734	-70.3125	-68.457	-66.7969	-67.334	-66.2598	-66.3574	-67.8711	-67.334	-64.6484	-66.5527	-66.3574	-66.9434	-65.2344	-68.7012
0.0724	-67.8223	-70.3613	-68.457	-66.7969	-67.3828	-66.2598	-66.3574	-67.8711	-67.334	-64.5996	-66.5527	-66.4062	-66.9434	-65.2832	-68.6523
0.07244	-67.7734	-70.2637	-68.4082	-66.748	-67.334	-66.2598	-66.4062	-67.8711	-67.2852	-64.5996	-66.5039	-66.4062	-66.9922	-65.2832	-68.7012
0.07248	-67.7734	-70.2637	-68.4082	-66.748	-67.334	-66.2598	-66.3574	-67.9199	-67.2852	-64.6973	-66.6016	-66.4062	-66.9434	-65.1855	-68.75
0.07252	-67.8223	-70.2637	-68.457	-66.748	-67.4316	-66.2598	-66.3574	-67.9688	-67.2363	-64.6484	-66.6016	-66.3574	-67.041	-65.2832	-68.7012
0.07256	-67.7246	-70.2637	-68.4082	-66.7969	-67.4316	-66.2109	-66.4062	-67.9199	-67.2852	-64.6484	-66.6016	-66.4062	-66.9922	-65.332	-68.7012
0.0726	-67.7734	-70.2637	-68.4082	-66.8457	-67.3828	-66.2109	-66.4062	-67.8711	-67.334	-64.6484	-66.6016	-66.4551	-66.9922	-65.2344	-68.7012
0.07264	-67.7734	-70.3125	-68.3594	-66.7969	-67.3828	-66.2109	-66.3574	-67.9199	-67.2852	-64.5996	-66.6016	-66.4551	-66.9434	-65.2344	-68.75
0.07268	-67.8223	-70.3125	-68.3594	-66.7969	-67.4316	-66.2109	-66.3574	-67.9688	-67.2852	-64.6484	-66.6016	-66.4062	-66.9434	-65.2344	-68.7012
0.07272	-67.8223	-70.3125	-68.3594	-66.8457	-67.334	-66.1621	-66.3574	-67.8711	-67.2363	-64.6484	-66.6016	-66.4062	-66.9434	-65.2832	-68.6523
0.07276	-67.8223	-70.3125	-68.3594	-66.748	-67.334	-66.2109	-66.4062	-67.9199	-67.2363	-64.5996	-66.6504	-66.4062	-66.9922	-65.2832	-68.7012
0.0728	-67.8223	-70.3613	-68.3594	-66.7969	-67.334	-66.2598	-66.3574	-67.9199	-67.334	-64.6484	-66.6016	-66.4062	-66.8945	-65.2832	-68.7012
0.07284	-67.8223	-70.2637	-68.4082	-66.748	-67.334	-66.2598	-66.3574	-67.8711	-67.2852	-64.6484	-66.6016	-66.4551	-66.9922	-65.2832	-68.6523
0.07288	-67.7246	-70.2637	-68.3594	-66.748	-67.334	-66.2598	-66.4062	-67.9199	-67.2363	-64.5996	-66.6504	-66.5039	-66.9434	-65.3809	-68.7012
0.07292	-67.7734	-70.3125	-68.3105	-66.6992	-67.334	-66.1621	-66.4062	-67.9688	-67.2852	-64.6484	-66.6992	-66.5039	-66.9434	-65.2832	-68.6523
0.07296	-67.7734	-70.3125	-68.3594	-66.748	-67.3828	-66.1621	-66.3574	-67.9688	-67.1875	-64.5996	-66.6504	-66.4062	-66.9434	-65.332	-68.6523
0.073	-67.7734	-70.3125	-68.3594	-66.748	-67.334	-66.1133	-66.3574	-67.9688	-67.2363	-64.5508	-66.6504	-66.4062	-66.9434	-65.2832	-68.6523
0.07304	-67.7734	-70.3125	-68.4082	-66.748	-67.334	-66.1621	-66.4062	-67.9199	-67.1875	-64.5996	-66.6992	-66.4551	-66.9922	-65.2832	-68.7012
0.07308	-67.7734	-70.3125	-68.3105	-66.748	-67.4316	-66.2598	-66.3574	-67.9688	-67.1875	-64.6484	-66.6504	-66.4551	-66.9922	-65.3809	-68.75
0.07312	-67.7246	-70.3613	-68.3105	-66.8457	-67.3828	-66.2598	-66.3574	-68.0176	-67.2363	-64.5996	-66.6504	-66.4062	-66.9922	-65.3809	-68.7012
0.07316	-67.7246	-70.3613	-68.3594	-66.8457	-67.4316	-66.2598	-66.3574	-67.9688	-67.1875	-64.6484	-66.6992	-66.4062	-66.9434	-65.332	-68.6035
0.0732	-67.7734	-70.3613	-68.3105	-66.8457	-67.4316	-66.2598	-66.3574	-67.9199	-67.1875	-64.5996	-66.6504	-66.4062	-66.8945	-65.3809	-68.7012
0.07324	-67.7734	-70.3125	-68.3105	-66.8457	-67.4316	-66.2598	-66.3574	-67.9688	-67.2363	-64.6484	-66.6992	-66.4551	-66.8457	-65.332	-68.6523
0.07328	-67.7734	-70.3613	-68.3105	-66.8457	-67.4316	-66.1621	-66.3574	-67.9688	-67.1875	-64.6484	-66.6504	-66.4062	-66.9434	-65.3809	-68.6523
0.07332	-67.7734	-70.4102	-68.3594	-66.7969	-67.3828	-66.2109	-66.3574	-67.9688	-67.1875	-64.6973	-66.6504	-66.3574	-66.9434	-65.3809	-68.6035
0.07336	-67.7734	-70.4102	-68.3105	-66.7969	-67.3828	-66.1133	-66.4062	-67.9688	-67.1875	-64.6973	-66.6504	-66.4062	-66.9922	-65.3809	-68.6035
0.0734	-67.7734	-70.3613	-68.3594	-66.8945	-67.4316	-66.1133	-66.3574	-67.9688	-67.2363	-64.6973	-66.6016	-66.4062	-66.9434	-65.3809	-68.6035
0.07344	-67.8223	-70.3613	-68.3105	-66.8457	-67.334	-66.2109	-66.3574	-67.9688	-67.2363	-64.6973	-66.5527	-66.4062	-66.8457	-65.3809	-68.6523
0.07348	-67.7734	-70.4102	-68.3594	-66.8457	-67.334	-66.1621	-66.4062	-67.9199	-67.2363	-64.6484	-66.6504	-66.4551	-66.8945	-65.4297	-68.6523
0.07352	-67.7734	-70.4102	-68.3105	-66.8457	-67.3828	-66.2109	-66.4551	-67.9688	-67.2852	-64.5996	-66.6016	-66.4551	-66.8945	-65.4297	-68.6523
0.07356	-67.8223	-70.4102	-68.3594	-66.7969	-67.334	-66.2109	-66.3574	-67.9688	-67.2852	-64.6973	-66.6016	-66.4551	-66.8945	-65.3809	-68.6523
0.0736	-67.8223	-70.4102	-68.4082	-66.7969	-67.3828	-66.2598	-66.3574	-67.9199	-67.334	-64.6973	-66.6016	-66.4551	-66.9434	-65.3809	-68.7012
0.07364	-67.7734	-70.3613	-68.3594	-66.748	-67.4316	-66.3086	-66.4062	-67.9688	-67.3828	-64.6973	-66.6016	-66.4551	-66.9434	-65.4297	-68.7012
0.07368	-67.7734	-70.3613	-68.3105	-66.7969	-67.3828	-66.2598	-66.4062	-67.9688	-67.3828	-64.6973	-66.6504	-66.4551	-66.8945	-65.4297	-68.6523
0.07372	-67.7734	-70.3613	-68.3594	-66.7969	-67.3828	-66.2598	-66.4062	-67.9199	-67.334	-64.6973	-66.6504	-66.4551	-66.9434	-65.4297	-68.6523
0.07376	-67.7734	-70.3125	-68.3594	-66.748	-67.3828	-66.2598	-66.4551	-67.9688	-67.334	-64.6973	-66.6016	-66.4062	-66.9434	-65.4297	-68.6523
0.0738	-67.7734	-70.3125	-68.4082	-66.8457	-67.3828	-66.2109	-66.4062	-67.9688	-67.334	-64.6973	-66.6504	-66.4062	-66.8945	-65.3809	-68.6523
0.07384	-67.7734	-70.3125	-68.3594	-66.7969	-67.4316	-66.2109	-66.4062	-67.9688	-67.334	-64.6973	-66.6504	-66.3086	-66.8945	-65.3809	-68.6523
0.07388	-67.8223	-70.2637	-68.3105	-66.748	-67.4316	-66.2109	-66.3574	-67.9688	-67.334	-64.7461	-66.6504	-66.4062	-66.8945	-65.3809	-68.6523
0.07392	-67.7734	-70.3613	-68.3105	-66.7969	-67.4316	-66.2598	-66.4062	-67.9199	-67.334	-64.6973	-66.6504	-66.4551	-66.8945	-65.4297	-68.7012
0.07396	-67.7734	-70.3125	-68.3594	-66.748	-67.3828	-66.2598	-66.4551	-67.8711	-67.334	-64.6973	-66.6504	-66.3574	-66.8945	-65.3809	-68.6523
0.074	-67.7734	-70.3613	-68.3594	-66.6992	-67.4316	-66.2109	-66.3574	-67.9688	-67.3828	-64.6973	-66.6992	-66.4062	-66.8945	-65.3809	-68.6523
0.07404	-67.7734	-70.3613	-68.4082	-66.6992	-67.4805	-66.2598	-66.3574	-67.9688	-67.334	-64.6973	-66.6504	-66.4062	-66.8945	-65.3809	-68.75
0.07408	-67.7246	-70.3125	-68.4082	-66.6992	-67.3828	-66.2109	-66.4062	-67.9688	-67.2852	-64.6484	-66.6016	-66.4062	-66.8945	-65.3809	-68.7012
0.07412	-67.7246	-70.3125	-68.4082	-66.748	-67.3828	-66.1621	-66.3574	-67.9688	-67.334	-64.5996	-66.6016	-66.4062	-66.8945	-65.3809	-68.6523
0.07416	-67.7734	-70.3125	-68.3594	-66.6992	-67.4316	-66.3086	-66.3574	-68.0176	-67.334	-64.5508	-66.6016	-66.4551	-66.8457	-65.3809	-68.75
0.0742	-67.8223	-70.2637	-68.3105	-66.6992	-67.4316	-66.2109	-66.4062	-68.0664	-67.334	-64.6484	-66.6016	-66.5039	-66.8457	-65.3809	-68.75
0.07424	-67.7734	-70.2637	-68.3105	-66.6992	-67.4316	-66.2109	-66.4062	-68.0176	-67.2852	-64.6973	-66.6016	-66.5039	-66.8457	-65.3809	-68.75
0.07428	-67.7734	-70.2637	-68.3105	-66.748	-67.3828	-66.2598	-66.4551	-68.0176	-67.334	-64.6973	-66.5527	-66.5039	-66.8457	-65.332	-68.7012
0.07432	-67.7734	-70.2148	-68.3105	-66.6992	-67.3828	-66.2109	-66.4062	-68.0176	-67.334	-64.6973	-66.6504	-66.5527	-66.8457	-65.3809	-68.7012
0.07436	-67.6758	-70.2148	-68.3105	-66.6992	-67.4316	-66.2598	-66.4551	-67.9688	-67.334	-64.6484	-66.6504	-66.5039	-66.8457	-65.4297	-68.7012
0.0744	-67.6758	-70.2148	-68.3105	-66.6504	-67.334	-66.3086	-66.4062	-67.9199	-67.4316	-64.6973	-66.6504	-66.5039	-66.7969	-65.4297	-68.6523
0.07444	-67.7246	-70.2637	-68.3105	-66.748	-67.4316	-66.2598	-66.3574	-67.9688	-67.4316	-64.6973	-66.6504	-66.5039	-66.7969	-65.3809	-68.7012
0.07448	-67.6758	-70.2637	-68.2617	-66.748	-67.4316	-66.2598	-66.4062	-67.9688	-67.4316	-64.6484	-66.6504	-66.5039	-66.8457	-65.4297	-68.7012
0.07452	-67.7246	-70.3125	-68.3105	-66.6992	-67.3828	-66.2598	-66.4062	-67.9688	-67.4316	-64.6484	-66.5527	-66.4551	-66.7969	-65.4785	-68.7012
0.07456	-67.7246	-70.2637	-68.3594	-66.748	-67.334	-66.2109	-66.3574	-67.9199	-67.4316	-64.6973	-66.6016	-66.5527	-66.7969	-65.5273	-68.7012
0.0746	-67.7246	-70.166	-68.2617	-66.748	-67.4316	-66.2598	-66.3086	-67.9688	-67.4316	-64.6484	-66.6016	-66.6016	-66.8457	-65.5273	-68.75
0.07464	-67.6758	-70.2148	-68.2617	-66.748	-67.4316	-66.2109	-66.3574	-67.9688	-67.3828	-64.6484	-66.6016	-66.5039	-66.7969	-65.4785	-68.6523
0.07468	-67.7246	-70.2148	-68.3105	-66.7969	-67.334	-66.2598	-66.3574	-67.9688	-67.4805	-64.6484	-66.6504	-66.4551	-66.8457	-65.5273	-68.6523
0.07472	-67.6758	-70.2637	-68.3105	-66.7969	-67.3828	-66.2109	-66.4062	-67.9688	-67.4805	-64.6973	-66.5527	-66.5039	-66.8457	-65.5273	-68.7012
0.07476	-67.7246	-70.2148	-68.3105	-66.748	-67.4316	-66.2109	-66.4551	-67.9688	-67.4805	-64.6973	-66.5527	-66.5527	-66.8945	-65.4785	-68.7012
0.0748	-67.6758	-70.2148	-68.3105	-66.7969	-67.3828	-66.2109	-66.4551	-67.9688	-67.4316	-64.6973	-66.6016	-66.5527	-66.8457	-65.5273	-68.6523
0.07484	-67.6758	-70.2637	-68.3594	-66.748	-67.334	-66.1621	-66.4062	-68.0176	-67.4805	-64.7461	-66.6016	-66.5527	-66.8457	-65.5273	-68.6523
0.07488	-67.7246	-70.2637	-68.3594	-66.7969	-67.334	-66.1133	-66.4062	-67.9688	-67.4805	-64.6484	-66.6016	-66.6504	-66.8457	-65.5273	-68.6523
0.07492	-67.6758	-70.2637	-68.3594	-66.748	-67.3828	-66.1621	-66.4551	-68.0176	-67.4805	-64.6484	-66.5527	-66.5527	-66.8457	-65.5273	-68.7012
0.07496	-67.7246	-70.2637	-68.3594	-66.748	-67.3828	-66.2109	-66.3574	-68.0664	-67.5293	-64.6973	-66.6016	-66.6016	-66.7969	-65.5762	-68.6523
0.075	-67.6758	-70.2637	-68.3594	-66.748	-67.3828	-66.2109	-66.3574	-68.0664	-67.5293	-64.7461	-66.6016	-66.6504	-66.8945	-65.5762	-68.6523
0.07504	-67.6758	-70.2637	-68.3594	-66.748	-67.3828	-66.2109	-66.4062	-68.0176	-67.5293	-64.7461	-66.6016	-66.6016	-66.8945	-65.5273	-68.7012
0.07508	-67.7246	-70.2637	-68.3105	-66.7969	-67.3828	-66.1621	-66.3574	-68.0176	-67.5781	-64.7461	-66.6016	-66.5527	-66.9434	-65.5273	-68.6035
0.07512	-67.7246	-70.3125	-68.3594	-66.8457	-67.334	-66.1621	-66.3574	-67.9688	-67.5293	-64.6973	-66.6016	-66.5527	-66.9434	-65.5762	-68.6035
0.07516	-67.7246	-70.3125	-68.2617	-66.6992	-67.2852	-66.1621	-66.4551	-68.0664	-67.5781	-64.6973	-66.5039	-66.5039	-66.9922	-65.5762	-68.6523
0.0752	-67.7734	-70.3613	-68.3105	-66.748	-67.334	-66.0645	-66.4551	-67.9688	-67.627	-64.6973	-66.6016	-66.5527	-66.9434	-65.5762	-68.6523
0.07524	-67.6758	-70.3125	-68.3105	-66.7969	-67.3828	-66.1621	-66.4551	-67.9688	-67.5293	-64.7461	-66.5527	-66.5527	-66.9434	-65.6738	-68.6523
0.07528	-67.7246	-70.2637	-68.4082	-66.7969	-67.334	-66.1621	-66.4062	-68.0176	-67.5781	-64.7949	-66.6016	-66.5527	-66.8945	-65.5762	-68.6035
0.07532	-67.7734	-70.2637	-68.4082	-66.8457	-67.334	-66.1621	-66.4062	-67.9688	-67.5781	-64.7949	-66.5039	-66.4551	-66.8945	-65.625	-68.6035
0.07536	-67.7734	-70.3125	-68.3594	-66.7969	-67.334	-66.2109	-66.5039	-68.0176	-67.627	-64.7461	-66.5527	-66.5039	-66.8945	-65.6738	-68.6035
0.0754	-67.7246	-70.3613	-68.3594	-66.7969	-67.2852	-66.1621	-66.4551	-68.0176	-67.627	-64.8438	-66.6016	-66.5527	-66.8945	-65.625	-68.6523
0.07544	-67.6758	-70.2637	-68.457	-66.8945	-67.334	-66.1133	-66.4062	-67.9688	-67.5781	-64.7949	-66.5527	-66.5039	-66.9434	-65.625	-68.7012
0.07548	-67.7246	-70.2637	-68.3594	-66.8457	-67.3828	-66.1133	-66.4062	-67.9688	-67.627	-64.7461	-66.6016	-66.4551	-66.8457	-65.625	-68.7012
0.07552	-67.7246	-70.2637	-68.3594	-66.8945	-67.2852	-66.1133	-66.4062	-67.9688	-67.627	-64.7461	-66.6016	-66.5527	-66.8457	-65.6738	-68.6523
0.07556	-67.7246	-70.2148	-68.4082	-66.8945	-67.334	-66.2109	-66.4062	-67.9199	-67.5781	-64.6973	-66.6504	-66.6016	-66.8945	-65.6738	-68.75
0.0756	-67.6758	-70.2148	-68.4082	-66.8457	-67.334	-66.1621	-66.4551	-67.9688	-67.627	-64.7461	-66.6504	-66.5527	-66.8945	-65.625	-68.7012
0.07564	-67.6758	-70.2637	-68.3594	-66.8457	-67.334	-66.1621	-66.4062	-67.9199	-67.627	-64.6973	-66.6016	-66.6016	-66.8945	-65.6738	-68.75
0.07568	-67.7246	-70.3125	-68.3594	-66.8945	-67.3828	-66.1621	-66.4062	-67.9688	-67.5781	-64.6973	-66.6016	-66.5527	-66.8945	-65.6738	-68.75
0.07572	-67.7246	-70.3125	-68.3105	-66.8945	-67.3828	-66.2109	-66.4551	-68.0176	-67.627	-64.6973	-66.6016	-66.5527	-66.8945	-65.625	-68.7012
0.07576	-67.6758	-70.2637	-68.3594	-66.8945	-67.4316	-66.1621	-66.4551	-67.9688	-67.627	-64.6973	-66.6504	-66.5527	-66.8457	-65.6738	-68.7012
0.0758	-67.6758	-70.3125	-68.3105	-66.8457	-67.4316	-66.2109	-66.5039	-67.9688	-67.5781	-64.7461	-66.6016	-66.6016	-66.8945	-65.7227	-68.7012
0.07584	-67.7246	-70.3613	-68.3594	-66.8457	-67.334	-66.2109	-66.4551	-67.9688	-67.5293	-64.6484	-66.6992	-66.5527	-66.9434	-65.6738	-68.7012
0.07588	-67.7246	-70.3125	-68.4082	-66.8457	-67.334	-66.2109	-66.4551	-67.9688	-67.5293	-64.6484	-66.6504	-66.6016	-66.9434	-65.6738	-68.7012
0.07592	-67.627	-70.3125	-68.3594	-66.8945	-67.334	-66.2109	-66.4551	-68.0176	-67.5781	-64.6973	-66.6504	-66.6016	-66.9434	-65.6738	-68.7012
0.07596	-67.7246	-70.3613	-68.457	-66.8945	-67.334	-66.2109	-66.4062	-67.8711	-67.5293	-64.7461	-66.6992	-66.6016	-66.9434	-65.7227	-68.7012
0.076	-67.627	-70.3613	-68.4082	-66.8945	-67.3828	-66.2109	-66.4062	-67.9199	-67.5293	-64.6484	-66.6016	-66.6016	-66.9922	-65.7715	-68.7988
0.07604	-67.6758	-70.2637	-68.3594	-66.8945	-67.2852	-66.1621	-66.4551	-67.8711	-67.5293	-64.6973	-66.6504	-66.6016	-66.8945	-65.7227	-68.7988
0.07608	-67.627	-70.2637	-68.4082	-66.8945	-67.334	-66.1133	-66.4062	-67.8711	-67.5293	-64.6973	-66.6016	-66.6504	-66.8945	-65.7227	-68.8477
0.07612	-67.5781	-70.2637	-68.3105	-66.8945	-67.3828	-66.1133	-66.4062	-67.8711	-67.5781	-64.6973	-66.6016	-66.6016	-66.9434	-65.7227	-68.8477
0.07616	-67.627	-70.2637	-68.3105	-66.8945	-67.334	-66.1133	-66.4062	-67.9199	-67.5293	-64.6484	-66.5527	-66.6016	-66.8945	-65.6738	-68.8477
0.0762	-67.5781	-70.2148	-68.3105	-66.8457	-67.334	-66.1133	-66.4062	-67.9688	-67.4805	-64.6484	-66.5527	-66.6016	-66.9922	-65.7715	-68.8477
0.07624	-67.6758	-70.2148	-68.2617	-66.7969	-67.3828	-66.1133	-66.4551	-67.8711	-67.5781	-64.6973	-66.6504	-66.6016	-66.9434	-65.7715	-68.7988
0.07628	-67.6758	-70.2637	-68.3594	-66.8457	-67.2852	-66.1133	-66.4551	-67.9199	-67.5781	-64.6973	-66.6504	-66.6504	-66.9922	-65.7227	-68.7988
0.07632	-67.6758	-70.2637	-68.3105	-66.8945	-67.2852	-66.1133	-66.4062	-67.9199	-67.5293	-64.5508	-66.6016	-66.6016	-67.041	-65.7227	-68.8477
0.07636	-67.627	-70.3125	-68.3105	-66.8457	-67.3828	-66.0645	-66.4062	-67.9688	-67.5781	-64.6973	-66.5527	-66.6016	-66.9922	-65.6738	-68.7988
0.0764	-67.6758	-70.3125	-68.4082	-66.8457	-67.334	-66.1133	-66.4062	-67.9199	-67.627	-64.6973	-66.6016	-66.6016	-67.041	-65.6738	-68.8477
0.07644	-67.627	-70.3613	-68.457	-66.8457	-67.2852	-66.1133	-66.4551	-67.9688	-67.5781	-64.6484	-66.5527	-66.5527	-66.8945	-65.6738	-68.7988
0.07648	-67.6758	-70.3613	-68.457	-66.8457	-67.2363	-66.0156	-66.4551	-67.9688	-67.627	-64.7461	-66.6016	-66.5039	-66.9434	-65.625	-68.75
0.07652	-67.627	-70.3125	-68.457	-66.8945	-67.2363	-66.0645	-66.5039	-67.9688	-67.5293	-64.7461	-66.6016	-66.5039	-67.041	-65.6738	-68.8477
0.07656	-67.6758	-70.3613	-68.457	-66.8945	-67.2852	-66.1133	-66.5039	-67.9688	-67.5781	-64.6973	-66.6016	-66.4551	-66.9922	-65.6738	-68.7988
0.0766	-67.6758	-70.3613	-68.5059	-66.8945	-67.2852	-66.0645	-66.4551	-68.0176	-67.5293	-64.6973	-66.6016	-66.4551	-66.9434	-65.6738	-68.75
0.07664	-67.627	-70.3125	-68.457	-66.8945	-67.2852	-66.0645	-66.5039	-67.9688	-67.627	-64.6973	-66.6016	-66.4551	-66.9434	-65.7227	-68.75
0.07668	-67.6758	-70.3613	-68.457	-66.8945	-67.2363	-66.0156	-66.4551	-67.9199	-67.627	-64.7461	-66.5527	-66.5039	-66.9434	-65.625	-68.8477
0.07672	-67.627	-70.3125	-68.457	-66.8945	-67.2363	-66.0645	-66.4062	-67.9199	-67.627	-64.7461	-66.6016	-66.5527	-66.8945	-65.6738	-68.7988
0.07676	-67.627	-70.3125	-68.457	-66.8945	-67.2852	-66.0156	-66.4062	-67.9199	-67.5781	-64.6973	-66.5527	-66.5039	-66.8945	-65.625	-68.7988
0.0768	-67.627	-70.2637	-68.457	-66.8945	-67.2363	-66.0156	-66.4062	-67.9199	-67.627	-64.7461	-66.6016	-66.5039	-66.8945	-65.625	-68.75
0.07684	-67.627	-70.2148	-68.457	-66.8945	-67.334	-66.0156	-66.4062	-67.9688	-67.5781	-64.6973	-66.6016	-66.5527	-66.9434	-65.6738	-68.7988
0.07688	-67.627	-70.3125	-68.4082	-66.9434	-67.2852	-66.0156	-66.4062	-67.9688	-67.5781	-64.6973	-66.5527	-66.5039	-66.9434	-65.7227	-68.7988
0.07692	-67.627	-70.2148	-68.5059	-66.8945	-67.334	-65.9668	-66.4062	-67.9688	-67.5781	-64.6973	-66.6016	-66.5039	-66.8945	-65.6738	-68.7988
0.07696	-67.5781	-70.2148	-68.5059	-66.8945	-67.2852	-66.0156	-66.4551	-67.9688	-67.627	-64.6973	-66.6016	-66.4551	-66.9434	-65.7227	-68.7988
0.077	-67.627	-70.2637	-68.457	-66.7969	-67.2363	-66.0156	-66.4062	-68.0176	-67.627	-64.6484	-66.5527	-66.5039	-66.8945	-65.7227	-68.75
0.07704	-67.627	-70.2637	-68.5547	-66.8945	-67.334	-66.0156	-66.4062	-67.9199	-67.5781	-64.6973	-66.6016	-66.4551	-66.8945	-65.7227	-68.75
0.07708	-67.5781	-70.166	-68.5059	-66.8457	-67.334	-66.0156	-66.4551	-67.9199	-67.5293	-64.6973	-66.5527	-66.4062	-66.8945	-65.7715	-68.7988
0.07712	-67.627	-70.2148	-68.5547	-66.7969	-67.2852	-65.9668	-66.4551	-67.9199	-67.5781	-64.6973	-66.5527	-66.5039	-66.9434	-65.7227	-68.7988
0.07716	-67.5781	-70.166	-68.6035	-66.8457	-67.2852	-66.0156	-66.4551	-67.9199	-67.5293	-64.7461	-66.6504	-66.5527	-66.8945	-65.7227	-68.75
0.0772	-67.5781	-70.1172	-68.5547	-66.7969	-67.2852	-65.9668	-66.4551	-67.9688	-67.4805	-64.6973	-66.6016	-66.5039	-66.8945	-65.6738	-68.75
0.07724	-67.627	-70.0684	-68.6035	-66.7969	-67.2852	-65.918	-66.4062	-67.9688	-67.5293	-64.7461	-66.6504	-66.4551	-66.8457	-65.6738	-68.75
0.07728	-67.5781	-70.1172	-68.6523	-66.8457	-67.2852	-65.918	-66.4062	-67.9199	-67.5293	-64.7461	-66.6504	-66.5039	-66.8945	-65.7715	-68.75
0.07732	-67.5293	-70.166	-68.6035	-66.8457	-67.334	-65.8691	-66.4551	-67.9199	-67.5293	-64.6973	-66.6504	-66.4551	-66.8457	-65.7227	-68.75
0.07736	-67.5781	-70.166	-68.6035	-66.7969	-67.2852	-65.8203	-66.4062	-67.9199	-67.5781	-64.6973	-66.6992	-66.5039	-66.8457	-65.7227	-68.75
0.0774	-67.5781	-70.166	-68.6523	-66.7969	-67.2852	-65.8203	-66.4062	-67.9199	-67.5293	-64.6484	-66.6504	-66.5039	-66.8945	-65.7227	-68.75
0.07744	-67.6758	-70.2148	-68.6523	-66.6992	-67.2852	-65.8691	-66.4062	-67.9199	-67.5781	-64.6973	-66.6504	-66.4551	-66.9434	-65.7227	-68.75
0.07748	-67.627	-70.2148	-68.7012	-66.7969	-67.2363	-65.8203	-66.4551	-67.9199	-67.4805	-64.6973	-66.748	-66.4551	-66.9434	-65.7227	-68.75
0.07752	-67.6758	-70.2148	-68.7012	-66.7969	-67.2852	-65.918	-66.5039	-67.9688	-67.4805	-64.6973	-66.748	-66.4551	-66.9434	-65.7715	-68.75
0.07756	-67.6758	-70.166	-68.6523	-66.8457	-67.334	-65.8203	-66.5039	-68.0176	-67.4805	-64.7461	-66.748	-66.4062	-66.9434	-65.7227	-68.7012
0.0776	-67.627	-70.166	-68.7012	-66.8457	-67.334	-65.8203	-66.5039	-67.9688	-67.4316	-64.6973	-66.6992	-66.5039	-66.9922	-65.7715	-68.75
0.07764	-67.6758	-70.1172	-68.7012	-66.8945	-67.2852	-65.8203	-66.5039	-68.0176	-67.4805	-64.6973	-66.6992	-66.4062	-66.9922	-65.7715	-68.75
0.07768	-67.6758	-70.2148	-68.6523	-66.8457	-67.334	-65.8203	-66.4551	-67.9688	-67.5293	-64.7949	-66.6992	-66.4551	-66.9922	-65.8203	-68.75
0.07772	-67.627	-70.166	-68.6035	-66.7969	-67.3828	-65.8203	-66.5039	-67.9199	-67.4805	-64.7461	-66.748	-66.4062	-66.9922	-65.8203	-68.75
0.07776	-67.6758	-70.166	-68.6035	-66.8457	-67.3828	-65.7715	-66.4551	-67.9688	-67.4316	-64.8438	-66.748	-66.4551	-66.9434	-65.7715	-68.7988
0.0778	-67.6758	-70.166	-68.6035	-66.8457	-67.3828	-65.8203	-66.4062	-67.9688	-67.4316	-64.7949	-66.8457	-66.4551	-66.9434	-65.7715	-68.8477
0.07784	-67.6758	-70.2148	-68.6035	-66.7969	-67.334	-65.8691	-66.4062	-68.0176	-67.4805	-64.7461	-66.748	-66.4551	-66.9434	-65.8691	-68.8477
0.07788	-67.6758	-70.2148	-68.5547	-66.7969	-67.334	-65.7715	-66.3574	-67.9688	-67.4805	-64.7949	-66.748	-66.4551	-66.9922	-65.8691	-68.7988
0.07792	-67.627	-70.166	-68.5547	-66.8457	-67.2852	-65.8203	-66.3086	-67.9688	-67.4805	-64.7949	-66.7969	-66.4551	-67.041	-65.8691	-68.75
0.07796	-67.6758	-70.2148	-68.5059	-66.8945	-67.334	-65.8203	-66.3574	-68.0176	-67.4316	-64.8438	-66.6992	-66.4551	-66.9922	-65.8203	-68.75
0.078	-67.5781	-70.2637	-68.6035	-66.8457	-67.334	-65.7715	-66.3574	-67.9688	-67.4805	-64.8438	-66.6992	-66.5039	-66.9922	-65.8203	-68.75
0.07804	-67.5781	-70.2148	-68.5059	-66.8457	-67.3828	-65.7227	-66.3086	-67.9199	-67.4316	-64.8438	-66.6992	-66.5039	-67.0898	-65.8691	-68.75
0.07808	-67.5781	-70.166	-68.457	-66.7969	-67.334	-65.8203	-66.3086	-68.0176	-67.4805	-64.8438	-66.6992	-66.5527	-66.9922	-65.8203	-68.7988
0.07812	-67.5781	-70.2637	-68.5547	-66.8457	-67.334	-65.7715	-66.3086	-67.9688	-67.4316	-64.8926	-66.6992	-66.5039	-66.9922	-65.8203	-68.7012
0.07816	-67.627	-70.2148	-68.5547	-66.8457	-67.334	-65.7227	-66.4062	-68.0176	-67.4805	-64.7949	-66.6504	-66.5527	-66.9922	-65.8691	-68.7012
0.0782	-67.5781	-70.2148	-68.4082	-66.7969	-67.334	-65.7227	-66.4062	-68.0176	-67.4316	-64.8926	-66.6504	-66.5039	-66.9922	-65.8203	-68.7988
0.07824	-67.5781	-70.2637	-68.5059	-66.7969	-67.334	-65.7715	-66.4551	-67.9688	-67.4316	-64.8438	-66.748	-66.5527	-66.9922	-65.8203	-68.75
0.07828	-67.5781	-70.2148	-68.457	-66.7969	-67.3828	-65.7715	-66.4551	-67.9688	-67.3828	-64.8438	-66.6992	-66.5527	-66.9434	-65.7715	-68.7012
0.07832	-67.5781	-70.2148	-68.457	-66.8457	-67.3828	-65.7715	-66.3574	-67.9688	-67.4316	-64.8926	-66.7969	-66.5039	-66.8945	-65.8203	-68.75
0.07836	-67.5781	-70.166	-68.4082	-66.8457	-67.3828	-65.7715	-66.4062	-67.9688	-67.4316	-64.8438	-66.748	-66.5527	-66.9922	-65.8203	-68.8477
0.0784	-67.5781	-70.2148	-68.4082	-66.7969	-67.3828	-65.7715	-66.4062	-68.0176	-67.4316	-64.7949	-66.748	-66.6016	-67.041	-65.8691	-68.7988
0.07844	-67.5293	-70.2637	-68.5547	-66.7969	-67.3828	-65.7227	-66.4062	-67.9688	-67.4316	-64.8926	-66.6992	-66.5527	-66.9922	-65.918	-68.7988
0.07848	-67.5293	-70.3125	-68.5059	-66.8457	-67.3828	-65.7715	-66.4551	-67.9688	-67.4805	-64.8926	-66.748	-66.5527	-66.9434	-65.9668	-68.8477
0.07852	-67.5293	-70.3125	-68.5059	-66.7969	-67.334	-65.7715	-66.4551	-67.9688	-67.4805	-64.8926	-66.748	-66.5527	-66.9434	-65.8691	-68.7988
0.07856	-67.5293	-70.2637	-68.5059	-66.7969	-67.3828	-65.7715	-66.4062	-68.0664	-67.4316	-64.8926	-66.6992	-66.5527	-66.8945	-65.918	-68.75
0.0786	-67.5293	-70.2637	-68.457	-66.7969	-67.4316	-65.7715	-66.4551	-68.0176	-67.4316	-64.8926	-66.6992	-66.5527	-66.9434	-65.9668	-68.7988
0.07864	-67.5293	-70.2637	-68.457	-66.7969	-67.334	-65.7715	-66.4062	-68.0176	-67.4805	-64.8926	-66.6504	-66.5039	-66.9922	-65.8691	-68.8477
0.07868	-67.4805	-70.3125	-68.5059	-66.7969	-67.4316	-65.8203	-66.4062	-67.9688	-67.4805	-64.8438	-66.748	-66.5527	-66.9922	-65.8691	-68.8477
0.07872	-67.5781	-70.2637	-68.5059	-66.8945	-67.4316	-65.7715	-66.3574	-68.0176	-67.4316	-64.8926	-66.748	-66.5527	-66.8945	-65.8691	-68.75
0.07876	-67.5781	-70.3125	-68.457	-66.8457	-67.4316	-65.7715	-66.3574	-67.9688	-67.4316	-64.9414	-66.7969	-66.5527	-66.9434	-65.8691	-68.75
0.0788	-67.627	-70.2637	-68.5059	-66.7969	-67.4316	-65.8203	-66.4062	-68.0176	-67.4316	-64.8926	-66.7969	-66.5527	-66.9922	-65.8691	-68.8477
0.07884	-67.5781	-70.3125	-68.5547	-66.8457	-67.3828	-65.7715	-66.4062	-67.9688	-67.5293	-64.9414	-66.7969	-66.6504	-66.9922	-65.8691	-68.7988
0.07888	-67.5293	-70.3125	-68.5547	-66.8945	-67.3828	-65.7227	-66.3574	-67.9688	-67.4316	-64.8926	-66.7969	-66.6016	-66.9922	-65.8203	-68.7988
0.07892	-67.4805	-70.2637	-68.457	-66.8457	-67.4316	-65.7227	-66.4062	-67.8711	-67.4316	-64.8926	-66.6992	-66.5527	-67.041	-65.7715	-68.75
0.07896	-67.5293	-70.3125	-68.457	-66.8457	-67.3828	-65.7227	-66.4062	-67.9199	-67.5293	-64.9414	-66.6992	-66.5527	-66.9434	-65.7715	-68.75
0.079	-67.5781	-70.3613	-68.5059	-66.8457	-67.3828	-65.7227	-66.4062	-67.9688	-67.5293	-64.8926	-66.748	-66.5527	-66.9922	-65.7715	-68.7988
0.07904	-67.5781	-70.3613	-68.4082	-66.8945	-67.3828	-65.6738	-66.4062	-67.9688	-67.4316	-64.8438	-66.6992	-66.5527	-66.9922	-65.7715	-68.7988
0.07908	-67.5781	-70.2637	-68.4082	-66.8945	-67.3828	-65.7227	-66.4062	-67.9688	-67.4805	-64.8926	-66.6992	-66.6016	-67.0898	-65.6738	-68.75
0.07912	-67.5781	-70.3125	-68.4082	-66.9434	-67.4316	-65.7227	-66.4062	-67.9688	-67.4805	-64.8438	-66.6992	-66.6016	-67.041	-65.7227	-68.75
0.07916	-67.5781	-70.2637	-68.4082	-66.8457	-67.4316	-65.7227	-66.4062	-67.9688	-67.4805	-64.8438	-66.6992	-66.6016	-66.9922	-65.7715	-68.6523
0.0792	-67.5293	-70.3125	-68.4082	-66.8945	-67.4316	-65.6738	-66.4062	-67.8711	-67.4316	-64.8926	-66.6992	-66.6016	-67.041	-65.7715	-68.7012
0.07924	-67.5293	-70.3125	-68.4082	-66.9434	-67.3828	-65.6738	-66.4551	-67.9199	-67.4316	-64.8926	-66.6992	-66.5527	-67.041	-65.8203	-68.75
0.07928	-67.5293	-70.3125	-68.3594	-66.8457	-67.334	-65.7227	-66.5039	-67.9688	-67.4805	-64.9414	-66.6992	-66.5527	-66.9922	-65.7715	-68.6523
0.07932	-67.4316	-70.4102	-68.4082	-66.9434	-67.3828	-65.6738	-66.4062	-67.9688	-67.4316	-64.8926	-66.748	-66.6504	-66.9922	-65.7715	-68.6523
0.07936	-67.4805	-70.3613	-68.4082	-66.8457	-67.334	-65.6738	-66.4062	-67.9688	-67.4316	-64.8926	-66.748	-66.6016	-66.9434	-65.7715	-68.7012
0.0794	-67.4316	-70.4102	-68.4082	-66.8945	-67.334	-65.6738	-66.4062	-67.9688	-67.4316	-64.9414	-66.7969	-66.6016	-66.9922	-65.7715	-68.7012
0.07944	-67.334	-70.4102	-68.3594	-66.9434	-67.334	-65.7227	-66.4062	-67.9688	-67.4316	-64.8438	-66.7969	-66.6016	-67.041	-65.8203	-68.6523
0.07948	-67.2852	-70.3613	-68.3594	-66.8945	-67.2852	-65.6738	-66.4062	-67.9688	-67.3828	-64.8926	-66.7969	-66.5527	-66.9434	-65.8203	-68.6523
0.07952	-67.2363	-70.4102	-68.4082	-66.7969	-67.334	-65.625	-66.4062	-67.9199	-67.4316	-64.8926	-66.748	-66.5527	-66.9922	-65.7715	-68.6523
0.07956	-67.1387	-70.3613	-68.4082	-66.7969	-67.334	-65.7227	-66.3574	-67.9199	-67.4316	-64.8926	-66.7969	-66.5527	-67.041	-65.7227	-68.6523
0.0796	-67.0898	-70.4102	-68.3594	-66.8457	-67.334	-65.7227	-66.4062	-67.9199	-67.4805	-64.8438	-66.7969	-66.6016	-67.041	-65.7715	-68.5547
0.07964	-67.0898	-70.4102	-68.4082	-66.8457	-67.3828	-65.6738	-66.4062	-67.9199	-67.4316	-64.9902	-66.748	-66.6016	-67.041	-65.7715	-68.6035
0.07968	-66.9922	-70.3613	-68.3594	-66.8457	-67.3828	-65.625	-66.5039	-67.9688	-67.4316	-64.9414	-66.7969	-66.5527	-67.041	-65.7715	-68.6523
0.07972	-66.9434	-70.4102	-68.4082	-66.8457	-67.334	-65.5762	-66.4551	-67.9688	-67.4805	-64.9902	-66.8457	-66.5527	-67.041	-65.7715	-68.6035
0.07976	-66.8457	-70.3613	-68.3594	-66.8457	-67.3828	-65.6738	-66.4551	-67.9688	-67.4316	-64.8438	-66.8457	-66.5527	-66.9922	-65.8203	-68.6035
0.0798	-66.7969	-70.3613	-68.3594	-66.7969	-67.334	-65.625	-66.4551	-68.0176	-67.4316	-64.9414	-66.748	-66.5039	-66.9922	-65.8691	-68.6035
0.07984	-66.6992	-70.3613	-68.3594	-66.7969	-67.334	-65.625	-66.4551	-67.9688	-67.4316	-64.9414	-66.748	-66.5039	-66.9922	-65.8203	-68.5547
0.07988	-66.5527	-70.3613	-68.3105	-66.8457	-67.3828	-65.6738	-66.4062	-68.0176	-67.4316	-64.8926	-66.6992	-66.5527	-66.9922	-65.8203	-68.6523
0.07992	-66.5039	-70.3125	-68.3594	-66.8457	-67.334	-65.6738	-66.4062	-68.0176	-67.4316	-64.9414	-66.6504	-66.5527	-66.8945	-65.8203	-68.6523
[truncated: 14,502 more rows]

## Sheet: Panel F
	Cortex					Striatum
Time (s)	LFP	LFP	LFP	LFP		LFP	LFP	LFP	LFP
381.501	-0.395398	-2.38054	-0.448879	-0.992581		-1.88778	-0.711577	-0.431748	-0.47214
381.502	-0.277378	-2.64333	-0.631639	-1.17684		-1.82065	-0.729397	-0.448754	-0.575791
381.503	-0.133121	-2.79634	-0.759767	-1.33475		-1.6625	-0.699357	-0.442356	-0.632398
381.504	0.0291822	-2.82728	-0.813482	-1.44954		-1.41461	-0.618505	-0.405756	-0.638483
381.505	0.200032	-2.73213	-0.779799	-1.50869		-1.08621	-0.489794	-0.33389	-0.593628
381.506	0.369105	-2.5155	-0.654324	-1.50575		-0.694015	-0.321899	-0.224282	-0.50036
381.507	0.525795	-2.19043	-0.442051	-1.44122		-0.261163	-0.12834	-0.0776836	-0.364009
381.508	0.6598	-1.77764	-0.157048	-1.32232		0.18467	0.0739848	0.101645	-0.192547
381.509	0.761773	-1.30402	0.178956	-1.16165		0.613663	0.266693	0.306144	0.00370781
381.51	0.824068	-0.800497	0.538912	-0.975092		0.996673	0.432019	0.525716	0.212633
381.511	0.841607	-0.299178	0.893492	-0.779257		1.30817	0.554924	0.748948	0.421195
381.512	0.812787	0.169829	1.21438	-0.589077		1.52899	0.624955	0.964575	0.616639
381.513	0.740259	0.581491	1.47735	-0.415933		1.64843	0.637536	1.16286	0.787793
381.514	0.631296	0.918349	1.66457	-0.266619		1.66543	0.594458	1.33671	0.926251
381.515	0.497577	1.17199	1.76604	-0.143162		1.58865	0.503483	1.48223	1.02716
381.516	0.354262	1.34331	1.77981	-0.0433322		1.43526	0.377145	1.59887	1.08948
381.517	0.218467	1.44145	1.71142	0.038363		1.22886	0.230962	1.68889	1.11566
381.518	0.107319	1.48185	1.5726	0.109434		0.996608	0.0813646	1.75634	1.11098
381.519	0.0358684	1.48346	1.37948	0.17806		0.766082	-0.0563832	1.80573	1.08253
381.52	0.0151572	1.466	1.15071	0.251796		0.562169	-0.169949	1.84062	1.0383
381.521	0.0507654	1.44727	0.905568	0.336514		0.404458	-0.251189	1.86254	0.98626
381.522	0.142061	1.44121	0.662336	0.43574		0.305406	-0.296763	1.87038	0.933657
381.523	0.282259	1.45664	0.437164	0.550467		0.269515	-0.308098	1.86042	0.88652
381.524	0.459258	1.49687	0.243307	0.679384		0.29357	-0.29071	1.82698	0.849246
381.525	0.657129	1.55994	0.0907432	0.819405		0.367835	-0.252975	1.76345	0.824297
381.526	0.858111	1.63952	-0.0139132	0.966349		0.477958	-0.204488	1.66362	0.812009
381.527	1.04488	1.72608	-0.0672837	1.11566		0.607253	-0.154239	1.52308	0.810584
381.528	1.20283	1.80848	-0.0688965	1.26309		0.739014	-0.108916	1.34051	0.816328
381.529	1.32184	1.87553	-0.0207206	1.4052		0.858543	-0.0716574	1.11863	0.824127
381.53	1.39729	1.91768	0.0733658	1.53983		0.954665	-0.0414612	0.864754	0.828085
381.531	1.43008	1.92833	0.208104	1.66626		1.02062	-0.0133547	0.590696	0.822228
381.532	1.4257	1.90484	0.377351	1.78521		1.05437	0.0207655	0.312188	0.801212
381.533	1.39274	1.84891	0.574517	1.89855		1.05828	0.0707757	0.0476851	0.760991
381.534	1.34121	1.76625	0.792917	2.00855		1.03847	0.146628	-0.1833	0.699377
381.535	1.28095	1.66556	1.02591	2.117		1.00371	0.25647	-0.362299	0.616363
381.536	1.22039	1.5569	1.26681	2.2241		0.964184	0.404759	-0.474195	0.514081
381.537	1.16559	1.44981	1.50855	2.3276		0.930031	0.590615	-0.509362	0.396361
381.538	1.11976	1.35154	1.74334	2.4223		0.909983	0.806793	-0.465188	0.267973
381.539	1.08303	1.26574	1.96251	2.5002		0.910086	1.03963	-0.346623	0.133773
381.54	1.05267	1.19187	2.15663	2.55136		0.932768	1.27024	-0.165722	-0.00206273
381.541	1.02345	1.12554	2.31608	2.56521		0.976376	1.47686	0.0596757	-0.136555
381.542	0.988463	1.05947	2.43192	2.53213		1.03531	1.63791	0.30785	-0.268096
381.543	0.940086	0.98511	2.49703	2.44485		1.10076	1.7352	0.555448	-0.396213
381.544	0.871227	0.894454	2.50714	2.29936		1.16197	1.7565	0.77988	-0.520922
381.545	0.776691	0.78175	2.4616	2.09542		1.20786	1.69725	0.961652	-0.641802
381.546	0.654496	0.64487	2.36376	1.83658		1.22865	1.56099	1.08638	-0.757002
381.547	0.506918	0.486097	2.22068	1.52978		1.21719	1.35869	1.14617	-0.862459
381.548	0.341038	0.312202	2.04243	1.18481		1.16992	1.10716	1.14011	-0.95161
381.549	0.168627	0.133742	1.84085	0.813519		1.08722	0.82683	1.07384	-1.0157
381.55	0.00528892	-0.0363414	1.62816	0.429031		0.973351	0.539396	0.958216	-1.04468
381.551	-0.131135	-0.184664	1.41557	0.0448956		0.835924	0.265527	0.807465	-1.02856
381.552	-0.222738	-0.299591	1.21211	-0.325725		0.684982	0.023016	0.636966	-0.959009
381.553	-0.254035	-0.37332	1.02397	-0.670811		0.531769	-0.174495	0.46111	-0.830826
381.554	-0.214366	-0.403434	0.854306	-0.980142		0.387333	-0.318128	0.291524	-0.643259
381.555	-0.0997796	-0.393581	0.703488	-1.24582		0.261186	-0.403809	0.135933	-0.400714
381.556	0.0859388	-0.353102	0.569729	-1.4626		0.160229	-0.431885	-0.00219776	-0.112855
381.557	0.331281	-0.29568	0.449808	-1.62803		0.0880623	-0.406515	-0.123299	0.205967
381.558	0.618045	-0.237283	0.339818	-1.74238		0.0447622	-0.335001	-0.230767	0.537947
381.559	0.923197	-0.193803	0.235811	-1.80833		0.0271529	-0.227129	-0.329685	0.863625
381.56	1.22128	-0.178771	0.134263	-1.83061		0.0295176	-0.094514	-0.425403	1.16408
381.561	1.48699	-0.201513	0.0324009	-1.81532		0.0445688	0.0501683	-0.522203	1.42318
381.562	1.69759	-0.266033	-0.0716061	-1.76923		0.0644466	0.194127	-0.622286	1.62934
381.563	1.83482	-0.370791	-0.1785	-1.69882		0.0815448	0.32558	-0.725309	1.77655
381.564	1.88617	-0.509337	-0.287803	-1.60938		0.0890672	0.434912	-0.828527	1.86436
381.565	1.84555	-0.671578	-0.39771	-1.50423		0.0813063	0.515634	-0.92749	1.89705
381.566	1.71333	-0.845327	-0.505082	-1.38441		0.0536911	0.564919	-1.01711	1.88246
381.567	1.49585	-1.01779	-0.605623	-1.2488		0.00269194	0.583577	-1.09291	1.83051
381.568	1.20464	-1.17683	-0.694288	-1.09471		-0.0742929	0.575441	-1.15209	1.75172
381.569	0.855181	-1.31199	-0.765901	-0.918881		-0.17893	0.546311	-1.19424	1.65575
381.57	0.46571	-1.41521	-0.815863	-0.718636		-0.311711	0.502661	-1.22138	1.54985
381.571	0.0558532	-1.48133	-0.84079	-0.493095		-0.471457	0.450383	-1.23722	1.4375
381.572	-0.354623	-1.50823	-0.838953	-0.244214		-0.654674	0.393858	-1.24585	1.31758
381.573	-0.747027	-1.49662	-0.810459	0.0225239		-0.854976	0.335525	-1.25026	1.18437
381.574	-1.10486	-1.44964	-0.757185	0.297913		-1.06282	0.276021	-1.25097	1.02863
381.575	-1.41482	-1.37222	-0.682486	0.569444		-1.2657	0.21482	-1.24532	0.839419
381.576	-1.66747	-1.2705	-0.590688	0.822365		-1.44883	0.15119	-1.2275	0.606635
381.577	-1.85766	-1.15135	-0.486452	1.04131		-1.59627	0.0851999	-1.18938	0.323575
381.578	-1.98424	-1.02197	-0.374088	1.21231		-1.69226	0.0185218	-1.12207	-0.0106703
381.579	-2.04955	-0.88945	-0.256975	1.32478		-1.72283	-0.0452568	-1.0178	-0.38951
381.58	-2.0585	-0.760458	-0.137155	1.37326		-1.67732	-0.100928	-0.872061	-0.798207
381.581	-2.0177	-0.640817	-0.0151249	1.35857		-1.54985	-0.142556	-0.685395	-1.2146
381.582	-1.93476	-0.535106	0.11022	1.28818		-1.34041	-0.164757	-0.464778	-1.61117
381.583	-1.81767	-0.446283	0.241446	1.17579		-1.05548	-0.164074	-0.224183	-1.95823
381.584	-1.67445	-0.375437	0.382128	1.03997		-0.708041	-0.14015	0.0157961	-2.22753
381.585	-1.51295	-0.321797	0.535968	0.902038		-0.316968	-0.0964758	0.229354	-2.39589
381.586	-1.34076	-0.283087	0.705505	0.783209		0.0940764	-0.0406131	0.387828	-2.44805
381.587	-1.16516	-0.256211	0.890672	0.701627		0.498229	0.0162008	0.462764	-2.37872
381.588	-0.99304	-0.238141	1.08758	0.669635		0.867348	0.0600459	0.429256	-2.1933
381.589	-0.83074	-0.22688	1.28783	0.691802		1.17413	0.0758308	0.269099	-1.90756
381.59	-0.683856	-0.222326	1.47864	0.763975		1.39419	0.0491399	-0.0266982	-1.54613
381.591	-0.557009	-0.226876	1.64364	0.873494		1.508	-0.0318253	-0.456365	-1.14022
381.592	-0.453621	-0.24558	1.76458	1.00057		1.50241	-0.17447	-1.00694	-0.724516
381.593	-0.375736	-0.285696	1.82344	1.12068		1.37189	-0.380428	-1.6549	-0.333817
381.594	-0.323903	-0.355569	1.80494	1.20763		1.11931	-0.644766	-2.3678	0.000474776
381.595	-0.29715	-0.462925	1.69906	1.23686		0.756148	-0.955881	-3.10648	0.253325
381.596	-0.293056	-0.612848	1.50314	1.1885		0.302215	-1.29616	-3.82793	0.40821
381.597	-0.307891	-0.80584	1.22329	1.04984		-0.215454	-1.64336	-4.48824	0.458198
381.598	-0.336752	-1.03637	0.874804	0.816852		-0.764261	-1.97256	-5.04583	0.405996
381.599	-0.373655	-1.29221	0.481349	0.494789		-1.30827	-2.25843	-5.46443	0.26316
381.6	-0.411615	-1.55488	0.0729596	0.0976376		-1.81075	-2.4776	-5.71594	0.0486644
381.601	-0.442837	-1.80109	-0.316905	-0.353317		-2.23683	-2.61111	-5.7826	-0.213015
381.602	-0.459164	-2.00538	-0.654966	-0.831677		-2.55609	-2.64649	-5.65844	-0.494212
381.603	-0.452825	-2.14337	-0.911888	-1.30856		-2.74478	-2.57952	-5.34965	-0.766637
381.604	-0.417409	-2.19534	-1.06567	-1.75532		-2.78768	-2.41513	-4.87381	-1.00396
381.605	-0.348859	-2.14921	-1.10418	-2.14598		-2.67928	-2.16718	-4.25804	-1.1842
381.606	-0.246322	-2.00252	-1.02635	-2.45923		-2.42429	-1.85699	-3.53636	-1.29163
381.607	-0.112717	-1.76293	-0.842054	-2.67988		-2.03749	-1.51076	-2.74674	-1.31812
381.608	0.0450824	-1.44737	-0.570502	-2.79968		-1.54288	-1.15633	-1.92816	-1.26387
381.609	0.216576	-1.08002	-0.237584	-2.81757		-0.972045	-0.819776	-1.11788	-1.13726
381.61	0.388568	-0.689573	0.127428	-2.73913		-0.361703	-0.522318	-0.349266	-0.954026
381.611	0.546699	-0.306197	0.495321	-2.5755		0.249372	-0.278098	0.349939	-0.735575
381.612	0.677424	0.0414551	0.840013	-2.34169		0.823765	-0.092972	0.958646	-0.506676
381.613	0.770116	0.329021	1.14087	-2.05486		1.32863	0.0354738	1.46282	-0.29281
381.614	0.818902	0.538723	1.38404	-1.73264		1.73828	0.116799	1.85523	-0.11746
381.615	0.823803	0.660988	1.56269	-1.39181		2.03576	0.165694	2.13473	0.000357519
381.616	0.790853	0.695141	1.67646	-1.04734		2.21347	0.19944	2.30524	0.0480727
381.617	0.731058	0.64907	1.73016	-0.711884		2.27271	0.235198	2.37458	0.0208658
381.618	0.658397	0.537898	1.73213	-0.395448		2.22249	0.287475	2.35344	-0.0778645
381.619	0.587288	0.381914	1.69232	-0.105463		2.0777	0.366049	2.25452	-0.236937
381.62	0.530088	0.204057	1.62046	0.152978		1.85712	0.474572	2.09196	-0.438717
381.621	0.495146	0.0272791	1.52436	0.376665		1.58135	0.610051	1.88103	-0.661194
381.622	0.485752	-0.127952	1.40889	0.563703		1.27116	0.763328	1.638	-0.880549
381.623	0.500085	-0.245734	1.27573	0.712962		0.946144	0.920473	1.37995	-1.07382
381.624	0.532063	-0.31619	1.12389	0.823725		0.623997	1.06481	1.12459	-1.22128
381.625	0.57278	-0.336146	0.950765	0.895653		0.320075	1.17923	0.889681	-1.30824
381.626	0.612203	-0.308974	0.7537	0.929103		0.0472562	1.24839	0.692141	-1.32616
381.627	0.640809	-0.243624	0.531396	0.925686		-0.184142	1.26059	0.546841	-1.27291
381.628	0.650962	-0.153001	0.285116	0.888801		-0.366504	1.20924	0.465116	-1.15228
381.629	0.637874	-0.0519042	0.019374	0.823844		-0.495179	1.09352	0.453261	-0.973038
381.63	0.600073	0.0451446	-0.25792	0.737858		-0.568814	0.918383	0.511286	-0.747564
381.631	0.539358	0.125866	-0.535843	0.638584		-0.589587	0.693744	0.632283	-0.49067
381.632	0.460316	0.18171	-0.801322	0.53318		-0.563136	0.433111	0.802726	-0.218557
381.633	0.369506	0.208689	-1.04038	0.427029		-0.498019	0.152	1.00386	0.0519852
381.634	0.274443	0.207473	-1.23966	0.323032		-0.404686	-0.13363	1.21404	0.30434
381.635	0.182531	0.182716	-1.38798	0.22155		-0.294147	-0.408674	1.41165	0.522906
381.636	0.10014	0.14174	-1.47779	0.12093		-0.176653	-0.659806	1.57798	0.694109
381.637	0.0320106	0.0928098	-1.50622	0.0183919		-0.0606913	-0.876043	1.69962	0.80756
381.638	-0.018891	0.0434105	-1.47558	-0.089011		0.0475271	-1.049	1.76999	0.857201
381.639	-0.0511416	-0.00106395	-1.39331	-0.203594		0.144117	-1.17294	1.78961	0.842234
381.64	-0.064454	-0.0379435	-1.2713	-0.326538		0.227211	-1.24464	1.76532	0.767591
381.641	-0.0593284	-0.0672285	-1.12463	-0.457697		0.296449	-1.26325	1.70851	0.643754
381.642	-0.0369	-0.0910248	-0.969943	-0.595673		0.352431	-1.2301	1.63277	0.485853
381.643	0.00101018	-0.112697	-0.823463	-0.738057		0.396225	-1.14846	1.5515	0.312135
381.644	0.0517338	-0.13594	-0.699172	-0.881741		0.429039	-1.0233	1.47581	0.142038
381.645	0.111617	-0.16392	-0.607223	-1.02317		0.452052	-0.860896	1.41315	-0.00584462
381.646	0.176036	-0.198594	-0.552837	-1.15848		0.466362	-0.668491	1.36668	-0.115614
381.647	0.239652	-0.240234	-0.535713	-1.28361		0.47296	-0.453876	1.33531	-0.175527
381.648	0.296905	-0.28719	-0.549972	-1.3943		0.472631	-0.225076	1.31419	-0.178937
381.649	0.342704	-0.335885	-0.584679	-1.48621		0.465784	0.00991655	1.2956	-0.124672
381.65	0.373182	-0.381088	-0.624987	-1.555		0.45228	0.24335	1.26996	-0.0169085
381.651	0.386378	-0.416434	-0.653858	-1.59656		0.431371	0.467867	1.22724	0.135361
381.652	0.382618	-0.435144	-0.65424	-1.60732		0.401847	0.676628	1.15844	0.319129
381.653	0.364416	-0.430801	-0.611417	-1.58463		0.362392	0.86347	1.05714	0.518322
381.654	0.335845	-0.39807	-0.515213	-1.52722		0.31206	1.02318	0.920701	0.714816
381.655	0.301525	-0.333263	-0.361724	-1.43569		0.25077	1.1519	0.751005	0.889508
381.656	0.265564	-0.23472	-0.154332	-1.31293		0.179687	1.2475	0.554478	1.02346
381.657	0.230768	-0.102986	0.0961601	-1.16455		0.101384	1.30989	0.34149	1.09922
381.658	0.198319	0.0592036	0.372351	-0.99897		0.0196954	1.34108	0.125241	1.10228
381.659	0.167886	0.247115	0.651928	-0.827096		-0.0607774	1.34485	-0.0796646	1.02288
381.66	0.138027	0.454378	0.910031	-0.661359		-0.13539	1.3261	-0.258803	0.857654
381.661	0.106631	0.673474	1.12193	-0.51423		-0.200221	1.28992	-0.39949	0.611055
381.662	0.0712466	0.896278	1.2656	-0.396511		-0.252682	1.24068	-0.492127	0.295917
381.663	0.0292438	1.11455	1.32381	-0.315778		-0.291871	1.18128	-0.531152	-0.0670623
381.664	-0.0220631	1.32028	1.28554	-0.275336		-0.318644	1.11285	-0.515431	-0.450982
381.665	-0.0851457	1.50589	1.14674	-0.273859		-0.335421	1.03487	-0.448037	-0.825326
381.666	-0.161735	1.66432	0.910579	-0.305734		-0.345774	0.945777	-0.335466	-1.15899
381.667	-0.252095	1.78921	0.587319	-0.361982		-0.353876	0.843684	-0.18648	-1.42329
381.668	-0.35432	1.87509	0.193769	-0.431611		-0.363902	0.727305	-0.0108835	-1.59458
381.669	-0.463926	1.91782	-0.247604	-0.503165		-0.379534	0.596807	0.181486	-1.65635
381.67	-0.573926	1.91508	-0.710033	-0.566251		-0.403663	0.454499	0.381371	-1.60069
381.671	-0.675459	1.86702	-1.16426	-0.612802		-0.438311	0.305193	0.580289	-1.42913
381.672	-0.758866	1.77687	-1.58069	-0.637865		-0.48472	0.156102	0.770374	-1.15284
381.673	-0.81505	1.65154	-1.93177	-0.639818		-0.543461	0.0162664	0.944027	-0.791847
381.674	-0.836885	1.50172	-2.19427	-0.620034		-0.614428	-0.104417	1.09356	-0.37349
381.675	-0.820462	1.34151	-2.35131	-0.582166		-0.696617	-0.196373	1.21104	0.0701175
381.676	-0.765941	1.18731	-2.39382	-0.531235		-0.787708	-0.251581	1.28858	0.505215
381.677	-0.677778	1.05622	-2.32121	-0.472738		-0.883597	-0.264719	1.31898	0.899851
381.678	-0.564178	0.964147	-2.14101	-0.411874		-0.978112	-0.234142	1.29679	1.2272
381.679	-0.435798	0.923997	-1.86766	-0.352987		-1.06315	-0.162559	1.21937	1.46829
381.68	-0.303978	0.94411	-1.52063	-0.299229		-1.12935	-0.0572638	1.08776	1.61373
381.681	-0.178952	1.02718	-1.12221	-0.25242		-1.16727	0.0702881	0.907168	1.66429
381.682	-0.0684739	1.16974	-0.695398	-0.21304		-1.16882	0.205653	0.686735	1.63036
381.683	0.022847	1.36212	-0.262261	-0.180306		-1.12849	0.333244	0.438829	1.53031
381.684	0.0934393	1.58912	0.15709	-0.152382		-1.04439	0.438527	0.177774	1.388
381.685	0.144043	1.83092	0.544902	-0.12683		-0.918559	0.510157	-0.081739	1.22963
381.686	0.176632	2.06448	0.88578	-0.101363		-0.757061	0.541635	-0.32636	1.08017
381.687	0.193299	2.26516	1.16662	-0.0748079		-0.569574	0.532149	-0.545627	0.959954
381.688	0.195371	2.40845	1.37671	-0.048006		-0.368862	0.4864	-0.733042	0.882038
381.689	0.182906	2.4718	1.50804	-0.0243585		-0.170016	0.413453	-0.886456	0.850589
381.69	0.154648	2.43634	1.55585	-0.00980826		0.0105413	0.324863	-1.0077	0.860752
381.691	0.1084	2.28839	1.51921	-0.0122211		0.156388	0.232476	-1.10162	0.899887
381.692	0.0417187	2.02071	1.40152	-0.0402704		0.252725	0.146385	-1.17465	0.949953
381.693	-0.0471957	1.63344	1.21072	-0.102028		0.288112	0.0734063	-1.23342	0.990601
381.694	-0.158532	1.13488	0.959175	-0.20351		0.255995	0.0163255	-1.28348	1.0025
381.695	-0.289962	0.541817	0.662961	-0.347403		0.155766	-0.026078	-1.32843	0.970454
381.696	-0.435985	-0.1207	0.340726	-0.532171		-0.00685378	-0.0583664	-1.36955	0.885914
381.697	-0.587713	-0.820435	0.0122322	-0.751663		-0.220117	-0.0873809	-1.40588	0.748487
381.698	-0.733288	-1.51988	-0.30317	-0.995285		-0.4672	-0.121011	-1.43467	0.566214
381.699	-0.858948	-2.17891	-0.587877	-1.24874		-0.727621	-0.166955	-1.452	0.354559
381.7	-0.950659	-2.75796	-0.827024	-1.49523		-0.978977	-0.231565	-1.45355	0.134306
381.701	-0.996047	-3.22116	-1.0091	-1.71708		-1.19887	-0.318821	-1.43527	-0.0712792
381.702	-0.986332	-3.53931	-1.12622	-1.89753		-1.36695	-0.429553	-1.39413	-0.23958
381.703	-0.917945	-3.69244	-1.17431	-2.02264		-1.46687	-0.561029	-1.32867	-0.351639
381.704	-0.793548	-3.67162	-1.15308	-2.08286		-1.48804	-0.707009	-1.23939	-0.394626
381.705	-0.622225	-3.47989	-1.06601	-2.07412		-1.42671	-0.858224	-1.129	-0.363421
381.706	-0.418722	-3.1321	-0.920155	-1.99813		-1.28636	-1.00314	-1.00238	-0.261125
381.707	-0.201805	-2.65359	-0.725651	-1.86171		-1.07722	-1.12888	-0.866401	-0.0984705
381.708	0.00799815	-2.07775	-0.495001	-1.67534		-0.815148	-1.22236	-0.729504	0.1077
381.709	0.190895	-1.44288	-0.242095	-1.45117		-0.519959	-1.27148	-0.60116	0.336609
381.71	0.330169	-0.788709	0.0189236	-1.20102		-0.213425	-1.26637	-0.491089	0.566051
381.711	0.414082	-0.152919	0.274882	-0.934926		0.082939	-1.20042	-0.408263	0.774918
381.712	0.437127	0.431789	0.514781	-0.660447		0.350072	-1.07094	-0.359738	0.945468
381.713	0.400501	0.94	0.730803	-0.382919		0.573238	-0.879316	-0.349479	1.06507
381.714	0.311721	1.35496	0.918876	-0.106344		0.74327	-0.630871	-0.377435	1.12723
381.715	0.183384	1.66897	1.07859	0.165362		0.857011	-0.334358	-0.439113	1.13175
381.716	0.0312206	1.88275	1.21233	0.427154		0.916965	-0.00137859	-0.525874	1.08419
381.717	-0.128243	2.00404	1.32391	0.672024		0.930301	0.354223	-0.625914	0.994715
381.718	-0.28005	2.04563	1.41687	0.890757		0.907409	0.716912	-0.725803	0.87643
381.719	-0.412816	2.0231	1.49306	1.07235		0.860234	1.07003	-0.812242	0.743598
381.72	-0.520081	1.95269	1.55182	1.20505		0.800576	1.39651	-0.87373	0.609843
381.721	-0.600776	1.84942	1.59007	1.27787		0.738537	1.67982	-0.901848	0.48672
381.722	-0.658771	1.72582	1.6031	1.28233		0.681291	1.90526	-0.892017	0.38281
381.723	-0.701596	1.59124	1.58608	1.21414		0.632365	2.06124	-0.8437	0.303393
381.724	-0.738591	1.45167	1.53547	1.07441		0.59158	2.14061	-0.760091	0.250608
381.725	-0.778808	1.31007	1.45011	0.870122		0.555672	2.14158	-0.647361	0.223914
381.726	-0.829001	1.16702	1.33176	0.613858		0.519443	2.06816	-0.51359	0.220721
381.727	-0.892056	1.02162	1.18487	0.322794		0.477168	1.92995	-0.36756	0.237102
381.728	-0.966139	0.872502	1.01604	0.0170552		0.423973	1.74126	-0.217625	0.268501
381.729	-1.04473	0.718814	0.833112	-0.282321		0.356955	1.51946	-0.0708757	0.310344
381.73	-1.11752	0.560979	0.64432	-0.555614		0.275866	1.28296	0.0673042	0.358469
381.731	-1.17209	0.40123	0.457455	-0.786478		0.183312	1.04881	0.193267	0.409305
381.732	-1.19585	0.243794	0.279322	-0.963487		0.0844805	0.830559	0.304859	0.459832
381.733	-1.1782	0.0947116	0.115425	-1.08092		-0.0134868	0.636762	0.40108	0.507401
381.734	-1.11226	-0.0386881	-0.0301068	-1.13876		-0.102353	0.470375	0.481768	0.549535
381.735	-0.996129	-0.148574	-0.154448	-1.14201		-0.173772	0.329162	0.547374	0.583804
381.736	-0.833198	-0.227516	-0.255923	-1.09951		-0.220286	0.206898	0.598781	0.607856
381.737	-0.631729	-0.269379	-0.333842	-1.02251		-0.236233	0.0950545	0.637136	0.61959
381.738	-0.403659	-0.270111	-0.388372	-0.923159		-0.218385	-0.0153839	0.663658	0.617402
381.739	-0.163027	-0.228376	-0.420486	-0.813094		-0.166243	-0.132302	0.679432	0.600408
381.74	0.0756645	-0.146001	-0.432007	-0.70242		-0.0819667	-0.261284	0.685197	0.568548
381.741	0.298886	-0.0281438	-0.425699	-0.599097		0.0299509	-0.404981	0.681176	0.522566
381.742	0.495188	0.116879	-0.405372	-0.508791		0.163175	-0.562989	0.666996	0.463883
381.743	0.655993	0.278122	-0.375931	-0.435041		0.310099	-0.732069	0.64173	0.394391
381.744	0.776139	0.442855	-0.343354	-0.379587		0.462492	-0.906553	0.604112	0.316193
381.745	0.854195	0.597593	-0.314515	-0.342675		0.612212	-1.07879	0.552863	0.231299
381.746	0.892481	0.72922	-0.296852	-0.323257		0.751936	-1.23956	0.487046	0.141331
381.747	0.896715	0.826087	-0.297835	-0.319066		0.875799	-1.37846	0.406353	0.0473351
381.748	0.875251	0.879017	-0.324279	-0.326645		0.979779	-1.48439	0.311289	-0.0501858
381.749	0.838004	0.882153	-0.381545	-0.341399		1.06176	-1.54622	0.203311	-0.150973
381.75	0.795187	0.83355	-0.472729	-0.357761		1.12125	-1.55378	0.0849342	-0.254488
381.751	0.756026	0.735419	-0.597999	-0.369506		1.15887	-1.49903	-0.0402008	-0.3593
381.752	0.727575	0.593969	-0.754195	-0.370171		1.17569	-1.37736	-0.16742	-0.462606
381.753	0.713743	0.418849	-0.934758	-0.353533		1.17269	-1.18881	-0.291311	-0.560089
381.754	0.71472	0.222324	-1.12996	-0.314089		1.15022	-0.938792	-0.406201	-0.646243
381.755	0.72694	0.018301	-1.32746	-0.247495		1.1078	-0.638115	-0.506686	-0.715141
381.756	0.743674	-0.178645	-1.51309	-0.151024		1.04412	-0.30213	-0.588111	-0.761491
381.757	0.756166	-0.354208	-1.67197	-0.0240658		0.957351	0.0507892	-0.646903	-0.781725
381.758	0.755092	-0.495263	-1.7898	0.131331		0.845679	0.401094	-0.680791	-0.774853
381.759	0.732023	-0.590793	-1.8542	0.310019		0.708115	0.729896	-0.688929	-0.742842
381.76	0.680655	-0.63282	-1.85591	0.503567		0.545365	1.02059	-0.671916	-0.690386
381.761	0.597657	-0.617218	-1.78971	0.700459		0.360628	1.26018	-0.631672	-0.624088
381.762	0.483125	-0.544226	-1.65482	0.886745		0.160075	1.44021	-0.571133	-0.551284
381.763	0.340663	-0.418463	-1.45504	1.04713		-0.0471688	1.55729	-0.493822	-0.478808
381.764	0.177075	-0.248327	-1.19843	1.16642		-0.249602	1.61323	-0.403399	-0.412044
381.765	0.00164155	-0.0448732	-0.896747	1.23128		-0.43437	1.61461	-0.303291	-0.354452
381.766	-0.175046	0.179599	-0.564687	1.23183		-0.588566	1.57197	-0.19648	-0.307543
381.767	-0.342541	0.412872	-0.218862	1.16305		-0.700583	1.49847	-0.0854949	-0.271172
381.768	-0.492048	0.643785	0.123249	1.0254		-0.761392	1.40816	0.0273711	-0.243966
381.769	-0.617642	0.862719	0.444317	0.824787		-0.765582	1.31394	0.139686	-0.223797
381.77	-0.716937	1.06163	0.728079	0.571824		-0.712091	1.22553	0.248473	-0.208293
381.771	-0.791083	1.23381	0.960184	0.280643		-0.6045	1.1476	0.349946	-0.19537
381.772	-0.844109	1.37344	1.12902	-0.0326374		-0.450792	1.07874	0.439494	-0.183739
381.773	-0.881803	1.47533	1.22649	-0.351486		-0.262558	1.01123	0.511954	-0.173268
381.774	-0.910412	1.53468	1.24871	-0.660368		-0.0537121	0.9321	0.562099	-0.165135
381.775	-0.935425	1.5473	1.19655	-0.945765		0.161117	0.825108	0.585236	-0.161726
381.776	-0.960702	1.50998	1.07593	-1.19669		0.368246	0.673393	0.577784	-0.166274
381.777	-0.988059	1.42121	0.897906	-1.40477		0.556395	0.462412	0.537791	-0.182222
381.778	-1.01729	1.2819	0.678429	-1.564		0.717719	0.182679	0.465335	-0.212379
381.779	-1.04659	1.09605	0.437589	-1.67045		0.848298	-0.168048	0.362825	-0.258014
381.78	-1.0731	0.870945	0.198258	-1.72218		0.948029	-0.583481	0.23516	-0.318128
381.781	-1.09363	0.616957	-0.0158778	-1.71919		1.01996	-1.04861	0.0897468	-0.389127
381.782	-1.10519	0.346881	-0.182692	-1.66362		1.06915	-1.54066	-0.0636567	-0.464985
381.783	-1.10531	0.0749792	-0.284107	-1.55976		1.10117	-2.031	-0.213337	-0.537931
381.784	-1.09234	-0.184105	-0.308357	-1.41397		1.1207	-2.4879	-0.346365	-0.599562
381.785	-1.06552	-0.416511	-0.25175	-1.23448		1.13022	-2.87965	-0.44978	-0.642237
381.786	-1.02518	-0.610413	-0.119675	-1.03114		1.12932	-3.17786	-0.512182	-0.660499
381.787	-0.97299	-0.757326	0.0733273	-0.815097		1.11446	-3.36064	-0.525534	-0.652224
381.788	-0.912082	-0.853273	0.304535	-0.598521		1.07947	-3.41514	-0.486819	-0.619266
381.789	-0.847143	-0.899469	0.545046	-0.394114		1.01651	-3.33924	-0.399174	-0.567526
381.79	-0.784135	-0.902242	0.762664	-0.214522		0.917339	-3.14217	-0.272185	-0.506472
381.791	-0.729694	-0.872104	0.925371	-0.0715378		0.77485	-2.84374	-0.121222	-0.448241
381.792	-0.690204	-0.822179	1.00493	0.0248144		0.584383	-2.47237	0.0341813	-0.406427
381.793	-0.670728	-0.766356	0.980121	0.0672221		0.344845	-2.06203	0.172686	-0.39463
381.794	-0.674012	-0.717482	0.83919	0.0519571		0.0594215	-1.64864	0.273917	-0.424894
381.795	-0.69977	-0.68585	0.581167	-0.0204105		-0.264143	-1.26635	0.321221	-0.506141
381.796	-0.744356	-0.678101	0.215977	-0.144554		-0.613711	-0.944187	0.303981	-0.642796
381.797	-0.800861	-0.696581	-0.236622	-0.310302		-0.973364	-0.703328	0.219101	-0.833806
381.798	-0.859613	-0.739126	-0.749035	-0.503011		-1.3244	-0.555305	0.0714751	-1.07219
381.799	-0.909061	-0.799203	-1.28846	-0.704483		-1.64663	-0.501247	-0.126581	-1.34518
381.8	-0.93697	-0.866395	-1.81979	-0.89441		-1.91984	-0.532288	-0.356791	-1.63494
381.801	-0.931875	-0.927245	-2.30852	-1.05226		-2.12544	-0.63107	-0.597031	-1.91988
381.802	-0.884618	-0.966512	-2.72342	-1.15936		-2.24799	-0.774149	-0.823805	-2.17643
381.803	-0.789769	-0.968812	-3.03889	-1.20095		-2.27664	-0.934964	-1.01474	-2.38131
381.804	-0.646677	-0.920476	-3.23674	-1.16776		-2.20621	-1.08695	-1.15076	-2.51391
381.805	-0.459918	-0.811421	-3.30716	-1.05709		-2.03767	-1.20638	-1.21758	-2.55852
381.806	-0.239047	-0.636748	-3.24898	-0.873073		-1.77813	-1.27454	-1.20649	-2.50612
381.807	0.00232484	-0.397881	-3.06912	-0.626091		-1.44019	-1.27899	-1.11437	-2.35536
381.808	0.247986	-0.103076	-2.78142	-0.33153		-1.04088	-1.21393	-0.943238	-2.11265
381.809	0.480926	0.232844	-2.40509	-0.00795243		-0.600133	-1.07978	-0.699503	-1.79143
381.81	0.685254	0.589548	-1.96304	0.324925		-0.138993	-0.88224	-0.393166	-1.41061
381.811	0.848007	0.94301	-1.48005	0.648173		0.322392	-0.631146	-0.0370984	-0.992535
381.812	0.960611	1.2679	-0.981116	0.945301		0.766563	-0.339218	0.353559	-0.560821
381.813	1.01979	1.54028	-0.489965	1.20352		1.18003	-0.0208865	0.761876	-0.138195
381.814	1.0278	1.74024	-0.0278614	1.41461		1.55373	0.30875	1.1696	0.255225
381.815	0.991855	1.85418	0.387287	1.57526		1.88253	0.634834	1.55779	0.603209
381.816	0.923	1.87642	0.741499	1.68706		2.16423	0.943544	1.90772	0.894271
381.817	0.834512	1.80994	1.02501	1.75578		2.39822	1.22279	2.20213	1.12216
381.818	0.740144	1.66606	1.23222	1.79022		2.58444	1.46276	2.42658	1.28596
381.819	0.652368	1.46311	1.36143	1.80062		2.72262	1.6563	2.57075	1.38973
381.82	0.580831	1.22416	1.41422	1.7969		2.81205	1.79893	2.62938	1.44162
381.821	0.531235	0.974316	1.39484	1.78711		2.85161	1.88863	2.60275	1.45261
381.822	0.504822	0.737997	1.30969	1.7763		2.84019	1.92542	2.49691	1.43495
381.823	0.498536	0.536555	1.16697	1.766		2.7771	1.91095	2.32344	1.40077
381.824	0.505781	0.386528	0.976679	1.75428		2.66263	1.84826	2.09896	1.36078
381.825	0.517602	0.298576	0.750778	1.7362		2.49852	1.74186	1.84406	1.32338
381.826	0.524067	0.277095	0.50335	1.70477		2.28838	1.59787	1.58185	1.29406
381.827	0.515678	0.320475	0.250571	1.65207		2.03791	1.4244	1.33589	1.2752
381.828	0.484669	0.421891	0.0102608	1.57053		1.75505	1.23168	1.12785	1.26628
381.829	0.4261	0.57044	-0.199033	1.45425		1.44999	1.03198	0.974902	1.26443
381.83	0.338637	0.752394	-0.359424	1.29999		1.13499	0.839159	0.887393	1.26522
381.831	0.224913	0.952402	-0.455367	1.10791		0.82389	0.667734	0.867034	1.26353
381.832	0.091424	1.15462	-0.475378	0.881907		0.531321	0.531673	0.906154	1.25443
381.833	-0.0520385	1.3438	-0.413479	0.629521		0.271565	0.442862	0.988236	1.234
381.834	-0.193409	1.50638	-0.270123	0.361526		0.0572106	0.40949	1.08975	1.19991
381.835	-0.319748	1.63145	-0.0524476	0.0910799		-0.102146	0.434604	1.18305	1.15176
381.836	-0.418859	1.71145	0.226122	-0.167445		-0.200931	0.515231	1.23985	1.09101
381.837	-0.480875	1.74245	0.546786	-0.399821		-0.23818	0.642348	1.23481	1.02066
381.838	-0.499604	1.72392	0.886629	-0.593311		-0.217621	0.801764	1.14866	0.944592
381.839	-0.473411	1.65804	1.2201	-0.737797		-0.14728	0.975663	0.970595	0.866787
381.84	-0.40554	1.54862	1.52065	-0.826531		-0.0387188	1.14441	0.699498	0.790468
381.841	-0.303813	1.40008	1.76249	-0.856429		0.0939398	1.28827	0.344126	0.717415
381.842	-0.179697	1.21639	1.92247	-0.827922		0.235084	1.3889	-0.0777877	0.647633
381.843	-0.0468317	1.00061	1.98194	-0.74445		0.368732	1.43069	-0.541217	0.579504
381.844	0.0807942	0.754953	1.92847	-0.611773		0.479694	1.40186	-1.01603	0.510449
381.845	0.190714	0.481642	1.75725	-0.43731		0.554773	1.29555	-1.46948	0.4379
381.846	0.273551	0.184065	1.47183	-0.229684		0.58389	1.11046	-1.86898	0.360234
381.847	0.323998	-0.13214	1.08415	0.0015034		0.560965	0.85126	-2.18485	0.277321
381.848	0.341112	-0.458604	0.613809	0.24579		0.484375	0.528337	-2.39325	0.190534
381.849	0.327945	-0.784562	0.0865832	0.492084		0.356903	0.157193	-2.47858	0.102295
381.85	0.290685	-1.09781	-0.467445	0.729126		0.185235	-0.242624	-2.43545	0.0153834
381.851	0.237434	-1.38597	-1.01606	0.946115		-0.0208613	-0.648962	-2.26947	-0.0678044
381.852	0.176785	-1.63763	-1.52718	1.13333		-0.249555	-1.03886	-1.99699	-0.145932
381.853	0.116338	-1.84329	-1.97113	1.28258		-0.488073	-1.39058	-1.64361	-0.219231
381.854	0.0613836	-1.99598	-2.32285	1.38747		-0.723816	-1.68574	-1.24174	-0.289716
381.855	0.0139499	-2.09168	-2.56374	1.44341		-0.945352	-1.91107	-0.827387	-0.361009
381.856	-0.0276293	-2.12957	-2.68312	1.44769		-1.14321	-2.05978	-0.436613	-0.437762
381.857	-0.0685808	-2.11217	-2.67893	1.39937		-1.31046	-2.13225	-0.101933	-0.52479
381.858	-0.117014	-2.04543	-2.5577	1.2992		-1.44307	-2.13592	0.150903	-0.626112
381.859	-0.182781	-1.93868	-2.33368	1.14952		-1.54009	-2.0845	0.305334	-0.744048
381.86	-0.27599	-1.80428	-2.02741	0.954196		-1.60346	-1.99624	0.35532	-0.878538
381.861	-0.405367	-1.65688	-1.66385	0.718763		-1.63757	-1.89154	0.305507	-1.02674
381.862	-0.576712	-1.5122	-1.27021	0.450753		-1.64851	-1.79025	0.170261	-1.18303
381.863	-0.791688	-1.38547	-0.873918	0.160058		-1.64308	-1.70889	-0.028226	-1.33938
381.864	-1.0471	-1.28964	-0.500711	-0.140861		-1.62776	-1.65851	-0.262536	-1.48623
381.865	-1.33468	-1.2336	-0.173057	-0.437132		-1.60767	-1.6433	-0.503003	-1.61357
381.866	-1.64138	-1.2207	0.0912277	-0.712142		-1.58574	-1.66024	-0.720725	-1.71221
381.867	-1.95015	-1.24794	0.28012	-0.94876		-1.56218	-1.69947	-0.890288	-1.77485
381.868	-2.24134	-1.30605	0.38819	-1.13104		-1.53446	-1.74559	-0.991959	-1.79689
381.869	-2.4945	-1.38055	0.416953	-1.24612		-1.49774	-1.77943	-1.01322	-1.77676
381.87	-2.6906	-1.45371	0.374683	-1.28604		-1.44588	-1.78044	-0.949568	-1.71581
381.871	-2.81421	-1.507	0.27565	-1.24897		-1.37269	-1.72937	-0.804526	-1.61766
381.872	-2.85539	-1.5238	0.13874	-1.13975		-1.27323	-1.61097	-0.588946	-1.48746
381.873	-2.81097	-1.49185	-0.0145069	-0.969448		-1.14492	-1.41661	-0.319658	-1.33093
381.874	-2.68504	-1.40502	-0.162292	-0.754103		-0.988212	-1.14612	-0.0177179	-1.15383
381.875	-2.48846	-1.26426	-0.284989	-0.512711		-0.806787	-0.808677	0.293588	-0.961776
381.876	-2.23755	-1.07733	-0.367164	-0.264833		-0.607274	-0.42229	0.590759	-0.760495
381.877	-1.9521	-0.857547	-0.3988	-0.0281269		-0.398467	-0.0118939	0.851985	-0.556241
381.878	-1.65295	-0.621564	-0.375574	0.18379		-0.19018	0.393761	1.05881	-0.356049
381.879	-1.35948	-0.386778	-0.298331	0.36283		0.00811608	0.76578	1.19747	-0.167575
381.88	-1.08749	-0.168818	-0.172015	0.506996		0.188613	1.07865	1.25984	0.00160105
381.881	-0.847618	0.0203914	-0.00438402	0.619927		0.346213	1.31305	1.2439	0.145076
381.882	-0.644703	0.17376	0.195273	0.709514		0.479096	1.4575	1.1537	0.258873
381.883	-0.477862	0.289274	0.417311	0.785906		0.588743	1.50904	0.998877	0.342473
381.884	-0.341371	0.369457	0.652721	0.859284		0.679377	1.4729	0.793769	0.399293
381.885	-0.226082	0.420235	0.893859	0.93781		0.756896	1.36159	0.556136	0.436317
381.886	-0.121206	0.449407	1.13477	1.02606		0.827395	1.19359	0.305682	0.462821
381.887	-0.0162742	0.464961	1.37104	1.12415		0.895514	0.991611	0.0623465	0.488343
381.888	0.0969066	0.473441	1.59935	1.22759		0.962932	0.780512	-0.155551	0.520358
381.889	0.222489	0.478637	1.81682	1.32792		1.02736	0.584862	-0.333222	0.562201
381.89	0.359265	0.480818	2.02044	1.4138		1.08232	0.426151	-0.461155	0.611736
381.891	0.500069	0.476636	2.20663	1.47241		1.11769	0.319995	-0.536351	0.661077
381.892	0.632141	0.459705	2.37106	1.49087		1.12103	0.273766	-0.562634	0.697429
381.893	0.738539	0.421764	2.50862	1.45775		1.07941	0.28526	-0.549787	0.704874
381.894	0.800495	0.354246	2.61378	1.3645		0.981531	0.342851	-0.511559	0.666798
381.895	0.800401	0.250035	2.68106	1.2067		0.819842	0.427259	-0.462919	0.568542
381.896	0.72498	0.105094	2.70576	0.984946		0.592446	0.514629	-0.417141	0.399907
381.897	0.56814	-0.0802996	2.68447	0.705224		0.304452	0.580286	-0.383331	0.15718
381.898	0.33302	-0.300908	2.6155	0.3787		-0.0315015	0.602486	-0.364812	-0.155562
381.899	0.0328542	-0.54653	2.499	0.0210769		-0.395743	0.565542	-0.358607	-0.526063
381.9	-0.309581	-0.802634	2.33688	-0.34846		-0.763134	0.461851	-0.356062	-0.934539
381.901	-0.663984	-1.05156	2.13277	-0.708633		-1.1055	0.292571	-0.344501	-1.35533
381.902	-0.995844	-1.27423	1.89181	-1.03775		-1.39465	0.0669246	-0.309628	-1.75934
381.903	-1.27067	-1.45217	1.62058	-1.31557		-1.60545	-0.199622	-0.238294	-2.11685
381.904	-1.45852	-1.56959	1.32694	-1.52514		-1.71874	-0.487852	-0.12111	-2.40024
381.905	-1.53814	-1.6153	1.0198	-1.65437		-1.7235	-0.777444	0.045536	-2.58638
381.906	-1.4999	-1.58414	0.708784	-1.69706		-1.61812	-1.04934	0.25838	-2.65843
381.907	-1.34705	-1.47781	0.403809	-1.65333		-1.41055	-1.28751	0.507198	-2.60709
381.908	-1.09511	-1.30513	0.114481	-1.5294		-1.11738	-1.48009	0.77565	-2.43127
381.909	-0.769568	-1.08143	-0.150582	-1.33681		-0.762041	-1.61969	1.04291	-2.13821
381.91	-0.40225	-0.827153	-0.384405	-1.09117		-0.372359	-1.70321	1.28589	-1.74315
381.911	-0.0270074	-0.56561	-0.582174	-0.810625		0.0222095	-1.7311	1.48182	-1.26829
381.912	0.324709	-0.320083	-0.741531	-0.51432		0.393445	-1.70646	1.61102	-0.741283
381.913	0.62778	-0.110676	-0.862648	-0.221004		0.71702	-1.63413	1.65927	-0.193062
381.914	0.866299	0.0485592	-0.948101	0.0519963		0.974624	-1.51997	1.61966	0.344576
381.915	1.03496	0.151676	-1.00255	0.289494		1.15529	-1.37033	1.49331	0.841606
381.916	1.13874	0.201692	-1.03223	0.478942		1.25576	-1.19176	1.28899	1.2723
381.917	1.19102	0.210067	-1.04428	0.610829		1.28001	-0.990745	1.0218	1.61735
381.918	1.21045	0.194824	-1.04595	0.679076		1.23805	-0.77367	0.711292	1.86535
381.919	1.21724	0.177615	-1.04377	0.681451		1.1442	-0.546788	0.379331	2.01332
381.92	1.22954	0.180229	-1.04289	0.61996		1.01511	-0.316314	0.0482243	2.06619
381.921	1.26039	0.22116	-1.04642	0.501147		0.867653	-0.0884819	-0.260836	2.03546
381.922	1.31581	0.3128	-1.05527	0.336111		0.717013	0.130472	-0.528899	1.937
381.923	1.39416	0.459641	-1.06811	0.140129		0.575127	0.334425	-0.74007	1.78874
381.924	1.48672	0.657676	-1.08176	-0.0682594		0.449706	0.517569	-0.882118	1.60841
381.925	1.5793	0.894965	-1.09196	-0.268686		0.343907	0.674654	-0.94692	1.41179
381.926	1.65451	1.15317	-1.09427	-0.440784		0.256631	0.801267	-0.930716	1.21161
381.927	1.69433	1.40983	-1.08498	-0.566213		0.183395	0.894179	-0.834104	1.01704
381.928	1.68278	1.64103	-1.06173	-0.630625		0.1176	0.951779	-0.661758	0.833753
381.929	1.60829	1.82417	-1.02349	-0.625354		0.0519917	0.974569	-0.421923	0.664251
381.93	1.46565	1.94035	-0.970102	-0.548608		-0.0199425	0.965614	-0.1258	0.508509
381.931	1.25723	1.97615	-0.90149	-0.405942		-0.102885	0.930789	0.213113	0.364707
381.932	0.993198	1.92461	-0.817008	-0.209903		-0.19901	0.878635	0.579663	0.230056
381.933	0.690743	1.78537	-0.715113	0.0211366		-0.307746	0.819681	0.957677	0.101595
381.934	0.372037	1.56409	-0.593522	0.264838		-0.425928	0.765211	1.33058	-0.0231138
381.935	0.0613882	1.27134	-0.44981	0.497236		-0.548292	0.72565	1.68204	-0.145479
381.936	-0.21805	0.921144	-0.282303	0.695354		-0.668231	0.708901	1.99673	-0.265582
381.937	-0.447341	0.529558	-0.0909997	0.839826		-0.778738	0.719023	2.26111	-0.382093
381.938	-0.614001	0.113365	0.121789	0.917258		-0.87339	0.755519	2.46431	-0.492355
381.939	-0.713026	-0.311047	0.351295	0.922006		-0.947254	0.813316	2.59878	-0.592632
381.94	-0.746629	-0.728582	0.590691	0.857031		-0.997566	0.883418	2.6607	-0.678476
381.941	-0.722909	-1.12607	0.831858	0.7336		-1.02403	0.95411	2.65	-0.745195
381.942	-0.653841	-1.49258	1.06631	0.569752		-1.02868	1.01259	2.57012	-0.78837
381.943	-0.553029	-1.81952	1.28605	0.387706		-1.01537	1.04682	2.42753	-0.8044
381.944	-0.433639	-2.10045	1.48427	0.210656		-0.988963	1.04727	2.23102	-0.791038
381.945	-0.306798	-2.33094	1.65574	0.0595448		-0.954487	1.00845	1.9909	-0.747878
381.946	-0.180653	-2.50833	1.79688	-0.0495871		-0.916366	0.929727	1.71815	-0.676742
381.947	-0.0601136	-2.6317	1.90556	-0.107271		-0.877867	0.815487	1.42365	-0.581872
381.948	0.0528404	-2.70171	1.9808	-0.111122		-0.840799	0.674425	1.11761	-0.469823
381.949	0.158431	-2.72059	2.02248	-0.0652953		-0.805437	0.51813	0.809395	-0.348991
381.95	0.25814	-2.69192	2.0312	0.0208303		-0.770614	0.359202	0.507493	-0.228827
381.951	0.353701	-2.62042	2.00826	0.134363		-0.733897	0.209248	0.21966	-0.118829
381.952	0.446175	-2.51166	1.95571	0.260685		-0.691852	0.0771904	-0.0470512	-0.0274574
381.953	0.535254	-2.37183	1.87637	0.385079		-0.640385	-0.0317711	-0.286439	0.0389054
381.954	0.618922	-2.20742	1.77369	0.494078		-0.575206	-0.11634	-0.4935	0.0768664
381.955	0.693529	-2.02485	1.65156	0.576473		-0.492439	-0.178531	-0.664858	0.0866793
381.956	0.754251	-1.83013	1.514	0.623938		-0.38936	-0.22257	-0.799177	0.0725177
381.957	0.795824	-1.62838	1.36488	0.631289		-0.265219	-0.253621	-0.897439	0.042244
381.958	0.813383	-1.42372	1.2077	0.596386		-0.122005	-0.276641	-0.963006	0.00662697
381.959	0.80326	-1.21928	1.04549	0.519764		0.034961	-0.295509	-1.00143	-0.0219227
381.96	0.763623	-1.0176	0.880863	0.404087		0.196798	-0.312471	-1.01996	-0.0309194
381.961	0.69485	-0.821192	0.716134	0.253597		0.351325	-0.327893	-1.02677	-0.00942638
381.962	0.599549	-0.632994	0.553465	0.0736856		0.483922	-0.3403	-1.02987	0.0504868
381.963	0.482191	-0.456687	0.394916	-0.129336		0.578975	-0.346672	-1.03601	0.152606
381.964	0.348444	-0.296594	0.242343	-0.348297		0.621774	-0.342936	-1.04952	0.295851
381.965	0.204424	-0.157216	0.0972235	-0.575166		0.600582	-0.324576	-1.07139	0.474043
381.966	0.0560745	-0.0424327	-0.0394407	-0.801069		0.508574	-0.287349	-1.09884	0.676227
381.967	-0.0912004	0.0453935	-0.167042	-1.01636		0.345334	-0.228087	-1.12546	0.887508
381.968	-0.232674	0.106132	-0.28509	-1.21076		0.117674	-0.145511	-1.14196	1.09032
381.969	-0.364325	0.142139	-0.392822	-1.3736		-0.160424	-0.0409547	-1.13764	1.26598
381.97	-0.482851	0.157955	-0.48879	-1.4942		-0.468788	0.0811996	-1.10199	1.39636
381.971	-0.585689	0.159566	-0.570544	-1.56246		-0.782927	0.213505	-1.02647	1.46562
381.972	-0.671015	0.153434	-0.63451	-1.56977		-1.07655	0.345956	-0.90593	1.46182
381.973	-0.737669	0.14557	-0.67614	-1.51004		-1.32444	0.466981	-0.739702	1.37826
381.974	-0.784993	0.140796	-0.690394	-1.3808		-1.50526	0.564819	-0.532092	1.21446
381.975	-0.812607	0.142325	-0.672517	-1.18399		-1.60383	0.629071	-0.2924	0.976574
381.976	-0.820187	0.151735	-0.618975	-0.926259		-1.6126	0.652247	-0.0343732	0.677188
381.977	-0.807309	0.169314	-0.528368	-0.618349		-1.53209	0.631067	0.224866	0.334509
381.978	-0.773458	0.194682	-0.402143	-0.273934		-1.37049	0.567293	0.466377	-0.0290383
381.979	-0.718215	0.227458	-0.245031	0.0920208		-1.14232	0.467871	0.671345	-0.388663
381.98	-0.641604	0.267737	-0.0651707	0.464873		-0.866703	0.344281	0.823191	-0.719364
381.981	-0.544472	0.316269	0.126115	0.8316		-0.565267	0.211183	0.909599	-0.99817
381.982	-0.428788	0.374299	0.314945	1.18162		-0.2601	0.0845913	0.924109	-1.20623
381.983	-0.297755	0.443181	0.486001	1.50711		0.028171	-0.0200743	0.866967	-1.33057
381.984	-0.155738	0.523842	0.624107	1.80273		0.281941	-0.0897821	0.744979	-1.36521
381.985	-0.00803866	0.616167	0.716043	2.06491		0.487712	-0.115316	0.570398	-1.31169
381.986	0.139405	0.718386	0.752246	2.29072		0.636624	-0.092255	0.359067	-1.17885
381.987	0.280399	0.826604	0.728021	2.4767		0.724467	-0.0214639	0.128241	-0.981898
381.988	0.408935	0.934642	0.644033	2.61794		0.751296	0.0909622	-0.105487	-0.740915
381.989	0.519691	1.03429	0.506051	2.70773		0.720819	0.234317	-0.327854	-0.478996
381.99	0.608468	1.11598	0.324043	2.73802		0.639663	0.39443	-0.528014	-0.220114
381.991	0.672447	1.16972	0.110856	2.7007		0.51659	0.5552	-0.699079	0.0130223
381.992	0.710258	1.1862	-0.119303	2.58925		0.361688	0.700345	-0.838182	0.20102
381.993	0.721942	1.15782	-0.352329	2.40065		0.185605	0.815173	-0.946156	0.329599
381.994	0.708957	1.07962	-0.575424	2.13689		-0.00114171	0.888207	-1.02688	0.390968
381.995	0.674251	0.950049	-0.777943	1.80596		-0.188702	0.912458	-1.08638	0.384601
381.996	0.622342	0.77142	-0.951836	1.4219		-0.368262	0.886166	-1.13172	0.317236
381.997	0.559275	0.550133	-1.09178	1.00418		-0.532291	0.812909	-1.16982	0.202082
381.998	0.492364	0.296489	-1.19515	0.576266		-0.674757	0.701062	-1.2063	0.0573181
381.999	0.429684	0.0241375	-1.26191	0.163683		-0.791399	0.562756	-1.24428	-0.0959043
382	0.379328	-0.250858	-1.29457	-0.208391		-0.880101	0.412457	-1.28352	-0.235722
382.001	0.348457	-0.511321	-1.29814	-0.517881		-0.94129	0.265322	-1.31985	-0.341893
382.002	0.342258	-0.740626	-1.28014	-0.748598		-0.978186	0.135436	-1.34544	-0.397992
382.003	0.362966	-0.924546	-1.2504	-0.892631		-0.996701	0.0341341	-1.35	-0.393255
382.004	0.409151	-1.05303	-1.22061	-0.951811		-1.00477	-0.0313204	-1.32264	-0.323874
382.005	0.475491	-1.12157	-1.20343	-0.937838		-1.01111	-0.0584699	-1.2543	-0.193552
382.006	0.553142	-1.13184	-1.21111	-0.870927		-1.02362	-0.0497098	-1.13993	-0.0132589
382.007	0.630727	-1.09162	-1.25376	-0.777117		-1.04779	-0.0117141	-0.98011	0.199841
382.008	0.695815	-1.01381	-1.33752	-0.684605		-1.08574	0.0456172	-0.781721	0.424223
382.009	0.736637	-0.91475	-1.46287	-0.619637		-1.13583	0.110538	-0.557426	0.636475
382.01	0.743814	-0.811908	-1.62355	-0.602487		-1.193	0.171041	-0.324082	0.814166
382.011	0.711838	-0.721231	-1.80643	-0.644097		-1.24968	0.216502	-0.100256	0.938739
382.012	0.640088	-0.654574	-1.99247	-0.743972		-1.29683	0.239183	0.0967067	0.997984
382.013	0.533185	-0.617718	-2.15882	-0.889763		-1.3253	0.235347	0.25349	0.987693
382.014	0.400616	-0.609375	-2.28163	-1.05876		-1.32698	0.205819	0.362911	0.912234
382.015	0.255761	-0.621405	-2.33922	-1.22114		-1.29585	0.155924	0.424892	0.783989
382.016	0.114508	-0.640185	-2.31489	-1.34437		-1.22873	0.0948547	0.446135	0.621721
382.017	-0.0063644	-0.648894	-2.19911	-1.39816		-1.12556	0.0345398	0.438648	0.448101
382.018	-0.0909409	-0.630273	-1.99069	-1.35915		-0.989498	-0.0118995	0.417478	0.286717
382.019	-0.125943	-0.569339	-1.69694	-1.21449		-0.826525	-0.0319535	0.39811	0.158976
382.02	-0.102377	-0.455549	-1.33284	-0.963965		-0.644762	-0.0155735	0.393966	0.0813865
382.021	-0.016854	-0.284048	-0.919101	-0.620229		-0.453542	0.043224	0.414361	0.0636772
382.022	0.127633	-0.0558515	-0.479588	-0.207163		-0.262315	0.145301	0.463194	0.107988
382.023	0.32162	0.222917	-0.0383905	0.243299		-0.0795295	0.286119	0.538503	0.209135
382.024	0.549893	0.542391	0.382924	0.695278		0.088352	0.456303	0.632937	0.355747
382.025	0.792979	0.890543	0.76736	1.11324		0.237512	0.64292	0.734989	0.532012
382.026	1.02926	1.25464	1.10357	1.46585		0.366935	0.831156	0.830772	0.719822
382.027	1.23736	1.62239	1.38592	1.72898		0.477983	1.00603	0.906009	0.901044
382.028	1.39846	1.9826	1.61378	1.88758		0.573472	1.15384	0.947993	1.05964
382.029	1.49815	2.32556	1.79025	1.93648		0.656449	1.26319	0.947274	1.18331
382.03	1.52764	2.64294	1.92085	1.87996		0.728981	1.32564	0.898931	1.26457
382.031	1.48426	2.92758	2.01219	1.73029		0.791263	1.33592	0.803293	1.30093
382.032	1.37133	3.17317	2.07107	1.5056		0.841305	1.29192	0.666071	1.29454
382.033	1.19763	3.37402	2.10381	1.22741		0.875323	1.19445	0.497903	1.25107
382.034	0.976425	3.52488	2.11578	0.918187		0.888747	1.04691	0.313361	1.17839
382.035	0.724339	3.62099	2.11104	0.599285		0.877575	0.854831	0.129493	1.08509
382.036	0.459951	3.6583	2.09198	0.28941		0.839731	0.625282	-0.0360007	0.97901
382.037	0.202235	3.6338	2.05916	0.00355419		0.776074	0.366306	-0.166771	0.866193
382.038	-0.031108	3.54603	2.01122	-0.247533		0.690851	0.0863427	-0.249768	0.750288
382.039	-0.225281	3.39551	1.94528	-0.457464		0.591432	-0.206179	-0.276878	0.632674
382.04	-0.369772	3.18498	1.85734	-0.624018		0.48738	-0.503007	-0.246007	0.513225
382.041	-0.459309	2.91925	1.74289	-0.748774		0.388994	-0.795955	-0.161494	0.391487
382.042	-0.494276	2.60488	1.59736	-0.836666		0.305617	-1.0766	-0.0337608	0.267931
382.043	-0.480575	2.24967	1.41665	-0.89542		0.244039	-1.33595	0.121766	0.144926
382.044	-0.428918	1.86217	1.19747	-0.934795		0.207324	-1.56426	0.286362	0.0272075
382.045	-0.353659	1.45141	0.937886	-0.965568		0.194287	-1.75123	0.44011	-0.078231
382.046	-0.27124	1.02671	0.637752	-0.998302		0.199739	-1.88647	0.564101	-0.162776
382.047	-0.198418	0.597666	0.299286	-1.04202		0.215466	-1.96037	0.642456	-0.217206
382.048	-0.150411	0.174234	-0.0723325	-1.10294		0.231746	-1.96503	0.663965	-0.232898
382.049	-0.139134	-0.233209	-0.46835	-1.18347		0.239114	-1.89547	0.623177	-0.203103
382.05	-0.171763	-0.613892	-0.875985	-1.28156		0.229937	-1.75079	0.520832	-0.124257
382.051	-0.249859	-0.95686	-1.27835	-1.39053		0.199472	-1.53508	0.363527	0.0026669
382.052	-0.369213	-1.25142	-1.65498	-1.49952		0.146163	-1.25796	0.162674	0.170944
382.053	-0.520456	-1.48777	-1.98313	-1.59442		0.0712324	-0.934383	-0.06707	0.367337
382.054	-0.690302	-1.65772	-2.23982	-1.65944		-0.0221954	-0.583665	-0.309558	0.572226
382.055	-0.863164	-1.75524	-2.40446	-1.67888		-0.130061	-0.227801	-0.548797	0.760911
382.056	-1.02289	-1.77685	-2.46173	-1.63911		-0.248109	0.110664	-0.770277	0.906073
382.057	-1.15444	-1.72191	-2.40428	-1.53041		-0.37227	0.410868	-0.961928	0.981026
382.058	-1.2453	-1.59296	-2.23478	-1.34863		-0.498755	0.655622	-1.11477	0.96321
382.059	-1.28667	-1.39626	-1.96675	-1.09629		-0.624004	0.832929	-1.2233	0.837349
382.06	-1.27427	-1.1424	-1.62398	-0.783075		-0.744631	0.936874	-1.28556	0.597863
382.061	-1.20862	-0.846801	-1.23831	-0.42547		-0.85742	0.96788	-1.30297	0.250264
382.062	-1.09508	-0.529654	-0.845942	-0.0453212		-0.95941	0.932333	-1.27975	-0.188592
382.063	-0.943277	-0.215238	-0.483087	0.33249		-1.04805	0.84167	-1.22209	-0.691483
382.064	-0.766289	0.0696785	-0.181339	0.682972		-1.12132	0.711081	-1.13713	-1.22297
382.065	-0.579353	0.298227	0.0362569	0.984068		-1.17784	0.557962	-1.03189	-1.74255
382.066	-0.398333	0.446382	0.157934	1.21933		-1.21679	0.400293	-0.912306	-2.20847
382.067	-0.238049	0.495995	0.184287	1.37976		-1.23783	0.255034	-0.782718	-2.58184
382.068	-0.110704	0.437323	0.12756	1.46455		-1.24099	0.136651	-0.645747	-2.83061
382.069	-0.0245808	0.270525	0.00934021	1.48058		-1.22667	0.0558877	-0.502698	-2.93299
382.07	0.016828	0.00583101	-0.142855	1.4409		-1.19574	0.0188723	-0.354297	-2.87986
382.071	0.0152024	-0.337612	-0.299449	1.36244		-1.14964	0.0266272	-0.201575	-2.67575
382.072	-0.0227524	-0.733966	-0.432492	1.26345		-1.09041	0.0749757	-0.0466862	-2.33821
382.073	-0.0859666	-1.1536	-0.51864	1.16109		-1.02054	0.154885	0.10654	-1.89558
382.074	-0.16013	-1.56621	-0.541153	1.06955		-0.942694	0.253314	0.252489	-1.38372
382.075	-0.229176	-1.94385	-0.490867	0.998826		-0.859298	0.354625	0.384148	-0.841952
382.076	-0.276995	-2.26327	-0.366283	0.954239		-0.772188	0.442475	0.493891	-0.309074
382.077	-0.289212	-2.50759	-0.173039	0.936597		-0.682357	0.501926	0.574473	0.180243
382.078	-0.25488	-2.66687	0.0770019	0.942782		-0.589936	0.521383	0.619974	0.598263
382.079	-0.167898	-2.73794	0.366857	0.966557		-0.494451	0.493999	0.626519	0.925987
382.08	-0.0279709	-2.72329	0.675677	0.999445		-0.395334	0.418376	0.592715	1.15387
382.081	0.159054	-2.62971	0.980184	1.03163		-0.29254	0.298573	0.519828	1.2815
382.082	0.381535	-2.46669	1.25638	1.05296		-0.187053	0.143562	0.411733	1.3163
382.083	0.623044	-2.24489	1.48157	1.05401		-0.0810928	-0.0337458	0.274621	1.27167
382.084	0.863901	-1.97498	1.63649	1.02734		0.0220356	-0.217834	0.116402	1.16463
382.085	1.08306	-1.66674	1.70747	0.968605		0.118328	-0.392216	-0.0541932	1.01347
[truncated: 5,414 more rows]

## Sheet: Panel G
Cortex nLFP								Cortex MUA								Striatum nLFP								Striatum MUA
[truncated: 102 more rows]

[truncated: 3 more sheets: Panel H (discrete), Panel H (continuous), Panel I]
