# Supplementary material for: A Low-Correlation Resting State of the Striatum during Cortical Avalanches and Its Role in Movement Suppression
Source: PLoS Biol. 2016 Dec 6;14(12):e1002582. doi: 10.1371/journal.pbio.1002582 (PMC5147796; doi:10.1371/journal.pbio.1002582)
Supplement: S4 Data — (XLSX) [file pbio.1002582.s016.xlsx]

## Sheet: Panel B
Time (s)	Vm	Vm	Vm	Vm	Vm	Vm	Vm	Vm	Vm
0	-69.1895	-68.3594	-68.1641	-68.4082	-68.3105	-68.1152	-68.1152	-66.8457	-67.1875
4e-05	-69.1406	-68.3105	-68.1641	-68.4082	-68.3105	-68.1641	-68.1641	-66.8945	-67.2363
8e-05	-69.1406	-68.2617	-68.1641	-68.457	-68.3105	-68.0664	-68.2129	-66.9434	-67.1875
0.00012	-69.1406	-68.3105	-68.2617	-68.457	-68.2129	-68.1152	-68.1152	-66.8457	-67.2363
0.00016	-69.0918	-68.3105	-68.2129	-68.4082	-68.2617	-68.0664	-68.1152	-66.8945	-67.1875
0.0002	-69.043	-68.3105	-68.2129	-68.3594	-68.3105	-68.0664	-68.2129	-66.9434	-67.1875
0.00024	-69.0918	-68.3105	-68.2129	-68.3594	-68.2617	-68.0664	-68.2129	-66.9434	-67.2363
0.00028	-69.0918	-68.2617	-68.1641	-68.4082	-68.2617	-68.1152	-68.2129	-66.9922	-67.1875
0.00032	-69.1406	-68.2617	-68.2129	-68.457	-68.2617	-68.1152	-68.2617	-66.8945	-67.2363
0.00036	-69.2383	-68.3105	-68.3105	-68.4082	-68.3105	-68.1152	-68.2129	-66.8945	-67.2852
0.0004	-69.1406	-68.3105	-68.2617	-68.457	-68.3594	-68.1152	-68.2617	-66.8457	-67.1875
0.00044	-69.1895	-68.3105	-68.3105	-68.3594	-68.4082	-68.1641	-68.2129	-66.748	-67.1875
0.00048	-69.1895	-68.2617	-68.3105	-68.3594	-68.3105	-68.0664	-68.2129	-66.748	-67.2363
0.00052	-69.1895	-68.3105	-68.2617	-68.4082	-68.3105	-68.0176	-68.2129	-66.7969	-67.2363
0.00056	-69.1406	-68.3105	-68.3105	-68.4082	-68.3105	-68.0664	-68.2129	-66.748	-67.2852
0.0006	-69.1895	-68.3594	-68.3105	-68.3594	-68.3105	-68.0664	-68.2129	-66.748	-67.2852
0.00064	-69.1406	-68.3594	-68.3105	-68.4082	-68.2129	-68.1152	-68.2129	-66.7969	-67.2363
0.00068	-69.1895	-68.3105	-68.2129	-68.3594	-68.3105	-68.1152	-68.2129	-66.8457	-67.2852
0.00072	-69.1406	-68.3105	-68.2129	-68.3594	-68.3105	-68.1152	-68.2129	-66.7969	-67.1875
0.00076	-69.1406	-68.3105	-68.2129	-68.3594	-68.3105	-68.1641	-68.2129	-66.7969	-67.1387
0.0008	-69.0918	-68.3105	-68.2129	-68.4082	-68.2129	-68.1152	-68.2129	-66.7969	-67.1875
0.00084	-69.1895	-68.3594	-68.3105	-68.3594	-68.2617	-68.1152	-68.2129	-66.6992	-67.1387
0.00088	-69.1895	-68.3105	-68.2617	-68.4082	-68.2617	-68.0664	-68.2129	-66.748	-67.1875
0.00092	-69.1895	-68.2617	-68.2617	-68.3594	-68.2617	-68.0664	-68.2129	-66.748	-67.1387
0.00096	-69.1895	-68.3105	-68.2617	-68.3594	-68.2617	-68.0176	-68.2129	-66.6992	-67.1875
0.001	-69.1895	-68.2617	-68.3105	-68.3594	-68.3105	-68.0664	-68.2129	-66.6504	-67.1387
0.00104	-69.1406	-68.3105	-68.2617	-68.4082	-68.3105	-68.1641	-68.2129	-66.748	-67.1387
0.00108	-69.1895	-68.2617	-68.2617	-68.4082	-68.3105	-68.1152	-68.2617	-66.6992	-67.1875
0.00112	-69.1406	-68.2617	-68.3105	-68.4082	-68.3594	-68.1152	-68.2129	-66.6504	-67.1875
0.00116	-69.1895	-68.2617	-68.2129	-68.4082	-68.3594	-68.0664	-68.2129	-66.6992	-67.1875
0.0012	-69.1895	-68.3105	-68.2129	-68.4082	-68.3105	-68.0664	-68.2617	-66.6992	-67.1875
0.00124	-69.0918	-68.3105	-68.2617	-68.3594	-68.3105	-68.1152	-68.2617	-66.6992	-67.0898
0.00128	-69.1406	-68.3105	-68.2617	-68.3594	-68.4082	-68.1152	-68.2617	-66.6992	-67.0898
0.00132	-69.1895	-68.2617	-68.3105	-68.4082	-68.3105	-68.1152	-68.2129	-66.6992	-67.0898
0.00136	-69.1406	-68.2617	-68.2129	-68.3594	-68.3105	-68.0176	-68.2129	-66.6992	-67.1875
0.0014	-69.1895	-68.2617	-68.2617	-68.457	-68.3594	-68.0664	-68.2617	-66.748	-67.1875
0.00144	-69.1895	-68.3105	-68.2617	-68.457	-68.2617	-68.1152	-68.2129	-66.7969	-67.2852
0.00148	-69.1895	-68.3105	-68.2129	-68.4082	-68.3105	-68.0664	-68.1641	-66.6992	-67.1875
0.00152	-69.1406	-68.3105	-68.2617	-68.4082	-68.2617	-68.1152	-68.1641	-66.748	-67.1875
0.00156	-69.1895	-68.3105	-68.2617	-68.4082	-68.2617	-68.0664	-68.2129	-66.748	-67.2852
0.0016	-69.1895	-68.3105	-68.2617	-68.4082	-68.3105	-68.0664	-68.2129	-66.748	-67.2363
0.00164	-69.1895	-68.3594	-68.3105	-68.4082	-68.3105	-68.0176	-68.2129	-66.7969	-67.2852
0.00168	-69.2383	-68.4082	-68.3105	-68.4082	-68.3105	-68.0176	-68.2617	-66.748	-67.2852
0.00172	-69.2383	-68.3594	-68.3105	-68.3594	-68.3105	-68.0176	-68.2129	-66.6504	-67.1875
0.00176	-69.1895	-68.3594	-68.3105	-68.3594	-68.2617	-68.0664	-68.2617	-66.6992	-67.1875
0.0018	-69.1895	-68.3105	-68.2617	-68.3594	-68.2617	-68.0664	-68.2129	-66.6504	-67.2363
0.00184	-69.1895	-68.3105	-68.2617	-68.3594	-68.3105	-68.0664	-68.1641	-66.6504	-67.2852
0.00188	-69.2383	-68.3105	-68.2617	-68.4082	-68.2617	-68.0176	-68.2129	-66.748	-67.2363
0.00192	-69.1895	-68.3594	-68.2617	-68.457	-68.3594	-68.0176	-68.2617	-66.6992	-67.2852
0.00196	-69.1406	-68.3594	-68.2129	-68.4082	-68.2617	-68.0176	-68.2617	-66.6504	-67.334
0.002	-69.1895	-68.3105	-68.2617	-68.4082	-68.3105	-68.0664	-68.2617	-66.6992	-67.2363
0.00204	-69.1895	-68.3105	-68.3594	-68.4082	-68.3105	-68.1152	-68.2617	-66.748	-67.2852
0.00208	-69.1406	-68.3105	-68.3105	-68.457	-68.2617	-68.1152	-68.2617	-66.6992	-67.334
0.00212	-69.1406	-68.3105	-68.2617	-68.457	-68.2617	-68.0664	-68.2617	-66.6992	-67.2852
0.00216	-69.1406	-68.3105	-68.2617	-68.4082	-68.2617	-68.0176	-68.2617	-66.6992	-67.2852
0.0022	-69.1406	-68.3105	-68.2617	-68.457	-68.3105	-68.0664	-68.1641	-66.6992	-67.3828
0.00224	-69.1406	-68.2617	-68.2129	-68.457	-68.2617	-68.0664	-68.1641	-66.6504	-67.2852
0.00228	-69.1406	-68.3105	-68.2129	-68.5059	-68.2617	-68.1152	-68.1641	-66.6504	-67.334
0.00232	-69.1895	-68.3105	-68.2617	-68.4082	-68.3594	-68.1152	-68.2129	-66.6992	-67.334
0.00236	-69.1895	-68.3105	-68.2129	-68.5059	-68.3594	-68.1641	-68.2129	-66.6992	-67.334
0.0024	-69.1895	-68.3105	-68.2129	-68.5059	-68.3594	-68.1152	-68.2129	-66.6992	-67.2852
0.00244	-69.1406	-68.3105	-68.2129	-68.5059	-68.3594	-68.1152	-68.2129	-66.748	-67.334
0.00248	-69.1406	-68.3594	-68.2129	-68.457	-68.3105	-68.0664	-68.1641	-66.748	-67.334
0.00252	-69.1406	-68.3594	-68.2129	-68.3594	-68.3594	-68.0664	-68.1152	-66.6504	-67.334
0.00256	-69.1406	-68.3594	-68.2129	-68.3594	-68.3594	-68.0664	-68.1641	-66.6504	-67.2852
0.0026	-69.1406	-68.4082	-68.2617	-68.3594	-68.2617	-68.0664	-68.1641	-66.6016	-67.334
0.00264	-69.1406	-68.4082	-68.2617	-68.4082	-68.2129	-68.1152	-68.1152	-66.6016	-67.2852
0.00268	-69.1406	-68.3594	-68.2129	-68.4082	-68.3105	-68.1641	-68.1641	-66.6016	-67.2852
0.00272	-69.2383	-68.3594	-68.2617	-68.457	-68.2129	-68.1152	-68.0664	-66.6504	-67.3828
0.00276	-69.1895	-68.3105	-68.2617	-68.457	-68.2129	-68.1641	-68.0664	-66.6504	-67.3828
0.0028	-69.1895	-68.3105	-68.2617	-68.457	-68.2129	-68.0664	-68.1152	-66.6016	-67.334
0.00284	-69.1406	-68.3105	-68.2129	-68.457	-68.2129	-68.1641	-68.0664	-66.6016	-67.334
0.00288	-69.1895	-68.4082	-68.2129	-68.4082	-68.2617	-68.1152	-68.1152	-66.6016	-67.334
0.00292	-69.1895	-68.457	-68.2129	-68.4082	-68.2129	-68.0664	-68.1152	-66.6016	-67.3828
0.00296	-69.1895	-68.4082	-68.2129	-68.4082	-68.2129	-68.1152	-68.1152	-66.6504	-67.3828
0.003	-69.2383	-68.4082	-68.2129	-68.457	-68.2129	-68.1641	-68.0664	-66.6016	-67.3828
0.00304	-69.2383	-68.457	-68.1641	-68.3594	-68.1641	-68.0664	-68.1641	-66.5527	-67.3828
0.00308	-69.1895	-68.4082	-68.2129	-68.4082	-68.1641	-68.1152	-68.1152	-66.6016	-67.3828
0.00312	-69.1895	-68.4082	-68.2129	-68.457	-68.2129	-68.1152	-68.1152	-66.6016	-67.334
0.00316	-69.1895	-68.457	-68.2129	-68.4082	-68.2129	-68.0176	-68.1152	-66.6016	-67.334
0.0032	-69.2383	-68.4082	-68.2129	-68.3594	-68.2129	-68.0664	-68.1152	-66.5527	-67.334
0.00324	-69.2383	-68.457	-68.2129	-68.457	-68.2129	-68.1641	-68.1641	-66.5527	-67.3828
0.00328	-69.2383	-68.4082	-68.2129	-68.457	-68.2129	-68.1152	-68.1152	-66.5527	-67.4805
0.00332	-69.2871	-68.457	-68.2129	-68.457	-68.2617	-68.1152	-68.1641	-66.5527	-67.4316
0.00336	-69.2871	-68.457	-68.1641	-68.4082	-68.2129	-68.1152	-68.1152	-66.5527	-67.4316
0.0034	-69.1406	-68.457	-68.2129	-68.4082	-68.2617	-68.1152	-68.1152	-66.5039	-67.4805
0.00344	-69.1895	-68.3594	-68.2617	-68.3594	-68.2617	-68.1641	-68.1152	-66.5039	-67.4316
0.00348	-69.2871	-68.3594	-68.2129	-68.4082	-68.2129	-68.0664	-68.1152	-66.5039	-67.3828
0.00352	-69.1895	-68.4082	-68.2129	-68.4082	-68.2129	-68.1152	-68.1152	-66.5039	-67.3828
0.00356	-69.2383	-68.4082	-68.2617	-68.3594	-68.1641	-68.1152	-68.0176	-66.4062	-67.4316
0.0036	-69.2383	-68.457	-68.3105	-68.4082	-68.2129	-68.1641	-68.0664	-66.4551	-67.4316
0.00364	-69.2383	-68.4082	-68.2617	-68.457	-68.2129	-68.1152	-68.1641	-66.4551	-67.4316
0.00368	-69.2871	-68.4082	-68.3105	-68.3594	-68.2129	-68.1641	-68.1152	-66.4062	-67.3828
0.00372	-69.1895	-68.3594	-68.3105	-68.3594	-68.2129	-68.1641	-68.1152	-66.5039	-67.3828
0.00376	-69.1406	-68.4082	-68.3594	-68.3594	-68.2617	-68.1152	-68.1152	-66.4551	-67.4805
0.0038	-69.1895	-68.457	-68.3105	-68.3594	-68.2617	-68.1152	-68.1641	-66.4551	-67.4316
0.00384	-69.1895	-68.3594	-68.3594	-68.4082	-68.2617	-68.1152	-68.1641	-66.4551	-67.3828
0.00388	-69.2383	-68.3594	-68.3105	-68.457	-68.2617	-68.0664	-68.1641	-66.4062	-67.3828
0.00392	-69.2871	-68.4082	-68.3594	-68.4082	-68.2617	-68.0664	-68.1152	-66.4062	-67.4316
0.00396	-69.2383	-68.457	-68.3594	-68.3594	-68.2129	-68.0664	-68.1152	-66.4062	-67.334
0.004	-69.2383	-68.457	-68.3105	-68.457	-68.3105	-68.0176	-68.1641	-66.4062	-67.4316
0.00404	-69.2383	-68.4082	-68.2617	-68.5059	-68.2129	-68.0664	-68.1641	-66.4062	-67.4316
0.00408	-69.2383	-68.4082	-68.2617	-68.457	-68.2129	-68.0664	-68.1641	-66.4062	-67.4316
0.00412	-69.2871	-68.4082	-68.2617	-68.457	-68.2129	-68.0664	-68.1641	-66.4062	-67.4316
0.00416	-69.2383	-68.3594	-68.2617	-68.3594	-68.3105	-68.1152	-68.1641	-66.4062	-67.4805
0.0042	-69.1895	-68.4082	-68.2129	-68.4082	-68.2129	-68.1152	-68.1641	-66.3574	-67.4316
0.00424	-69.1895	-68.4082	-68.2617	-68.3105	-68.2129	-68.1152	-68.1641	-66.3574	-67.3828
0.00428	-69.1895	-68.4082	-68.2617	-68.3594	-68.2129	-68.0664	-68.1152	-66.3574	-67.3828
0.00432	-69.1406	-68.457	-68.1641	-68.3594	-68.2129	-68.0664	-68.1152	-66.3574	-67.2852
0.00436	-69.1895	-68.457	-68.2129	-68.3594	-68.2617	-68.1152	-68.0664	-66.3086	-67.334
0.0044	-69.1895	-68.3594	-68.2617	-68.457	-68.3594	-68.0664	-68.1152	-66.2598	-67.3828
0.00444	-69.2383	-68.3594	-68.2129	-68.457	-68.3105	-68.1152	-68.0664	-66.3086	-67.3828
0.00448	-69.1406	-68.3594	-68.3105	-68.3594	-68.2617	-68.0664	-68.1152	-66.2598	-67.3828
0.00452	-69.1895	-68.3594	-68.3105	-68.3594	-68.2129	-68.0176	-68.1641	-66.2109	-67.4805
0.00456	-69.1895	-68.4082	-68.3105	-68.457	-68.2129	-68.0664	-68.1641	-66.2109	-67.4316
0.0046	-69.2383	-68.4082	-68.2617	-68.4082	-68.2617	-68.1152	-68.1641	-66.2598	-67.4316
0.00464	-69.1895	-68.3594	-68.2617	-68.4082	-68.2129	-68.0664	-68.1641	-66.2598	-67.4316
0.00468	-69.1895	-68.3105	-68.2617	-68.4082	-68.2129	-68.0664	-68.0664	-66.2598	-67.4316
0.00472	-69.1406	-68.3594	-68.2617	-68.4082	-68.3105	-68.1152	-68.0664	-66.3086	-67.4316
0.00476	-69.1895	-68.3594	-68.2617	-68.457	-68.3105	-68.0664	-68.0176	-66.2109	-67.4316
0.0048	-69.1895	-68.3105	-68.2617	-68.5547	-68.2129	-68.1641	-68.0176	-66.3574	-67.4805
0.00484	-69.0918	-68.3105	-68.2129	-68.4082	-68.2129	-68.1152	-68.0176	-66.3086	-67.5293
0.00488	-69.1406	-68.2617	-68.3105	-68.3105	-68.3105	-68.0176	-68.0176	-66.3574	-67.5781
0.00492	-69.1406	-68.2617	-68.2617	-68.3594	-68.2617	-68.0664	-68.0176	-66.4062	-67.4805
0.00496	-69.1895	-68.2617	-68.2617	-68.3105	-68.2617	-68.0664	-68.0176	-66.4062	-67.4805
0.005	-69.1895	-68.2617	-68.2129	-68.3594	-68.1641	-68.0176	-68.0664	-66.3086	-67.4805
0.00504	-69.1895	-68.2129	-68.2129	-68.3594	-68.2129	-68.0664	-68.0664	-66.3086	-67.4805
0.00508	-69.1895	-68.2129	-68.2129	-68.4082	-68.1641	-68.0664	-68.0176	-66.3086	-67.5293
0.00512	-69.1895	-68.2129	-68.2617	-68.4082	-68.1641	-68.0664	-68.0664	-66.3574	-67.4805
0.00516	-69.1406	-68.2617	-68.2129	-68.4082	-68.1152	-68.0664	-68.0176	-66.3086	-67.4316
0.0052	-69.1895	-68.2617	-68.2129	-68.457	-68.2129	-68.0176	-68.0664	-66.3574	-67.4805
0.00524	-69.1406	-68.3105	-68.2129	-68.4082	-68.1641	-68.0176	-68.0664	-66.3574	-67.4805
0.00528	-69.1406	-68.2129	-68.1152	-68.4082	-68.1641	-67.9688	-68.0176	-66.4551	-67.3828
0.00532	-69.1895	-68.1641	-68.1641	-68.457	-68.1152	-68.0664	-67.9688	-66.4062	-67.4805
0.00536	-69.1895	-68.2129	-68.1641	-68.457	-68.1152	-68.0176	-68.0176	-66.4551	-67.4316
0.0054	-69.1895	-68.2617	-68.1641	-68.457	-68.1641	-67.9688	-68.0176	-66.4551	-67.4316
0.00544	-69.1895	-68.1641	-68.2129	-68.5059	-68.0664	-67.9688	-68.0664	-66.5039	-67.4316
0.00548	-69.1895	-68.1641	-68.2129	-68.5059	-68.2129	-68.0176	-68.0664	-66.4551	-67.4316
0.00552	-69.2383	-68.2129	-68.2129	-68.5059	-68.1641	-67.9688	-68.0176	-66.4062	-67.4316
0.00556	-69.1406	-68.2617	-68.1641	-68.457	-68.1641	-67.9688	-67.9688	-66.4062	-67.4316
0.0056	-69.1895	-68.2129	-68.2129	-68.457	-68.1152	-67.9688	-68.0176	-66.4062	-67.3828
0.00564	-69.1895	-68.2617	-68.1641	-68.457	-68.1641	-68.0176	-67.9688	-66.4551	-67.334
0.00568	-69.1895	-68.1641	-68.1641	-68.4082	-68.1641	-67.9688	-67.9688	-66.4551	-67.334
0.00572	-69.1895	-68.1641	-68.2129	-68.457	-68.1152	-68.0176	-67.9199	-66.4551	-67.3828
0.00576	-69.1895	-68.2129	-68.1641	-68.4082	-68.1641	-67.9688	-67.9199	-66.4062	-67.334
0.0058	-69.1406	-68.2129	-68.2129	-68.4082	-68.1152	-68.0176	-67.9199	-66.4551	-67.3828
0.00584	-69.1406	-68.2617	-68.1641	-68.3594	-68.1152	-67.9688	-67.8711	-66.4551	-67.334
0.00588	-69.1895	-68.2129	-68.3105	-68.3594	-68.1641	-67.9688	-67.8711	-66.5039	-67.3828
0.00592	-69.1406	-68.1641	-68.2129	-68.4082	-68.1641	-67.9688	-67.9199	-66.4551	-67.3828
0.00596	-69.1406	-68.1641	-68.2617	-68.4082	-68.1152	-68.0176	-67.8711	-66.5039	-67.3828
0.006	-69.1895	-68.1641	-68.2129	-68.3594	-68.1641	-68.0176	-67.8711	-66.5527	-67.3828
0.00604	-69.2871	-68.2129	-68.2129	-68.3105	-68.2129	-68.0176	-67.8711	-66.5527	-67.4805
0.00608	-69.1895	-68.2129	-68.2129	-68.3594	-68.1641	-68.0664	-67.8711	-66.5039	-67.4316
0.00612	-69.2383	-68.1641	-68.1641	-68.4082	-68.2129	-68.0176	-67.8711	-66.4551	-67.3828
0.00616	-69.2383	-68.1641	-68.2129	-68.3594	-68.1641	-68.0176	-67.8223	-66.5039	-67.4316
0.0062	-69.1895	-68.1152	-68.1641	-68.4082	-68.1641	-68.0176	-67.8711	-66.5039	-67.4316
0.00624	-69.1406	-68.2129	-68.1152	-68.457	-68.0664	-67.9688	-67.8223	-66.5039	-67.334
0.00628	-69.1895	-68.2129	-68.1152	-68.3594	-68.1152	-67.9688	-67.8223	-66.4551	-67.3828
0.00632	-69.1895	-68.2129	-68.1152	-68.3594	-68.0664	-67.9688	-67.8711	-66.4062	-67.3828
0.00636	-69.1895	-68.2617	-68.1641	-68.3594	-68.1152	-67.9688	-67.8223	-66.4062	-67.334
0.0064	-69.2383	-68.1152	-68.2129	-68.3105	-68.1152	-67.9688	-67.8223	-66.4062	-67.3828
0.00644	-69.1895	-68.1641	-68.2129	-68.3594	-68.1152	-67.9688	-67.8711	-66.4551	-67.3828
0.00648	-69.1895	-68.2129	-68.1641	-68.3594	-68.0664	-67.9688	-67.8711	-66.3574	-67.334
0.00652	-69.1895	-68.1641	-68.1641	-68.4082	-68.0664	-67.9199	-67.8711	-66.4062	-67.3828
0.00656	-69.2383	-68.2129	-68.1152	-68.5059	-68.0176	-67.9199	-67.8711	-66.3574	-67.3828
0.0066	-69.1406	-68.2129	-68.1641	-68.457	-68.0664	-67.9199	-67.8223	-66.3574	-67.3828
0.00664	-69.1406	-68.1641	-68.1641	-68.4082	-68.0664	-67.9688	-67.9199	-66.2598	-67.4316
0.00668	-69.1895	-68.2129	-68.1641	-68.457	-68.0176	-67.9688	-67.8711	-66.2109	-67.3828
0.00672	-69.1895	-68.1641	-68.1641	-68.457	-67.9688	-68.0176	-67.8711	-66.2598	-67.334
0.00676	-69.2383	-68.2129	-68.2129	-68.3594	-67.9688	-68.0176	-67.8711	-66.3086	-67.334
0.0068	-69.2383	-68.2617	-68.1641	-68.3594	-68.0664	-68.0176	-67.9199	-66.3086	-67.334
0.00684	-69.2383	-68.2129	-68.2129	-68.3594	-68.0176	-67.9688	-67.9199	-66.3574	-67.2852
0.00688	-69.1895	-68.2129	-68.2129	-68.4082	-68.0664	-68.0176	-67.8223	-66.3574	-67.2363
0.00692	-69.2383	-68.2617	-68.2617	-68.3105	-68.0664	-67.9199	-67.7734	-66.3574	-67.2363
0.00696	-69.1406	-68.1641	-68.2129	-68.3105	-68.0664	-67.9688	-67.7246	-66.3086	-67.2852
0.007	-69.1406	-68.1641	-68.1641	-68.3594	-68.1152	-67.9199	-67.7734	-66.3086	-67.2852
0.00704	-69.0918	-68.1152	-68.1641	-68.3594	-68.1152	-67.8711	-67.7734	-66.3574	-67.2363
0.00708	-69.0918	-68.2129	-68.1641	-68.2617	-68.1641	-67.8711	-67.8223	-66.2598	-67.1387
0.00712	-69.043	-68.3105	-68.1641	-68.3105	-68.1641	-67.9199	-67.6758	-66.3086	-67.0898
0.00716	-69.0918	-68.3105	-68.1641	-68.3105	-68.1641	-67.9199	-67.6758	-66.3574	-67.1875
0.0072	-69.1406	-68.2617	-68.2129	-68.3105	-68.1641	-67.9199	-67.7246	-66.3574	-67.1875
0.00724	-69.1895	-68.2129	-68.2129	-68.3105	-68.1641	-67.8711	-67.7246	-66.3086	-67.1875
0.00728	-69.1406	-68.1641	-68.2129	-68.3594	-68.1152	-67.9688	-67.7734	-66.3086	-67.1875
0.00732	-69.1406	-68.2129	-68.2129	-68.3105	-68.0664	-67.9199	-67.8223	-66.3086	-67.0898
0.00736	-69.0918	-68.1641	-68.1641	-68.3105	-68.1152	-67.9688	-67.8711	-66.4062	-67.1387
0.0074	-69.043	-68.1152	-68.2129	-68.3105	-68.1641	-68.0176	-67.8223	-66.4062	-67.1387
0.00744	-69.0918	-68.1152	-68.2129	-68.3594	-68.1152	-67.9688	-67.8223	-66.3574	-67.1387
0.00748	-69.2383	-68.1152	-68.2617	-68.3594	-68.1641	-67.9688	-67.7734	-66.3574	-67.0898
0.00752	-69.0918	-68.1152	-68.2129	-68.4082	-68.1641	-67.9688	-67.7246	-66.3086	-67.1387
0.00756	-69.0918	-68.1152	-68.2617	-68.3105	-68.1152	-67.9688	-67.6758	-66.2598	-67.0898
0.0076	-69.1406	-68.1152	-68.1641	-68.2617	-68.1152	-67.9688	-67.7246	-66.3086	-67.1387
0.00764	-69.0918	-68.1152	-68.1641	-68.3594	-68.1152	-68.0176	-67.7246	-66.3086	-67.1875
0.00768	-69.0918	-68.1641	-68.1641	-68.3594	-68.0176	-68.0176	-67.6758	-66.3086	-67.1387
0.00772	-69.1406	-68.1152	-68.2129	-68.3105	-68.0664	-68.0176	-67.6758	-66.4062	-67.1875
0.00776	-69.1406	-68.1641	-68.1641	-68.3105	-68.0664	-68.0176	-67.7246	-66.4551	-67.2363
0.0078	-69.1406	-68.1152	-68.2129	-68.3105	-68.0664	-67.9688	-67.6758	-66.4062	-67.1875
0.00784	-69.1406	-68.1641	-68.2129	-68.2617	-68.0664	-67.9688	-67.6758	-66.3574	-67.1875
0.00788	-69.1406	-68.1152	-68.2129	-68.2617	-68.1152	-67.9688	-67.6758	-66.3574	-67.1387
0.00792	-69.1406	-68.1152	-68.2129	-68.3105	-68.1152	-67.9688	-67.6758	-66.4062	-67.1387
0.00796	-69.1406	-68.1641	-68.1152	-68.3105	-68.1641	-67.9199	-67.6758	-66.3574	-67.0898
0.008	-69.1895	-68.1641	-68.1152	-68.2617	-68.1152	-67.9688	-67.7246	-66.3086	-67.0898
0.00804	-69.1406	-68.1641	-68.1641	-68.3105	-68.0664	-67.9199	-67.627	-66.3086	-67.1387
0.00808	-69.1406	-68.1152	-68.1641	-68.3105	-68.1152	-67.8711	-67.6758	-66.3086	-67.0898
0.00812	-69.1895	-68.1641	-68.1641	-68.3105	-68.2129	-67.9688	-67.6758	-66.2598	-67.0898
0.00816	-69.1895	-68.1641	-68.1641	-68.3105	-68.1641	-67.9199	-67.6758	-66.3086	-67.0898
0.0082	-69.1895	-68.1641	-68.2129	-68.3594	-68.1152	-67.9688	-67.627	-66.3574	-67.1387
0.00824	-69.1895	-68.1641	-68.2617	-68.2617	-68.1152	-67.9688	-67.627	-66.3574	-67.1875
0.00828	-69.1895	-68.2129	-68.1641	-68.2617	-68.1641	-67.9688	-67.627	-66.3574	-67.1875
0.00832	-69.2383	-68.1641	-68.2129	-68.3105	-68.2129	-67.9688	-67.627	-66.3574	-67.1875
0.00836	-69.2383	-68.1152	-68.2129	-68.3105	-68.2617	-67.9688	-67.6758	-66.3574	-67.1875
0.0084	-69.2383	-68.1641	-68.1641	-68.2617	-68.2129	-67.9688	-67.627	-66.3086	-67.1387
0.00844	-69.2383	-68.1152	-68.2129	-68.3105	-68.2129	-67.9199	-67.627	-66.3574	-67.1387
0.00848	-69.1895	-68.1152	-68.2129	-68.2617	-68.2129	-67.9688	-67.627	-66.4551	-67.0898
0.00852	-69.1895	-68.1641	-68.2129	-68.3105	-68.2129	-68.0176	-67.627	-66.3574	-67.1875
0.00856	-69.1406	-68.1152	-68.1641	-68.3105	-68.2129	-68.0176	-67.627	-66.3574	-67.1875
0.0086	-69.1895	-68.2129	-68.1152	-68.3105	-68.2617	-68.0176	-67.627	-66.3574	-67.1387
0.00864	-69.1406	-68.1641	-68.1152	-68.3105	-68.2617	-68.0176	-67.627	-66.3086	-67.1387
0.00868	-69.1406	-68.1641	-68.1641	-68.2617	-68.3105	-68.0664	-67.627	-66.3086	-67.1387
0.00872	-69.1895	-68.2129	-68.1641	-68.2129	-68.3105	-68.0664	-67.6758	-66.3086	-67.0898
0.00876	-69.1406	-68.2617	-68.2129	-68.2129	-68.2129	-68.0664	-67.6758	-66.3086	-67.1387
0.0088	-69.1895	-68.2129	-68.2129	-68.2617	-68.2129	-68.0664	-67.7246	-66.3086	-67.0898
0.00884	-69.1895	-68.2617	-68.2129	-68.3105	-68.2129	-68.1152	-67.7246	-66.3574	-67.0898
0.00888	-69.1895	-68.2617	-68.2129	-68.3105	-68.1641	-68.0664	-67.627	-66.3086	-67.1875
0.00892	-69.1406	-68.2129	-68.2129	-68.3594	-68.2129	-68.0176	-67.6758	-66.2598	-67.2852
0.00896	-69.1895	-68.2617	-68.2129	-68.3105	-68.1641	-67.9688	-67.6758	-66.2598	-67.1875
0.009	-69.1406	-68.2617	-68.2129	-68.3105	-68.2129	-68.0176	-67.627	-66.2109	-67.1875
0.00904	-69.1406	-68.2129	-68.1641	-68.2617	-68.2129	-68.0664	-67.7246	-66.2109	-67.0898
0.00908	-69.1895	-68.1641	-68.2129	-68.3105	-68.2617	-68.0664	-67.6758	-66.2109	-67.0898
0.00912	-69.1895	-68.1641	-68.2129	-68.2617	-68.2617	-68.0176	-67.7246	-66.2109	-67.1875
0.00916	-69.1895	-68.2129	-68.1641	-68.2617	-68.2617	-68.0176	-67.627	-66.2109	-67.2363
0.0092	-69.2383	-68.2129	-68.1152	-68.2129	-68.3105	-68.0176	-67.7246	-66.2109	-67.1387
0.00924	-69.1895	-68.2617	-68.2129	-68.2129	-68.3105	-68.0664	-67.627	-66.2109	-67.1387
0.00928	-69.1895	-68.1641	-68.2129	-68.2617	-68.2617	-68.0664	-67.6758	-66.2109	-67.1387
0.00932	-69.1895	-68.2129	-68.2129	-68.2617	-68.3105	-68.0176	-67.7246	-66.2598	-67.1387
0.00936	-69.1406	-68.2129	-68.2129	-68.3105	-68.3105	-68.0176	-67.6758	-66.2598	-67.2363
0.0094	-69.1895	-68.2617	-68.2617	-68.3105	-68.3105	-68.0176	-67.627	-66.2109	-67.2363
0.00944	-69.2383	-68.2129	-68.2129	-68.3594	-68.2617	-68.0664	-67.627	-66.2598	-67.2363
0.00948	-69.2383	-68.2617	-68.2129	-68.3105	-68.2129	-68.0664	-67.5781	-66.2598	-67.1875
0.00952	-69.1406	-68.2129	-68.2617	-68.3105	-68.2129	-68.0664	-67.5293	-66.2598	-67.1875
0.00956	-69.1895	-68.1641	-68.2129	-68.2617	-68.2129	-68.1152	-67.5781	-66.2109	-67.1875
0.0096	-69.1895	-68.2129	-68.2129	-68.2129	-68.2617	-68.0664	-67.5781	-66.2598	-67.1387
0.00964	-69.1895	-68.2617	-68.2129	-68.2617	-68.2617	-68.0176	-67.5293	-66.2109	-67.1875
0.00968	-69.1895	-68.2129	-68.2129	-68.2129	-68.2129	-68.0176	-67.5781	-66.1133	-67.1387
0.00972	-69.1895	-68.2129	-68.2129	-68.2617	-68.2129	-68.0176	-67.5781	-66.1621	-67.1875
0.00976	-69.0918	-68.2617	-68.2129	-68.2617	-68.2129	-68.0664	-67.5293	-66.0645	-67.1387
0.0098	-69.1895	-68.2129	-68.2129	-68.2617	-68.2129	-68.0664	-67.5293	-66.0645	-67.1875
0.00984	-69.1895	-68.2617	-68.2129	-68.3105	-68.2617	-68.0664	-67.5293	-66.1621	-67.0898
0.00988	-69.2383	-68.2129	-68.2617	-68.3105	-68.2617	-68.0664	-67.5293	-66.2109	-67.1387
0.00992	-69.2383	-68.2129	-68.2617	-68.3105	-68.2617	-68.0664	-67.4805	-66.2109	-67.0898
0.00996	-69.2383	-68.2129	-68.1641	-68.3105	-68.2617	-68.0664	-67.4316	-66.2109	-67.1387
0.01	-69.1895	-68.2617	-68.2129	-68.3105	-68.2129	-68.0176	-67.4805	-66.2109	-67.0898
0.01004	-69.2871	-68.2129	-68.2129	-68.2617	-68.3105	-68.0176	-67.4316	-66.2109	-67.0898
0.01008	-69.2383	-68.3105	-68.2129	-68.2617	-68.2617	-68.0176	-67.4316	-66.2109	-67.0898
0.01012	-69.2383	-68.2617	-68.2129	-68.2129	-68.2617	-68.0176	-67.4805	-66.2109	-67.0898
0.01016	-69.2383	-68.2617	-68.1641	-68.2129	-68.2617	-67.9688	-67.4316	-66.1621	-67.041
0.0102	-69.1406	-68.2129	-68.2129	-68.2617	-68.3105	-67.9688	-67.4805	-66.1621	-67.041
0.01024	-69.1406	-68.2129	-68.2129	-68.3105	-68.3105	-67.9199	-67.5293	-66.2109	-67.041
0.01028	-69.2383	-68.2129	-68.2617	-68.3105	-68.3594	-67.9688	-67.4316	-66.2109	-67.0898
0.01032	-69.1895	-68.1641	-68.2617	-68.2617	-68.3105	-67.9688	-67.4316	-66.2109	-67.1387
0.01036	-69.1895	-68.2129	-68.2617	-68.3105	-68.3105	-67.9688	-67.4805	-66.2598	-67.0898
0.0104	-69.1406	-68.1641	-68.2129	-68.2617	-68.3594	-68.0176	-67.4316	-66.2598	-67.1387
0.01044	-69.0918	-68.2129	-68.2617	-68.2617	-68.3594	-68.0176	-67.4316	-66.2109	-67.1387
0.01048	-69.0918	-68.3105	-68.2617	-68.3105	-68.3105	-68.0176	-67.3828	-66.2109	-67.0898
0.01052	-69.0918	-68.3105	-68.2617	-68.3105	-68.3594	-68.0664	-67.3828	-66.2109	-67.1387
0.01056	-69.0918	-68.2617	-68.2129	-68.3594	-68.3105	-68.0176	-67.4316	-66.2598	-67.0898
0.0106	-69.1406	-68.2129	-68.3105	-68.3594	-68.3105	-68.0664	-67.4316	-66.2109	-67.0898
0.01064	-69.0918	-68.2129	-68.2617	-68.3594	-68.3594	-68.0176	-67.4316	-66.3086	-67.0898
0.01068	-69.1406	-68.2129	-68.2617	-68.3105	-68.3594	-67.9199	-67.3828	-66.2598	-67.0898
0.01072	-69.043	-68.1641	-68.2129	-68.3105	-68.3594	-67.8711	-67.3828	-66.2598	-67.1387
0.01076	-69.0918	-68.2129	-68.2129	-68.2617	-68.3105	-67.9688	-67.334	-66.2598	-67.1387
0.0108	-69.0918	-68.1641	-68.1641	-68.3105	-68.4082	-67.9688	-67.334	-66.2598	-67.1875
0.01084	-69.1895	-68.1641	-68.2129	-68.2617	-68.4082	-68.0176	-67.3828	-66.2598	-67.1875
0.01088	-69.1406	-68.1641	-68.1641	-68.2617	-68.5059	-68.0176	-67.334	-66.3086	-67.1875
0.01092	-69.1895	-68.2129	-68.2129	-68.3105	-68.457	-67.9688	-67.3828	-66.3086	-67.1875
0.01096	-69.0918	-68.1641	-68.2129	-68.2617	-68.3594	-68.0176	-67.3828	-66.2598	-67.1875
0.011	-69.1406	-68.1641	-68.2129	-68.2617	-68.3594	-68.0176	-67.4805	-66.2109	-67.0898
0.01104	-69.1406	-68.2129	-68.2129	-68.2129	-68.3105	-67.9199	-67.4805	-66.1621	-67.0898
0.01108	-69.1406	-68.1641	-68.2129	-68.3105	-68.3594	-67.9688	-67.4805	-66.2598	-67.0898
0.01112	-69.0918	-68.2129	-68.2129	-68.3105	-68.3594	-67.9688	-67.4316	-66.2109	-67.1875
0.01116	-69.0918	-68.2129	-68.2129	-68.3594	-68.4082	-67.9199	-67.3828	-66.2109	-67.0898
0.0112	-69.1406	-68.2617	-68.2129	-68.3105	-68.457	-67.9688	-67.4316	-66.2598	-67.1387
0.01124	-69.1406	-68.2129	-68.2129	-68.2617	-68.3594	-67.9688	-67.334	-66.2109	-67.1387
0.01128	-69.1406	-68.2129	-68.2617	-68.3105	-68.4082	-68.0176	-67.4316	-66.1621	-67.0898
0.01132	-69.1406	-68.1641	-68.2617	-68.3594	-68.4082	-68.0176	-67.4316	-66.2109	-67.0898
0.01136	-69.1406	-68.2129	-68.2129	-68.3594	-68.4082	-68.0176	-67.4316	-66.2109	-67.1387
0.0114	-69.1406	-68.2129	-68.2129	-68.2617	-68.4082	-68.0176	-67.3828	-66.2598	-67.0898
0.01144	-69.1406	-68.2129	-68.2617	-68.3105	-68.4082	-67.9199	-67.4805	-66.2598	-67.041
0.01148	-69.1406	-68.2129	-68.3105	-68.3105	-68.4082	-67.9688	-67.4805	-66.3086	-67.0898
0.01152	-69.1895	-68.2129	-68.2617	-68.3105	-68.4082	-67.9688	-67.4805	-66.3086	-67.041
0.01156	-69.1895	-68.2129	-68.2617	-68.3594	-68.4082	-68.0176	-67.3828	-66.2598	-67.041
0.0116	-69.1406	-68.1641	-68.2129	-68.2617	-68.4082	-67.9199	-67.4316	-66.2109	-67.041
0.01164	-69.1406	-68.2617	-68.2129	-68.3105	-68.457	-67.9688	-67.4316	-66.1621	-67.041
0.01168	-69.1895	-68.2617	-68.2129	-68.3105	-68.4082	-68.0176	-67.3828	-66.1621	-67.041
0.01172	-69.0918	-68.2129	-68.2129	-68.3105	-68.4082	-68.0176	-67.4316	-66.2109	-66.9922
0.01176	-69.1406	-68.2129	-68.2129	-68.3594	-68.457	-68.0176	-67.3828	-66.2109	-67.041
0.0118	-69.0918	-68.1641	-68.3105	-68.3105	-68.457	-68.0176	-67.3828	-66.2598	-66.9922
0.01184	-69.1406	-68.2129	-68.3594	-68.3105	-68.4082	-67.9688	-67.334	-66.2109	-66.9922
0.01188	-69.1406	-68.2129	-68.3594	-68.3105	-68.4082	-67.9688	-67.3828	-66.2598	-67.041
0.01192	-69.0918	-68.1641	-68.3594	-68.3594	-68.4082	-68.0176	-67.4805	-66.3086	-66.9922
0.01196	-69.0918	-68.2129	-68.3594	-68.2617	-68.4082	-67.9688	-67.3828	-66.3086	-66.9922
0.012	-69.0918	-68.1641	-68.3594	-68.2617	-68.4082	-67.9688	-67.334	-66.3086	-66.9434
0.01204	-69.0918	-68.2129	-68.3594	-68.2617	-68.457	-68.0176	-67.3828	-66.3086	-66.9922
0.01208	-69.043	-68.3105	-68.3105	-68.2617	-68.457	-68.0176	-67.3828	-66.3086	-66.9922
0.01212	-69.0918	-68.3105	-68.4082	-68.2617	-68.5059	-68.0176	-67.3828	-66.3086	-66.9922
0.01216	-69.0918	-68.2617	-68.3105	-68.2617	-68.5059	-68.0176	-67.4316	-66.3086	-66.9922
0.0122	-69.1406	-68.3105	-68.2617	-68.3105	-68.5059	-68.0176	-67.3828	-66.3086	-66.9922
0.01224	-69.1406	-68.2617	-68.2617	-68.2617	-68.4082	-68.0176	-67.3828	-66.3574	-66.9922
0.01228	-69.1406	-68.2617	-68.3105	-68.3105	-68.457	-68.0176	-67.4316	-66.3086	-67.041
0.01232	-69.1406	-68.2129	-68.3105	-68.2617	-68.457	-68.0176	-67.334	-66.2598	-67.041
0.01236	-69.1406	-68.2129	-68.2617	-68.2617	-68.457	-68.0176	-67.334	-66.2598	-67.041
0.0124	-69.1406	-68.2129	-68.2617	-68.2617	-68.457	-68.0176	-67.3828	-66.2598	-66.9434
0.01244	-69.1406	-68.2617	-68.2617	-68.2129	-68.4082	-67.9688	-67.334	-66.2598	-66.9922
0.01248	-69.1406	-68.2617	-68.2617	-68.2617	-68.4082	-67.9688	-67.334	-66.3086	-66.9922
0.01252	-69.1406	-68.3105	-68.3105	-68.3105	-68.457	-68.0176	-67.334	-66.3086	-67.041
0.01256	-69.043	-68.2617	-68.2617	-68.2617	-68.4082	-67.9688	-67.3828	-66.3574	-67.0898
0.0126	-69.0918	-68.3105	-68.2617	-68.2617	-68.3594	-68.0176	-67.4316	-66.3086	-67.041
0.01264	-69.1406	-68.2617	-68.3105	-68.2617	-68.3105	-67.9688	-67.334	-66.3086	-67.041
0.01268	-69.0918	-68.2129	-68.2617	-68.2129	-68.4082	-68.0176	-67.3828	-66.3086	-66.9922
0.01272	-69.1406	-68.2617	-68.2617	-68.3594	-68.3594	-68.0176	-67.334	-66.3086	-66.9434
0.01276	-69.1406	-68.2617	-68.2617	-68.3594	-68.3105	-68.0176	-67.2852	-66.2598	-66.9434
0.0128	-69.1406	-68.2129	-68.2617	-68.3594	-68.3594	-68.0664	-67.334	-66.3086	-66.9922
0.01284	-69.1406	-68.2617	-68.3105	-68.3105	-68.2617	-67.9688	-67.334	-66.3086	-66.9922
0.01288	-69.1406	-68.3105	-68.2617	-68.3105	-68.3105	-67.9688	-67.2852	-66.2598	-66.9922
0.01292	-69.1406	-68.2617	-68.2617	-68.2617	-68.3105	-67.9199	-67.2852	-66.2598	-66.9922
0.01296	-69.1406	-68.3594	-68.2617	-68.2617	-68.3105	-68.0176	-67.2852	-66.2109	-66.9922
0.013	-69.1406	-68.3105	-68.3105	-68.2617	-68.2129	-67.9688	-67.2852	-66.2598	-66.9434
0.01304	-69.0918	-68.2617	-68.2617	-68.2617	-68.2617	-68.0176	-67.334	-66.3086	-67.041
0.01308	-69.0918	-68.3105	-68.2129	-68.2617	-68.2617	-68.0664	-67.3828	-66.2598	-66.9922
0.01312	-69.1406	-68.2617	-68.2617	-68.3105	-68.3105	-68.0176	-67.3828	-66.3086	-67.041
0.01316	-69.1406	-68.2617	-68.2129	-68.2129	-68.3105	-68.0176	-67.2852	-66.3086	-66.9922
0.0132	-69.1406	-68.2617	-68.2129	-68.2129	-68.3594	-68.0176	-67.334	-66.2598	-67.0898
0.01324	-69.1406	-68.3105	-68.2129	-68.2129	-68.3105	-68.0176	-67.334	-66.3574	-67.041
0.01328	-69.1895	-68.3105	-68.2617	-68.2617	-68.3594	-68.0664	-67.2852	-66.3086	-67.041
0.01332	-69.2383	-68.2617	-68.2617	-68.3105	-68.3594	-68.0176	-67.2363	-66.3086	-66.9922
0.01336	-69.1895	-68.2617	-68.2129	-68.2129	-68.457	-68.0176	-67.2852	-66.3574	-66.9922
0.0134	-69.0918	-68.2617	-68.2617	-68.2617	-68.4082	-67.9688	-67.2363	-66.3574	-66.9922
0.01344	-69.1406	-68.2129	-68.2617	-68.2617	-68.3105	-68.0176	-67.2852	-66.3086	-66.9922
0.01348	-69.0918	-68.3105	-68.2129	-68.2617	-68.2617	-67.9688	-67.2852	-66.3574	-66.9922
0.01352	-69.0918	-68.2617	-68.2129	-68.2617	-68.2617	-67.9199	-67.2852	-66.3086	-66.9922
0.01356	-69.1406	-68.2617	-68.2129	-68.2129	-68.2129	-67.9688	-67.2852	-66.3574	-66.9922
0.0136	-69.0918	-68.3105	-68.1641	-68.3105	-68.3105	-67.9199	-67.2852	-66.3574	-66.9922
0.01364	-69.0918	-68.3594	-68.2617	-68.3105	-68.2617	-67.9688	-67.334	-66.2598	-67.041
0.01368	-69.0918	-68.3594	-68.2617	-68.2617	-68.2617	-67.9199	-67.334	-66.3574	-66.9922
0.01372	-69.0918	-68.3105	-68.2617	-68.3594	-68.3105	-67.9199	-67.334	-66.2598	-66.9922
0.01376	-69.0918	-68.3105	-68.2129	-68.3594	-68.2617	-67.9199	-67.3828	-66.3086	-66.9922
0.0138	-69.043	-68.2617	-68.1641	-68.3594	-68.2617	-68.0176	-67.3828	-66.3574	-66.9922
0.01384	-69.0918	-68.2617	-68.1641	-68.3105	-68.3105	-67.9688	-67.2363	-66.3574	-66.9922
0.01388	-69.0918	-68.2617	-68.1641	-68.3105	-68.3594	-67.9688	-67.2852	-66.3086	-66.9922
0.01392	-69.1406	-68.2129	-68.1641	-68.2617	-68.4082	-68.0176	-67.2363	-66.3086	-66.9922
0.01396	-69.1406	-68.2617	-68.1641	-68.2617	-68.3594	-68.0176	-67.2852	-66.3574	-67.041
0.014	-69.0918	-68.3105	-68.1152	-68.3105	-68.4082	-67.9688	-67.2852	-66.3086	-67.041
0.01404	-69.0918	-68.3105	-68.2129	-68.3105	-68.4082	-67.9688	-67.334	-66.4062	-67.041
0.01408	-69.0918	-68.2617	-68.2129	-68.2129	-68.3594	-67.9688	-67.2852	-66.4062	-66.9922
0.01412	-69.0918	-68.3105	-68.2129	-68.3105	-68.4082	-68.0176	-67.334	-66.3574	-66.9922
0.01416	-69.1406	-68.2617	-68.2129	-68.3105	-68.3594	-68.0176	-67.2852	-66.4062	-67.041
0.0142	-69.1895	-68.2617	-68.2617	-68.2617	-68.3105	-68.0176	-67.2363	-66.3574	-66.9922
0.01424	-69.1895	-68.3105	-68.1641	-68.2617	-68.3105	-67.9688	-67.334	-66.3086	-67.041
0.01428	-69.1895	-68.3105	-68.2129	-68.3105	-68.3594	-67.9199	-67.2852	-66.3574	-66.9922
0.01432	-69.1406	-68.3105	-68.2129	-68.3105	-68.3105	-67.9688	-67.2363	-66.4062	-66.9922
0.01436	-69.1406	-68.3105	-68.2617	-68.3105	-68.2617	-67.9688	-67.2363	-66.3086	-67.041
0.0144	-69.1406	-68.2617	-68.2617	-68.3594	-68.2617	-68.0176	-67.2852	-66.3574	-67.041
0.01444	-69.1406	-68.3105	-68.2617	-68.3105	-68.3105	-68.0176	-67.2852	-66.3574	-67.041
0.01448	-69.1406	-68.3594	-68.2129	-68.3105	-68.2617	-68.0176	-67.2363	-66.4062	-67.041
0.01452	-69.1406	-68.3105	-68.2129	-68.2617	-68.3105	-68.0664	-67.2852	-66.4062	-67.041
0.01456	-69.1406	-68.3105	-68.2617	-68.3594	-68.3105	-68.0664	-67.2852	-66.4062	-67.041
0.0146	-69.0918	-68.3105	-68.1641	-68.3105	-68.3594	-68.0176	-67.2852	-66.4062	-67.0898
0.01464	-69.0918	-68.3594	-68.2129	-68.3105	-68.3594	-68.0176	-67.2852	-66.4062	-67.041
0.01468	-69.0918	-68.4082	-68.2129	-68.3105	-68.3594	-68.0176	-67.2852	-66.4551	-67.0898
0.01472	-69.1406	-68.4082	-68.2129	-68.2129	-68.3105	-68.0176	-67.3828	-66.4062	-67.0898
0.01476	-69.0918	-68.2617	-68.1641	-68.2129	-68.3594	-68.0664	-67.3828	-66.4551	-67.041
0.0148	-69.0918	-68.3594	-68.1152	-68.2617	-68.3594	-68.0664	-67.2852	-66.4551	-67.041
0.01484	-69.1406	-68.3594	-68.1641	-68.3105	-68.3594	-68.0176	-67.2852	-66.4551	-67.041
0.01488	-69.0918	-68.3594	-68.1152	-68.2617	-68.3105	-68.0176	-67.2852	-66.5039	-66.9922
0.01492	-69.0918	-68.4082	-68.1641	-68.2617	-68.3594	-68.0664	-67.2363	-66.4551	-66.9922
0.01496	-69.0918	-68.3594	-68.1641	-68.3105	-68.3594	-68.0664	-67.2363	-66.5039	-66.9434
0.015	-69.0918	-68.3594	-68.2129	-68.3105	-68.3594	-68.0176	-67.2852	-66.4551	-66.9434
0.01504	-69.0918	-68.3594	-68.2617	-68.3105	-68.3105	-68.0664	-67.2363	-66.4551	-66.9922
0.01508	-69.1406	-68.3594	-68.1641	-68.3105	-68.3594	-67.9688	-67.2852	-66.4062	-66.9922
0.01512	-69.1406	-68.3105	-68.1641	-68.2617	-68.3105	-68.0176	-67.2363	-66.4551	-66.9434
0.01516	-69.1406	-68.3594	-68.1641	-68.2129	-68.3105	-68.0176	-67.2363	-66.5039	-66.9922
0.0152	-69.1895	-68.3594	-68.1641	-68.2617	-68.2617	-67.9688	-67.2363	-66.5039	-66.9922
0.01524	-69.1406	-68.3594	-68.1641	-68.2617	-68.3105	-68.0176	-67.2852	-66.4551	-67.041
0.01528	-69.1406	-68.3105	-68.1641	-68.2129	-68.3105	-67.9688	-67.2852	-66.4551	-67.041
0.01532	-69.1406	-68.3594	-68.2129	-68.2129	-68.3594	-68.0176	-67.2363	-66.4551	-67.0898
0.01536	-69.1406	-68.3105	-68.2129	-68.2617	-68.3594	-68.0176	-67.334	-66.4551	-67.0898
0.0154	-69.1406	-68.3594	-68.2129	-68.1641	-68.3105	-68.0176	-67.2852	-66.5527	-67.041
0.01544	-69.1406	-68.4082	-68.1641	-68.2129	-68.3594	-67.9199	-67.2852	-66.5039	-67.041
0.01548	-69.1406	-68.3594	-68.2617	-68.2129	-68.3105	-67.9688	-67.2852	-66.5527	-67.041
0.01552	-69.1406	-68.3594	-68.2129	-68.2129	-68.3594	-67.9199	-67.2852	-66.5527	-67.041
0.01556	-69.1406	-68.3594	-68.2129	-68.2129	-68.3594	-67.9688	-67.2852	-66.5039	-67.041
0.0156	-69.1406	-68.3594	-68.2129	-68.2617	-68.3594	-67.9688	-67.2852	-66.5039	-67.041
0.01564	-69.1406	-68.3594	-68.1641	-68.2617	-68.3105	-68.0176	-67.2852	-66.5039	-66.9922
0.01568	-69.1406	-68.3594	-68.1641	-68.2129	-68.3594	-68.0664	-67.2363	-66.4551	-67.041
0.01572	-69.0918	-68.3105	-68.1641	-68.2129	-68.3594	-68.1152	-67.2852	-66.5039	-66.9922
0.01576	-69.1895	-68.4082	-68.1641	-68.2617	-68.3594	-68.0176	-67.2363	-66.5039	-67.041
0.0158	-69.0918	-68.457	-68.1641	-68.2129	-68.4082	-68.0176	-67.2852	-66.5039	-66.9922
0.01584	-69.1406	-68.457	-68.1641	-68.2129	-68.3594	-68.0664	-67.2852	-66.5039	-66.9434
0.01588	-69.1895	-68.5059	-68.1641	-68.2617	-68.4082	-68.0176	-67.2363	-66.5039	-66.9922
0.01592	-69.1406	-68.4082	-68.1641	-68.2129	-68.457	-68.0664	-67.2363	-66.5039	-67.041
0.01596	-69.1406	-68.3594	-68.1641	-68.2129	-68.3594	-68.0176	-67.2363	-66.5039	-67.041
0.016	-69.1895	-68.4082	-68.2129	-68.2617	-68.3594	-68.0176	-67.2852	-66.5039	-66.9922
0.01604	-69.2383	-68.3594	-68.1641	-68.2129	-68.3594	-68.0176	-67.334	-66.5039	-66.9922
0.01608	-69.1895	-68.3594	-68.1152	-68.2617	-68.3594	-68.0176	-67.2852	-66.5527	-66.9434
0.01612	-69.1895	-68.4082	-68.1152	-68.2617	-68.3594	-68.0176	-67.3828	-66.6016	-66.9922
0.01616	-69.2383	-68.3594	-68.1152	-68.2617	-68.3594	-68.0664	-67.334	-66.5527	-66.9922
0.0162	-69.2383	-68.3594	-68.1152	-68.2617	-68.3594	-68.0664	-67.2363	-66.5527	-66.9922
0.01624	-69.1895	-68.3594	-68.1152	-68.2129	-68.4082	-68.1152	-67.2852	-66.6504	-66.9922
0.01628	-69.1895	-68.4082	-68.1152	-68.2129	-68.3594	-68.1152	-67.2363	-66.6016	-66.9922
0.01632	-69.1406	-68.3594	-68.1641	-68.1641	-68.4082	-68.1152	-67.2852	-66.5527	-66.8945
0.01636	-69.1895	-68.3594	-68.1641	-68.2129	-68.457	-68.0664	-67.334	-66.6016	-66.8457
0.0164	-69.2383	-68.4082	-68.1152	-68.2129	-68.3594	-68.0664	-67.334	-66.6016	-66.8945
0.01644	-69.1895	-68.457	-68.1641	-68.2129	-68.3594	-68.1152	-67.334	-66.6016	-66.9434
0.01648	-69.1406	-68.457	-68.1641	-68.2129	-68.4082	-68.0664	-67.2852	-66.6992	-66.9434
0.01652	-69.1406	-68.457	-68.1641	-68.2617	-68.457	-68.0664	-67.2852	-66.6016	-66.9434
0.01656	-69.2383	-68.457	-68.1641	-68.2129	-68.4082	-68.1152	-67.334	-66.5527	-66.9434
0.0166	-69.1895	-68.457	-68.1641	-68.2129	-68.3594	-68.0664	-67.334	-66.5527	-66.9434
0.01664	-69.1895	-68.5059	-68.1641	-68.2617	-68.3594	-68.0176	-67.2852	-66.5527	-66.9922
0.01668	-69.1406	-68.4082	-68.1152	-68.2129	-68.3105	-68.0176	-67.2852	-66.5039	-66.9922
0.01672	-69.1895	-68.457	-68.1641	-68.2129	-68.3594	-68.0664	-67.2852	-66.5527	-66.9922
0.01676	-69.2383	-68.457	-68.2129	-68.1641	-68.3105	-68.1152	-67.2852	-66.6504	-66.9922
0.0168	-69.2383	-68.4082	-68.2129	-68.2129	-68.3594	-68.0176	-67.2852	-66.6016	-66.9922
0.01684	-69.1406	-68.5059	-68.2129	-68.2129	-68.3594	-68.0664	-67.334	-66.6016	-67.041
0.01688	-69.1406	-68.457	-68.2129	-68.1641	-68.3594	-68.0176	-67.2363	-66.6504	-66.9922
0.01692	-69.1895	-68.4082	-68.2129	-68.2129	-68.3594	-68.0664	-67.2852	-66.6504	-66.9922
0.01696	-69.1895	-68.4082	-68.2129	-68.2129	-68.3105	-68.0176	-67.2363	-66.6016	-66.9434
0.017	-69.1406	-68.4082	-68.1641	-68.2129	-68.3105	-68.0176	-67.2852	-66.6504	-67.041
0.01704	-69.1406	-68.4082	-68.2617	-68.1641	-68.3105	-68.0664	-67.2852	-66.6992	-67.041
0.01708	-69.2383	-68.457	-68.3105	-68.2129	-68.2617	-68.0176	-67.334	-66.6504	-66.9434
0.01712	-69.2383	-68.3594	-68.2129	-68.2129	-68.3105	-68.0664	-67.2852	-66.6504	-66.9922
0.01716	-69.1895	-68.4082	-68.2617	-68.2617	-68.3594	-68.0664	-67.334	-66.6504	-67.041
0.0172	-69.1895	-68.3594	-68.2617	-68.2129	-68.3594	-68.1152	-67.334	-66.6992	-66.9922
0.01724	-69.1895	-68.3594	-68.2617	-68.2129	-68.3594	-68.0664	-67.3828	-66.748	-66.9922
0.01728	-69.1895	-68.4082	-68.2129	-68.2129	-68.3105	-68.1152	-67.3828	-66.6992	-66.9922
0.01732	-69.1406	-68.4082	-68.2617	-68.2129	-68.3105	-68.1152	-67.334	-66.748	-66.9434
0.01736	-69.1895	-68.4082	-68.2129	-68.2617	-68.3105	-68.0664	-67.2363	-66.7969	-66.9434
0.0174	-69.1406	-68.4082	-68.2617	-68.2129	-68.2617	-68.1152	-67.334	-66.748	-66.9434
0.01744	-69.1406	-68.4082	-68.2617	-68.2129	-68.3105	-68.1152	-67.334	-66.748	-66.8945
0.01748	-69.1895	-68.3594	-68.2617	-68.2617	-68.3105	-68.1152	-67.3828	-66.748	-66.8945
0.01752	-69.1406	-68.4082	-68.3105	-68.2617	-68.2617	-68.1152	-67.2852	-66.6992	-66.9434
0.01756	-69.1406	-68.4082	-68.2617	-68.2617	-68.3105	-68.1152	-67.2852	-66.748	-66.9922
0.0176	-69.1895	-68.4082	-68.2617	-68.2617	-68.3594	-68.1152	-67.2852	-66.748	-66.9922
0.01764	-69.1895	-68.4082	-68.2129	-68.2129	-68.3594	-68.1152	-67.2363	-66.7969	-66.9922
0.01768	-69.1895	-68.457	-68.2129	-68.2129	-68.3594	-68.1152	-67.2363	-66.748	-66.8945
0.01772	-69.1406	-68.457	-68.2617	-68.2129	-68.3594	-68.1152	-67.2852	-66.7969	-66.9434
0.01776	-69.1406	-68.4082	-68.2617	-68.2129	-68.3594	-68.1152	-67.2363	-66.7969	-66.9434
0.0178	-69.1406	-68.457	-68.1641	-68.2617	-68.3594	-68.1152	-67.2363	-66.6992	-66.9922
0.01784	-69.1406	-68.4082	-68.2129	-68.2129	-68.3594	-68.1152	-67.2363	-66.748	-66.9922
0.01788	-69.0918	-68.4082	-68.2617	-68.2129	-68.3105	-68.0664	-67.2852	-66.7969	-66.9434
0.01792	-69.1895	-68.4082	-68.1641	-68.2129	-68.4082	-68.0664	-67.2852	-66.748	-66.9434
0.01796	-69.1895	-68.3594	-68.2617	-68.2617	-68.3594	-68.0664	-67.334	-66.748	-66.9922
0.018	-69.1895	-68.4082	-68.2129	-68.2129	-68.4082	-68.0176	-67.334	-66.7969	-66.9922
0.01804	-69.1406	-68.457	-68.1152	-68.2617	-68.3594	-68.0664	-67.2363	-66.748	-66.9434
0.01808	-69.1895	-68.3594	-68.0664	-68.2129	-68.3594	-68.0664	-67.2363	-66.748	-66.9922
0.01812	-69.1406	-68.4082	-68.1641	-68.2129	-68.2617	-68.1152	-67.2852	-66.748	-66.9434
0.01816	-69.1406	-68.3594	-68.1152	-68.1641	-68.2617	-68.1152	-67.2852	-66.6992	-66.8945
0.0182	-69.0918	-68.3105	-68.1641	-68.1641	-68.3594	-68.0664	-67.2852	-66.7969	-66.9434
0.01824	-69.1406	-68.3105	-68.1152	-68.1152	-68.2617	-68.0664	-67.334	-66.7969	-66.9922
0.01828	-69.1895	-68.3594	-68.1152	-68.1641	-68.2129	-68.1152	-67.334	-66.6992	-66.9922
0.01832	-69.1895	-68.3105	-68.1152	-68.1641	-68.2129	-68.1152	-67.334	-66.6992	-66.9922
0.01836	-69.1406	-68.2617	-68.1641	-68.1152	-68.2129	-68.1152	-67.334	-66.6992	-66.9922
0.0184	-69.2383	-68.2617	-68.1152	-68.2129	-68.2129	-68.1641	-67.2852	-66.6504	-66.9434
0.01844	-69.2383	-68.2617	-68.1641	-68.2617	-68.3105	-68.1641	-67.2363	-66.748	-66.9922
0.01848	-69.1406	-68.2129	-68.2129	-68.1641	-68.2617	-68.1152	-67.2363	-66.748	-66.9922
0.01852	-69.1406	-68.2129	-68.1641	-68.1641	-68.2617	-68.1641	-67.2852	-66.6992	-66.9434
0.01856	-69.1895	-68.2617	-68.1641	-68.1641	-68.3105	-68.1641	-67.334	-66.748	-66.9922
0.0186	-69.1406	-68.2617	-68.2129	-68.1152	-68.2129	-68.1152	-67.334	-66.748	-67.0898
0.01864	-69.1406	-68.3105	-68.2129	-68.2129	-68.2617	-68.1152	-67.3828	-66.748	-66.9922
0.01868	-69.1406	-68.2617	-68.2617	-68.2129	-68.3105	-68.1152	-67.334	-66.6992	-67.041
0.01872	-69.1895	-68.2617	-68.2129	-68.1152	-68.3105	-68.1641	-67.334	-66.748	-67.0898
0.01876	-69.1406	-68.2617	-68.2129	-68.1641	-68.3105	-68.1641	-67.3828	-66.748	-67.0898
0.0188	-69.1406	-68.2617	-68.2617	-68.1152	-68.3105	-68.2129	-67.2852	-66.748	-67.0898
0.01884	-69.1406	-68.2129	-68.2129	-68.1152	-68.3105	-68.2129	-67.2852	-66.8457	-67.0898
0.01888	-69.1406	-68.2129	-68.1641	-68.1152	-68.3105	-68.2129	-67.2852	-66.748	-67.1387
0.01892	-69.1406	-68.2129	-68.2617	-68.0664	-68.2617	-68.2129	-67.334	-66.748	-67.0898
0.01896	-69.1406	-68.1152	-68.2129	-68.0664	-68.3105	-68.1641	-67.2852	-66.7969	-67.0898
0.019	-69.1895	-68.1641	-68.2129	-68.1152	-68.3105	-68.2129	-67.2852	-66.748	-67.0898
0.01904	-69.2383	-68.1641	-68.2129	-68.1152	-68.2617	-68.2617	-67.2852	-66.6992	-67.041
0.01908	-69.1406	-68.2129	-68.1641	-68.0664	-68.3105	-68.2129	-67.2852	-66.7969	-67.041
0.01912	-69.1406	-68.2129	-68.1641	-68.1152	-68.2617	-68.1641	-67.334	-66.748	-67.1387
0.01916	-69.1895	-68.1641	-68.1152	-68.0664	-68.2617	-68.2129	-67.3828	-66.8457	-67.0898
0.0192	-69.1895	-68.1152	-68.1641	-68.0664	-68.2129	-68.3105	-67.3828	-66.8457	-67.0898
0.01924	-69.2383	-68.1641	-68.1152	-68.0664	-68.2129	-68.2617	-67.3828	-66.8457	-67.0898
0.01928	-69.1895	-68.1641	-68.1641	-68.1152	-68.2617	-68.2617	-67.3828	-66.8457	-67.0898
0.01932	-69.1406	-68.1152	-68.2129	-68.0664	-68.2617	-68.2129	-67.334	-66.7969	-67.0898
0.01936	-69.1406	-68.1641	-68.1641	-68.1641	-68.3594	-68.2129	-67.2852	-66.8457	-67.0898
0.0194	-69.1895	-68.1641	-68.1641	-68.1152	-68.3594	-68.2617	-67.334	-66.8457	-67.0898
0.01944	-69.2383	-68.1641	-68.2129	-68.1152	-68.3105	-68.3105	-67.334	-66.7969	-67.1387
0.01948	-69.2383	-68.1152	-68.1152	-68.1641	-68.2617	-68.3105	-67.2852	-66.8457	-67.1875
0.01952	-69.1895	-68.1152	-68.2129	-68.1152	-68.2617	-68.2617	-67.334	-66.8945	-67.1387
0.01956	-69.1895	-68.0664	-68.1641	-68.1152	-68.2617	-68.2617	-67.2852	-66.8457	-67.2852
0.0196	-69.1406	-68.1152	-68.2129	-68.1152	-68.2129	-68.1641	-67.2852	-66.8457	-67.1387
0.01964	-69.1895	-68.1152	-68.2129	-68.1641	-68.2617	-68.1152	-67.2852	-66.8457	-67.1875
0.01968	-69.1895	-68.0664	-68.2129	-68.1641	-68.2617	-68.1641	-67.3828	-66.8945	-67.1875
0.01972	-69.2383	-67.9688	-68.1641	-68.1641	-68.2617	-68.1641	-67.3828	-66.8457	-67.1875
0.01976	-69.1406	-68.0664	-68.1152	-68.2129	-68.3105	-68.2129	-67.3828	-66.8457	-67.1875
0.0198	-69.1406	-67.9688	-68.2129	-68.1152	-68.3105	-68.1152	-67.3828	-66.8457	-67.1875
0.01984	-69.0918	-67.9688	-68.1641	-68.1152	-68.3105	-68.2129	-67.3828	-66.8457	-67.0898
0.01988	-69.1406	-67.9199	-68.1641	-68.1641	-68.3105	-68.1152	-67.334	-66.8945	-67.1387
0.01992	-69.1406	-67.8711	-68.1152	-68.1152	-68.2617	-68.1152	-67.3828	-66.8457	-67.0898
0.01996	-69.1406	-67.9199	-68.1641	-68.1641	-68.3105	-68.2129	-67.4316	-66.7969	-67.1387
0.02	-69.1406	-67.8711	-68.1641	-68.1641	-68.3594	-68.1641	-67.3828	-66.748	-67.0898
0.02004	-69.0918	-67.8711	-68.1641	-68.1152	-68.4082	-68.2129	-67.4316	-66.8457	-67.1387
0.02008	-69.1895	-67.8711	-68.1152	-68.1641	-68.3594	-68.2129	-67.3828	-66.7969	-67.0898
0.02012	-69.1406	-67.8711	-68.2129	-68.1641	-68.4082	-68.2129	-67.3828	-66.7969	-67.0898
0.02016	-69.0918	-67.8711	-68.1152	-68.1641	-68.3594	-68.1641	-67.3828	-66.8457	-67.1387
0.0202	-69.1406	-67.9199	-68.1152	-68.0664	-68.3594	-68.2129	-67.3828	-66.8457	-67.1875
0.02024	-69.0918	-67.7734	-68.1152	-68.0664	-68.3105	-68.1641	-67.4316	-66.8945	-67.1875
0.02028	-69.1406	-67.7734	-68.1641	-68.1152	-68.3594	-68.1152	-67.334	-66.8457	-67.2363
0.02032	-69.1406	-67.7734	-68.1152	-68.0664	-68.2617	-68.2129	-67.3828	-66.8945	-67.1875
0.02036	-69.0918	-67.7734	-68.1152	-68.1152	-68.3105	-68.2129	-67.3828	-66.8945	-67.1875
0.0204	-69.1406	-67.7734	-68.1641	-68.1152	-68.3105	-68.2129	-67.334	-66.8945	-67.2363
0.02044	-69.1406	-67.7734	-68.1641	-68.1152	-68.3105	-68.1641	-67.3828	-66.8945	-67.2852
0.02048	-69.0918	-67.7246	-68.1641	-68.1152	-68.3105	-68.2129	-67.3828	-66.8945	-67.2852
0.02052	-69.1406	-67.6758	-68.1152	-68.1152	-68.2617	-68.2129	-67.2852	-66.7969	-67.2363
0.02056	-69.0918	-67.6758	-68.0664	-68.1152	-68.2617	-68.2129	-67.334	-66.748	-67.2363
0.0206	-69.0918	-67.627	-68.1641	-68.1152	-68.2617	-68.2617	-67.334	-66.748	-67.2363
0.02064	-69.1406	-67.7734	-68.1152	-68.0664	-68.3105	-68.1641	-67.2852	-66.7969	-67.2363
0.02068	-69.1406	-67.6758	-68.1152	-68.0664	-68.3105	-68.2129	-67.2363	-66.7969	-67.2852
0.02072	-69.0918	-67.7246	-68.1152	-68.1641	-68.2129	-68.1641	-67.2852	-66.7969	-67.2363
0.02076	-69.043	-67.7246	-68.1641	-68.1641	-68.2129	-68.1641	-67.3828	-66.748	-67.2852
0.0208	-69.0918	-67.7734	-68.1152	-68.0664	-68.2129	-68.1641	-67.334	-66.8457	-67.334
0.02084	-69.1406	-67.8223	-68.1641	-68.0664	-68.2617	-68.2129	-67.2852	-66.8457	-67.2852
0.02088	-69.0918	-67.7246	-68.1641	-68.1152	-68.3105	-68.2617	-67.334	-66.8945	-67.2363
0.02092	-69.1406	-67.7734	-68.1152	-68.1641	-68.2617	-68.2617	-67.2852	-66.8945	-67.2363
0.02096	-69.1406	-67.8223	-68.1152	-68.1641	-68.2617	-68.3105	-67.334	-66.7969	-67.2363
0.021	-69.1406	-67.7734	-68.1152	-68.1641	-68.2617	-68.3105	-67.2852	-66.748	-67.2852
0.02104	-69.0918	-67.8223	-68.1152	-68.1641	-68.2617	-68.2129	-67.2852	-66.7969	-67.2852
0.02108	-69.0918	-67.8223	-68.1152	-68.1641	-68.3105	-68.2617	-67.2852	-66.8457	-67.2363
0.02112	-69.0918	-67.7246	-68.1152	-68.1641	-68.2617	-68.2129	-67.334	-66.8457	-67.1875
0.02116	-69.0918	-67.7246	-68.1641	-68.1641	-68.2617	-68.2617	-67.2363	-66.7969	-67.2363
0.0212	-69.0918	-67.7734	-68.2129	-68.0664	-68.2129	-68.2617	-67.2852	-66.8945	-67.2363
0.02124	-69.1406	-67.7246	-68.1152	-68.1152	-68.3105	-68.2617	-67.334	-66.8457	-67.2363
0.02128	-69.1406	-67.7734	-68.1152	-68.1641	-68.2617	-68.2129	-67.3828	-66.8457	-67.1875
0.02132	-69.1406	-67.8223	-68.2129	-68.1641	-68.2129	-68.3105	-67.3828	-66.8457	-67.2363
0.02136	-69.0918	-67.8223	-68.2129	-68.1641	-68.2129	-68.2617	-67.3828	-66.7969	-67.2363
0.0214	-69.1406	-67.8223	-68.1152	-68.1152	-68.2129	-68.2617	-67.3828	-66.748	-67.334
0.02144	-69.0918	-67.8223	-68.1152	-68.1641	-68.1641	-68.2129	-67.4316	-66.7969	-67.2852
0.02148	-69.0918	-67.8711	-68.0664	-68.1641	-68.1641	-68.2129	-67.4316	-66.748	-67.2363
0.02152	-69.043	-67.8223	-68.1152	-68.1641	-68.1152	-68.2129	-67.4316	-66.748	-67.2363
0.02156	-69.043	-67.7734	-68.1641	-68.1641	-68.1152	-68.2129	-67.4316	-66.748	-67.2363
0.0216	-69.0918	-67.7734	-68.1641	-68.1152	-68.1641	-68.2617	-67.4316	-66.748	-67.2852
0.02164	-69.0918	-67.7734	-68.1152	-68.0176	-68.1641	-68.2129	-67.3828	-66.8457	-67.2852
0.02168	-69.1406	-67.7734	-68.1641	-68.0664	-68.1152	-68.2129	-67.3828	-66.8457	-67.334
0.02172	-69.1406	-67.7734	-68.1641	-68.0664	-68.1152	-68.2129	-67.4316	-66.8945	-67.334
0.02176	-69.043	-67.8223	-68.1152	-68.1641	-68.1152	-68.2617	-67.4316	-66.8945	-67.334
0.0218	-69.0918	-67.9199	-68.1152	-68.1641	-68.1152	-68.2129	-67.3828	-66.8945	-67.334
0.02184	-69.1406	-67.9688	-68.0664	-68.1152	-68.1152	-68.2617	-67.3828	-66.8945	-67.334
0.02188	-69.0918	-67.8711	-68.0664	-68.1641	-68.1641	-68.2617	-67.4316	-66.9434	-67.334
0.02192	-69.0918	-67.9199	-68.1152	-68.1152	-68.1641	-68.2617	-67.4805	-66.9922	-67.2852
0.02196	-69.1406	-67.9199	-68.0664	-68.1152	-68.1152	-68.3105	-67.4805	-66.9922	-67.2852
0.022	-69.1895	-67.9199	-68.0664	-68.1152	-68.1641	-68.2617	-67.4805	-66.9434	-67.334
0.02204	-69.1406	-67.9199	-68.0664	-68.1641	-68.1152	-68.3105	-67.4316	-66.9922	-67.2363
0.02208	-69.1406	-67.9199	-68.0664	-68.1641	-68.0664	-68.3105	-67.4805	-66.9434	-67.2363
0.02212	-69.0918	-67.9688	-68.0664	-68.1641	-68.1152	-68.2617	-67.4316	-66.9434	-67.2852
0.02216	-69.0918	-68.0176	-68.0664	-68.1641	-68.1641	-68.3105	-67.4805	-66.9434	-67.2363
0.0222	-69.1406	-67.9688	-68.0176	-68.1641	-68.1152	-68.2617	-67.4316	-66.9922	-67.2363
0.02224	-69.1895	-68.0176	-68.1152	-68.1641	-68.0664	-68.3594	-67.4316	-67.041	-67.2363
0.02228	-69.1895	-67.9688	-68.1152	-68.2617	-68.1152	-68.3105	-67.4316	-66.9434	-67.2363
0.02232	-69.1406	-67.9688	-68.1641	-68.1641	-68.0176	-68.3105	-67.4316	-66.9434	-67.2363
0.02236	-69.2871	-67.9688	-68.0176	-68.2129	-68.0176	-68.3105	-67.3828	-66.9922	-67.2363
0.0224	-69.2383	-68.0176	-68.0664	-68.1641	-68.0176	-68.3594	-67.3828	-66.9922	-67.2363
0.02244	-69.1895	-67.9688	-68.1641	-68.1641	-68.0664	-68.3105	-67.334	-66.9434	-67.2363
0.02248	-69.2383	-68.0176	-68.1152	-68.1641	-68.0664	-68.3594	-67.3828	-66.9434	-67.2852
0.02252	-69.1895	-67.9688	-68.1641	-68.1641	-68.1152	-68.3594	-67.4805	-66.8945	-67.2363
0.02256	-69.1895	-67.9688	-68.1152	-68.1152	-68.0664	-68.3594	-67.4316	-66.8945	-67.2852
0.0226	-69.1895	-68.0176	-68.0664	-68.0664	-68.0176	-68.3594	-67.4316	-66.9922	-67.2363
0.02264	-69.1895	-67.9688	-68.0664	-68.0664	-68.1152	-68.3594	-67.4316	-66.9922	-67.2363
0.02268	-69.1895	-67.9199	-68.0664	-68.1152	-68.1152	-68.2129	-67.4316	-66.8945	-67.2852
0.02272	-69.1406	-67.9688	-68.0176	-68.1152	-68.0664	-68.2617	-67.4316	-66.9922	-67.2363
0.02276	-69.1406	-67.9199	-68.0664	-68.1641	-68.0664	-68.2617	-67.4805	-66.9922	-67.1875
0.0228	-69.0918	-67.9688	-68.1152	-68.1641	-68.0664	-68.3105	-67.4805	-66.9434	-67.2363
0.02284	-69.043	-67.9688	-68.0664	-68.1152	-68.1152	-68.2617	-67.4805	-66.9922	-67.2363
0.02288	-69.1406	-68.0664	-68.1152	-68.1152	-68.1641	-68.2617	-67.4805	-66.9922	-67.1875
0.02292	-69.1406	-68.0176	-68.1152	-68.1152	-68.1152	-68.3594	-67.4316	-66.9434	-67.2363
0.02296	-69.1406	-68.0176	-68.0176	-68.1152	-68.1641	-68.3594	-67.5293	-66.9922	-67.2363
0.023	-69.1406	-68.0176	-68.1152	-68.1641	-68.1152	-68.3594	-67.5293	-66.9922	-67.1875
0.02304	-69.0918	-67.9688	-68.1152	-68.1152	-68.1152	-68.4082	-67.4316	-66.9922	-67.1875
0.02308	-69.0918	-68.0176	-68.0664	-68.1641	-68.1152	-68.4082	-67.4805	-66.9922	-67.1387
0.02312	-69.1895	-67.9688	-68.0664	-68.1641	-68.0664	-68.3594	-67.4805	-66.9434	-67.1875
0.02316	-69.1895	-68.0176	-68.0176	-68.0664	-68.0664	-68.3105	-67.5293	-66.8945	-67.2363
0.0232	-69.1895	-67.9688	-68.0176	-68.1152	-68.1152	-68.3105	-67.5781	-66.9434	-67.1875
0.02324	-69.1895	-68.0664	-68.0664	-68.1641	-68.0664	-68.3105	-67.4805	-66.8945	-67.2363
0.02328	-69.2383	-68.0664	-68.0664	-68.1152	-68.1152	-68.2617	-67.5293	-66.9434	-67.2363
0.02332	-69.2383	-68.0664	-67.9688	-68.1641	-68.0664	-68.2617	-67.4805	-66.9434	-67.2852
0.02336	-69.1895	-68.0176	-67.9688	-68.1641	-68.0664	-68.3105	-67.4805	-66.9922	-67.1875
0.0234	-69.1406	-68.0664	-68.0664	-68.1641	-68.1152	-68.3105	-67.5293	-66.9434	-67.2363
0.02344	-69.1895	-68.1152	-68.0176	-68.1641	-68.0664	-68.3105	-67.5293	-66.9922	-67.2363
0.02348	-69.0918	-68.1152	-68.0176	-68.1641	-68.0664	-68.3594	-67.5293	-66.9922	-67.334
0.02352	-69.1406	-68.0664	-68.0176	-68.1641	-68.0664	-68.4082	-67.5293	-66.9922	-67.334
0.02356	-69.1895	-68.0176	-68.0176	-68.1641	-68.0176	-68.3594	-67.4805	-66.9434	-67.334
0.0236	-69.1895	-68.0176	-68.0176	-68.2617	-68.0664	-68.4082	-67.4805	-66.9434	-67.2852
0.02364	-69.1895	-68.0176	-68.0176	-68.2617	-68.1152	-68.3594	-67.4805	-66.8945	-67.334
0.02368	-69.1895	-68.0664	-68.0176	-68.2129	-68.1152	-68.3594	-67.5293	-66.9434	-67.2852
0.02372	-69.043	-68.0176	-68.0176	-68.2617	-68.1152	-68.3594	-67.5293	-66.9922	-67.2852
0.02376	-69.0918	-68.0664	-68.0664	-68.2129	-68.0664	-68.3105	-67.5293	-66.9922	-67.334
0.0238	-69.1895	-68.0176	-68.0176	-68.2129	-68.0664	-68.3594	-67.5781	-67.041	-67.3828
0.02384	-69.1895	-68.1152	-68.0176	-68.1152	-68.1152	-68.3594	-67.627	-66.9922	-67.334
0.02388	-69.1406	-68.2129	-68.1152	-68.1641	-68.1152	-68.3594	-67.627	-66.9922	-67.334
0.02392	-69.1406	-68.1641	-68.1152	-68.2129	-68.1152	-68.3594	-67.5293	-67.041	-67.334
0.02396	-69.1895	-68.1641	-68.1641	-68.1641	-68.1152	-68.4082	-67.5781	-66.9922	-67.2852
0.024	-69.1406	-68.1152	-68.1152	-68.1152	-68.1641	-68.3594	-67.5781	-66.9922	-67.2852
0.02404	-69.1406	-68.1152	-68.0664	-68.1152	-68.2129	-68.3594	-67.5293	-66.9434	-67.334
0.02408	-69.1895	-68.1641	-68.0664	-68.1152	-68.2129	-68.2617	-67.5293	-66.9434	-67.334
0.02412	-69.1406	-68.1641	-68.1152	-68.1152	-68.1641	-68.3594	-67.627	-66.9922	-67.2852
0.02416	-69.1406	-68.2129	-68.1641	-68.1641	-68.1641	-68.3594	-67.5781	-66.9922	-67.334
0.0242	-69.2383	-68.1152	-68.0664	-68.1152	-68.1641	-68.3594	-67.5781	-66.9434	-67.3828
0.02424	-69.1895	-68.1152	-68.0664	-68.1641	-68.1152	-68.3594	-67.5293	-66.9434	-67.334
0.02428	-69.1406	-68.1641	-68.0664	-68.1641	-68.1152	-68.3594	-67.5293	-66.9434	-67.2852
0.02432	-69.1895	-68.1641	-68.0664	-68.1152	-68.1152	-68.4082	-67.4805	-66.9922	-67.2363
0.02436	-69.1895	-68.1641	-68.1152	-68.1641	-68.1641	-68.4082	-67.5293	-66.9922	-67.2363
0.0244	-69.1406	-68.1641	-68.1152	-68.2129	-68.1152	-68.4082	-67.5293	-67.041	-67.2852
0.02444	-69.1406	-68.1641	-68.1641	-68.2129	-68.2129	-68.4082	-67.5293	-67.041	-67.334
0.02448	-69.1406	-68.1641	-68.1152	-68.2617	-68.1641	-68.4082	-67.5293	-66.9922	-67.334
0.02452	-69.1406	-68.1641	-68.1641	-68.2617	-68.1152	-68.4082	-67.5293	-66.9922	-67.334
0.02456	-69.1406	-68.2129	-68.2129	-68.3105	-68.1152	-68.4082	-67.5293	-66.9922	-67.2852
0.0246	-69.1406	-68.2129	-68.2129	-68.1641	-68.1152	-68.3594	-67.5293	-66.8945	-67.2363
0.02464	-69.1895	-68.2129	-68.2129	-68.2129	-68.1152	-68.4082	-67.4805	-66.9434	-67.2852
0.02468	-69.2383	-68.1641	-68.2129	-68.2129	-68.2129	-68.3594	-67.4805	-66.9434	-67.2852
0.02472	-69.2383	-68.1641	-68.1641	-68.2129	-68.1152	-68.3105	-67.4805	-66.9922	-67.334
0.02476	-69.2871	-68.1152	-68.1641	-68.1152	-68.1152	-68.3594	-67.5293	-66.9434	-67.3828
0.0248	-69.2383	-68.1152	-68.1641	-68.1641	-68.1152	-68.4082	-67.5293	-66.9434	-67.334
0.02484	-69.1895	-68.1152	-68.1641	-68.1641	-68.1152	-68.4082	-67.4805	-66.9922	-67.334
0.02488	-69.2383	-68.1152	-68.2129	-68.2129	-68.1152	-68.4082	-67.4316	-66.9922	-67.334
0.02492	-69.1406	-68.1152	-68.2129	-68.2617	-68.1641	-68.457	-67.4805	-66.9434	-67.334
0.02496	-69.1895	-68.1641	-68.1641	-68.2617	-68.0664	-68.4082	-67.4805	-66.9434	-67.334
0.025	-69.1895	-68.1641	-68.1641	-68.3105	-68.1641	-68.457	-67.4805	-66.9434	-67.334
0.02504	-69.1895	-68.1641	-68.1152	-68.3105	-68.1641	-68.457	-67.4805	-66.8945	-67.2852
0.02508	-69.1406	-68.1641	-68.1641	-68.3105	-68.1641	-68.457	-67.4316	-66.8945	-67.334
0.02512	-69.1895	-68.1641	-68.1641	-68.2617	-68.1641	-68.5059	-67.3828	-66.9434	-67.334
0.02516	-69.1895	-68.2129	-68.1152	-68.2617	-68.1641	-68.4082	-67.4316	-66.9434	-67.334
0.0252	-69.1895	-68.1641	-68.1641	-68.2617	-68.1152	-68.457	-67.5293	-66.9922	-67.334
0.02524	-69.1406	-68.2129	-68.1641	-68.2617	-68.1641	-68.4082	-67.4805	-66.9434	-67.2852
0.02528	-69.1406	-68.2129	-68.2617	-68.2617	-68.0664	-68.4082	-67.4805	-66.9922	-67.334
0.02532	-69.1895	-68.2129	-68.2129	-68.2617	-68.1641	-68.4082	-67.4805	-67.041	-67.334
0.02536	-69.2383	-68.2617	-68.1641	-68.2129	-68.1641	-68.4082	-67.4316	-66.9922	-67.2852
0.0254	-69.1895	-68.2617	-68.1152	-68.2129	-68.1641	-68.4082	-67.4316	-66.9434	-67.334
0.02544	-69.1895	-68.2617	-68.1641	-68.2617	-68.1641	-68.3105	-67.4316	-66.9922	-67.3828
0.02548	-69.2383	-68.2129	-68.1152	-68.2129	-68.1152	-68.3594	-67.4316	-67.041	-67.2852
0.02552	-69.2383	-68.2617	-68.1152	-68.1641	-68.1152	-68.4082	-67.4316	-67.041	-67.4316
0.02556	-69.1895	-68.2129	-68.1641	-68.2129	-68.1152	-68.3594	-67.5293	-66.9434	-67.4316
0.0256	-69.2383	-68.2617	-68.2129	-68.2617	-68.1641	-68.4082	-67.4805	-66.9922	-67.3828
0.02564	-69.2383	-68.2129	-68.1641	-68.2129	-68.0664	-68.457	-67.4805	-66.9922	-67.334
0.02568	-69.2383	-68.2129	-68.1641	-68.1641	-68.1152	-68.457	-67.5293	-67.041	-67.3828
0.02572	-69.2383	-68.2129	-68.1641	-68.2129	-68.1152	-68.4082	-67.4805	-66.9922	-67.3828
0.02576	-69.1895	-68.2617	-68.1641	-68.2129	-68.1152	-68.4082	-67.5781	-66.9922	-67.334
0.0258	-69.1406	-68.3105	-68.1152	-68.2129	-68.0664	-68.3594	-67.5781	-66.9922	-67.3828
0.02584	-69.1895	-68.3594	-68.1641	-68.2129	-68.1152	-68.457	-67.5293	-66.8945	-67.334
0.02588	-69.0918	-68.2617	-68.1641	-68.2617	-68.1152	-68.457	-67.5781	-66.9922	-67.2852
0.02592	-69.1406	-68.2617	-68.1641	-68.2617	-68.1641	-68.4082	-67.5781	-67.041	-67.3828
0.02596	-69.2383	-68.3105	-68.1641	-68.2129	-68.2129	-68.4082	-67.5293	-66.9922	-67.3828
0.026	-69.1895	-68.3105	-68.1152	-68.2129	-68.1641	-68.4082	-67.5293	-67.041	-67.2852
0.02604	-69.2383	-68.2617	-68.2129	-68.2617	-68.1152	-68.4082	-67.5781	-66.9922	-67.334
0.02608	-69.2383	-68.2617	-68.1152	-68.2617	-68.1641	-68.4082	-67.5781	-67.041	-67.4316
0.02612	-69.2383	-68.3105	-68.2129	-68.2617	-68.1641	-68.5059	-67.627	-67.041	-67.4316
0.02616	-69.2383	-68.2617	-68.1152	-68.2617	-68.0664	-68.4082	-67.627	-67.041	-67.3828
0.0262	-69.2383	-68.3105	-68.1641	-68.2617	-68.1641	-68.4082	-67.6758	-67.041	-67.3828
0.02624	-69.1895	-68.3105	-68.1641	-68.2617	-68.1641	-68.3594	-67.627	-67.0898	-67.334
0.02628	-69.1895	-68.2617	-68.1641	-68.2617	-68.1152	-68.3105	-67.627	-67.0898	-67.3828
0.02632	-69.2383	-68.3594	-68.0664	-68.2617	-68.1152	-68.3594	-67.5781	-67.1387	-67.4316
0.02636	-69.1895	-68.3594	-68.1152	-68.1641	-68.2129	-68.3105	-67.5293	-67.0898	-67.3828
0.0264	-69.1406	-68.3105	-68.2129	-68.1641	-68.2129	-68.3594	-67.627	-66.9922	-67.3828
0.02644	-69.2383	-68.3105	-68.1641	-68.2617	-68.2129	-68.3594	-67.5781	-66.9922	-67.4316
0.02648	-69.2871	-68.3105	-68.2129	-68.2617	-68.1641	-68.4082	-67.5781	-67.041	-67.4316
0.02652	-69.2871	-68.3105	-68.2129	-68.2617	-68.1152	-68.3594	-67.5293	-67.0898	-67.4316
0.02656	-69.1895	-68.3594	-68.2617	-68.2617	-68.2129	-68.3105	-67.5293	-67.0898	-67.4316
0.0266	-69.1895	-68.3594	-68.2129	-68.2617	-68.1641	-68.3594	-67.4805	-67.1387	-67.4316
0.02664	-69.2383	-68.3594	-68.2617	-68.2617	-68.1641	-68.3594	-67.5781	-67.1387	-67.4316
0.02668	-69.2383	-68.4082	-68.2617	-68.2129	-68.2129	-68.4082	-67.5781	-67.1387	-67.4316
0.02672	-69.1895	-68.4082	-68.2617	-68.1641	-68.1641	-68.3594	-67.627	-67.2363	-67.4316
0.02676	-69.2383	-68.4082	-68.1641	-68.2617	-68.1641	-68.4082	-67.627	-67.1875	-67.4805
0.0268	-69.2871	-68.3594	-68.1641	-68.2617	-68.1152	-68.3594	-67.5781	-67.1387	-67.4316
0.02684	-69.2383	-68.3594	-68.2129	-68.2617	-68.1152	-68.4082	-67.627	-67.0898	-67.4316
0.02688	-69.2383	-68.3594	-68.2129	-68.2617	-68.1152	-68.4082	-67.627	-67.0898	-67.3828
0.02692	-69.2383	-68.3594	-68.2129	-68.2129	-68.1641	-68.4082	-67.627	-67.1387	-67.3828
0.02696	-69.2383	-68.3594	-68.1641	-68.2129	-68.2129	-68.4082	-67.627	-67.1875	-67.3828
0.027	-69.2383	-68.3594	-68.2129	-68.2617	-68.1641	-68.4082	-67.627	-67.1387	-67.334
0.02704	-69.1895	-68.4082	-68.2129	-68.2129	-68.2129	-68.3594	-67.6758	-67.1387	-67.334
0.02708	-69.1895	-68.4082	-68.2129	-68.2129	-68.2617	-68.3594	-67.6758	-67.1387	-67.3828
0.02712	-69.2383	-68.457	-68.1641	-68.2129	-68.2129	-68.3594	-67.627	-67.0898	-67.4316
0.02716	-69.1895	-68.4082	-68.1641	-68.1152	-68.2129	-68.3105	-67.6758	-67.0898	-67.4316
0.0272	-69.2383	-68.4082	-68.1152	-68.2129	-68.2617	-68.3594	-67.627	-67.041	-67.3828
0.02724	-69.1895	-68.457	-68.1641	-68.2617	-68.2129	-68.4082	-67.6758	-67.0898	-67.3828
0.02728	-69.2383	-68.4082	-68.1641	-68.2129	-68.1641	-68.5059	-67.627	-67.0898	-67.3828
0.02732	-69.1895	-68.3594	-68.1641	-68.2617	-68.2129	-68.457	-67.5293	-67.041	-67.3828
0.02736	-69.1406	-68.3594	-68.2129	-68.2617	-68.2129	-68.4082	-67.5293	-67.0898	-67.4316
0.0274	-69.1406	-68.4082	-68.1641	-68.3105	-68.2617	-68.457	-67.5781	-67.0898	-67.3828
0.02744	-69.1406	-68.4082	-68.1641	-68.3105	-68.2129	-68.5059	-67.5781	-67.041	-67.4316
0.02748	-69.1895	-68.4082	-68.2129	-68.3105	-68.2617	-68.457	-67.627	-67.041	-67.3828
0.02752	-69.1895	-68.4082	-68.1641	-68.3105	-68.2617	-68.457	-67.6758	-67.041	-67.4316
0.02756	-69.1895	-68.457	-68.1641	-68.2129	-68.2617	-68.457	-67.627	-66.9922	-67.4805
0.0276	-69.1895	-68.4082	-68.1641	-68.2617	-68.2617	-68.457	-67.627	-66.9922	-67.4805
0.02764	-69.2383	-68.4082	-68.1641	-68.3105	-68.2129	-68.457	-67.627	-66.9922	-67.4805
0.02768	-69.1406	-68.457	-68.1152	-68.3594	-68.1641	-68.5059	-67.627	-67.041	-67.5293
0.02772	-69.1406	-68.4082	-68.1152	-68.3105	-68.2129	-68.457	-67.627	-67.041	-67.4805
0.02776	-69.1895	-68.457	-68.1641	-68.3105	-68.2129	-68.4082	-67.627	-67.041	-67.4805
0.0278	-69.2383	-68.4082	-68.1641	-68.2129	-68.2129	-68.4082	-67.6758	-67.041	-67.4805
0.02784	-69.1895	-68.3594	-68.1641	-68.2129	-68.2129	-68.3594	-67.627	-67.0898	-67.4805
0.02788	-69.1406	-68.3594	-68.1641	-68.2129	-68.2129	-68.4082	-67.627	-67.041	-67.5293
0.02792	-69.1406	-68.3594	-68.1641	-68.2617	-68.2129	-68.4082	-67.5781	-67.0898	-67.4805
0.02796	-69.1895	-68.3594	-68.1641	-68.2617	-68.2129	-68.4082	-67.627	-67.041	-67.4805
0.028	-69.1895	-68.3594	-68.1641	-68.2617	-68.1641	-68.4082	-67.6758	-67.0898	-67.5781
0.02804	-69.1895	-68.4082	-68.2129	-68.2617	-68.1641	-68.4082	-67.6758	-67.1387	-67.4805
0.02808	-69.2383	-68.4082	-68.2617	-68.2129	-68.1641	-68.4082	-67.6758	-67.0898	-67.5293
0.02812	-69.2383	-68.5059	-68.2129	-68.1641	-68.2129	-68.4082	-67.6758	-67.0898	-67.5781
0.02816	-69.2383	-68.5059	-68.2129	-68.2129	-68.3105	-68.4082	-67.6758	-67.1387	-67.5781
0.0282	-69.2871	-68.457	-68.2129	-68.2129	-68.3594	-68.457	-67.6758	-67.0898	-67.4805
0.02824	-69.2871	-68.4082	-68.2129	-68.2617	-68.4082	-68.457	-67.6758	-67.1875	-67.4805
0.02828	-69.2871	-68.5059	-68.1641	-68.2129	-68.4082	-68.3594	-67.6758	-67.0898	-67.4316
0.02832	-69.3359	-68.457	-68.2617	-68.2129	-68.4082	-68.4082	-67.6758	-67.0898	-67.4805
0.02836	-69.2871	-68.457	-68.2129	-68.2129	-68.3594	-68.457	-67.6758	-67.041	-67.4805
0.0284	-69.2871	-68.5059	-68.1641	-68.2129	-68.3594	-68.4082	-67.627	-67.041	-67.4805
0.02844	-69.2383	-68.5547	-68.2129	-68.2617	-68.3594	-68.457	-67.5781	-67.041	-67.4805
0.02848	-69.2383	-68.5059	-68.1641	-68.2617	-68.4082	-68.5547	-67.5293	-67.0898	-67.4805
0.02852	-69.2871	-68.457	-68.1152	-68.2129	-68.4082	-68.5059	-67.5781	-67.041	-67.4316
0.02856	-69.1895	-68.4082	-68.2129	-68.2129	-68.457	-68.5547	-67.627	-67.041	-67.5293
0.0286	-69.1895	-68.4082	-68.1641	-68.2617	-68.3594	-68.5059	-67.6758	-67.041	-67.4805
0.02864	-69.1895	-68.457	-68.2129	-68.2617	-68.3594	-68.4082	-67.627	-66.9922	-67.5293
0.02868	-69.2383	-68.5059	-68.1641	-68.3105	-68.3594	-68.457	-67.627	-66.9922	-67.4316
0.02872	-69.2383	-68.4082	-68.1152	-68.2617	-68.3105	-68.457	-67.5781	-66.9922	-67.4316
0.02876	-69.2383	-68.3594	-68.1152	-68.1641	-68.4082	-68.5059	-67.5781	-66.9434	-67.3828
0.0288	-69.2383	-68.457	-68.1641	-68.2129	-68.4082	-68.457	-67.5781	-67.041	-67.3828
0.02884	-69.1895	-68.5059	-68.1641	-68.2129	-68.4082	-68.4082	-67.5781	-66.9434	-67.4316
0.02888	-69.2383	-68.5059	-68.1641	-68.2129	-68.3594	-68.457	-67.5781	-66.9922	-67.4316
0.02892	-69.2383	-68.457	-68.2129	-68.2129	-68.3594	-68.457	-67.5293	-66.9922	-67.4316
0.02896	-69.3359	-68.5059	-68.2129	-68.2129	-68.3594	-68.4082	-67.627	-67.041	-67.4805
0.029	-69.2383	-68.5059	-68.1641	-68.2129	-68.4082	-68.5059	-67.627	-67.041	-67.4805
0.02904	-69.2871	-68.5547	-68.1152	-68.2129	-68.4082	-68.5059	-67.5781	-66.9922	-67.5293
0.02908	-69.2871	-68.5059	-68.1152	-68.2129	-68.457	-68.457	-67.5781	-66.9922	-67.5293
0.02912	-69.2871	-68.457	-68.1641	-68.2129	-68.4082	-68.5059	-67.627	-67.041	-67.5293
0.02916	-69.2383	-68.4082	-68.1641	-68.2129	-68.4082	-68.5059	-67.627	-67.041	-67.5293
0.0292	-69.2383	-68.4082	-68.1641	-68.2129	-68.4082	-68.5547	-67.5781	-66.9922	-67.5293
0.02924	-69.2383	-68.4082	-68.1152	-68.2129	-68.4082	-68.5059	-67.5781	-66.9922	-67.4805
0.02928	-69.2383	-68.4082	-68.1152	-68.1641	-68.4082	-68.457	-67.5781	-66.9922	-67.5293
0.02932	-69.2383	-68.457	-68.1641	-68.2129	-68.5059	-68.5059	-67.5293	-66.9922	-67.627
0.02936	-69.2383	-68.5547	-68.1152	-68.2129	-68.5547	-68.457	-67.627	-67.041	-67.627
0.0294	-69.2871	-68.5059	-68.1152	-68.2617	-68.5547	-68.5059	-67.5293	-66.9434	-67.627
0.02944	-69.2383	-68.457	-68.0664	-68.2129	-68.5547	-68.457	-67.5781	-66.9434	-67.627
0.02948	-69.2383	-68.5547	-68.0664	-68.2617	-68.5059	-68.4082	-67.5781	-66.9922	-67.5781
0.02952	-69.1895	-68.5547	-68.0664	-68.2129	-68.5059	-68.457	-67.5781	-66.9434	-67.6758
0.02956	-69.2383	-68.5059	-67.9688	-68.3105	-68.5547	-68.5059	-67.5781	-66.9434	-67.6758
0.0296	-69.2871	-68.5547	-68.0664	-68.2129	-68.5547	-68.4082	-67.5293	-66.9434	-67.627
0.02964	-69.2383	-68.5547	-68.0664	-68.2129	-68.5059	-68.457	-67.627	-66.9434	-67.627
0.02968	-69.2871	-68.5059	-68.0176	-68.2617	-68.5059	-68.457	-67.5293	-66.9434	-67.5781
0.02972	-69.1895	-68.5059	-68.0664	-68.2129	-68.5059	-68.457	-67.5781	-66.9434	-67.627
0.02976	-69.2871	-68.5059	-68.0664	-68.1152	-68.5059	-68.457	-67.6758	-66.9434	-67.5781
0.0298	-69.3848	-68.5547	-68.0176	-68.0664	-68.5547	-68.5059	-67.627	-66.8945	-67.6758
0.02984	-69.2871	-68.5547	-68.0664	-68.0664	-68.5059	-68.457	-67.5781	-66.8945	-67.5781
0.02988	-69.3359	-68.6035	-68.0664	-68.1152	-68.5547	-68.5059	-67.5781	-66.8945	-67.5781
0.02992	-69.3359	-68.6035	-68.0176	-68.1152	-68.5059	-68.5059	-67.5293	-66.8945	-67.5781
0.02996	-69.2871	-68.5547	-68.0664	-68.1152	-68.5059	-68.457	-67.5781	-66.8457	-67.5781
0.03	-69.2871	-68.5547	-68.0176	-68.1641	-68.5547	-68.4082	-67.627	-66.7969	-67.627
0.03004	-69.2871	-68.5547	-68.0176	-68.1152	-68.5059	-68.3594	-67.5781	-66.8457	-67.627
0.03008	-69.2871	-68.5059	-68.0176	-68.1641	-68.5059	-68.4082	-67.5781	-66.8457	-67.627
0.03012	-69.2383	-68.5547	-67.9688	-68.1641	-68.5547	-68.4082	-67.627	-66.8457	-67.627
0.03016	-69.2871	-68.5059	-67.9688	-68.1641	-68.5547	-68.457	-67.627	-66.7969	-67.627
0.0302	-69.2871	-68.5547	-68.0176	-68.1641	-68.6035	-68.457	-67.6758	-66.8457	-67.5781
0.03024	-69.2383	-68.5547	-68.0176	-68.1641	-68.6035	-68.5059	-67.627	-66.8457	-67.5781
0.03028	-69.3359	-68.6035	-68.0176	-68.1641	-68.5547	-68.457	-67.5781	-66.8945	-67.5293
0.03032	-69.2871	-68.5547	-68.0176	-68.1641	-68.5547	-68.5059	-67.5293	-66.8945	-67.5293
0.03036	-69.2871	-68.6035	-67.9688	-68.0664	-68.5547	-68.5059	-67.5293	-66.8945	-67.5293
0.0304	-69.2871	-68.5059	-67.9688	-68.0664	-68.5059	-68.5059	-67.4805	-66.8457	-67.5781
0.03044	-69.2871	-68.5547	-67.9688	-68.0664	-68.5547	-68.5059	-67.4805	-66.8457	-67.5293
0.03048	-69.3359	-68.5059	-67.9688	-68.1641	-68.6035	-68.6035	-67.4805	-66.8457	-67.5781
0.03052	-69.2871	-68.6035	-67.9199	-68.1152	-68.6523	-68.5059	-67.5293	-66.8457	-67.5781
0.03056	-69.2871	-68.6523	-67.9199	-68.1641	-68.6523	-68.5059	-67.5293	-66.7969	-67.5781
0.0306	-69.2871	-68.6035	-67.9688	-68.1152	-68.7012	-68.5059	-67.5781	-66.8457	-67.627
0.03064	-69.2871	-68.6035	-67.9688	-68.1152	-68.75	-68.457	-67.5293	-66.9434	-67.5293
0.03068	-69.3359	-68.6035	-67.9688	-68.1641	-68.6035	-68.457	-67.5781	-66.8457	-67.5293
0.03072	-69.2871	-68.6035	-68.0176	-68.1152	-68.6523	-68.5059	-67.5293	-66.8457	-67.5781
0.03076	-69.2871	-68.6035	-67.9199	-68.1641	-68.7012	-68.5059	-67.5781	-66.8457	-67.5781
0.0308	-69.3848	-68.6035	-67.9688	-68.1152	-68.7012	-68.457	-67.5293	-66.8457	-67.5781
0.03084	-69.3359	-68.5547	-67.9688	-68.1641	-68.6523	-68.457	-67.5293	-66.8945	-67.5781
0.03088	-69.3359	-68.6035	-67.9199	-68.1641	-68.6523	-68.5059	-67.5293	-66.8945	-67.5781
0.03092	-69.2871	-68.6523	-67.9688	-68.1641	-68.7012	-68.457	-67.5781	-66.8945	-67.627
0.03096	-69.2871	-68.6523	-67.8711	-68.2129	-68.6523	-68.5547	-67.5293	-66.8945	-67.5781
0.031	-69.2871	-68.5547	-67.9688	-68.1152	-68.6035	-68.457	-67.4805	-66.8457	-67.5293
0.03104	-69.2383	-68.5547	-67.9688	-68.1152	-68.6523	-68.5059	-67.5781	-66.8945	-67.5293
0.03108	-69.3359	-68.6035	-67.9199	-68.1152	-68.6523	-68.5059	-67.5781	-66.8457	-67.5293
0.03112	-69.2871	-68.6035	-67.9199	-68.1152	-68.6035	-68.5059	-67.5781	-66.9434	-67.5781
0.03116	-69.2383	-68.6523	-67.9688	-68.0664	-68.6523	-68.457	-67.5293	-66.8945	-67.5781
0.0312	-69.2383	-68.6035	-68.0176	-68.1641	-68.7012	-68.6035	-67.5293	-66.8457	-67.5781
0.03124	-69.2383	-68.5547	-67.9688	-68.0664	-68.6523	-68.6035	-67.4805	-66.8457	-67.627
0.03128	-69.1895	-68.5547	-67.9688	-68.0664	-68.6523	-68.5547	-67.5293	-66.8945	-67.627
0.03132	-69.2871	-68.5547	-68.0176	-68.1152	-68.7012	-68.6035	-67.5293	-66.9434	-67.5781
0.03136	-69.2871	-68.5059	-68.0176	-68.1641	-68.5547	-68.5547	-67.5781	-66.9434	-67.627
0.0314	-69.2871	-68.5547	-67.9688	-68.1152	-68.6035	-68.5059	-67.5293	-66.9434	-67.5293
0.03144	-69.2871	-68.5547	-68.0176	-68.1641	-68.5547	-68.5059	-67.5293	-66.8945	-67.5781
0.03148	-69.2871	-68.5547	-67.9688	-68.1641	-68.6035	-68.5059	-67.5293	-66.9434	-67.5781
0.03152	-69.2383	-68.5547	-67.9688	-68.1641	-68.6523	-68.5547	-67.4805	-66.8945	-67.5293
0.03156	-69.2383	-68.5547	-67.9688	-68.1641	-68.6035	-68.6035	-67.4805	-66.8945	-67.5781
0.0316	-69.2383	-68.5547	-67.9199	-68.1641	-68.6035	-68.5547	-67.627	-66.8945	-67.5781
0.03164	-69.2871	-68.5547	-68.0176	-68.1641	-68.6035	-68.457	-67.627	-66.8457	-67.5781
0.03168	-69.2383	-68.5547	-68.0664	-68.1152	-68.6523	-68.5059	-67.627	-66.8457	-67.627
0.03172	-69.1406	-68.5059	-67.9688	-68.1641	-68.7012	-68.5059	-67.5781	-66.8457	-67.5781
0.03176	-69.1406	-68.5059	-67.9688	-68.1641	-68.6523	-68.5059	-67.5781	-66.8945	-67.5293
0.0318	-69.0918	-68.5547	-67.8711	-68.1641	-68.6035	-68.457	-67.5293	-66.8945	-67.5781
0.03184	-69.1895	-68.5547	-67.8711	-68.2129	-68.6035	-68.457	-67.4805	-66.9434	-67.5781
0.03188	-69.2871	-68.5059	-67.9688	-68.2129	-68.6035	-68.457	-67.4805	-66.9922	-67.5293
0.03192	-69.2383	-68.5059	-68.0176	-68.1641	-68.6035	-68.5059	-67.5293	-66.9434	-67.5293
0.03196	-69.2383	-68.5059	-67.9688	-68.1641	-68.6523	-68.457	-67.4805	-66.8945	-67.5293
0.032	-69.1895	-68.5059	-68.0176	-68.2129	-68.6035	-68.457	-67.4805	-66.8945	-67.5781
0.03204	-69.1895	-68.5547	-67.9688	-68.1641	-68.6523	-68.457	-67.5293	-66.8945	-67.5781
0.03208	-69.2383	-68.5547	-67.9688	-68.1641	-68.7012	-68.4082	-67.4805	-66.9434	-67.5781
0.03212	-69.1895	-68.5059	-67.9688	-68.2129	-68.6523	-68.4082	-67.5293	-66.9922	-67.5781
0.03216	-69.1895	-68.5547	-67.9199	-68.1641	-68.6523	-68.3594	-67.5293	-66.9434	-67.5781
0.0322	-69.1895	-68.5059	-68.0176	-68.2129	-68.6523	-68.4082	-67.4805	-66.9434	-67.5781
0.03224	-69.2871	-68.5059	-68.1152	-68.2129	-68.75	-68.4082	-67.5293	-66.9922	-67.5781
0.03228	-69.2871	-68.5547	-68.1152	-68.2129	-68.6523	-68.4082	-67.5293	-66.9434	-67.5293
0.03232	-69.2871	-68.5059	-68.0664	-68.2617	-68.7012	-68.457	-67.5293	-66.8457	-67.5293
0.03236	-69.2383	-68.6035	-68.0176	-68.2129	-68.75	-68.457	-67.5293	-66.8945	-67.5781
0.0324	-69.1895	-68.5547	-68.0664	-68.2129	-68.7012	-68.5059	-67.5293	-66.7969	-67.5781
0.03244	-69.2383	-68.5059	-68.0176	-68.1641	-68.7012	-68.6035	-67.5781	-66.7969	-67.627
0.03248	-69.3359	-68.5059	-68.0176	-68.1641	-68.75	-68.5547	-67.5293	-66.8945	-67.627
0.03252	-69.3359	-68.6035	-68.1152	-68.1641	-68.75	-68.6035	-67.4805	-66.8945	-67.5293
0.03256	-69.3359	-68.5059	-68.0664	-68.1641	-68.75	-68.6035	-67.5293	-66.8457	-67.5293
0.0326	-69.2871	-68.457	-68.0176	-68.1641	-68.75	-68.5547	-67.5293	-66.8457	-67.5293
0.03264	-69.4336	-68.5059	-68.0176	-68.2129	-68.75	-68.6035	-67.5293	-66.7969	-67.5293
0.03268	-69.3848	-68.5059	-68.0664	-68.2617	-68.75	-68.5547	-67.5293	-66.8945	-67.5293
0.03272	-69.3848	-68.457	-68.1152	-68.2617	-68.75	-68.457	-67.5293	-66.8945	-67.5781
0.03276	-69.2871	-68.5059	-68.1152	-68.2617	-68.75	-68.5059	-67.4805	-66.7969	-67.5781
0.0328	-69.2383	-68.5059	-68.1152	-68.2617	-68.8477	-68.5059	-67.5293	-66.8457	-67.5781
0.03284	-69.2383	-68.5059	-68.1152	-68.2617	-68.75	-68.5059	-67.5781	-66.8945	-67.5781
0.03288	-69.2383	-68.5059	-68.0664	-68.1641	-68.7012	-68.6035	-67.5293	-66.8945	-67.5293
0.03292	-69.2383	-68.5059	-68.0176	-68.2617	-68.75	-68.6035	-67.5781	-66.8945	-67.5293
0.03296	-69.2871	-68.457	-68.0664	-68.2617	-68.75	-68.5059	-67.5781	-66.8457	-67.5781
0.033	-69.2383	-68.457	-68.0664	-68.2129	-68.75	-68.5059	-67.5781	-66.8945	-67.5781
0.03304	-69.2383	-68.457	-68.0176	-68.2129	-68.75	-68.457	-67.5293	-66.8945	-67.5781
0.03308	-69.1895	-68.4082	-68.1152	-68.2617	-68.75	-68.5059	-67.627	-66.8457	-67.627
0.03312	-69.1895	-68.457	-68.1152	-68.3105	-68.75	-68.5547	-67.5293	-66.8457	-67.5781
0.03316	-69.1895	-68.5547	-68.0664	-68.2617	-68.7988	-68.5059	-67.5781	-66.8945	-67.5781
0.0332	-69.1895	-68.457	-68.0664	-68.2617	-68.7012	-68.457	-67.627	-66.9434	-67.5781
0.03324	-69.2383	-68.5059	-68.1152	-68.2617	-68.75	-68.457	-67.5293	-66.9434	-67.627
0.03328	-69.2383	-68.5547	-68.1152	-68.2617	-68.7012	-68.457	-67.5293	-66.8945	-67.627
0.03332	-69.2383	-68.5059	-68.1152	-68.2617	-68.75	-68.457	-67.5781	-66.9922	-67.6758
0.03336	-69.1895	-68.6523	-68.1152	-68.3105	-68.7988	-68.5059	-67.5293	-66.9434	-67.6758
0.0334	-69.2383	-68.6035	-68.1152	-68.2617	-68.7988	-68.5059	-67.5781	-66.8945	-67.6758
0.03344	-69.2383	-68.5547	-68.1641	-68.2617	-68.75	-68.5059	-67.627	-66.8457	-67.5293
0.03348	-69.2383	-68.5547	-68.1152	-68.2617	-68.75	-68.457	-67.5781	-66.7969	-67.6758
0.03352	-69.2383	-68.6035	-68.1152	-68.2129	-68.75	-68.457	-67.5293	-66.8457	-67.627
0.03356	-69.2383	-68.5547	-68.1641	-68.2129	-68.7012	-68.457	-67.5293	-66.7969	-67.627
0.0336	-69.2383	-68.6035	-68.1641	-68.2617	-68.7012	-68.5059	-67.5293	-66.7969	-67.627
0.03364	-69.2383	-68.5547	-68.1641	-68.2617	-68.7012	-68.5547	-67.5781	-66.7969	-67.5781
0.03368	-69.1895	-68.457	-68.1641	-68.2129	-68.7012	-68.5059	-67.5781	-66.7969	-67.5781
0.03372	-69.2383	-68.457	-68.2129	-68.1641	-68.75	-68.5547	-67.627	-66.8945	-67.627
0.03376	-69.2871	-68.5547	-68.2129	-68.2129	-68.7988	-68.5059	-67.5781	-66.8945	-67.5781
0.0338	-69.1895	-68.457	-68.2129	-68.2617	-68.7012	-68.5547	-67.5781	-66.7969	-67.5781
0.03384	-69.2383	-68.5547	-68.2129	-68.2129	-68.75	-68.5547	-67.5781	-66.8945	-67.5781
0.03388	-69.2383	-68.5547	-68.2129	-68.2617	-68.75	-68.6035	-67.5781	-66.8457	-67.5781
0.03392	-69.2383	-68.5059	-68.2617	-68.2617	-68.75	-68.5547	-67.5781	-66.8457	-67.5781
0.03396	-69.2383	-68.5547	-68.2129	-68.3105	-68.75	-68.5547	-67.5781	-66.7969	-67.627
0.034	-69.2383	-68.6035	-68.2129	-68.3105	-68.75	-68.5059	-67.5293	-66.8457	-67.627
0.03404	-69.2871	-68.6035	-68.2129	-68.2617	-68.75	-68.5547	-67.5293	-66.8457	-67.5781
0.03408	-69.2871	-68.6035	-68.2129	-68.2129	-68.7988	-68.6523	-67.5781	-66.8945	-67.5781
0.03412	-69.2383	-68.6035	-68.2129	-68.2129	-68.7988	-68.6035	-67.5293	-66.8945	-67.5293
0.03416	-69.2383	-68.5547	-68.2617	-68.2617	-68.7988	-68.6035	-67.627	-66.9434	-67.5781
0.0342	-69.2383	-68.5547	-68.2129	-68.2129	-68.7988	-68.6523	-67.627	-66.8457	-67.5781
0.03424	-69.2871	-68.5547	-68.2617	-68.2129	-68.7988	-68.5547	-67.627	-66.748	-67.5781
0.03428	-69.2871	-68.5059	-68.2129	-68.1641	-68.75	-68.5547	-67.5781	-66.7969	-67.627
0.03432	-69.2871	-68.5547	-68.3105	-68.1641	-68.7988	-68.5059	-67.627	-66.8457	-67.5781
0.03436	-69.2871	-68.5547	-68.3594	-68.1641	-68.7988	-68.5547	-67.627	-66.7969	-67.627
0.0344	-69.2383	-68.457	-68.3105	-68.2129	-68.8477	-68.5547	-67.5293	-66.748	-67.5781
0.03444	-69.1895	-68.5059	-68.2129	-68.1641	-68.8477	-68.6035	-67.5781	-66.748	-67.5293
0.03448	-69.2871	-68.5059	-68.2617	-68.1641	-68.8477	-68.5547	-67.5781	-66.7969	-67.5781
0.03452	-69.2383	-68.5547	-68.2617	-68.1641	-68.7988	-68.5059	-67.5781	-66.7969	-67.627
0.03456	-69.2383	-68.5547	-68.2617	-68.2129	-68.7988	-68.5059	-67.5781	-66.748	-67.5781
0.0346	-69.2871	-68.5547	-68.3105	-68.2129	-68.75	-68.6035	-67.5781	-66.7969	-67.5781
0.03464	-69.1895	-68.5059	-68.3594	-68.2129	-68.7988	-68.5547	-67.5781	-66.7969	-67.5293
0.03468	-69.2383	-68.5547	-68.3594	-68.1641	-68.7012	-68.5547	-67.5781	-66.7969	-67.4805
0.03472	-69.2871	-68.5059	-68.2617	-68.1152	-68.7988	-68.6035	-67.5293	-66.8457	-67.5781
0.03476	-69.2383	-68.5059	-68.3105	-68.1152	-68.7988	-68.6523	-67.5781	-66.7969	-67.627
0.0348	-69.2383	-68.5059	-68.3594	-68.1152	-68.75	-68.6035	-67.5293	-66.7969	-67.5781
0.03484	-69.2383	-68.5547	-68.3594	-68.1641	-68.75	-68.5547	-67.627	-66.8457	-67.5781
0.03488	-69.2871	-68.457	-68.3594	-68.1641	-68.7988	-68.5547	-67.627	-66.7969	-67.5293
0.03492	-69.2383	-68.457	-68.4082	-68.1641	-68.7012	-68.5059	-67.5781	-66.7969	-67.5781
0.03496	-69.1895	-68.5059	-68.3594	-68.1152	-68.7988	-68.5547	-67.5781	-66.7969	-67.5293
0.035	-69.1895	-68.5059	-68.3594	-68.1152	-68.7988	-68.6035	-67.5781	-66.748	-67.4805
0.03504	-69.1406	-68.5059	-68.4082	-68.1641	-68.75	-68.5547	-67.5293	-66.748	-67.5293
0.03508	-69.1895	-68.5547	-68.3105	-68.1641	-68.7988	-68.5547	-67.5781	-66.7969	-67.5293
0.03512	-69.1895	-68.5547	-68.3105	-68.1641	-68.75	-68.6035	-67.5781	-66.6992	-67.5781
0.03516	-69.1895	-68.5059	-68.3105	-68.1152	-68.6523	-68.5547	-67.5293	-66.748	-67.5781
0.0352	-69.2383	-68.5547	-68.3594	-68.2129	-68.75	-68.5547	-67.4805	-66.7969	-67.5293
0.03524	-69.1895	-68.5547	-68.4082	-68.2129	-68.7988	-68.7012	-67.5781	-66.7969	-67.627
0.03528	-69.1406	-68.5547	-68.4082	-68.1641	-68.75	-68.7012	-67.5781	-66.8457	-67.5781
0.03532	-69.0918	-68.6035	-68.4082	-68.2617	-68.7988	-68.6523	-67.5293	-66.8457	-67.5781
0.03536	-69.0918	-68.5547	-68.4082	-68.2129	-68.8477	-68.6035	-67.5781	-66.8457	-67.5781
0.0354	-69.0918	-68.6035	-68.4082	-68.2617	-68.8965	-68.6035	-67.6758	-66.8945	-67.5781
0.03544	-69.0918	-68.6035	-68.457	-68.2129	-68.8477	-68.6035	-67.5781	-66.8457	-67.627
0.03548	-69.1406	-68.5547	-68.4082	-68.2129	-68.7988	-68.6035	-67.5293	-66.7969	-67.627
0.03552	-69.1406	-68.5547	-68.3594	-68.1152	-68.7988	-68.6035	-67.5293	-66.7969	-67.627
0.03556	-69.1406	-68.6523	-68.4082	-68.1152	-68.75	-68.6035	-67.4805	-66.7969	-67.5293
0.0356	-69.1406	-68.5547	-68.3594	-68.1152	-68.8477	-68.6035	-67.4805	-66.7969	-67.627
0.03564	-69.1406	-68.5547	-68.3105	-68.1641	-68.8477	-68.6035	-67.5781	-66.748	-67.6758
0.03568	-69.1406	-68.5547	-68.3105	-68.1641	-68.7988	-68.6523	-67.5293	-66.6992	-67.6758
0.03572	-69.1406	-68.6035	-68.3594	-68.1641	-68.8965	-68.6035	-67.5293	-66.6992	-67.627
0.03576	-69.1406	-68.6523	-68.3105	-68.1641	-68.8477	-68.6523	-67.5293	-66.6504	-67.627
0.0358	-69.0918	-68.7012	-68.3105	-68.2129	-68.8477	-68.6523	-67.5781	-66.748	-67.627
0.03584	-69.0918	-68.6523	-68.3105	-68.1641	-68.7988	-68.5547	-67.4316	-66.6992	-67.5781
0.03588	-69.0918	-68.6035	-68.3594	-68.2129	-68.8477	-68.6523	-67.4316	-66.748	-67.627
0.03592	-69.043	-68.6035	-68.3594	-68.2129	-68.8477	-68.6523	-67.4316	-66.748	-67.5781
0.03596	-69.043	-68.5547	-68.4082	-68.2129	-68.8965	-68.6523	-67.4316	-66.748	-67.5781
0.036	-69.043	-68.5547	-68.4082	-68.2129	-68.8477	-68.7012	-67.4316	-66.6992	-67.5781
0.03604	-69.0918	-68.6035	-68.3594	-68.2129	-68.7988	-68.6523	-67.4805	-66.748	-67.627
0.03608	-69.043	-68.6035	-68.4082	-68.1641	-68.7988	-68.6035	-67.4805	-66.748	-67.5781
0.03612	-69.043	-68.5547	-68.4082	-68.2129	-68.8477	-68.6523	-67.4805	-66.7969	-67.5293
0.03616	-68.9941	-68.6035	-68.4082	-68.2129	-68.75	-68.6035	-67.4316	-66.748	-67.5293
0.0362	-69.0918	-68.6035	-68.457	-68.2129	-68.8477	-68.5547	-67.4316	-66.8457	-67.5781
0.03624	-69.0918	-68.6035	-68.5059	-68.2129	-68.8477	-68.7012	-67.4805	-66.7969	-67.627
0.03628	-69.1406	-68.7012	-68.457	-68.1641	-68.8965	-68.6523	-67.5293	-66.6992	-67.6758
0.03632	-69.043	-68.6523	-68.5059	-68.2129	-68.7988	-68.7012	-67.5293	-66.7969	-67.6758
0.03636	-69.0918	-68.6035	-68.5059	-68.2129	-68.8477	-68.75	-67.5293	-66.7969	-67.6758
0.0364	-69.0918	-68.6035	-68.5059	-68.1641	-68.7988	-68.7012	-67.4316	-66.6992	-67.6758
0.03644	-69.043	-68.6035	-68.5059	-68.2129	-68.7988	-68.6523	-67.4805	-66.748	-67.6758
0.03648	-69.0918	-68.6035	-68.5059	-68.2129	-68.8477	-68.6035	-67.4805	-66.7969	-67.627
0.03652	-69.043	-68.6035	-68.457	-68.2129	-68.7988	-68.6035	-67.4805	-66.748	-67.5781
0.03656	-68.9941	-68.6035	-68.5059	-68.2129	-68.8965	-68.6523	-67.4805	-66.748	-67.627
0.0366	-69.1406	-68.7012	-68.5547	-68.1152	-68.8965	-68.6523	-67.4805	-66.7969	-67.627
0.03664	-69.0918	-68.7012	-68.5547	-68.1152	-68.8477	-68.6035	-67.5293	-66.7969	-67.5781
0.03668	-69.1406	-68.7012	-68.5059	-68.1641	-68.8965	-68.6523	-67.5293	-66.8457	-67.627
0.03672	-69.1406	-68.6523	-68.5059	-68.1641	-68.8477	-68.5547	-67.4805	-66.8457	-67.6758
0.03676	-69.0918	-68.7012	-68.5059	-68.2617	-68.8477	-68.6523	-67.4316	-66.7969	-67.7246
0.0368	-69.1406	-68.6523	-68.5059	-68.2617	-68.7988	-68.7012	-67.4805	-66.7969	-67.6758
0.03684	-69.1406	-68.6523	-68.5547	-68.2129	-68.7988	-68.7012	-67.4316	-66.7969	-67.6758
0.03688	-69.043	-68.6035	-68.457	-68.1641	-68.7988	-68.75	-67.4805	-66.7969	-67.6758
0.03692	-69.043	-68.6035	-68.457	-68.1641	-68.7988	-68.75	-67.4805	-66.7969	-67.627
0.03696	-69.043	-68.6035	-68.5059	-68.1641	-68.7988	-68.75	-67.4805	-66.8457	-67.6758
0.037	-69.0918	-68.6523	-68.5059	-68.1641	-68.75	-68.75	-67.5293	-66.7969	-67.7246
0.03704	-69.0918	-68.6523	-68.5059	-68.2129	-68.7988	-68.75	-67.5293	-66.7969	-67.6758
0.03708	-69.1406	-68.6523	-68.5059	-68.1641	-68.7988	-68.7012	-67.5781	-66.748	-67.7246
0.03712	-69.0918	-68.7012	-68.5059	-68.2129	-68.8477	-68.7988	-67.5781	-66.7969	-67.7246
0.03716	-69.043	-68.7012	-68.5547	-68.1641	-68.8477	-68.75	-67.5293	-66.7969	-67.6758
0.0372	-69.0918	-68.6523	-68.5059	-68.1641	-68.7988	-68.75	-67.5781	-66.7969	-67.7246
0.03724	-69.0918	-68.6035	-68.5059	-68.0664	-68.8477	-68.7012	-67.5293	-66.7969	-67.7246
0.03728	-69.1406	-68.6035	-68.5547	-68.1152	-68.8477	-68.7012	-67.5781	-66.748	-67.6758
0.03732	-69.0918	-68.6035	-68.457	-68.1152	-68.8965	-68.7012	-67.4805	-66.748	-67.7246
0.03736	-69.043	-68.6523	-68.5059	-68.0664	-68.8965	-68.75	-67.4805	-66.7969	-67.7246
0.0374	-69.1406	-68.6523	-68.5547	-68.0664	-68.8477	-68.75	-67.4805	-66.8457	-67.6758
0.03744	-69.0918	-68.7012	-68.5059	-68.1152	-68.8477	-68.7012	-67.4316	-66.8457	-67.6758
0.03748	-69.0918	-68.7012	-68.5059	-68.0664	-68.7988	-68.7012	-67.4805	-66.8457	-67.7246
0.03752	-69.043	-68.6523	-68.5547	-68.1641	-68.8477	-68.6523	-67.5293	-66.8457	-67.6758
0.03756	-69.043	-68.6523	-68.5059	-68.1641	-68.8965	-68.7012	-67.5293	-66.8457	-67.7734
0.0376	-69.0918	-68.7012	-68.5059	-68.2129	-68.8477	-68.7012	-67.5781	-66.8457	-67.7246
0.03764	-69.0918	-68.6523	-68.5547	-68.1641	-68.7988	-68.7012	-67.5293	-66.8945	-67.7246
0.03768	-69.0918	-68.7012	-68.5059	-68.1152	-68.7988	-68.7012	-67.5293	-66.8945	-67.7246
0.03772	-69.0918	-68.75	-68.5547	-68.1152	-68.75	-68.75	-67.5781	-66.8945	-67.6758
0.03776	-69.0918	-68.7012	-68.5059	-68.1152	-68.75	-68.75	-67.5293	-66.8945	-67.627
0.0378	-69.043	-68.6523	-68.5059	-68.1152	-68.7988	-68.75	-67.4805	-66.8945	-67.7246
0.03784	-68.9941	-68.6523	-68.6035	-68.0664	-68.8477	-68.75	-67.5293	-66.8945	-67.6758
0.03788	-69.043	-68.6523	-68.5547	-68.1152	-68.7988	-68.75	-67.5781	-66.8945	-67.7734
0.03792	-69.043	-68.6523	-68.5547	-68.1152	-68.7988	-68.75	-67.5293	-66.8945	-67.7734
0.03796	-68.9941	-68.6523	-68.5547	-68.1152	-68.7988	-68.75	-67.4805	-66.8945	-67.7246
0.038	-68.9941	-68.6523	-68.5059	-68.1152	-68.7012	-68.75	-67.4805	-66.8945	-67.7246
0.03804	-68.9941	-68.6035	-68.5547	-68.1152	-68.6523	-68.75	-67.5293	-66.8457	-67.7246
0.03808	-69.043	-68.7012	-68.5547	-68.0664	-68.75	-68.75	-67.627	-66.8945	-67.6758
0.03812	-69.043	-68.7012	-68.5059	-68.1152	-68.7012	-68.75	-67.5781	-66.9434	-67.6758
0.03816	-69.043	-68.7012	-68.5059	-68.1152	-68.7012	-68.7012	-67.627	-66.8945	-67.6758
0.0382	-69.043	-68.7012	-68.5059	-68.1152	-68.75	-68.75	-67.5781	-66.8945	-67.6758
0.03824	-69.043	-68.7012	-68.5059	-68.0664	-68.7012	-68.75	-67.5293	-66.8945	-67.7246
0.03828	-69.043	-68.6523	-68.5547	-68.0664	-68.75	-68.75	-67.5781	-66.7969	-67.7246
0.03832	-69.043	-68.6523	-68.457	-68.1152	-68.75	-68.7988	-67.5781	-66.7969	-67.7734
0.03836	-69.043	-68.7012	-68.5059	-68.1152	-68.7012	-68.75	-67.5781	-66.8457	-67.7734
0.0384	-69.043	-68.6523	-68.4082	-68.1152	-68.7012	-68.75	-67.5293	-66.8457	-67.8223
0.03844	-69.043	-68.6523	-68.457	-68.1641	-68.7012	-68.7012	-67.5781	-66.8457	-67.7734
0.03848	-68.9941	-68.7012	-68.5547	-68.1641	-68.6523	-68.7012	-67.5781	-66.9434	-67.7734
0.03852	-68.9941	-68.6035	-68.5547	-68.1641	-68.7012	-68.7012	-67.5781	-66.8945	-67.7734
0.03856	-69.043	-68.6035	-68.457	-68.2129	-68.7012	-68.6035	-67.5781	-66.9434	-67.7246
0.0386	-69.043	-68.6035	-68.457	-68.1152	-68.7012	-68.7012	-67.5293	-66.9434	-67.7246
0.03864	-68.9453	-68.6523	-68.457	-68.0176	-68.6523	-68.6523	-67.5293	-66.9434	-67.6758
0.03868	-68.8965	-68.6523	-68.457	-68.0664	-68.6523	-68.7012	-67.627	-66.9434	-67.6758
0.03872	-68.8477	-68.6035	-68.5059	-68.0664	-68.6523	-68.6523	-67.5781	-66.8945	-67.6758
0.03876	-68.7988	-68.7012	-68.457	-68.0664	-68.6035	-68.75	-67.5781	-66.8457	-67.7246
0.0388	-68.7988	-68.6523	-68.5059	-68.0664	-68.6035	-68.75	-67.5781	-66.8457	-67.6758
0.03884	-68.7988	-68.7012	-68.5547	-68.0664	-68.6523	-68.7012	-67.5293	-66.9434	-67.6758
0.03888	-68.8477	-68.6523	-68.5547	-68.0664	-68.6523	-68.75	-67.5781	-66.8945	-67.6758
0.03892	-68.7012	-68.6523	-68.5547	-68.0664	-68.6035	-68.75	-67.5293	-66.8945	-67.6758
0.03896	-68.7988	-68.6035	-68.5547	-68.0176	-68.6523	-68.75	-67.5781	-66.9434	-67.627
0.039	-68.8477	-68.6523	-68.5547	-68.0664	-68.6523	-68.8477	-67.5293	-66.9434	-67.6758
0.03904	-68.75	-68.6035	-68.5059	-68.0664	-68.6035	-68.7988	-67.5781	-66.9922	-67.6758
0.03908	-68.7988	-68.6035	-68.5059	-68.1152	-68.6035	-68.7988	-67.5293	-66.9434	-67.627
0.03912	-68.7988	-68.6523	-68.5059	-68.0664	-68.6035	-68.7988	-67.5293	-66.9922	-67.6758
0.03916	-68.7012	-68.6523	-68.457	-68.1152	-68.6035	-68.7988	-67.5293	-67.041	-67.6758
0.0392	-68.75	-68.6523	-68.5547	-68.0664	-68.6035	-68.7988	-67.5293	-66.9922	-67.6758
0.03924	-68.7012	-68.5547	-68.5547	-68.0664	-68.6035	-68.7988	-67.4805	-66.8945	-67.6758
0.03928	-68.75	-68.6035	-68.5059	-68.1152	-68.5547	-68.7988	-67.5293	-66.8945	-67.627
0.03932	-68.75	-68.7012	-68.5059	-68.1641	-68.5059	-68.75	-67.4805	-66.8457	-67.5781
0.03936	-68.75	-68.6035	-68.5059	-68.1152	-68.5059	-68.7988	-67.5293	-66.8945	-67.627
0.0394	-68.7988	-68.6523	-68.457	-68.1641	-68.6035	-68.8477	-67.5293	-66.9434	-67.5781
0.03944	-68.7988	-68.7012	-68.457	-68.0664	-68.5059	-68.8477	-67.5293	-66.9434	-67.5781
0.03948	-68.7988	-68.6523	-68.5059	-68.1152	-68.5547	-68.8477	-67.4805	-66.8945	-67.5781
0.03952	-68.8965	-68.7012	-68.457	-68.1152	-68.5547	-68.7988	-67.5293	-66.8945	-67.5781
0.03956	-68.7988	-68.6523	-68.5059	-68.1641	-68.6035	-68.7988	-67.5293	-66.9434	-67.6758
0.0396	-68.8477	-68.6523	-68.5059	-68.0664	-68.6035	-68.75	-67.4805	-66.9434	-67.6758
0.03964	-68.8965	-68.6523	-68.5547	-68.0664	-68.6035	-68.7988	-67.5781	-66.8457	-67.6758
0.03968	-68.8477	-68.6523	-68.6035	-68.0664	-68.5547	-68.8477	-67.4805	-66.8945	-67.7246
0.03972	-68.7988	-68.7012	-68.6035	-68.1152	-68.5547	-68.8477	-67.4805	-66.8945	-67.627
0.03976	-68.8477	-68.6523	-68.5059	-68.0176	-68.5059	-68.8477	-67.4805	-66.8945	-67.627
0.0398	-68.7988	-68.7012	-68.5059	-68.1152	-68.5547	-68.8477	-67.4316	-66.9434	-67.627
0.03984	-68.7988	-68.6523	-68.5059	-68.1152	-68.5547	-68.7988	-67.4316	-66.8945	-67.627
0.03988	-68.7988	-68.6523	-68.5059	-68.0176	-68.6035	-68.7988	-67.5293	-66.9434	-67.5781
0.03992	-68.8477	-68.7012	-68.457	-68.0664	-68.6035	-68.75	-67.5293	-66.9922	-67.5781
0.03996	-68.8965	-68.7012	-68.5059	-68.0664	-68.5547	-68.75	-67.5293	-66.9434	-67.5781
0.04	-68.7988	-68.6523	-68.5547	-68.1152	-68.5059	-68.7988	-67.5293	-66.9434	-67.627
0.04004	-68.8965	-68.6523	-68.6035	-68.0664	-68.5547	-68.7012	-67.5293	-66.8945	-67.6758
0.04008	-68.8477	-68.6523	-68.5547	-68.0664	-68.5059	-68.75	-67.5293	-66.8945	-67.7246
0.04012	-68.7988	-68.7012	-68.5547	-67.9688	-68.6035	-68.75	-67.5293	-66.9434	-67.6758
0.04016	-68.75	-68.6523	-68.5059	-68.0176	-68.5547	-68.75	-67.4805	-66.9434	-67.6758
0.0402	-68.7988	-68.6035	-68.5059	-68.0176	-68.5547	-68.75	-67.4805	-66.8457	-67.7246
0.04024	-68.7988	-68.6035	-68.457	-68.0176	-68.5059	-68.7012	-67.4805	-66.8945	-67.6758
0.04028	-68.7988	-68.6523	-68.5059	-68.0664	-68.5547	-68.7012	-67.4316	-66.8945	-67.6758
0.04032	-68.75	-68.6523	-68.5059	-68.0664	-68.5059	-68.6523	-67.4805	-66.8457	-67.627
0.04036	-68.75	-68.6523	-68.5059	-67.9688	-68.5547	-68.7012	-67.4805	-66.8457	-67.627
0.0404	-68.75	-68.6523	-68.457	-67.9688	-68.5547	-68.6523	-67.5293	-66.8457	-67.627
0.04044	-68.75	-68.7012	-68.457	-67.9688	-68.5059	-68.7012	-67.5293	-66.7969	-67.5781
0.04048	-68.7012	-68.6523	-68.5059	-68.0176	-68.6035	-68.75	-67.5781	-66.7969	-67.5781
0.04052	-68.7988	-68.6523	-68.457	-67.9688	-68.5547	-68.7012	-67.5293	-66.7969	-67.5293
0.04056	-68.7988	-68.7012	-68.5059	-67.9688	-68.5547	-68.75	-67.4805	-66.7969	-67.5781
0.0406	-68.8477	-68.7012	-68.5059	-67.9688	-68.5059	-68.7012	-67.4805	-66.748	-67.627
0.04064	-68.8965	-68.6523	-68.457	-67.9199	-68.5547	-68.75	-67.4805	-66.7969	-67.6758
0.04068	-68.9453	-68.6035	-68.5059	-67.9688	-68.5547	-68.75	-67.4316	-66.7969	-67.6758
0.04072	-68.8965	-68.6035	-68.5059	-67.9688	-68.6035	-68.7988	-67.4805	-66.7969	-67.6758
0.04076	-68.8965	-68.6523	-68.5059	-68.0176	-68.5547	-68.8477	-67.5293	-66.7969	-67.627
0.0408	-68.8965	-68.6523	-68.5059	-67.9688	-68.5059	-68.7988	-67.4805	-66.7969	-67.627
0.04084	-68.8965	-68.6523	-68.457	-67.9688	-68.457	-68.8965	-67.4316	-66.7969	-67.6758
0.04088	-68.8477	-68.6523	-68.4082	-68.0176	-68.5547	-68.8477	-67.4316	-66.8945	-67.6758
0.04092	-68.8477	-68.7012	-68.4082	-68.0664	-68.5059	-68.7988	-67.3828	-66.7969	-67.627
0.04096	-68.8477	-68.7012	-68.5059	-68.1152	-68.5059	-68.8477	-67.3828	-66.7969	-67.6758
0.041	-68.7988	-68.6523	-68.457	-68.0664	-68.5059	-68.7988	-67.4316	-66.8457	-67.7246
0.04104	-68.8477	-68.6523	-68.457	-68.0664	-68.457	-68.7988	-67.4805	-66.8457	-67.7246
0.04108	-68.8965	-68.6523	-68.5059	-68.0664	-68.5547	-68.7988	-67.4316	-66.8457	-67.7734
0.04112	-68.8477	-68.75	-68.5547	-68.1152	-68.6035	-68.7988	-67.4805	-66.8457	-67.7246
0.04116	-68.8477	-68.6523	-68.5059	-68.0176	-68.5059	-68.7988	-67.4805	-66.7969	-67.7246
0.0412	-68.8477	-68.6523	-68.5059	-68.0176	-68.5547	-68.8965	-67.4805	-66.8457	-67.6758
0.04124	-68.8965	-68.6523	-68.457	-67.9688	-68.5547	-68.7988	-67.4316	-66.8457	-67.7246
0.04128	-68.8477	-68.7012	-68.5059	-68.0176	-68.5547	-68.8477	-67.4316	-66.8457	-67.6758
0.04132	-68.7988	-68.7012	-68.5059	-68.0176	-68.6035	-68.7988	-67.4805	-66.8945	-67.6758
0.04136	-68.7988	-68.6523	-68.5059	-68.0176	-68.6035	-68.8477	-67.4316	-66.8945	-67.6758
0.0414	-68.75	-68.6035	-68.5059	-67.9688	-68.5059	-68.8965	-67.3828	-66.8457	-67.6758
0.04144	-68.7988	-68.6035	-68.457	-67.9688	-68.5547	-68.8965	-67.4316	-66.8457	-67.7246
0.04148	-68.8477	-68.6035	-68.5059	-67.9688	-68.5547	-68.8477	-67.4316	-66.7969	-67.6758
0.04152	-68.8477	-68.5547	-68.5547	-68.0176	-68.5547	-68.7988	-67.4316	-66.8457	-67.6758
0.04156	-68.8477	-68.6523	-68.457	-68.0176	-68.5547	-68.8477	-67.4316	-66.8457	-67.627
0.0416	-68.8477	-68.6035	-68.5059	-68.0176	-68.5059	-68.8477	-67.4316	-66.8945	-67.627
0.04164	-68.7988	-68.6523	-68.5059	-68.0176	-68.457	-68.8965	-67.3828	-66.8945	-67.6758
0.04168	-68.8477	-68.6523	-68.5547	-68.0176	-68.5059	-68.8965	-67.334	-66.8945	-67.627
0.04172	-68.7988	-68.6523	-68.5547	-67.9688	-68.5059	-68.8477	-67.4316	-66.9434	-67.627
0.04176	-68.8477	-68.6523	-68.5059	-68.0176	-68.457	-68.75	-67.4316	-66.8945	-67.5781
0.0418	-68.8965	-68.7012	-68.5059	-68.0664	-68.5059	-68.75	-67.4316	-66.8457	-67.627
0.04184	-68.8477	-68.6035	-68.4082	-68.0176	-68.5059	-68.75	-67.4316	-66.8457	-67.627
0.04188	-68.8477	-68.6523	-68.5059	-68.0664	-68.5059	-68.75	-67.4316	-66.8457	-67.627
0.04192	-68.8477	-68.6035	-68.5059	-67.9688	-68.457	-68.75	-67.4316	-66.8457	-67.627
0.04196	-68.8477	-68.6035	-68.5059	-67.9688	-68.5547	-68.75	-67.4316	-66.8457	-67.627
0.042	-68.8965	-68.6035	-68.5059	-67.9199	-68.5059	-68.7012	-67.4316	-66.748	-67.5781
0.04204	-68.8477	-68.6523	-68.457	-67.9199	-68.5547	-68.75	-67.4805	-66.748	-67.7246
0.04208	-68.8477	-68.6035	-68.5059	-67.8711	-68.5059	-68.75	-67.4805	-66.7969	-67.7246
0.04212	-68.8477	-68.6523	-68.457	-67.9199	-68.5059	-68.7012	-67.3828	-66.7969	-67.7246
0.04216	-68.7988	-68.6523	-68.457	-67.8711	-68.457	-68.6523	-67.3828	-66.7969	-67.7734
0.0422	-68.7988	-68.6035	-68.5059	-67.8223	-68.457	-68.7012	-67.3828	-66.748	-67.7246
0.04224	-68.7988	-68.6035	-68.5059	-67.8223	-68.5059	-68.7012	-67.3828	-66.748	-67.7246
0.04228	-68.7988	-68.6035	-68.5059	-67.8711	-68.5059	-68.7012	-67.4805	-66.7969	-67.6758
0.04232	-68.8477	-68.6523	-68.5547	-67.8223	-68.5547	-68.7012	-67.4316	-66.8457	-67.7246
0.04236	-68.7988	-68.6035	-68.5547	-67.8223	-68.5059	-68.7012	-67.4316	-66.748	-67.6758
0.0424	-68.75	-68.6523	-68.5059	-67.8223	-68.5547	-68.75	-67.4316	-66.7969	-67.6758
0.04244	-68.8477	-68.75	-68.5059	-67.8711	-68.5547	-68.75	-67.4805	-66.748	-67.7734
0.04248	-68.7988	-68.7012	-68.457	-67.8711	-68.5547	-68.75	-67.4805	-66.7969	-67.7246
0.04252	-68.8477	-68.7012	-68.457	-67.8711	-68.5547	-68.75	-67.4805	-66.8457	-67.7734
0.04256	-68.8965	-68.7012	-68.457	-67.9199	-68.6035	-68.7012	-67.4805	-66.748	-67.7734
0.0426	-68.8965	-68.75	-68.5059	-67.8711	-68.5059	-68.7988	-67.4316	-66.7969	-67.7246
0.04264	-68.9453	-68.7012	-68.457	-67.8223	-68.5059	-68.7988	-67.4805	-66.7969	-67.6758
0.04268	-68.9453	-68.7012	-68.5059	-67.7734	-68.5059	-68.7012	-67.5293	-66.748	-67.6758
0.04272	-68.8477	-68.6523	-68.5059	-67.8711	-68.5547	-68.6523	-67.4805	-66.7969	-67.6758
0.04276	-68.8965	-68.6523	-68.5059	-67.9199	-68.457	-68.6523	-67.4805	-66.8457	-67.6758
0.0428	-68.9453	-68.7012	-68.5059	-67.9199	-68.5059	-68.6523	-67.5293	-66.8945	-67.7246
0.04284	-68.8965	-68.7012	-68.5059	-67.8223	-68.5059	-68.6523	-67.4316	-66.8457	-67.6758
0.04288	-68.8965	-68.6523	-68.457	-67.8223	-68.5059	-68.6523	-67.3828	-66.7969	-67.6758
0.04292	-68.8965	-68.7012	-68.5059	-67.8223	-68.5059	-68.6523	-67.4316	-66.748	-67.7246
0.04296	-68.8965	-68.7012	-68.5059	-67.8711	-68.5059	-68.6523	-67.4316	-66.7969	-67.7734
0.043	-68.9453	-68.7012	-68.5547	-67.8223	-68.5059	-68.6523	-67.4316	-66.7969	-67.7734
0.04304	-68.8965	-68.7012	-68.5059	-67.8711	-68.5059	-68.6523	-67.4316	-66.8457	-67.7246
0.04308	-68.8965	-68.75	-68.5059	-67.8223	-68.457	-68.6523	-67.3828	-66.748	-67.7734
0.04312	-68.9453	-68.7012	-68.5547	-67.8711	-68.457	-68.7012	-67.4316	-66.8457	-67.7246
0.04316	-68.9941	-68.7012	-68.5059	-67.8711	-68.5547	-68.75	-67.3828	-66.7969	-67.627
0.0432	-68.9941	-68.75	-68.5547	-67.8711	-68.5547	-68.75	-67.4316	-66.8457	-67.6758
0.04324	-68.9453	-68.75	-68.5547	-67.9199	-68.5547	-68.75	-67.4316	-66.8457	-67.7246
0.04328	-68.8965	-68.75	-68.5547	-67.9199	-68.5059	-68.75	-67.4316	-66.8457	-67.627
0.04332	-68.9453	-68.7988	-68.5547	-67.8223	-68.5059	-68.7012	-67.3828	-66.7969	-67.6758
0.04336	-68.9453	-68.75	-68.6035	-67.8223	-68.5059	-68.75	-67.3828	-66.8457	-67.6758
0.0434	-68.9453	-68.7012	-68.5059	-67.8711	-68.5059	-68.75	-67.4316	-66.8457	-67.6758
0.04344	-68.8965	-68.75	-68.5059	-67.8223	-68.5059	-68.75	-67.4316	-66.7969	-67.7246
0.04348	-68.9453	-68.7012	-68.5547	-67.7734	-68.5547	-68.7988	-67.4805	-66.748	-67.6758
0.04352	-68.8965	-68.7012	-68.5059	-67.7734	-68.6035	-68.75	-67.4805	-66.7969	-67.6758
0.04356	-68.8965	-68.75	-68.5547	-67.8223	-68.5547	-68.75	-67.4316	-66.8457	-67.6758
0.0436	-68.9453	-68.75	-68.5547	-67.8711	-68.6035	-68.7988	-67.4316	-66.8457	-67.627
0.04364	-68.9453	-68.75	-68.5547	-67.8223	-68.5547	-68.8477	-67.4316	-66.7969	-67.627
0.04368	-68.9941	-68.75	-68.6035	-67.8223	-68.5059	-68.75	-67.4805	-66.8945	-67.5781
0.04372	-69.043	-68.75	-68.5547	-67.8223	-68.5059	-68.75	-67.3828	-66.8457	-67.6758
0.04376	-68.9453	-68.7012	-68.5547	-67.8223	-68.5059	-68.75	-67.334	-66.8945	-67.627
0.0438	-68.9453	-68.7012	-68.5059	-67.8711	-68.457	-68.7012	-67.3828	-66.9434	-67.627
0.04384	-68.8965	-68.6523	-68.5059	-67.8711	-68.457	-68.75	-67.3828	-66.8945	-67.5781
0.04388	-68.9453	-68.7012	-68.6035	-67.9199	-68.457	-68.75	-67.4316	-66.8457	-67.5293
0.04392	-68.9453	-68.7012	-68.6035	-67.9199	-68.5059	-68.7012	-67.4316	-66.8945	-67.4316
0.04396	-68.9941	-68.7988	-68.5547	-67.9688	-68.4082	-68.7012	-67.4316	-66.8457	-67.4805
0.044	-68.9941	-68.75	-68.5547	-67.9688	-68.457	-68.7012	-67.4805	-66.8457	-67.5293
0.04404	-68.9941	-68.75	-68.5059	-67.8711	-68.457	-68.6523	-67.4805	-66.8457	-67.5293
0.04408	-68.9453	-68.7988	-68.5547	-67.9199	-68.457	-68.75	-67.4316	-66.8945	-67.5781
0.04412	-68.9453	-68.75	-68.5547	-67.8711	-68.4082	-68.75	-67.4316	-66.8945	-67.5781
0.04416	-68.9453	-68.75	-68.5547	-67.8711	-68.4082	-68.7012	-67.4805	-66.9434	-67.5781
0.0442	-68.8965	-68.75	-68.5059	-67.8223	-68.457	-68.75	-67.3828	-66.9434	-67.5781
0.04424	-68.8477	-68.7988	-68.457	-67.8223	-68.5547	-68.75	-67.4316	-66.9434	-67.5293
0.04428	-68.8965	-68.7988	-68.5547	-67.8711	-68.5059	-68.6523	-67.3828	-66.9434	-67.5293
0.04432	-68.8965	-68.75	-68.5059	-67.8711	-68.457	-68.7012	-67.4316	-66.9922	-67.5781
0.04436	-68.8477	-68.75	-68.5547	-67.8711	-68.5059	-68.75	-67.4805	-66.9434	-67.5781
0.0444	-68.8965	-68.75	-68.5059	-67.8223	-68.5059	-68.75	-67.5293	-66.8945	-67.5781
0.04444	-68.8965	-68.6523	-68.5059	-67.8223	-68.6035	-68.7988	-67.5293	-66.9434	-67.5293
0.04448	-68.8965	-68.7012	-68.5059	-67.8711	-68.6035	-68.7012	-67.5293	-66.9434	-67.4805
0.04452	-68.8965	-68.7012	-68.5059	-67.8223	-68.5059	-68.7012	-67.4805	-66.9434	-67.4805
0.04456	-68.9453	-68.7012	-68.457	-67.8223	-68.5059	-68.7012	-67.5293	-66.9922	-67.4805
0.0446	-68.8965	-68.7012	-68.5059	-67.8711	-68.457	-68.7012	-67.4805	-67.041	-67.4316
0.04464	-68.9453	-68.75	-68.6035	-67.8223	-68.5547	-68.7012	-67.4805	-66.9922	-67.4805
0.04468	-68.9453	-68.75	-68.6035	-67.8223	-68.5059	-68.6523	-67.4805	-66.9922	-67.5293
0.04472	-68.9453	-68.7012	-68.6035	-67.8223	-68.5059	-68.6523	-67.4805	-66.9922	-67.4316
0.04476	-68.8965	-68.7012	-68.6523	-67.8223	-68.5547	-68.7012	-67.4316	-66.9922	-67.4316
0.0448	-68.8965	-68.6523	-68.6035	-67.8711	-68.457	-68.6523	-67.5293	-66.9434	-67.4805
0.04484	-68.8477	-68.6523	-68.5547	-67.8711	-68.457	-68.75	-67.4805	-66.8945	-67.4316
0.04488	-68.7988	-68.6523	-68.5059	-67.8711	-68.5547	-68.75	-67.4316	-66.9434	-67.3828
0.04492	-68.8477	-68.7012	-68.5059	-67.8711	-68.5059	-68.7012	-67.4805	-66.8945	-67.4316
0.04496	-68.8965	-68.6523	-68.5547	-67.9199	-68.457	-68.75	-67.4805	-66.9434	-67.334
0.045	-68.8965	-68.6523	-68.5059	-67.9199	-68.4082	-68.7988	-67.4316	-66.9922	-67.3828
0.04504	-68.8965	-68.6035	-68.5059	-67.9199	-68.457	-68.8477	-67.4316	-66.8945	-67.334
0.04508	-68.8965	-68.6035	-68.5547	-67.9199	-68.457	-68.75	-67.4805	-66.8945	-67.3828
0.04512	-68.8965	-68.6523	-68.5059	-68.0176	-68.457	-68.75	-67.4805	-66.9434	-67.3828
0.04516	-68.9453	-68.6523	-68.5547	-67.9688	-68.457	-68.75	-67.4805	-66.9434	-67.3828
0.0452	-68.8965	-68.6523	-68.5059	-68.0176	-68.5059	-68.7012	-67.4805	-66.8945	-67.3828
0.04524	-68.8477	-68.6035	-68.5547	-68.0176	-68.457	-68.7012	-67.5293	-66.8945	-67.2852
0.04528	-68.8965	-68.6523	-68.5059	-67.9199	-68.457	-68.75	-67.4316	-66.9434	-67.3828
0.04532	-68.8477	-68.7012	-68.5059	-67.9199	-68.4082	-68.7012	-67.4316	-66.9434	-67.334
0.04536	-68.7988	-68.7012	-68.5059	-67.9688	-68.4082	-68.75	-67.4316	-66.9434	-67.2852
0.0454	-68.7988	-68.7012	-68.457	-67.9199	-68.457	-68.7012	-67.4805	-67.041	-67.3828
0.04544	-68.7988	-68.75	-68.5059	-68.0176	-68.4082	-68.6523	-67.5293	-67.041	-67.334
0.04548	-68.8477	-68.75	-68.5059	-67.9688	-68.4082	-68.6035	-67.5293	-67.041	-67.334
0.04552	-68.8965	-68.6523	-68.5059	-67.8711	-68.5059	-68.6035	-67.4805	-66.9922	-67.2852
0.04556	-68.8965	-68.7012	-68.5059	-67.9199	-68.5547	-68.6035	-67.4805	-67.041	-67.334
0.0456	-68.9453	-68.75	-68.5059	-67.9688	-68.457	-68.6523	-67.5781	-66.9922	-67.3828
0.04564	-68.9453	-68.75	-68.5059	-67.9688	-68.457	-68.7012	-67.5293	-66.9922	-67.334
0.04568	-68.9941	-68.7012	-68.5059	-67.9199	-68.457	-68.7012	-67.4805	-66.9922	-67.3828
0.04572	-68.8965	-68.7012	-68.5059	-67.9199	-68.457	-68.7012	-67.5293	-66.9922	-67.334
0.04576	-68.9453	-68.6523	-68.5059	-67.9688	-68.457	-68.75	-67.5293	-66.9922	-67.334
0.0458	-68.9941	-68.7012	-68.5547	-67.9688	-68.5059	-68.8477	-67.4805	-66.8945	-67.2852
0.04584	-68.8965	-68.6523	-68.6035	-67.9199	-68.4082	-68.8477	-67.4805	-66.9922	-67.2363
0.04588	-68.8965	-68.6523	-68.5547	-67.9199	-68.4082	-68.8477	-67.4316	-66.9922	-67.2852
0.04592	-68.9941	-68.6035	-68.5059	-67.9688	-68.4082	-68.7988	-67.4316	-66.9434	-67.2852
0.04596	-68.9941	-68.6035	-68.457	-67.9688	-68.457	-68.75	-67.3828	-66.9434	-67.334
0.046	-68.9941	-68.6035	-68.4082	-67.9688	-68.5059	-68.75	-67.3828	-66.8945	-67.334
0.04604	-68.9453	-68.6523	-68.5059	-67.9688	-68.5059	-68.75	-67.334	-66.8945	-67.3828
0.04608	-68.9941	-68.6523	-68.5059	-67.9688	-68.457	-68.75	-67.4316	-66.9434	-67.3828
0.04612	-69.043	-68.7012	-68.5059	-67.9199	-68.457	-68.75	-67.4316	-66.8945	-67.334
0.04616	-68.9941	-68.75	-68.5547	-67.9688	-68.457	-68.75	-67.4316	-66.9434	-67.3828
0.0462	-69.043	-68.7012	-68.5059	-67.9199	-68.5059	-68.7988	-67.4316	-66.8945	-67.3828
0.04624	-68.9941	-68.75	-68.5547	-67.9199	-68.457	-68.7988	-67.4805	-66.8945	-67.4316
0.04628	-69.043	-68.75	-68.5547	-67.9199	-68.457	-68.75	-67.4805	-66.8945	-67.4316
0.04632	-68.9941	-68.75	-68.5059	-67.9199	-68.5059	-68.75	-67.4805	-66.9434	-67.334
0.04636	-69.043	-68.7012	-68.5059	-67.9199	-68.5059	-68.75	-67.4805	-66.8457	-67.334
0.0464	-68.9941	-68.7012	-68.5059	-67.9199	-68.5547	-68.75	-67.5293	-66.8945	-67.334
0.04644	-69.0918	-68.6523	-68.5059	-67.9688	-68.5059	-68.7988	-67.4316	-66.8457	-67.334
0.04648	-69.043	-68.6523	-68.5547	-67.9688	-68.457	-68.7988	-67.4805	-66.8945	-67.334
0.04652	-69.043	-68.7012	-68.6035	-67.9199	-68.457	-68.7988	-67.5293	-66.8945	-67.2852
0.04656	-69.043	-68.7012	-68.6035	-67.9199	-68.4082	-68.75	-67.5293	-66.8945	-67.2852
0.0466	-69.043	-68.75	-68.5547	-67.9199	-68.457	-68.8477	-67.5293	-66.8945	-67.334
0.04664	-69.043	-68.7988	-68.5059	-67.8711	-68.4082	-68.7988	-67.4805	-66.9434	-67.334
0.04668	-69.043	-68.7012	-68.5059	-67.9199	-68.4082	-68.75	-67.4805	-66.9434	-67.2852
0.04672	-69.0918	-68.7012	-68.5059	-67.9199	-68.457	-68.75	-67.5293	-66.8945	-67.2852
0.04676	-69.1406	-68.7012	-68.5059	-67.9199	-68.3594	-68.75	-67.5781	-66.8945	-67.2363
0.0468	-69.0918	-68.7012	-68.457	-67.9688	-68.4082	-68.7012	-67.5293	-66.8945	-67.2363
0.04684	-69.0918	-68.7012	-68.5059	-67.9199	-68.4082	-68.75	-67.5781	-66.9434	-67.2852
0.04688	-69.1406	-68.75	-68.5059	-67.9199	-68.4082	-68.7988	-67.5293	-66.9434	-67.2852
0.04692	-69.0918	-68.75	-68.4082	-67.9688	-68.3105	-68.7988	-67.4805	-66.9434	-67.2363
0.04696	-69.043	-68.7012	-68.457	-68.0176	-68.3594	-68.75	-67.5293	-66.9434	-67.2852
0.047	-69.0918	-68.75	-68.457	-67.9688	-68.4082	-68.7988	-67.4316	-66.9434	-67.2363
0.04704	-69.0918	-68.7012	-68.457	-67.9688	-68.3594	-68.7988	-67.4805	-66.8945	-67.2852
0.04708	-69.0918	-68.7012	-68.5547	-68.0176	-68.3594	-68.75	-67.4805	-66.8945	-67.2363
0.04712	-69.0918	-68.75	-68.5547	-67.9688	-68.3594	-68.75	-67.5293	-66.9434	-67.2363
0.04716	-69.043	-68.7012	-68.5059	-68.0664	-68.3594	-68.75	-67.4805	-66.9434	-67.2363
0.0472	-69.043	-68.7012	-68.457	-68.0176	-68.3105	-68.7012	-67.5293	-66.8945	-67.2363
0.04724	-68.9941	-68.6523	-68.457	-68.0176	-68.3105	-68.75	-67.5293	-66.8945	-67.1875
0.04728	-69.043	-68.7012	-68.5059	-67.9688	-68.3105	-68.7012	-67.4805	-66.8945	-67.2363
0.04732	-68.9941	-68.7012	-68.5059	-67.8711	-68.3105	-68.7012	-67.4805	-66.9434	-67.2363
0.04736	-68.9941	-68.75	-68.5547	-67.9199	-68.3105	-68.75	-67.4805	-66.9434	-67.2852
0.0474	-69.043	-68.75	-68.457	-67.9199	-68.2617	-68.75	-67.4805	-66.8457	-67.2852
0.04744	-69.043	-68.6523	-68.457	-67.9688	-68.2617	-68.75	-67.5293	-66.8945	-67.2852
0.04748	-69.043	-68.6523	-68.457	-68.0176	-68.3594	-68.8477	-67.5293	-66.9434	-67.2852
0.04752	-69.1406	-68.7012	-68.457	-67.9688	-68.3105	-68.7988	-67.4805	-66.8945	-67.2363
0.04756	-68.9941	-68.75	-68.457	-67.9688	-68.3594	-68.75	-67.5293	-66.9922	-67.2852
0.0476	-69.0918	-68.75	-68.5059	-68.0664	-68.3594	-68.75	-67.5293	-66.9922	-67.1875
0.04764	-69.043	-68.75	-68.457	-68.0176	-68.4082	-68.7988	-67.5781	-66.9434	-67.2852
0.04768	-69.043	-68.75	-68.5059	-68.0176	-68.3594	-68.75	-67.5293	-66.9922	-67.2363
0.04772	-68.9941	-68.75	-68.5059	-68.0176	-68.3594	-68.75	-67.5293	-66.9922	-67.1875
0.04776	-68.9941	-68.75	-68.457	-68.0176	-68.2617	-68.75	-67.5293	-66.9922	-67.1875
0.0478	-68.9941	-68.7012	-68.5547	-68.0664	-68.3594	-68.8477	-67.5293	-66.9922	-67.2363
0.04784	-68.9941	-68.6523	-68.5547	-68.0664	-68.3105	-68.7988	-67.4805	-67.041	-67.2363
0.04788	-69.043	-68.6523	-68.5059	-68.0664	-68.3594	-68.7988	-67.5293	-67.041	-67.2852
0.04792	-69.043	-68.5547	-68.4082	-68.0176	-68.3594	-68.75	-67.5293	-67.041	-67.2852
0.04796	-69.043	-68.7012	-68.457	-68.0176	-68.2617	-68.7988	-67.627	-67.041	-67.2852
0.048	-69.043	-68.6523	-68.4082	-67.9688	-68.2129	-68.7988	-67.5293	-67.041	-67.2852
0.04804	-68.9941	-68.6523	-68.5059	-67.9688	-68.2617	-68.7012	-67.5781	-67.041	-67.334
0.04808	-68.9941	-68.6523	-68.5059	-67.9688	-68.3105	-68.7988	-67.5781	-67.041	-67.2852
0.04812	-68.9941	-68.6035	-68.4082	-67.9688	-68.3594	-68.7988	-67.5293	-67.041	-67.2852
0.04816	-68.9941	-68.6523	-68.5059	-68.0176	-68.3105	-68.7012	-67.627	-67.041	-67.2852
0.0482	-69.043	-68.6523	-68.5547	-68.0176	-68.4082	-68.75	-67.5781	-67.041	-67.2363
0.04824	-69.0918	-68.6523	-68.5059	-68.0664	-68.3594	-68.7988	-67.5781	-67.041	-67.2852
0.04828	-69.0918	-68.7012	-68.5547	-68.1641	-68.3594	-68.75	-67.5293	-66.9922	-67.3828
0.04832	-69.043	-68.75	-68.5547	-68.0664	-68.3594	-68.75	-67.5781	-67.041	-67.334
0.04836	-69.043	-68.7012	-68.5059	-68.1152	-68.4082	-68.7012	-67.5293	-67.041	-67.334
0.0484	-69.043	-68.7012	-68.5059	-68.0664	-68.3105	-68.7012	-67.5293	-67.041	-67.334
0.04844	-69.043	-68.75	-68.457	-68.0664	-68.3594	-68.75	-67.5781	-67.1387	-67.2852
0.04848	-69.043	-68.7012	-68.3594	-68.0664	-68.4082	-68.75	-67.5293	-67.0898	-67.334
0.04852	-69.043	-68.6523	-68.4082	-68.1152	-68.457	-68.75	-67.5293	-67.041	-67.2852
0.04856	-69.1406	-68.7012	-68.457	-68.1152	-68.457	-68.7988	-67.5293	-67.041	-67.2852
0.0486	-69.1406	-68.6523	-68.5059	-68.1641	-68.4082	-68.7988	-67.5293	-66.9922	-67.2363
0.04864	-69.1406	-68.6523	-68.5547	-68.1152	-68.3594	-68.7988	-67.5293	-67.0898	-67.2363
0.04868	-69.0918	-68.7012	-68.5059	-68.1152	-68.4082	-68.8477	-67.5293	-67.041	-67.2363
0.04872	-69.0918	-68.7012	-68.5059	-68.0664	-68.4082	-68.7988	-67.5781	-67.0898	-67.2363
0.04876	-69.0918	-68.6523	-68.457	-68.1152	-68.3594	-68.7988	-67.5293	-67.1387	-67.2363
0.0488	-69.0918	-68.7012	-68.457	-68.1641	-68.3105	-68.7988	-67.5293	-67.0898	-67.2852
0.04884	-69.043	-68.6523	-68.4082	-68.1641	-68.3594	-68.7988	-67.5293	-67.1387	-67.2363
0.04888	-69.043	-68.6523	-68.4082	-68.1641	-68.3594	-68.7988	-67.4805	-67.0898	-67.2852
0.04892	-69.0918	-68.7012	-68.457	-68.1152	-68.4082	-68.7988	-67.4805	-67.041	-67.334
0.04896	-68.9941	-68.6035	-68.457	-68.1152	-68.3594	-68.7988	-67.4805	-67.0898	-67.2852
0.049	-68.9941	-68.7012	-68.457	-68.0664	-68.4082	-68.75	-67.4805	-67.0898	-67.2852
0.04904	-68.9941	-68.7012	-68.5059	-68.1152	-68.3594	-68.75	-67.5293	-67.0898	-67.334
0.04908	-69.043	-68.6523	-68.457	-68.1152	-68.3105	-68.8477	-67.5293	-67.0898	-67.334
0.04912	-68.9941	-68.6523	-68.457	-68.0664	-68.2617	-68.7988	-67.4805	-67.041	-67.3828
0.04916	-69.043	-68.7012	-68.457	-68.0664	-68.2617	-68.7988	-67.4805	-67.0898	-67.3828
0.0492	-69.0918	-68.7012	-68.3594	-68.1152	-68.2617	-68.75	-67.5293	-67.0898	-67.3828
0.04924	-69.043	-68.6523	-68.3594	-68.1152	-68.2129	-68.75	-67.4805	-67.041	-67.3828
0.04928	-69.0918	-68.7012	-68.457	-68.1152	-68.1641	-68.75	-67.4805	-67.041	-67.3828
0.04932	-69.0918	-68.6523	-68.4082	-68.1641	-68.1641	-68.75	-67.4805	-67.0898	-67.2852
0.04936	-69.043	-68.7012	-68.4082	-68.1152	-68.1152	-68.8477	-67.4805	-67.0898	-67.3828
0.0494	-69.043	-68.7012	-68.457	-68.0664	-68.1152	-68.8477	-67.5293	-67.0898	-67.334
0.04944	-69.043	-68.6523	-68.457	-68.1641	-68.1641	-68.75	-67.5293	-67.041	-67.334
0.04948	-69.043	-68.6523	-68.457	-68.1152	-68.1152	-68.75	-67.4805	-66.9922	-67.2852
0.04952	-69.0918	-68.6523	-68.457	-68.1641	-68.1152	-68.8477	-67.4316	-67.041	-67.2852
0.04956	-69.1406	-68.6523	-68.4082	-68.1641	-68.0664	-68.7988	-67.5293	-67.041	-67.1875
0.0496	-69.1406	-68.6523	-68.4082	-68.1641	-68.0664	-68.8477	-67.4805	-67.041	-67.2363
0.04964	-69.0918	-68.6523	-68.457	-68.2129	-68.0176	-68.8477	-67.4316	-67.041	-67.1875
0.04968	-69.1406	-68.6523	-68.457	-68.2129	-68.0176	-68.8477	-67.4316	-67.1387	-67.1875
0.04972	-69.043	-68.6035	-68.457	-68.1641	-67.9688	-68.8477	-67.4316	-67.1387	-67.1875
0.04976	-69.043	-68.5547	-68.4082	-68.1641	-67.9688	-68.8965	-67.4316	-67.1387	-67.1875
0.0498	-69.043	-68.5059	-68.3594	-68.2129	-67.9688	-68.8477	-67.3828	-67.0898	-67.1875
0.04984	-69.0918	-68.5547	-68.3594	-68.1641	-67.9199	-68.8965	-67.3828	-67.1387	-67.1875
0.04988	-69.0918	-68.5547	-68.3594	-68.1641	-67.9199	-68.8477	-67.2852	-67.0898	-67.2363
0.04992	-69.0918	-68.5547	-68.3594	-68.1641	-67.9199	-68.7988	-67.3828	-67.0898	-67.2363
0.04996	-69.0918	-68.5547	-68.3594	-68.2129	-67.9199	-68.8477	-67.3828	-67.0898	-67.2363
0.05	-69.0918	-68.5059	-68.3594	-68.1641	-67.8711	-68.9453	-67.4316	-67.1875	-67.2363
0.05004	-69.0918	-68.5059	-68.3105	-68.1152	-67.8711	-68.9453	-67.3828	-67.1875	-67.2852
0.05008	-69.0918	-68.5059	-68.3105	-68.1641	-67.8711	-68.8477	-67.4805	-67.1875	-67.2363
0.05012	-69.043	-68.5059	-68.3594	-68.2129	-67.9199	-68.8477	-67.3828	-67.2363	-67.2852
0.05016	-69.0918	-68.457	-68.3594	-68.2129	-67.9199	-68.7988	-67.3828	-67.2852	-67.2363
0.0502	-69.043	-68.457	-68.4082	-68.2129	-67.8711	-68.8965	-67.3828	-67.2363	-67.2363
0.05024	-69.043	-68.457	-68.4082	-68.2129	-67.9199	-68.8965	-67.3828	-67.1875	-67.2363
0.05028	-69.043	-68.457	-68.3594	-68.1641	-67.8711	-68.8965	-67.3828	-67.2852	-67.2852
0.05032	-69.043	-68.457	-68.3105	-68.1641	-67.8711	-68.8477	-67.3828	-67.1875	-67.2852
0.05036	-69.043	-68.457	-68.3105	-68.1152	-67.8223	-68.8477	-67.334	-67.2363	-67.334
0.0504	-69.043	-68.5059	-68.2617	-68.1152	-67.8711	-68.7988	-67.3828	-67.1875	-67.2363
0.05044	-69.0918	-68.457	-68.3105	-68.2129	-67.8223	-68.7988	-67.4316	-67.2363	-67.2852
0.05048	-69.043	-68.457	-68.3594	-68.1641	-67.8711	-68.8477	-67.334	-67.2852	-67.2363
0.05052	-68.9941	-68.5059	-68.3105	-68.1641	-67.8223	-68.7988	-67.334	-67.334	-67.2363
0.05056	-69.043	-68.5059	-68.3594	-68.1641	-67.8223	-68.8477	-67.334	-67.2363	-67.1875
0.0506	-69.0918	-68.6035	-68.4082	-68.1641	-67.8711	-68.8477	-67.334	-67.1875	-67.2363
0.05064	-69.0918	-68.5547	-68.3594	-68.2617	-67.9199	-68.8477	-67.2852	-67.1875	-67.1875
0.05068	-68.9941	-68.5547	-68.3105	-68.1641	-67.9199	-68.8477	-67.334	-67.2363	-67.2363
0.05072	-69.043	-68.457	-68.3105	-68.1641	-67.8711	-68.8477	-67.3828	-67.2363	-67.1875
0.05076	-69.043	-68.5059	-68.3594	-68.1641	-67.8711	-68.8477	-67.3828	-67.2852	-67.1875
0.0508	-69.043	-68.457	-68.3594	-68.0664	-67.9199	-68.8477	-67.334	-67.2363	-67.0898
0.05084	-69.0918	-68.5059	-68.3105	-68.1641	-67.9688	-68.9453	-67.334	-67.1875	-67.1387
0.05088	-69.0918	-68.5059	-68.3594	-68.2129	-67.8711	-68.8965	-67.2852	-67.1387	-67.1875
0.05092	-68.9941	-68.457	-68.3105	-68.2129	-67.8711	-68.8965	-67.2852	-67.1387	-67.1387
0.05096	-68.9941	-68.457	-68.3105	-68.2617	-67.9199	-68.9453	-67.334	-67.2363	-67.0898
0.051	-68.9941	-68.5547	-68.3594	-68.2129	-67.8711	-68.8477	-67.334	-67.2363	-67.1387
0.05104	-68.8965	-68.5059	-68.3594	-68.2129	-67.8711	-68.8477	-67.3828	-67.2363	-67.0898
0.05108	-68.9941	-68.457	-68.3105	-68.1152	-67.9199	-68.8477	-67.3828	-67.2852	-67.1875
0.05112	-69.043	-68.5059	-68.3594	-68.2129	-67.9199	-68.8477	-67.334	-67.2852	-67.1387
0.05116	-68.9941	-68.457	-68.3594	-68.2129	-67.8223	-68.8477	-67.3828	-67.2852	-67.1387
0.0512	-68.9941	-68.5059	-68.3105	-68.1641	-67.8711	-68.8477	-67.2852	-67.2363	-67.0898
0.05124	-69.0918	-68.5059	-68.3105	-68.1641	-67.9199	-68.8477	-67.3828	-67.334	-67.0898
0.05128	-69.043	-68.5059	-68.3594	-68.2129	-67.9199	-68.7988	-67.334	-67.2363	-67.041
0.05132	-69.043	-68.457	-68.3594	-68.2617	-67.9199	-68.75	-67.334	-67.2363	-67.041
0.05136	-68.9941	-68.5059	-68.3105	-68.2617	-67.9199	-68.75	-67.3828	-67.334	-67.0898
0.0514	-69.043	-68.457	-68.3594	-68.2129	-67.9688	-68.7988	-67.4316	-67.2852	-67.041
0.05144	-69.043	-68.5059	-68.3594	-68.1641	-67.9199	-68.8477	-67.3828	-67.2852	-67.0898
0.05148	-69.1406	-68.5059	-68.3594	-68.1641	-67.9199	-68.8965	-67.3828	-67.2852	-67.1387
0.05152	-69.1406	-68.457	-68.3105	-68.1152	-67.9199	-68.7988	-67.334	-67.2852	-67.1387
0.05156	-69.0918	-68.5059	-68.3594	-68.1641	-67.9199	-68.8477	-67.334	-67.334	-67.1387
0.0516	-69.1406	-68.5547	-68.2617	-68.2129	-67.9199	-68.8477	-67.2852	-67.334	-67.0898
0.05164	-69.1406	-68.5059	-68.2129	-68.2129	-67.9199	-68.8477	-67.334	-67.334	-67.041
0.05168	-69.0918	-68.5547	-68.2617	-68.2129	-67.9199	-68.8477	-67.3828	-67.3828	-67.1387
0.05172	-69.1406	-68.5547	-68.2129	-68.2129	-67.9688	-68.8965	-67.3828	-67.3828	-67.1875
0.05176	-69.0918	-68.5059	-68.2129	-68.1152	-67.9688	-68.9453	-67.4316	-67.3828	-67.0898
0.0518	-69.043	-68.457	-68.3105	-68.2129	-67.9199	-68.9453	-67.4316	-67.3828	-67.041
0.05184	-69.1406	-68.5547	-68.3105	-68.2129	-67.9688	-68.8477	-67.334	-67.3828	-67.0898
0.05188	-69.0918	-68.5547	-68.3105	-68.2129	-67.9199	-68.8965	-67.334	-67.4316	-67.041
0.05192	-69.043	-68.5547	-68.3105	-68.2617	-67.9199	-68.8477	-67.3828	-67.3828	-67.041
0.05196	-69.043	-68.6035	-68.3105	-68.2617	-67.9688	-68.8477	-67.3828	-67.334	-67.041
0.052	-69.0918	-68.5547	-68.3105	-68.2617	-67.9688	-68.9453	-67.4316	-67.3828	-67.1387
0.05204	-69.0918	-68.6523	-68.2617	-68.2129	-67.9688	-68.7988	-67.3828	-67.334	-67.041
0.05208	-69.0918	-68.6035	-68.4082	-68.2617	-67.9688	-68.8965	-67.3828	-67.334	-67.041
0.05212	-69.043	-68.5547	-68.3594	-68.2129	-67.9688	-68.9453	-67.3828	-67.334	-66.9434
0.05216	-69.043	-68.6035	-68.3105	-68.2129	-67.8711	-68.8965	-67.3828	-67.334	-66.9922
0.0522	-69.043	-68.6035	-68.3594	-68.2617	-67.8711	-68.9453	-67.334	-67.334	-67.041
0.05224	-69.043	-68.5547	-68.3594	-68.3105	-67.9199	-68.8965	-67.334	-67.334	-67.041
0.05228	-69.1406	-68.6035	-68.2617	-68.2617	-67.9688	-68.75	-67.3828	-67.334	-66.9922
0.05232	-69.0918	-68.5547	-68.3105	-68.2617	-68.0176	-68.7988	-67.4316	-67.334	-66.9434
0.05236	-69.1406	-68.5547	-68.3594	-68.2617	-68.0176	-68.7988	-67.4805	-67.2363	-66.9922
0.0524	-68.9941	-68.5547	-68.3105	-68.2129	-67.9688	-68.8965	-67.4805	-67.3828	-67.041
0.05244	-69.043	-68.6035	-68.2617	-68.2129	-67.9688	-68.8477	-67.4805	-67.3828	-66.9922
0.05248	-69.043	-68.5547	-68.3594	-68.2617	-68.0176	-68.8477	-67.4316	-67.3828	-67.041
0.05252	-69.043	-68.6035	-68.3105	-68.2617	-67.9688	-68.7988	-67.3828	-67.4316	-67.0898
0.05256	-69.043	-68.6035	-68.3594	-68.2617	-67.9688	-68.75	-67.4316	-67.334	-66.9922
0.0526	-69.043	-68.6035	-68.3594	-68.2129	-68.0176	-68.8477	-67.4316	-67.3828	-67.041
0.05264	-69.043	-68.5547	-68.3594	-68.1641	-67.9688	-68.7988	-67.4316	-67.3828	-67.041
0.05268	-69.043	-68.6523	-68.2129	-68.1641	-67.9688	-68.7988	-67.4316	-67.334	-67.041
0.05272	-69.0918	-68.5547	-68.2617	-68.1641	-68.0176	-68.7988	-67.4316	-67.2852	-67.041
0.05276	-69.043	-68.5547	-68.2617	-68.1641	-68.0664	-68.7988	-67.4316	-67.2363	-67.041
0.0528	-69.043	-68.6035	-68.2617	-68.2129	-68.1152	-68.7988	-67.4316	-67.2363	-67.041
0.05284	-69.043	-68.6035	-68.2617	-68.2129	-68.0176	-68.7988	-67.4316	-67.2363	-66.9434
0.05288	-69.043	-68.6035	-68.3105	-68.1641	-68.0664	-68.7988	-67.3828	-67.1875	-66.8945
0.05292	-69.043	-68.6523	-68.3105	-68.2617	-68.0664	-68.8477	-67.4316	-67.1875	-66.9434
0.05296	-68.9941	-68.6035	-68.3105	-68.2129	-68.1641	-68.7988	-67.3828	-67.1875	-67.041
0.053	-69.0918	-68.6523	-68.3105	-68.2129	-68.1152	-68.7988	-67.334	-67.2363	-66.9922
0.05304	-69.1406	-68.6523	-68.3105	-68.1641	-68.0664	-68.7988	-67.3828	-67.2852	-67.041
0.05308	-69.0918	-68.6523	-68.3105	-68.1641	-68.0664	-68.8477	-67.4316	-67.3828	-66.9922
0.05312	-69.0918	-68.6035	-68.3594	-68.2129	-68.0664	-68.7988	-67.4316	-67.334	-66.9922
0.05316	-69.0918	-68.7012	-68.3105	-68.2129	-68.0176	-68.75	-67.3828	-67.334	-67.041
0.0532	-69.043	-68.7012	-68.2617	-68.2617	-68.0176	-68.7988	-67.4316	-67.334	-66.9922
0.05324	-69.043	-68.6523	-68.2617	-68.2129	-68.0664	-68.75	-67.4316	-67.2852	-66.9434
0.05328	-69.0918	-68.6523	-68.2617	-68.2617	-68.0664	-68.7988	-67.4805	-67.2852	-66.9434
0.05332	-69.0918	-68.7012	-68.3105	-68.2617	-68.0664	-68.7988	-67.4805	-67.334	-66.9922
0.05336	-69.043	-68.6523	-68.3105	-68.2129	-68.0664	-68.75	-67.5293	-67.2852	-66.9434
0.0534	-69.0918	-68.6035	-68.3594	-68.2129	-68.0176	-68.7988	-67.5293	-67.2852	-66.9922
0.05344	-69.0918	-68.6035	-68.3105	-68.2129	-68.0664	-68.75	-67.5293	-67.2852	-66.9434
0.05348	-69.043	-68.6523	-68.3105	-68.2129	-68.1152	-68.8477	-67.5293	-67.2852	-66.9434
0.05352	-69.0918	-68.6523	-68.3105	-68.2129	-68.0664	-68.8477	-67.4316	-67.2363	-66.9434
0.05356	-69.043	-68.6523	-68.3105	-68.2617	-68.0664	-68.7988	-67.4316	-67.2363	-67.0898
0.0536	-69.043	-68.6035	-68.3594	-68.2129	-68.0176	-68.8477	-67.3828	-67.2852	-67.041
0.05364	-68.9941	-68.6523	-68.3105	-68.2129	-67.9688	-68.8477	-67.4316	-67.2852	-67.041
0.05368	-68.9941	-68.6523	-68.3105	-68.1152	-68.0176	-68.75	-67.4316	-67.2852	-67.0898
0.05372	-68.9941	-68.7012	-68.2617	-68.2129	-68.0176	-68.8477	-67.5293	-67.2852	-67.041
0.05376	-68.9941	-68.6035	-68.3105	-68.2129	-68.0176	-68.8477	-67.4805	-67.2852	-66.9922
0.0538	-68.9941	-68.6523	-68.2617	-68.2129	-68.0176	-68.8477	-67.4805	-67.2363	-66.9922
0.05384	-68.9941	-68.6523	-68.2617	-68.1641	-68.0176	-68.7988	-67.4316	-67.2363	-66.9922
0.05388	-68.9453	-68.7012	-68.2617	-68.2129	-68.0664	-68.75	-67.5293	-67.1875	-66.9922
0.05392	-68.8965	-68.6523	-68.2617	-68.1641	-68.1152	-68.75	-67.5293	-67.2363	-67.0898
0.05396	-68.9453	-68.6523	-68.2617	-68.2617	-68.0664	-68.7988	-67.4805	-67.2363	-67.041
0.054	-68.9453	-68.6523	-68.2129	-68.2617	-68.0176	-68.7988	-67.5293	-67.2363	-66.9922
0.05404	-68.9453	-68.6035	-68.2129	-68.1641	-68.0176	-68.7988	-67.5781	-67.2363	-66.9922
0.05408	-69.043	-68.6035	-68.2129	-68.1641	-68.0176	-68.7012	-67.4805	-67.2852	-67.041
0.05412	-69.043	-68.7012	-68.2129	-68.1641	-68.0664	-68.75	-67.5293	-67.2363	-66.9434
0.05416	-68.9941	-68.6035	-68.2129	-68.1641	-68.0176	-68.7988	-67.4805	-67.2363	-66.9922
0.0542	-68.9941	-68.7012	-68.3105	-68.1641	-68.1152	-68.7012	-67.4805	-67.2363	-67.041
0.05424	-68.9941	-68.7012	-68.2617	-68.1641	-68.0664	-68.75	-67.4805	-67.2852	-67.041
0.05428	-68.9941	-68.6523	-68.2617	-68.2129	-68.0664	-68.7012	-67.4316	-67.2363	-67.0898
0.05432	-69.043	-68.7012	-68.3105	-68.2129	-68.0664	-68.75	-67.4805	-67.2363	-67.1387
0.05436	-68.9941	-68.7012	-68.2617	-68.2617	-68.0664	-68.7988	-67.5293	-67.2852	-67.041
0.0544	-68.9453	-68.7012	-68.2129	-68.2617	-68.0176	-68.8477	-67.5293	-67.2852	-67.041
0.05444	-68.9453	-68.6523	-68.1641	-68.2617	-68.0664	-68.7988	-67.4805	-67.2363	-67.0898
0.05448	-68.9453	-68.6523	-68.2129	-68.2129	-68.1152	-68.7988	-67.4805	-67.2852	-67.0898
0.05452	-68.9453	-68.6523	-68.2129	-68.2129	-68.1152	-68.7988	-67.4805	-67.2852	-66.9922
0.05456	-68.9941	-68.6035	-68.2617	-68.2129	-68.0664	-68.8477	-67.4805	-67.3828	-67.0898
0.0546	-68.9453	-68.6523	-68.2617	-68.2617	-68.0664	-68.8477	-67.4805	-67.4316	-67.041
0.05464	-68.9453	-68.6523	-68.2617	-68.2129	-68.1152	-68.8477	-67.5293	-67.2852	-67.041
0.05468	-68.9453	-68.7012	-68.2617	-68.2129	-68.0664	-68.8477	-67.5293	-67.334	-67.041
0.05472	-68.9941	-68.6523	-68.2617	-68.2617	-68.1152	-68.8477	-67.4805	-67.334	-67.041
0.05476	-68.9453	-68.6035	-68.1641	-68.2129	-68.0664	-68.8477	-67.5293	-67.2852	-67.0898
0.0548	-68.9453	-68.6523	-68.2129	-68.2129	-68.1641	-68.8965	-67.4805	-67.2852	-67.041
0.05484	-68.8965	-68.7012	-68.1641	-68.2129	-68.1641	-68.8477	-67.4805	-67.2852	-66.9922
0.05488	-68.8965	-68.6035	-68.1641	-68.2129	-68.0664	-68.7988	-67.4316	-67.2852	-67.041
0.05492	-68.8965	-68.6523	-68.2129	-68.1152	-68.1152	-68.75	-67.4316	-67.334	-67.041
0.05496	-68.9453	-68.6523	-68.2129	-68.1641	-68.1152	-68.75	-67.4316	-67.2852	-66.9922
0.055	-68.9453	-68.6523	-68.1641	-68.1641	-68.1152	-68.75	-67.4316	-67.334	-67.041
0.05504	-68.8965	-68.7012	-68.1641	-68.1152	-68.1152	-68.75	-67.4805	-67.4316	-66.9922
0.05508	-68.9453	-68.6523	-68.1641	-68.1641	-68.0664	-68.8477	-67.4805	-67.3828	-67.041
0.05512	-68.9453	-68.6523	-68.1641	-68.1641	-68.0664	-68.8477	-67.5293	-67.334	-67.0898
0.05516	-68.9941	-68.7012	-68.2129	-68.1152	-68.0664	-68.75	-67.5293	-67.334	-67.041
0.0552	-68.9941	-68.6523	-68.2617	-68.1152	-68.0664	-68.75	-67.4316	-67.334	-67.0898
0.05524	-68.9941	-68.6523	-68.1641	-68.1152	-68.1152	-68.75	-67.5293	-67.3828	-67.0898
0.05528	-69.043	-68.75	-68.1641	-68.1152	-68.1152	-68.75	-67.4805	-67.3828	-66.9922
0.05532	-69.043	-68.75	-68.1152	-68.0176	-68.1152	-68.75	-67.5293	-67.3828	-66.9922
0.05536	-68.9941	-68.6523	-68.1152	-68.1152	-68.1641	-68.8477	-67.5293	-67.3828	-66.9922
0.0554	-68.9453	-68.6523	-68.1152	-67.9688	-68.0664	-68.7988	-67.4316	-67.334	-66.9922
0.05544	-68.9453	-68.7012	-68.1152	-67.9199	-68.0664	-68.7988	-67.4805	-67.3828	-66.9922
0.05548	-68.9941	-68.75	-68.0664	-67.9688	-68.0664	-68.75	-67.5293	-67.3828	-67.041
0.05552	-68.9941	-68.75	-68.1152	-67.9688	-68.1152	-68.75	-67.4805	-67.334	-67.0898
0.05556	-68.9941	-68.7012	-68.0664	-67.9688	-68.1152	-68.75	-67.5293	-67.334	-67.0898
0.0556	-69.0918	-68.75	-68.0664	-68.0176	-68.2129	-68.75	-67.5293	-67.334	-67.1387
0.05564	-69.043	-68.75	-68.1152	-67.9199	-68.1641	-68.7988	-67.4805	-67.4316	-67.1387
0.05568	-68.9941	-68.7012	-68.0664	-67.8711	-68.0664	-68.7988	-67.5781	-67.3828	-67.0898
0.05572	-69.043	-68.7012	-68.0664	-67.8711	-68.0664	-68.7988	-67.5293	-67.2852	-67.1875
0.05576	-68.9941	-68.75	-68.1152	-67.7734	-68.0664	-68.7012	-67.5293	-67.3828	-67.1875
0.0558	-68.9453	-68.7012	-68.0664	-67.8223	-68.0664	-68.7012	-67.5293	-67.334	-67.1875
0.05584	-69.0918	-68.7012	-68.1152	-67.7734	-68.0664	-68.6523	-67.5293	-67.334	-67.1875
0.05588	-69.043	-68.7012	-68.2129	-67.7734	-68.1152	-68.75	-67.5293	-67.3828	-67.1875
0.05592	-68.9941	-68.7012	-68.1152	-67.7734	-68.1152	-68.75	-67.5781	-67.2852	-67.2363
0.05596	-69.043	-68.75	-68.0176	-67.7246	-68.1152	-68.6523	-67.5293	-67.334	-67.2363
0.056	-69.043	-68.75	-68.0176	-67.5781	-68.1152	-68.7012	-67.5293	-67.3828	-67.1387
0.05604	-68.9941	-68.7012	-68.0664	-67.6758	-68.1152	-68.7012	-67.4316	-67.3828	-67.2363
0.05608	-68.9941	-68.75	-67.9688	-67.6758	-68.0664	-68.7988	-67.5293	-67.334	-67.2363
0.05612	-68.9941	-68.7988	-68.0664	-67.7246	-68.1152	-68.75	-67.5293	-67.334	-67.2363
0.05616	-68.9941	-68.7012	-68.0176	-67.6758	-68.1152	-68.7988	-67.4805	-67.334	-67.2363
0.0562	-68.9941	-68.75	-68.0176	-67.6758	-68.0664	-68.8477	-67.5293	-67.334	-67.2363
0.05624	-68.9941	-68.7012	-68.0664	-67.5781	-68.1152	-68.7988	-67.4316	-67.334	-67.2363
0.05628	-68.9941	-68.75	-68.0664	-67.5293	-68.0664	-68.7988	-67.4805	-67.334	-67.2852
0.05632	-69.043	-68.75	-68.0664	-67.5781	-68.0664	-68.75	-67.5293	-67.3828	-67.2852
0.05636	-69.0918	-68.75	-68.0176	-67.627	-68.1641	-68.75	-67.5293	-67.2852	-67.2852
0.0564	-69.043	-68.7012	-68.0664	-67.5293	-68.1152	-68.7988	-67.4805	-67.334	-67.2363
0.05644	-69.043	-68.6523	-68.0176	-67.4805	-68.1641	-68.7988	-67.4805	-67.334	-67.2852
0.05648	-69.0918	-68.7012	-68.0664	-67.4316	-68.1641	-68.7988	-67.4805	-67.334	-67.2363
0.05652	-69.0918	-68.7012	-68.0664	-67.5293	-68.1641	-68.8965	-67.4805	-67.3828	-67.2852
0.05656	-69.043	-68.7012	-68.0176	-67.5293	-68.1641	-68.7988	-67.4805	-67.3828	-67.1875
0.0566	-69.0918	-68.7012	-68.0176	-67.5293	-68.2129	-68.75	-67.4805	-67.3828	-67.1875
0.05664	-69.1406	-68.6523	-68.0176	-67.4805	-68.1641	-68.7012	-67.4316	-67.334	-67.1875
0.05668	-69.0918	-68.6523	-67.9688	-67.5293	-68.1152	-68.7988	-67.4805	-67.2852	-67.2363
0.05672	-69.0918	-68.6523	-67.9688	-67.5293	-68.1152	-68.75	-67.4316	-67.2852	-67.2363
0.05676	-69.043	-68.6523	-67.9688	-67.4805	-68.1641	-68.75	-67.4805	-67.334	-67.2852
0.0568	-69.0918	-68.6523	-67.9688	-67.4805	-68.1641	-68.75	-67.4316	-67.334	-67.2363
0.05684	-69.043	-68.6523	-68.0176	-67.5293	-68.1641	-68.8477	-67.4316	-67.2852	-67.1875
0.05688	-69.043	-68.7012	-68.0176	-67.5781	-68.2129	-68.7988	-67.4805	-67.2852	-67.1875
0.05692	-69.0918	-68.7012	-68.0176	-67.4805	-68.1641	-68.7988	-67.4805	-67.2363	-67.2363
0.05696	-69.043	-68.75	-67.9688	-67.4805	-68.1641	-68.7988	-67.5293	-67.2852	-67.2363
0.057	-69.043	-68.7012	-67.9688	-67.4805	-68.2129	-68.7988	-67.5293	-67.2363	-67.1387
0.05704	-69.0918	-68.7012	-68.0176	-67.4316	-68.1641	-68.75	-67.4805	-67.1875	-67.1875
0.05708	-69.043	-68.6523	-67.9688	-67.4805	-68.2129	-68.75	-67.5781	-67.2363	-67.2363
0.05712	-69.0918	-68.7012	-67.9688	-67.4805	-68.2129	-68.7988	-67.5293	-67.2363	-67.2363
0.05716	-69.0918	-68.7012	-68.0176	-67.4805	-68.1152	-68.75	-67.5293	-67.2363	-67.2852
0.0572	-69.0918	-68.7012	-68.0176	-67.4805	-68.2129	-68.7988	-67.5293	-67.2852	-67.2852
0.05724	-69.0918	-68.7012	-68.0176	-67.4805	-68.1641	-68.7988	-67.5293	-67.2363	-67.2852
0.05728	-69.0918	-68.7012	-68.0664	-67.4805	-68.1641	-68.7988	-67.5293	-67.2363	-67.2852
0.05732	-69.1406	-68.6523	-68.1152	-67.4805	-68.1641	-68.7988	-67.5293	-67.2363	-67.1875
0.05736	-69.0918	-68.6523	-68.1152	-67.4805	-68.1641	-68.7988	-67.5293	-67.1387	-67.1875
0.0574	-69.0918	-68.7012	-68.1152	-67.3828	-68.2129	-68.8477	-67.5781	-67.0898	-67.2852
0.05744	-69.1406	-68.7012	-68.0664	-67.4316	-68.2617	-68.8477	-67.5293	-67.1387	-67.2852
0.05748	-69.043	-68.75	-68.1152	-67.4316	-68.2617	-68.75	-67.5781	-67.0898	-67.3828
0.05752	-69.0918	-68.75	-68.1152	-67.4316	-68.2617	-68.75	-67.5293	-67.1875	-67.334
0.05756	-69.0918	-68.75	-68.1641	-67.3828	-68.2129	-68.7012	-67.5293	-67.1875	-67.334
0.0576	-69.0918	-68.75	-68.1641	-67.4316	-68.2129	-68.7012	-67.5293	-67.0898	-67.334
0.05764	-69.0918	-68.7012	-68.1641	-67.3828	-68.2129	-68.75	-67.5293	-67.1387	-67.3828
0.05768	-69.0918	-68.7012	-68.1641	-67.4316	-68.1641	-68.75	-67.5293	-67.0898	-67.3828
0.05772	-69.043	-68.7012	-68.0664	-67.4316	-68.1641	-68.7988	-67.627	-67.1387	-67.3828
0.05776	-69.043	-68.75	-68.0664	-67.4805	-68.2129	-68.7988	-67.627	-67.1387	-67.334
0.0578	-69.043	-68.75	-68.1152	-67.3828	-68.2129	-68.7988	-67.5781	-67.1387	-67.334
0.05784	-69.043	-68.75	-68.1152	-67.4316	-68.2129	-68.75	-67.5293	-67.1875	-67.3828
0.05788	-68.9941	-68.75	-68.0176	-67.3828	-68.1641	-68.75	-67.5293	-67.1387	-67.3828
0.05792	-68.9941	-68.7012	-68.1152	-67.3828	-68.1641	-68.75	-67.4805	-67.0898	-67.3828
0.05796	-68.9941	-68.75	-68.0664	-67.334	-68.2129	-68.75	-67.5293	-67.0898	-67.334
0.058	-68.9453	-68.7012	-68.0664	-67.3828	-68.2129	-68.7012	-67.5781	-67.0898	-67.3828
0.05804	-68.9941	-68.7012	-68.1152	-67.4316	-68.1641	-68.7012	-67.5781	-67.1387	-67.2852
0.05808	-68.9941	-68.75	-68.1152	-67.4316	-68.2617	-68.7988	-67.5293	-67.041	-67.334
0.05812	-69.043	-68.75	-68.0664	-67.4316	-68.1641	-68.7988	-67.4805	-67.041	-67.334
0.05816	-68.9941	-68.7988	-68.0664	-67.4316	-68.2617	-68.7988	-67.5293	-67.041	-67.334
0.0582	-68.9941	-68.7012	-68.0176	-67.4316	-68.2617	-68.75	-67.5293	-66.9434	-67.334
0.05824	-68.8965	-68.7988	-68.0664	-67.4316	-68.2129	-68.75	-67.5293	-66.9922	-67.334
0.05828	-68.8965	-68.75	-68.0664	-67.334	-68.2617	-68.7988	-67.5781	-67.0898	-67.2852
0.05832	-68.9453	-68.7988	-68.0664	-67.334	-68.3105	-68.75	-67.5293	-67.041	-67.2363
0.05836	-68.9453	-68.75	-67.9688	-67.4316	-68.2129	-68.7012	-67.5781	-67.041	-67.334
0.0584	-68.9453	-68.7012	-68.0664	-67.3828	-68.2617	-68.7988	-67.5293	-67.041	-67.2852
0.05844	-68.9941	-68.6523	-68.0664	-67.3828	-68.1641	-68.7988	-67.5293	-67.041	-67.2363
0.05848	-68.9453	-68.75	-68.1152	-67.334	-68.1152	-68.7988	-67.5293	-67.0898	-67.2852
0.05852	-68.9453	-68.7012	-68.1152	-67.334	-68.1641	-68.7988	-67.5781	-67.041	-67.2363
0.05856	-68.9941	-68.6523	-68.1641	-67.334	-68.2129	-68.75	-67.5293	-67.041	-67.2363
0.0586	-69.043	-68.7012	-68.1641	-67.3828	-68.2617	-68.75	-67.5781	-67.041	-67.334
0.05864	-69.0918	-68.7012	-68.1152	-67.3828	-68.2129	-68.75	-67.5781	-67.041	-67.2363
0.05868	-69.0918	-68.7012	-68.1152	-67.3828	-68.1641	-68.7988	-67.5293	-67.0898	-67.3828
0.05872	-69.043	-68.7012	-68.1152	-67.334	-68.2129	-68.75	-67.5781	-67.041	-67.334
0.05876	-68.9453	-68.7012	-68.1152	-67.3828	-68.2129	-68.7012	-67.5781	-67.041	-67.3828
0.0588	-68.9453	-68.7012	-68.0664	-67.3828	-68.2129	-68.7012	-67.5293	-67.0898	-67.3828
0.05884	-68.9941	-68.75	-68.0664	-67.334	-68.2129	-68.6523	-67.5293	-67.041	-67.3828
0.05888	-68.9941	-68.75	-68.1152	-67.2852	-68.1641	-68.7012	-67.5781	-66.9922	-67.3828
0.05892	-69.043	-68.7012	-68.1152	-67.334	-68.1641	-68.75	-67.5293	-67.041	-67.3828
0.05896	-69.043	-68.75	-68.1152	-67.334	-68.1152	-68.6523	-67.5293	-66.9922	-67.334
0.059	-68.9941	-68.75	-68.1152	-67.2852	-68.1641	-68.75	-67.5781	-66.9434	-67.3828
0.05904	-68.9941	-68.75	-68.0664	-67.3828	-68.1152	-68.7012	-67.627	-67.041	-67.3828
0.05908	-69.043	-68.75	-68.0664	-67.334	-68.1152	-68.7012	-67.5781	-67.0898	-67.3828
0.05912	-68.9941	-68.75	-68.0176	-67.334	-68.2129	-68.7012	-67.5781	-67.041	-67.3828
0.05916	-68.9941	-68.75	-68.0176	-67.334	-68.2617	-68.6523	-67.5293	-67.041	-67.334
0.0592	-68.9453	-68.7012	-68.0176	-67.3828	-68.2129	-68.75	-67.5293	-67.041	-67.4316
0.05924	-69.043	-68.75	-68.0664	-67.3828	-68.2129	-68.7012	-67.5293	-67.0898	-67.4316
0.05928	-69.043	-68.75	-68.0176	-67.3828	-68.2129	-68.7012	-67.5293	-67.0898	-67.4316
0.05932	-68.9941	-68.7012	-68.0176	-67.2852	-68.1641	-68.7012	-67.4805	-67.0898	-67.4316
0.05936	-68.9941	-68.7012	-68.0176	-67.2852	-68.1641	-68.6523	-67.4805	-67.1387	-67.3828
0.0594	-68.9941	-68.7012	-68.0664	-67.3828	-68.2129	-68.6035	-67.4805	-67.0898	-67.4316
0.05944	-68.9941	-68.7012	-68.0176	-67.3828	-68.1641	-68.6523	-67.4805	-67.0898	-67.4805
0.05948	-69.043	-68.75	-68.0664	-67.2852	-68.1641	-68.6523	-67.5293	-67.0898	-67.4316
0.05952	-69.0918	-68.7012	-68.0664	-67.334	-68.1641	-68.6035	-67.5293	-67.041	-67.4805
0.05956	-68.9941	-68.75	-68.0176	-67.3828	-68.2129	-68.6523	-67.5781	-67.0898	-67.3828
0.0596	-69.043	-68.75	-67.9688	-67.334	-68.2129	-68.6523	-67.5781	-67.041	-67.3828
0.05964	-69.043	-68.7988	-68.1152	-67.4316	-68.1641	-68.7012	-67.5781	-67.041	-67.3828
0.05968	-69.0918	-68.75	-68.0176	-67.3828	-68.2129	-68.6523	-67.5293	-67.041	-67.4316
0.05972	-69.0918	-68.75	-67.9688	-67.3828	-68.2129	-68.6523	-67.5781	-67.0898	-67.4316
0.05976	-69.0918	-68.7012	-68.0176	-67.3828	-68.1641	-68.7012	-67.627	-67.1875	-67.3828
0.0598	-69.043	-68.7012	-68.0664	-67.3828	-68.2129	-68.7012	-67.5293	-67.1387	-67.4316
0.05984	-69.043	-68.75	-68.0176	-67.3828	-68.2129	-68.75	-67.4805	-67.0898	-67.4805
0.05988	-69.043	-68.75	-68.0176	-67.3828	-68.2617	-68.75	-67.5781	-67.1387	-67.3828
0.05992	-69.0918	-68.75	-68.0176	-67.3828	-68.2129	-68.75	-67.4805	-67.1387	-67.4316
0.05996	-69.1406	-68.7012	-67.9688	-67.3828	-68.1641	-68.75	-67.5293	-67.0898	-67.4316
0.06	-69.1406	-68.7012	-67.9199	-67.4805	-68.1641	-68.7988	-67.4805	-67.0898	-67.3828
0.06004	-68.9941	-68.7012	-67.9688	-67.3828	-68.2129	-68.7012	-67.4805	-67.0898	-67.3828
0.06008	-68.9941	-68.7012	-68.0176	-67.3828	-68.2129	-68.7012	-67.5293	-67.041	-67.3828
0.06012	-69.043	-68.7012	-67.9199	-67.4316	-68.2617	-68.7012	-67.4316	-67.1387	-67.3828
0.06016	-68.9941	-68.75	-67.9688	-67.4316	-68.1641	-68.6523	-67.3828	-67.1387	-67.334
0.0602	-68.9941	-68.7012	-67.9688	-67.4316	-68.1641	-68.6523	-67.4316	-67.0898	-67.4316
0.06024	-68.9941	-68.75	-67.9199	-67.4805	-68.2129	-68.7012	-67.4316	-67.1387	-67.3828
0.06028	-68.9453	-68.75	-67.9199	-67.4316	-68.2617	-68.6523	-67.4316	-67.0898	-67.3828
0.06032	-68.9941	-68.75	-67.8711	-67.4316	-68.2617	-68.7012	-67.4805	-67.0898	-67.4316
0.06036	-68.9941	-68.7012	-67.9199	-67.4316	-68.2617	-68.6523	-67.4805	-67.0898	-67.334
0.0604	-69.043	-68.7012	-67.8711	-67.4316	-68.2129	-68.7012	-67.3828	-67.1387	-67.334
0.06044	-69.1406	-68.7012	-67.9199	-67.5293	-68.3105	-68.75	-67.4316	-67.0898	-67.334
0.06048	-69.1406	-68.7012	-67.9688	-67.5293	-68.2129	-68.75	-67.4316	-66.9922	-67.334
0.06052	-69.1406	-68.6523	-67.8711	-67.4316	-68.2129	-68.7012	-67.4805	-67.041	-67.2852
0.06056	-69.1406	-68.6523	-67.8223	-67.4316	-68.2617	-68.6523	-67.4805	-67.041	-67.2852
0.0606	-69.0918	-68.75	-67.8711	-67.4805	-68.2617	-68.7012	-67.4805	-66.9434	-67.2852
0.06064	-69.1406	-68.7012	-67.8223	-67.4805	-68.2129	-68.6035	-67.4316	-67.041	-67.2852
0.06068	-69.0918	-68.7012	-67.8711	-67.5781	-68.2129	-68.6523	-67.3828	-66.9922	-67.2363
0.06072	-69.043	-68.75	-67.8223	-67.5781	-68.2129	-68.6523	-67.3828	-66.9434	-67.3828
0.06076	-69.043	-68.7012	-67.8223	-67.4805	-68.1641	-68.75	-67.3828	-66.9922	-67.2852
0.0608	-69.0918	-68.75	-67.8223	-67.5781	-68.2129	-68.75	-67.334	-67.041	-67.334
0.06084	-69.043	-68.75	-67.8223	-67.5293	-68.2617	-68.7988	-67.4316	-67.0898	-67.3828
0.06088	-68.9941	-68.75	-67.7734	-67.5293	-68.2129	-68.75	-67.4316	-67.0898	-67.334
0.06092	-69.043	-68.75	-67.7734	-67.4805	-68.2129	-68.7012	-67.334	-67.1387	-67.334
0.06096	-69.0918	-68.7012	-67.8223	-67.5293	-68.2129	-68.7012	-67.334	-67.0898	-67.4316
0.061	-68.9941	-68.7012	-67.7246	-67.4805	-68.2617	-68.7012	-67.334	-67.041	-67.3828
0.06104	-69.043	-68.7012	-67.7734	-67.5293	-68.2129	-68.7012	-67.334	-67.041	-67.3828
0.06108	-69.0918	-68.7012	-67.8223	-67.5781	-68.2129	-68.7012	-67.334	-67.0898	-67.3828
0.06112	-69.1406	-68.6523	-67.7246	-67.5293	-68.1641	-68.75	-67.2852	-67.041	-67.4316
0.06116	-69.1406	-68.6035	-67.7734	-67.5781	-68.1641	-68.75	-67.334	-67.0898	-67.4316
0.0612	-69.0918	-68.6035	-67.7734	-67.5781	-68.1641	-68.7988	-67.334	-67.0898	-67.3828
0.06124	-69.0918	-68.7012	-67.7734	-67.5293	-68.1641	-68.75	-67.2852	-67.1875	-67.3828
0.06128	-69.043	-68.6523	-67.7246	-67.5781	-68.2129	-68.75	-67.334	-67.1875	-67.3828
0.06132	-69.043	-68.6523	-67.7246	-67.5781	-68.2617	-68.7012	-67.2852	-67.1387	-67.3828
0.06136	-69.043	-68.6523	-67.6758	-67.5781	-68.2617	-68.7012	-67.334	-67.1875	-67.3828
0.0614	-69.1406	-68.6523	-67.6758	-67.5781	-68.1641	-68.7012	-67.334	-67.1387	-67.3828
0.06144	-69.0918	-68.6523	-67.7246	-67.627	-68.1152	-68.6523	-67.2852	-67.1387	-67.3828
0.06148	-69.043	-68.6523	-67.6758	-67.5781	-68.1152	-68.6523	-67.2852	-67.1387	-67.334
0.06152	-69.043	-68.6523	-67.627	-67.627	-68.0664	-68.6523	-67.3828	-67.1387	-67.3828
0.06156	-69.043	-68.6523	-67.6758	-67.627	-68.0176	-68.6035	-67.3828	-67.1387	-67.4316
0.0616	-69.043	-68.6523	-67.6758	-67.627	-68.1641	-68.6035	-67.334	-67.1387	-67.4316
0.06164	-69.0918	-68.6035	-67.6758	-67.6758	-68.1641	-68.6035	-67.2852	-67.1387	-67.4805
0.06168	-69.0918	-68.5547	-67.7246	-67.627	-68.1641	-68.6035	-67.334	-67.1387	-67.4805
0.06172	-69.043	-68.6035	-67.6758	-67.627	-68.1641	-68.6523	-67.2852	-67.2363	-67.4805
0.06176	-69.0918	-68.6523	-67.6758	-67.6758	-68.2617	-68.6035	-67.2363	-67.1875	-67.3828
0.0618	-69.1406	-68.6035	-67.6758	-67.6758	-68.2129	-68.6035	-67.2363	-67.1875	-67.4316
0.06184	-69.1406	-68.6035	-67.627	-67.7246	-68.2129	-68.6523	-67.2363	-67.1875	-67.4316
0.06188	-69.0918	-68.6523	-67.627	-67.6758	-68.2617	-68.7012	-67.2363	-67.1387	-67.4316
0.06192	-69.0918	-68.6035	-67.627	-67.627	-68.2129	-68.7012	-67.2852	-67.0898	-67.3828
0.06196	-69.0918	-68.6523	-67.5781	-67.627	-68.2129	-68.7012	-67.2363	-67.1875	-67.334
0.062	-69.1895	-68.6523	-67.627	-67.627	-68.1152	-68.7012	-67.1875	-67.0898	-67.3828
0.06204	-69.1406	-68.6523	-67.627	-67.627	-68.1641	-68.6523	-67.2363	-67.0898	-67.4316
0.06208	-69.1406	-68.6035	-67.627	-67.627	-68.2129	-68.6035	-67.334	-67.041	-67.4316
0.06212	-69.1406	-68.6523	-67.6758	-67.7246	-68.2129	-68.6523	-67.2363	-67.041	-67.4316
0.06216	-69.1895	-68.6523	-67.627	-67.7246	-68.2617	-68.6523	-67.2852	-67.0898	-67.3828
0.0622	-69.1895	-68.6523	-67.5781	-67.7734	-68.2617	-68.6035	-67.2363	-67.0898	-67.3828
0.06224	-69.1406	-68.6523	-67.627	-67.7734	-68.2617	-68.6523	-67.2852	-67.1387	-67.3828
0.06228	-69.1406	-68.7012	-67.627	-67.8223	-68.2129	-68.6523	-67.2363	-67.1387	-67.2852
0.06232	-69.1895	-68.6523	-67.6758	-67.8223	-68.2129	-68.6523	-67.2363	-67.1387	-67.334
0.06236	-69.1406	-68.6523	-67.627	-67.8223	-68.2617	-68.7012	-67.2363	-67.1387	-67.334
0.0624	-69.1895	-68.6523	-67.627	-67.8711	-68.2129	-68.6523	-67.2363	-67.0898	-67.334
0.06244	-69.1406	-68.6523	-67.6758	-67.7734	-68.2617	-68.6035	-67.2363	-67.0898	-67.334
0.06248	-69.043	-68.6035	-67.6758	-67.7734	-68.2617	-68.6523	-67.2363	-67.1387	-67.3828
0.06252	-69.0918	-68.6523	-67.6758	-67.8223	-68.2129	-68.7012	-67.2852	-67.1387	-67.3828
0.06256	-69.0918	-68.7012	-67.6758	-67.7734	-68.2129	-68.6523	-67.2363	-67.1387	-67.3828
0.0626	-69.0918	-68.6523	-67.627	-67.7734	-68.1641	-68.6523	-67.1875	-67.1387	-67.334
0.06264	-69.0918	-68.6523	-67.5781	-67.7734	-68.2129	-68.6523	-67.1387	-67.0898	-67.2852
0.06268	-69.0918	-68.6523	-67.5781	-67.7246	-68.1641	-68.6523	-67.1387	-67.0898	-67.2852
0.06272	-69.043	-68.7012	-67.5781	-67.7246	-68.2129	-68.6523	-67.1387	-67.1387	-67.2852
0.06276	-69.0918	-68.6523	-67.5781	-67.8223	-68.1641	-68.7012	-67.1875	-67.1875	-67.2852
0.0628	-69.0918	-68.6523	-67.5293	-67.8223	-68.1641	-68.6523	-67.0898	-67.1387	-67.334
0.06284	-69.1406	-68.7012	-67.5293	-67.8223	-68.1641	-68.6035	-67.1387	-67.1875	-67.2363
0.06288	-69.1406	-68.6035	-67.5293	-67.8223	-68.1152	-68.6035	-67.1875	-67.2363	-67.2363
0.06292	-69.1895	-68.5059	-67.4805	-67.7734	-68.1152	-68.6523	-67.1387	-67.2363	-67.1875
0.06296	-69.1895	-68.6035	-67.4805	-67.7734	-68.1641	-68.6523	-67.0898	-67.1875	-67.1875
0.063	-69.1406	-68.6035	-67.4805	-67.8223	-68.1152	-68.6035	-67.1387	-67.2363	-67.2363
0.06304	-69.1406	-68.6035	-67.4316	-67.8711	-68.1641	-68.5547	-67.1387	-67.1875	-67.2363
0.06308	-69.1406	-68.6035	-67.5293	-67.8223	-68.1641	-68.6035	-67.1387	-67.1875	-67.2363
0.06312	-69.1895	-68.6035	-67.5293	-67.8711	-68.1641	-68.6035	-67.2852	-67.1875	-67.2852
0.06316	-69.1406	-68.5547	-67.4805	-67.8711	-68.1641	-68.5547	-67.2852	-67.1875	-67.2363
0.0632	-69.0918	-68.5547	-67.4805	-67.8223	-68.1641	-68.6035	-67.1875	-67.1875	-67.2363
0.06324	-69.0918	-68.6035	-67.4805	-67.8223	-68.1641	-68.6035	-67.2363	-67.1875	-67.2363
0.06328	-69.0918	-68.6523	-67.4805	-67.8711	-68.1641	-68.6523	-67.1875	-67.1387	-67.2363
0.06332	-69.1406	-68.6523	-67.4805	-67.7734	-68.1641	-68.6523	-67.1875	-67.1387	-67.334
0.06336	-69.1895	-68.6523	-67.4805	-67.8223	-68.2129	-68.7012	-67.1387	-67.1875	-67.2852
0.0634	-69.1406	-68.6035	-67.4316	-67.8711	-68.1152	-68.7012	-67.0898	-67.1875	-67.2852
0.06344	-69.0918	-68.6035	-67.4805	-67.7734	-68.1641	-68.7012	-67.1387	-67.1387	-67.2363
0.06348	-69.0918	-68.6035	-67.4805	-67.8223	-68.1641	-68.6523	-67.1875	-67.1875	-67.1875
0.06352	-69.0918	-68.5547	-67.4316	-67.8223	-68.1641	-68.7012	-67.1875	-67.1387	-67.2852
0.06356	-69.1406	-68.5547	-67.4805	-67.7734	-68.2129	-68.7012	-67.1875	-67.1875	-67.2363
0.0636	-69.1406	-68.6035	-67.4316	-67.7734	-68.2617	-68.75	-67.1387	-67.1875	-67.2363
0.06364	-69.1406	-68.6035	-67.4316	-67.8223	-68.2129	-68.7012	-67.1387	-67.1387	-67.2852
0.06368	-69.043	-68.6035	-67.4805	-67.8223	-68.2129	-68.75	-67.0898	-67.1875	-67.2852
0.06372	-69.1406	-68.6523	-67.5293	-67.7734	-68.1641	-68.7012	-67.1387	-67.1875	-67.2363
0.06376	-69.1406	-68.6523	-67.5293	-67.8223	-68.1641	-68.75	-67.1387	-67.0898	-67.1875
0.0638	-69.0918	-68.6035	-67.4805	-67.8223	-68.1641	-68.7012	-67.1387	-67.0898	-67.1875
0.06384	-69.0918	-68.6035	-67.5293	-67.8223	-68.1641	-68.75	-67.1387	-67.1387	-67.1875
0.06388	-69.0918	-68.6035	-67.5293	-67.8223	-68.1152	-68.75	-67.1387	-67.0898	-67.2363
0.06392	-69.0918	-68.6035	-67.5293	-67.8711	-68.1152	-68.7012	-67.1387	-67.0898	-67.1875
0.06396	-69.0918	-68.5547	-67.4805	-67.8711	-68.2129	-68.7012	-67.0898	-67.0898	-67.2363
0.064	-69.1895	-68.6523	-67.5293	-67.8223	-68.1641	-68.7012	-67.1875	-67.1875	-67.1875
0.06404	-69.0918	-68.6523	-67.5781	-67.9688	-68.1641	-68.7012	-67.1875	-67.1387	-67.1875
0.06408	-69.1406	-68.6035	-67.627	-67.9199	-68.1641	-68.7012	-67.1875	-67.1875	-67.1875
0.06412	-69.1406	-68.6035	-67.4805	-67.9199	-68.2129	-68.6523	-67.1387	-67.1387	-67.1387
0.06416	-69.1406	-68.6035	-67.5293	-67.8711	-68.2129	-68.7012	-67.1387	-67.1875	-67.2363
0.0642	-69.0918	-68.5547	-67.4805	-67.9688	-68.2129	-68.7012	-67.1387	-67.1875	-67.1875
0.06424	-69.1406	-68.6035	-67.4805	-67.8711	-68.2129	-68.6523	-67.1387	-67.0898	-67.2363
0.06428	-69.1406	-68.6523	-67.5293	-67.8711	-68.2129	-68.6523	-67.1387	-67.0898	-67.1875
0.06432	-69.043	-68.6035	-67.5293	-67.8223	-68.2129	-68.6523	-67.2363	-67.1387	-67.1875
0.06436	-69.0918	-68.5059	-67.4805	-67.8711	-68.2129	-68.6035	-67.2363	-67.1387	-67.1387
0.0644	-69.1406	-68.5547	-67.5293	-67.8711	-68.2617	-68.6035	-67.334	-67.1387	-67.041
0.06444	-69.043	-68.5547	-67.4805	-67.8711	-68.1641	-68.6523	-67.2363	-67.1875	-67.041
0.06448	-69.043	-68.5547	-67.5293	-67.8711	-68.1641	-68.6035	-67.2363	-67.1387	-67.041
0.06452	-69.0918	-68.5059	-67.5781	-67.8711	-68.1641	-68.5547	-67.2852	-67.1387	-67.0898
0.06456	-69.0918	-68.6035	-67.5293	-67.8711	-68.2129	-68.5547	-67.2363	-67.1387	-67.1387
0.0646	-69.0918	-68.5547	-67.5293	-67.8223	-68.1152	-68.6035	-67.2363	-67.0898	-67.0898
0.06464	-69.0918	-68.5547	-67.4805	-67.8223	-68.1152	-68.6035	-67.2852	-67.0898	-67.041
0.06468	-69.0918	-68.6035	-67.5293	-67.8223	-68.1152	-68.6523	-67.2363	-67.0898	-67.1387
0.06472	-69.0918	-68.5547	-67.4805	-67.8711	-68.1152	-68.6523	-67.2363	-67.0898	-67.1387
0.06476	-69.1406	-68.5547	-67.4805	-67.8711	-68.1641	-68.6035	-67.2363	-67.1387	-66.9922
0.0648	-69.0918	-68.5059	-67.4316	-67.8223	-68.1641	-68.6035	-67.2852	-67.1875	-67.041
0.06484	-69.043	-68.5547	-67.4316	-67.8711	-68.0664	-68.6523	-67.2852	-67.1875	-67.0898
0.06488	-69.1406	-68.5547	-67.4316	-67.9199	-68.1152	-68.6035	-67.2852	-67.1875	-67.0898
0.06492	-69.0918	-68.6035	-67.4805	-67.8711	-68.1641	-68.6523	-67.334	-67.1875	-67.041
0.06496	-69.043	-68.5547	-67.4316	-67.9199	-68.1641	-68.7012	-67.334	-67.1875	-67.041
0.065	-69.0918	-68.6035	-67.5293	-67.9199	-68.1152	-68.75	-67.334	-67.1387	-67.041
0.06504	-69.0918	-68.6035	-67.5293	-67.8711	-68.1641	-68.7012	-67.334	-67.1875	-67.0898
0.06508	-69.043	-68.5547	-67.5781	-67.8711	-68.1641	-68.7012	-67.334	-67.1875	-67.0898
0.06512	-69.0918	-68.5059	-67.627	-67.9199	-68.1152	-68.7012	-67.3828	-67.2363	-67.041
0.06516	-69.0918	-68.5547	-67.627	-67.8711	-68.2129	-68.7012	-67.334	-67.2852	-67.0898
0.0652	-69.0918	-68.5059	-67.5293	-67.9199	-68.2129	-68.6523	-67.2852	-67.334	-67.0898
0.06524	-69.0918	-68.5547	-67.627	-67.9688	-68.2129	-68.6523	-67.2852	-67.1875	-67.0898
0.06528	-69.0918	-68.6035	-67.5781	-67.9199	-68.1641	-68.6523	-67.2852	-67.2363	-67.041
0.06532	-69.0918	-68.5547	-67.4805	-67.9688	-68.1641	-68.6035	-67.2852	-67.2363	-67.041
0.06536	-69.043	-68.6035	-67.5781	-67.9199	-68.2129	-68.5547	-67.2852	-67.2852	-67.041
0.0654	-69.0918	-68.6035	-67.5781	-67.9199	-68.2129	-68.6035	-67.2852	-67.2363	-66.9922
0.06544	-69.0918	-68.6523	-67.5781	-67.9199	-68.2129	-68.5059	-67.2852	-67.2363	-66.9922
0.06548	-69.043	-68.6523	-67.5293	-67.9199	-68.1641	-68.5547	-67.334	-67.2363	-67.041
0.06552	-69.043	-68.6035	-67.5293	-67.8711	-68.1641	-68.5547	-67.334	-67.2363	-66.9922
0.06556	-68.9941	-68.6035	-67.5293	-67.8223	-68.1152	-68.6035	-67.334	-67.334	-66.9922
0.0656	-68.9941	-68.6035	-67.4805	-67.9199	-68.0664	-68.6035	-67.334	-67.2363	-66.9922
0.06564	-69.043	-68.6035	-67.5293	-67.9688	-68.1152	-68.6035	-67.334	-67.2363	-66.9922
0.06568	-69.0918	-68.5547	-67.5293	-67.9199	-68.1641	-68.5547	-67.334	-67.1875	-67.041
0.06572	-68.9941	-68.6035	-67.5781	-67.9688	-68.1641	-68.6035	-67.3828	-67.1387	-67.041
0.06576	-69.043	-68.6035	-67.5293	-67.9688	-68.1641	-68.6035	-67.334	-67.1875	-66.9922
0.0658	-69.043	-68.6035	-67.5293	-67.9199	-68.1641	-68.6523	-67.3828	-67.1875	-67.041
0.06584	-69.043	-68.5547	-67.5781	-67.8711	-68.1152	-68.6523	-67.4316	-67.1875	-67.041
0.06588	-69.043	-68.6035	-67.5781	-67.8711	-68.1641	-68.6523	-67.3828	-67.2363	-67.041
0.06592	-68.9941	-68.5059	-67.5293	-67.9688	-68.1641	-68.6523	-67.4316	-67.2363	-67.0898
0.06596	-68.9941	-68.5547	-67.5781	-67.9688	-68.1152	-68.6523	-67.334	-67.1387	-67.0898
0.066	-69.043	-68.5547	-67.5781	-67.9199	-68.1152	-68.6523	-67.3828	-67.1875	-67.1387
0.06604	-69.043	-68.457	-67.5781	-67.9199	-68.0664	-68.6035	-67.3828	-67.1875	-67.0898
0.06608	-69.043	-68.5059	-67.5293	-67.8711	-68.0176	-68.5547	-67.3828	-67.1387	-67.0898
0.06612	-68.9941	-68.6035	-67.5293	-67.8711	-68.0664	-68.5547	-67.3828	-67.1387	-67.041
0.06616	-69.043	-68.6035	-67.5781	-67.9199	-68.1152	-68.6035	-67.334	-67.1875	-67.041
0.0662	-68.9941	-68.6035	-67.627	-67.9199	-68.1152	-68.6035	-67.334	-67.1875	-67.041
0.06624	-69.043	-68.6035	-67.627	-67.9688	-68.1152	-68.6523	-67.2852	-67.2363	-67.041
0.06628	-69.043	-68.5547	-67.5781	-67.9688	-68.1641	-68.6035	-67.2363	-67.1875	-67.041
0.06632	-69.1406	-68.6035	-67.627	-67.9688	-68.1152	-68.6035	-67.334	-67.2363	-67.041
0.06636	-69.0918	-68.6035	-67.5293	-67.9688	-68.1641	-68.6523	-67.3828	-67.1387	-67.041
0.0664	-69.043	-68.5547	-67.5293	-67.9688	-68.1152	-68.5547	-67.3828	-67.1875	-67.041
0.06644	-69.043	-68.6035	-67.5781	-67.9688	-68.1152	-68.5059	-67.4316	-67.1387	-67.1387
0.06648	-69.043	-68.6523	-67.6758	-67.9199	-68.1152	-68.5547	-67.4805	-67.1875	-67.1875
0.06652	-69.0918	-68.6035	-67.627	-67.9688	-68.0176	-68.457	-67.4316	-67.2363	-67.1875
0.06656	-69.1406	-68.5547	-67.627	-68.0176	-68.0664	-68.5059	-67.4316	-67.2363	-67.1387
0.0666	-69.1406	-68.5547	-67.627	-67.9688	-68.1641	-68.5059	-67.4805	-67.2363	-67.1875
0.06664	-69.0918	-68.6035	-67.627	-67.9199	-68.1152	-68.5547	-67.4316	-67.1875	-67.1875
0.06668	-69.1406	-68.5547	-67.6758	-67.9688	-68.1152	-68.5547	-67.3828	-67.1875	-67.1875
0.06672	-69.043	-68.6523	-67.6758	-68.0176	-68.1152	-68.6035	-67.334	-67.1875	-67.1875
0.06676	-69.0918	-68.6035	-67.627	-68.0176	-68.0664	-68.5547	-67.334	-67.2852	-67.1875
0.0668	-69.0918	-68.5547	-67.6758	-68.0664	-68.1152	-68.5547	-67.3828	-67.2852	-67.2363
0.06684	-69.0918	-68.6035	-67.6758	-67.9688	-68.1152	-68.5547	-67.334	-67.2852	-67.1875
0.06688	-69.1406	-68.6035	-67.6758	-67.9688	-68.1152	-68.5547	-67.3828	-67.2852	-67.1875
0.06692	-69.0918	-68.5547	-67.6758	-67.9688	-68.1152	-68.6035	-67.4316	-67.2363	-67.2852
0.06696	-69.043	-68.6035	-67.5781	-67.9688	-68.1152	-68.5547	-67.334	-67.2363	-67.2852
0.067	-69.0918	-68.6035	-67.627	-68.0176	-68.0664	-68.5547	-67.334	-67.2852	-67.2363
0.06704	-69.1406	-68.6035	-67.627	-68.0664	-68.0664	-68.5547	-67.4316	-67.2852	-67.2363
0.06708	-69.1406	-68.6035	-67.627	-67.9688	-68.1152	-68.6523	-67.4316	-67.1875	-67.2363
0.06712	-69.0918	-68.5547	-67.5781	-68.0176	-68.1152	-68.5059	-67.4805	-67.1875	-67.2363
0.06716	-69.0918	-68.6035	-67.5781	-67.9688	-68.1152	-68.4082	-67.4805	-67.1875	-67.1875
0.0672	-69.043	-68.6035	-67.5781	-67.9688	-68.0664	-68.5059	-67.4805	-67.2852	-67.2363
0.06724	-69.0918	-68.5547	-67.5781	-68.0176	-68.0664	-68.5059	-67.4316	-67.2852	-67.1875
0.06728	-69.043	-68.5547	-67.5781	-68.1152	-68.0176	-68.457	-67.4805	-67.2363	-67.2363
0.06732	-68.9941	-68.5547	-67.627	-68.0176	-68.0664	-68.457	-67.4316	-67.2363	-67.2363
0.06736	-68.9941	-68.6035	-67.5781	-68.0664	-68.0664	-68.5059	-67.334	-67.2363	-67.1875
0.0674	-69.043	-68.7012	-67.5781	-68.0176	-68.0176	-68.3594	-67.2852	-67.2852	-67.2363
0.06744	-68.9941	-68.6523	-67.6758	-68.0176	-68.0176	-68.4082	-67.3828	-67.2852	-67.2363
0.06748	-68.9453	-68.6523	-67.6758	-68.0176	-67.9688	-68.3594	-67.3828	-67.2363	-67.2363
0.06752	-69.043	-68.6035	-67.627	-68.0176	-67.9688	-68.4082	-67.3828	-67.2363	-67.2363
0.06756	-68.9941	-68.6035	-67.5781	-68.0664	-68.0176	-68.4082	-67.4805	-67.1875	-67.1875
0.0676	-69.1406	-68.5547	-67.6758	-68.0176	-68.0176	-68.3594	-67.4805	-67.1875	-67.2363
0.06764	-69.0918	-68.5547	-67.627	-68.0664	-67.9688	-68.4082	-67.4316	-67.2852	-67.2363
0.06768	-69.1406	-68.6035	-67.5781	-68.0664	-68.0176	-68.457	-67.5293	-67.2363	-67.2852
0.06772	-69.1406	-68.6035	-67.627	-68.0664	-68.0176	-68.4082	-67.5293	-67.1875	-67.2363
0.06776	-69.043	-68.6523	-67.627	-68.1152	-68.0176	-68.457	-67.5293	-67.2363	-67.1875
0.0678	-69.043	-68.6035	-67.627	-68.1641	-68.0664	-68.4082	-67.4316	-67.1875	-67.1387
0.06784	-68.9941	-68.5547	-67.627	-68.1152	-68.0176	-68.4082	-67.4805	-67.1875	-67.1387
0.06788	-69.043	-68.5547	-67.627	-68.1641	-68.0176	-68.4082	-67.4805	-67.1875	-67.1387
0.06792	-69.043	-68.5547	-67.5781	-68.0664	-68.0176	-68.4082	-67.4805	-67.1387	-67.2363
0.06796	-69.0918	-68.5547	-67.5781	-68.0664	-68.0176	-68.3594	-67.4805	-67.1387	-67.2363
0.068	-69.043	-68.5547	-67.5293	-68.0664	-67.9688	-68.3594	-67.4805	-67.1875	-67.2363
0.06804	-69.0918	-68.6035	-67.5293	-68.1152	-67.9688	-68.3105	-67.4316	-67.1875	-67.2852
0.06808	-69.043	-68.5547	-67.5293	-68.0664	-68.0176	-68.3594	-67.4316	-67.1875	-67.2363
0.06812	-69.043	-68.6035	-67.5293	-68.0176	-67.9688	-68.4082	-67.4805	-67.1875	-67.1875
0.06816	-69.0918	-68.6523	-67.5781	-68.0176	-68.0176	-68.4082	-67.4805	-67.1387	-67.2852
0.0682	-69.0918	-68.7012	-67.627	-68.0664	-67.9688	-68.4082	-67.3828	-67.1875	-67.334
0.06824	-69.0918	-68.7012	-67.5781	-68.1152	-67.9199	-68.4082	-67.3828	-67.2363	-67.2363
0.06828	-69.0918	-68.7012	-67.5781	-68.1152	-67.9688	-68.3594	-67.3828	-67.2363	-67.2363
0.06832	-69.043	-68.5547	-67.5781	-68.1152	-68.0176	-68.457	-67.4316	-67.2852	-67.2852
0.06836	-68.9941	-68.6523	-67.627	-68.0664	-68.0176	-68.457	-67.4805	-67.2363	-67.334
0.0684	-69.0918	-68.5547	-67.5781	-68.0664	-68.0176	-68.457	-67.4316	-67.1875	-67.2363
0.06844	-69.043	-68.6035	-67.5781	-68.1152	-68.0664	-68.4082	-67.3828	-67.2363	-67.2852
0.06848	-69.0918	-68.6035	-67.5293	-68.1152	-68.0176	-68.4082	-67.4316	-67.2363	-67.2852
0.06852	-69.043	-68.5547	-67.5781	-68.1152	-68.0176	-68.457	-67.3828	-67.1387	-67.2363
0.06856	-69.043	-68.6035	-67.4805	-68.1641	-68.0664	-68.4082	-67.3828	-67.0898	-67.2363
0.0686	-69.043	-68.5547	-67.5293	-68.1641	-67.9688	-68.457	-67.3828	-67.1387	-67.2852
0.06864	-68.9941	-68.6035	-67.5293	-68.2129	-68.0664	-68.457	-67.3828	-67.1387	-67.2363
0.06868	-69.043	-68.6035	-67.5293	-68.1641	-68.1152	-68.457	-67.334	-67.0898	-67.2852
0.06872	-68.9941	-68.6035	-67.4805	-68.0664	-68.0664	-68.457	-67.3828	-67.0898	-67.2852
0.06876	-68.9941	-68.6035	-67.5293	-68.1152	-68.0664	-68.5059	-67.4316	-67.1387	-67.2852
0.0688	-69.0918	-68.5059	-67.5293	-68.0664	-68.0664	-68.3594	-67.4805	-67.1387	-67.2852
0.06884	-69.043	-68.5547	-67.5293	-68.0176	-68.0664	-68.4082	-67.4316	-67.2363	-67.2852
0.06888	-69.043	-68.6035	-67.5293	-68.1152	-68.0664	-68.4082	-67.3828	-67.1875	-67.2852
0.06892	-69.043	-68.6035	-67.5293	-68.1152	-68.0176	-68.3594	-67.4316	-67.1387	-67.2852
0.06896	-69.043	-68.6035	-67.4805	-68.1641	-67.9688	-68.3594	-67.4805	-67.2363	-67.334
0.069	-68.9941	-68.6035	-67.4316	-68.2129	-68.0176	-68.3594	-67.4805	-67.2363	-67.334
0.06904	-69.043	-68.5547	-67.4805	-68.2129	-68.0176	-68.3594	-67.4805	-67.2363	-67.1875
0.06908	-69.0918	-68.6035	-67.4316	-68.2129	-68.0176	-68.3105	-67.4805	-67.2363	-67.1875
0.06912	-69.043	-68.5547	-67.4805	-68.1641	-68.0664	-68.3594	-67.4805	-67.2852	-67.2363
0.06916	-69.0918	-68.5059	-67.4805	-68.1641	-68.0176	-68.3594	-67.5293	-67.2363	-67.2363
0.0692	-69.043	-68.5059	-67.5293	-68.2129	-68.0664	-68.3594	-67.4805	-67.2363	-67.2363
0.06924	-69.0918	-68.5547	-67.4805	-68.2129	-68.0176	-68.4082	-67.4805	-67.2852	-67.2852
0.06928	-69.043	-68.6035	-67.5293	-68.1641	-68.0176	-68.3594	-67.4805	-67.2852	-67.2363
0.06932	-69.0918	-68.6035	-67.4316	-68.1641	-68.1152	-68.2617	-67.5293	-67.334	-67.2852
0.06936	-69.043	-68.6523	-67.4805	-68.1152	-68.0664	-68.3594	-67.4805	-67.3828	-67.2363
0.0694	-69.043	-68.6523	-67.4316	-68.1641	-68.0664	-68.3594	-67.5293	-67.4316	-67.2852
0.06944	-69.043	-68.7012	-67.4316	-68.1152	-68.1152	-68.3105	-67.4316	-67.3828	-67.2363
0.06948	-68.9941	-68.6523	-67.4316	-68.0664	-68.1152	-68.3594	-67.4316	-67.3828	-67.2852
0.06952	-69.0918	-68.6035	-67.3828	-68.1152	-68.1152	-68.3594	-67.3828	-67.3828	-67.1875
0.06956	-69.0918	-68.6523	-67.3828	-68.1152	-68.0176	-68.3105	-67.4316	-67.3828	-67.1387
0.0696	-69.0918	-68.6523	-67.4805	-68.1152	-68.0664	-68.3105	-67.4316	-67.2852	-67.1875
0.06964	-69.0918	-68.6035	-67.4316	-68.1641	-68.1152	-68.3105	-67.4805	-67.2852	-67.2363
0.06968	-69.1406	-68.6035	-67.4805	-68.1641	-68.1152	-68.3594	-67.5293	-67.2852	-67.2363
0.06972	-69.1406	-68.5547	-67.5293	-68.1641	-68.1152	-68.3594	-67.4805	-67.2852	-67.2363
0.06976	-69.1406	-68.6035	-67.4316	-68.1641	-68.0664	-68.3594	-67.4805	-67.334	-67.2363
0.0698	-69.0918	-68.5547	-67.4316	-68.1641	-68.0664	-68.3105	-67.5293	-67.3828	-67.2852
0.06984	-69.043	-68.6035	-67.4316	-68.1641	-68.1641	-68.3105	-67.5293	-67.3828	-67.2363
0.06988	-69.0918	-68.6035	-67.4805	-68.2129	-68.1152	-68.3105	-67.4805	-67.334	-67.2363
0.06992	-69.0918	-68.6035	-67.4805	-68.2129	-68.1152	-68.3105	-67.4805	-67.334	-67.1875
0.06996	-69.0918	-68.6523	-67.4316	-68.1641	-68.1152	-68.3105	-67.4805	-67.3828	-67.1875
0.07	-69.1895	-68.6523	-67.4805	-68.1641	-68.1641	-68.3105	-67.4316	-67.3828	-67.2363
0.07004	-69.1895	-68.6035	-67.5293	-68.2129	-68.2129	-68.3105	-67.4805	-67.4316	-67.1875
0.07008	-69.1895	-68.6523	-67.4805	-68.2129	-68.1641	-68.3105	-67.4316	-67.3828	-67.1875
0.07012	-69.1895	-68.6523	-67.4805	-68.1641	-68.1641	-68.3594	-67.4316	-67.3828	-67.1875
0.07016	-69.1406	-68.7012	-67.4805	-68.2617	-68.1641	-68.3594	-67.3828	-67.3828	-67.2363
0.0702	-69.0918	-68.6035	-67.4316	-68.2617	-68.1152	-68.3105	-67.4316	-67.4316	-67.2363
0.07024	-69.0918	-68.6523	-67.3828	-68.2129	-68.2129	-68.3594	-67.3828	-67.4316	-67.1875
0.07028	-69.1406	-68.6523	-67.4805	-68.2617	-68.2617	-68.3594	-67.3828	-67.334	-67.1875
0.07032	-69.1406	-68.6035	-67.4805	-68.2617	-68.2129	-68.3105	-67.3828	-67.334	-67.2363
0.07036	-69.1406	-68.6035	-67.4316	-68.1641	-68.1641	-68.3105	-67.3828	-67.334	-67.1875
0.0704	-69.1406	-68.6035	-67.4805	-68.1641	-68.1641	-68.2617	-67.334	-67.3828	-67.2363
0.07044	-69.1406	-68.6035	-67.5293	-68.2129	-68.1152	-68.2617	-67.334	-67.334	-67.2363
0.07048	-69.1406	-68.6035	-67.4316	-68.2129	-68.1641	-68.3105	-67.3828	-67.334	-67.1875
0.07052	-69.1895	-68.6523	-67.4316	-68.3105	-68.1641	-68.3594	-67.3828	-67.2852	-67.334
0.07056	-69.1895	-68.6035	-67.3828	-68.2617	-68.1152	-68.3105	-67.4316	-67.3828	-67.2852
0.0706	-69.1406	-68.6035	-67.3828	-68.1641	-68.1641	-68.3105	-67.3828	-67.3828	-67.2852
0.07064	-69.1895	-68.6523	-67.3828	-68.2617	-68.1152	-68.2617	-67.334	-67.3828	-67.2852
0.07068	-69.2871	-68.6035	-67.4316	-68.2617	-68.1152	-68.2617	-67.4316	-67.3828	-67.334
0.07072	-69.2871	-68.6523	-67.3828	-68.2617	-68.1641	-68.1641	-67.4805	-67.3828	-67.2852
0.07076	-69.1895	-68.6523	-67.4805	-68.2617	-68.1641	-68.2129	-67.4316	-67.3828	-67.2852
0.0708	-69.1895	-68.6035	-67.4316	-68.2617	-68.1641	-68.2617	-67.4805	-67.3828	-67.334
0.07084	-69.1406	-68.6523	-67.4316	-68.2617	-68.1641	-68.2617	-67.4805	-67.3828	-67.3828
0.07088	-69.0918	-68.6035	-67.3828	-68.2129	-68.2129	-68.2617	-67.4805	-67.3828	-67.2852
0.07092	-69.1406	-68.5547	-67.3828	-68.2617	-68.2129	-68.2129	-67.4805	-67.4316	-67.334
0.07096	-69.0918	-68.6035	-67.334	-68.2129	-68.1641	-68.3105	-67.4805	-67.3828	-67.334
0.071	-69.1406	-68.5547	-67.3828	-68.2129	-68.1641	-68.3105	-67.4316	-67.3828	-67.2852
0.07104	-69.1406	-68.6035	-67.3828	-68.3105	-68.1152	-68.2617	-67.4316	-67.3828	-67.2852
0.07108	-69.1406	-68.6035	-67.4316	-68.2129	-68.1152	-68.2617	-67.334	-67.2852	-67.2852
0.07112	-69.1406	-68.5547	-67.4805	-68.2617	-68.1152	-68.2617	-67.4316	-67.334	-67.2852
0.07116	-69.2383	-68.5547	-67.3828	-68.2617	-68.0176	-68.2617	-67.3828	-67.334	-67.2852
0.0712	-69.1406	-68.6035	-67.4316	-68.3594	-68.0176	-68.2129	-67.4805	-67.2852	-67.2852
0.07124	-69.1406	-68.6035	-67.4316	-68.3594	-68.1152	-68.2129	-67.4316	-67.334	-67.2363
0.07128	-69.2383	-68.6035	-67.3828	-68.3594	-68.0664	-68.2129	-67.4316	-67.2852	-67.3828
0.07132	-69.2383	-68.6035	-67.334	-68.3105	-68.1152	-68.2617	-67.4316	-67.334	-67.3828
0.07136	-69.2383	-68.6523	-67.3828	-68.2129	-68.1152	-68.1641	-67.4316	-67.3828	-67.3828
0.0714	-69.1895	-68.6035	-67.4805	-68.2617	-68.0176	-68.1641	-67.3828	-67.334	-67.334
0.07144	-69.1895	-68.6035	-67.3828	-68.3105	-68.0664	-68.1641	-67.3828	-67.334	-67.334
0.07148	-69.1895	-68.6035	-67.3828	-68.3105	-68.0664	-68.2617	-67.3828	-67.334	-67.4316
0.07152	-69.2383	-68.6035	-67.3828	-68.3105	-68.1152	-68.2129	-67.4316	-67.2852	-67.3828
0.07156	-69.1895	-68.6523	-67.3828	-68.2617	-68.1152	-68.2617	-67.4316	-67.2852	-67.3828
0.0716	-69.1895	-68.6523	-67.3828	-68.1641	-68.1641	-68.2129	-67.4316	-67.2363	-67.3828
0.07164	-69.2383	-68.6523	-67.4316	-68.2129	-68.1152	-68.2129	-67.3828	-67.2852	-67.3828
0.07168	-69.2383	-68.75	-67.3828	-68.2617	-68.1152	-68.2129	-67.3828	-67.2852	-67.3828
0.07172	-69.2383	-68.7012	-67.4805	-68.2129	-68.0664	-68.2617	-67.3828	-67.2852	-67.4316
0.07176	-69.1895	-68.6523	-67.4316	-68.2617	-68.0664	-68.2617	-67.3828	-67.2363	-67.4316
0.0718	-69.2383	-68.6523	-67.3828	-68.3105	-68.0664	-68.2617	-67.3828	-67.2363	-67.4316
0.07184	-69.1895	-68.6523	-67.4805	-68.2617	-68.1152	-68.2617	-67.334	-67.2363	-67.4316
0.07188	-69.2383	-68.6523	-67.4805	-68.2129	-68.1152	-68.2617	-67.334	-67.2363	-67.4316
0.07192	-69.2871	-68.6523	-67.4316	-68.2617	-68.1641	-68.2129	-67.4316	-67.2363	-67.3828
0.07196	-69.2871	-68.6035	-67.4316	-68.2617	-68.1641	-68.2129	-67.3828	-67.2363	-67.4316
0.072	-69.2871	-68.6035	-67.3828	-68.2129	-68.1152	-68.2617	-67.4316	-67.1875	-67.334
0.07204	-69.2871	-68.5547	-67.3828	-68.2617	-68.0664	-68.2617	-67.4316	-67.1875	-67.3828
0.07208	-69.2383	-68.6035	-67.4316	-68.2617	-68.0664	-68.2129	-67.4805	-67.2363	-67.3828
0.07212	-69.3359	-68.6523	-67.334	-68.1641	-68.0664	-68.2129	-67.4316	-67.1875	-67.334
0.07216	-69.3359	-68.5547	-67.3828	-68.1641	-68.1152	-68.2129	-67.4316	-67.1875	-67.3828
0.0722	-69.2871	-68.5547	-67.3828	-68.2129	-68.1152	-68.2129	-67.4316	-67.2363	-67.334
0.07224	-69.2383	-68.6035	-67.4316	-68.2617	-68.1152	-68.2129	-67.4316	-67.2363	-67.3828
0.07228	-69.1895	-68.5547	-67.3828	-68.2129	-68.0664	-68.2617	-67.4316	-67.2363	-67.4316
0.07232	-69.2383	-68.5547	-67.334	-68.2129	-68.1152	-68.2617	-67.4316	-67.2852	-67.4316
0.07236	-69.2383	-68.5059	-67.4316	-68.2129	-68.0664	-68.3105	-67.3828	-67.2852	-67.3828
0.0724	-69.2871	-68.5059	-67.4316	-68.3105	-68.1641	-68.2617	-67.3828	-67.334	-67.3828
0.07244	-69.2871	-68.5059	-67.4805	-68.3105	-68.1152	-68.1152	-67.4316	-67.2363	-67.3828
0.07248	-69.3359	-68.6035	-67.4805	-68.3105	-68.1152	-68.1641	-67.334	-67.1875	-67.3828
0.07252	-69.3359	-68.5547	-67.4316	-68.2617	-68.0664	-68.2129	-67.4316	-67.2363	-67.4316
0.07256	-69.3359	-68.5547	-67.4316	-68.3105	-68.1641	-68.2129	-67.334	-67.2363	-67.4805
0.0726	-69.3848	-68.5547	-67.4316	-68.2129	-68.1152	-68.2617	-67.4316	-67.2363	-67.4316
0.07264	-69.3848	-68.6035	-67.334	-68.2129	-68.1641	-68.3105	-67.4316	-67.2363	-67.4316
0.07268	-69.3359	-68.5547	-67.3828	-68.2617	-68.1152	-68.2617	-67.334	-67.2363	-67.4805
0.07272	-69.2383	-68.5547	-67.334	-68.2617	-68.0664	-68.3105	-67.2852	-67.1387	-67.4316
0.07276	-69.2871	-68.5547	-67.3828	-68.2129	-68.0664	-68.2617	-67.2852	-67.1875	-67.4805
0.0728	-69.2871	-68.5547	-67.3828	-68.2129	-68.0664	-68.2617	-67.334	-67.2363	-67.4316
0.07284	-69.2871	-68.5547	-67.4316	-68.2129	-68.0664	-68.3105	-67.334	-67.2852	-67.4316
0.07288	-69.2383	-68.5547	-67.3828	-68.2129	-68.0176	-68.2617	-67.2852	-67.2363	-67.3828
0.07292	-69.2383	-68.5547	-67.3828	-68.2129	-68.0176	-68.3105	-67.2852	-67.1875	-67.3828
0.07296	-69.2871	-68.5547	-67.334	-68.2129	-68.1152	-68.2617	-67.334	-67.1387	-67.3828
0.073	-69.2871	-68.6035	-67.2852	-68.1641	-68.1152	-68.2617	-67.2852	-67.1387	-67.3828
0.07304	-69.2871	-68.6035	-67.3828	-68.1152	-68.1152	-68.2617	-67.2852	-67.1387	-67.4316
0.07308	-69.2383	-68.6035	-67.3828	-68.2129	-68.1641	-68.2617	-67.2852	-67.1387	-67.3828
0.07312	-69.2871	-68.6035	-67.4316	-68.2129	-68.2129	-68.2617	-67.334	-67.1875	-67.3828
0.07316	-69.3359	-68.5547	-67.4316	-68.2129	-68.2129	-68.2617	-67.334	-67.1387	-67.4316
0.0732	-69.3359	-68.6035	-67.4316	-68.2129	-68.2129	-68.2129	-67.3828	-67.1875	-67.4316
0.07324	-69.2871	-68.5547	-67.3828	-68.1641	-68.1641	-68.2617	-67.334	-67.1387	-67.3828
0.07328	-69.2871	-68.5547	-67.4316	-68.2617	-68.1641	-68.2617	-67.334	-67.1875	-67.3828
0.07332	-69.2871	-68.5547	-67.4316	-68.2617	-68.1641	-68.2129	-67.4316	-67.0898	-67.3828
0.07336	-69.2383	-68.5547	-67.3828	-68.2129	-68.1152	-68.2129	-67.4805	-67.1387	-67.3828
0.0734	-69.1895	-68.5547	-67.4316	-68.2129	-68.1152	-68.2129	-67.3828	-67.1387	-67.3828
0.07344	-69.2383	-68.6035	-67.4805	-68.1641	-68.1152	-68.2129	-67.3828	-67.1387	-67.3828
0.07348	-69.2871	-68.6035	-67.5293	-68.2129	-68.1152	-68.2617	-67.334	-67.1387	-67.334
0.07352	-69.1895	-68.5547	-67.4805	-68.2129	-68.1152	-68.1641	-67.334	-67.2363	-67.3828
0.07356	-69.1895	-68.6035	-67.4805	-68.2129	-68.1152	-68.2129	-67.334	-67.2363	-67.3828
0.0736	-69.2383	-68.6523	-67.4805	-68.2129	-68.1152	-68.2617	-67.4316	-67.2852	-67.334
0.07364	-69.2383	-68.6523	-67.4805	-68.2617	-68.1152	-68.3105	-67.3828	-67.2363	-67.4316
0.07368	-69.2383	-68.6035	-67.5293	-68.2129	-68.0664	-68.2617	-67.334	-67.2363	-67.4805
0.07372	-69.2871	-68.6523	-67.5293	-68.2129	-68.0664	-68.2617	-67.334	-67.2852	-67.4316
0.07376	-69.2871	-68.6035	-67.4805	-68.2129	-68.0664	-68.2617	-67.334	-67.2852	-67.4805
0.0738	-69.2383	-68.6523	-67.4316	-68.2129	-68.1152	-68.2617	-67.334	-67.2363	-67.4316
0.07384	-69.2383	-68.6523	-67.4805	-68.2129	-68.1152	-68.2617	-67.334	-67.1875	-67.4316
0.07388	-69.2383	-68.6035	-67.4316	-68.2129	-68.0664	-68.2129	-67.334	-67.2363	-67.4805
0.07392	-69.3359	-68.6523	-67.4805	-68.2129	-68.0176	-68.2129	-67.334	-67.2363	-67.4316
0.07396	-69.3359	-68.7012	-67.4805	-68.2617	-68.0176	-68.2129	-67.4316	-67.1875	-67.4805
0.074	-69.3359	-68.7012	-67.4805	-68.2617	-68.0664	-68.3105	-67.4316	-67.2363	-67.5293
0.07404	-69.3359	-68.7012	-67.4805	-68.1641	-68.1152	-68.2617	-67.4316	-67.334	-67.5293
0.07408	-69.2871	-68.6523	-67.4805	-68.3105	-68.0176	-68.2129	-67.4316	-67.2363	-67.5293
0.07412	-69.2871	-68.6523	-67.5293	-68.2129	-68.0176	-68.2617	-67.4316	-67.2852	-67.5293
0.07416	-69.2871	-68.6523	-67.4805	-68.2129	-68.0176	-68.2129	-67.4316	-67.2852	-67.5293
0.0742	-69.2871	-68.75	-67.4316	-68.2617	-68.0176	-68.3105	-67.3828	-67.2363	-67.5293
0.07424	-69.2871	-68.7012	-67.4316	-68.2617	-68.0664	-68.3105	-67.3828	-67.2852	-67.5293
0.07428	-69.3359	-68.7012	-67.4316	-68.2617	-68.0176	-68.3594	-67.3828	-67.1875	-67.5293
0.07432	-69.3359	-68.6523	-67.4316	-68.2617	-68.0176	-68.3594	-67.3828	-67.1875	-67.5293
0.07436	-69.2871	-68.7012	-67.5293	-68.2617	-68.0176	-68.3105	-67.3828	-67.2363	-67.5293
0.0744	-69.2871	-68.7012	-67.5293	-68.2129	-68.0176	-68.2617	-67.334	-67.2363	-67.4805
0.07444	-69.2871	-68.7012	-67.627	-68.3105	-68.0176	-68.3105	-67.3828	-67.2852	-67.5293
0.07448	-69.2871	-68.7012	-67.5781	-68.3105	-68.0176	-68.2617	-67.4316	-67.2852	-67.4316
0.07452	-69.2871	-68.7012	-67.5781	-68.2617	-68.0664	-68.2617	-67.4316	-67.2363	-67.4805
0.07456	-69.3359	-68.7012	-67.5781	-68.2129	-68.0664	-68.3105	-67.4316	-67.2852	-67.4805
0.0746	-69.2871	-68.75	-67.5781	-68.2129	-68.1152	-68.3105	-67.4316	-67.2363	-67.5293
0.07464	-69.2871	-68.7012	-67.5781	-68.2129	-68.0176	-68.3105	-67.4316	-67.1875	-67.5293
0.07468	-69.2871	-68.75	-67.5293	-68.2129	-68.0176	-68.2617	-67.4805	-67.2363	-67.4316
0.07472	-69.2383	-68.75	-67.5293	-68.3105	-68.0176	-68.3105	-67.4805	-67.2363	-67.4805
0.07476	-69.1895	-68.7012	-67.627	-68.2617	-68.0176	-68.3105	-67.5293	-67.2852	-67.4805
0.0748	-69.2383	-68.7012	-67.5293	-68.1641	-68.0176	-68.3105	-67.5293	-67.334	-67.4316
0.07484	-69.2383	-68.7012	-67.4805	-68.2129	-68.0176	-68.2617	-67.4805	-67.334	-67.4805
0.07488	-69.2383	-68.7012	-67.5293	-68.2129	-68.0664	-68.2617	-67.4316	-67.334	-67.4805
0.07492	-69.2383	-68.75	-67.4805	-68.2129	-68.0176	-68.2617	-67.4805	-67.3828	-67.4316
0.07496	-69.2383	-68.7988	-67.4805	-68.1641	-68.0176	-68.2617	-67.4316	-67.334	-67.3828
0.075	-69.2383	-68.7988	-67.4805	-68.2129	-68.1152	-68.2617	-67.3828	-67.334	-67.3828
0.07504	-69.2383	-68.7988	-67.4805	-68.2129	-68.0664	-68.3105	-67.4316	-67.2363	-67.334
0.07508	-69.2383	-68.75	-67.4805	-68.2129	-68.0176	-68.3594	-67.3828	-67.2852	-67.334
0.07512	-69.2383	-68.75	-67.4805	-68.2129	-68.0664	-68.2617	-67.3828	-67.334	-67.3828
0.07516	-69.2383	-68.7988	-67.5293	-68.2617	-68.0664	-68.3105	-67.3828	-67.2852	-67.3828
0.0752	-69.3359	-68.7988	-67.5293	-68.2129	-68.0664	-68.2617	-67.4316	-67.3828	-67.4316
0.07524	-69.2871	-68.7988	-67.5293	-68.2129	-68.0664	-68.1641	-67.5293	-67.4316	-67.4805
0.07528	-69.2871	-68.8477	-67.5293	-68.1641	-68.0664	-68.2129	-67.4316	-67.3828	-67.4805
0.07532	-69.2871	-68.75	-67.4805	-68.2129	-68.1152	-68.2617	-67.4316	-67.334	-67.334
0.07536	-69.3359	-68.7988	-67.4805	-68.2129	-68.1641	-68.2129	-67.4805	-67.4316	-67.3828
0.0754	-69.2871	-68.8477	-67.5293	-68.1152	-68.1152	-68.3105	-67.5293	-67.3828	-67.4316
0.07544	-69.2871	-68.7988	-67.5293	-68.2129	-68.1641	-68.3105	-67.4805	-67.3828	-67.3828
0.07548	-69.3359	-68.75	-67.5293	-68.2129	-68.1641	-68.2617	-67.5293	-67.3828	-67.3828
0.07552	-69.3848	-68.7012	-67.5781	-68.2617	-68.0664	-68.2617	-67.5293	-67.3828	-67.3828
0.07556	-69.3359	-68.7012	-67.5293	-68.3105	-68.0664	-68.2129	-67.5293	-67.3828	-67.3828
0.0756	-69.3359	-68.7012	-67.5293	-68.3105	-68.1152	-68.2129	-67.4805	-67.3828	-67.3828
0.07564	-69.3359	-68.75	-67.5293	-68.3105	-68.1152	-68.3105	-67.4805	-67.4805	-67.4316
0.07568	-69.3359	-68.75	-67.5781	-68.3594	-68.1641	-68.2617	-67.4805	-67.4316	-67.4316
0.07572	-69.2871	-68.75	-67.5293	-68.2617	-68.1641	-68.2129	-67.4805	-67.4316	-67.3828
0.07576	-69.3359	-68.7988	-67.5293	-68.2617	-68.1641	-68.2617	-67.4316	-67.4316	-67.4316
0.0758	-69.3359	-68.7988	-67.5293	-68.2129	-68.1152	-68.2129	-67.4316	-67.4805	-67.4316
0.07584	-69.3359	-68.7988	-67.5293	-68.2129	-68.1152	-68.2129	-67.3828	-67.4805	-67.4316
0.07588	-69.3359	-68.7988	-67.4805	-68.2129	-68.0664	-68.3105	-67.4805	-67.4805	-67.4316
0.07592	-69.3359	-68.7988	-67.4805	-68.2129	-68.0664	-68.2617	-67.4805	-67.5293	-67.4316
0.07596	-69.2383	-68.7988	-67.4316	-68.2617	-68.1152	-68.3105	-67.4316	-67.4805	-67.334
0.076	-69.2871	-68.8477	-67.3828	-68.2617	-68.1152	-68.2617	-67.4805	-67.4316	-67.3828
0.07604	-69.2871	-68.7988	-67.4805	-68.2617	-68.1152	-68.3105	-67.4316	-67.4316	-67.4316
0.07608	-69.2871	-68.8477	-67.4805	-68.3105	-68.1641	-68.2617	-67.4805	-67.4316	-67.334
0.07612	-69.3359	-68.7988	-67.5293	-68.3594	-68.1152	-68.2129	-67.4316	-67.4316	-67.334
0.07616	-69.2383	-68.7988	-67.5293	-68.3594	-68.1152	-68.2129	-67.3828	-67.4805	-67.3828
0.0762	-69.2871	-68.7988	-67.5293	-68.3105	-68.1152	-68.2129	-67.4316	-67.4316	-67.3828
0.07624	-69.3848	-68.8477	-67.5293	-68.2617	-68.1152	-68.2129	-67.3828	-67.4316	-67.3828
0.07628	-69.3359	-68.75	-67.5293	-68.3105	-68.1641	-68.2617	-67.3828	-67.5293	-67.4316
0.07632	-69.2871	-68.75	-67.5293	-68.3105	-68.2617	-68.2129	-67.4805	-67.5293	-67.3828
0.07636	-69.3848	-68.8477	-67.4805	-68.3105	-68.2129	-68.2617	-67.3828	-67.5293	-67.2852
0.0764	-69.2383	-68.75	-67.4805	-68.2617	-68.2129	-68.2129	-67.4316	-67.5781	-67.2852
0.07644	-69.2871	-68.75	-67.4316	-68.3105	-68.2129	-68.2617	-67.4316	-67.5781	-67.2852
0.07648	-69.3359	-68.7988	-67.4805	-68.2617	-68.2617	-68.3105	-67.4805	-67.5781	-67.2852
0.07652	-69.3359	-68.7988	-67.4805	-68.3105	-68.2129	-68.3105	-67.4805	-67.5781	-67.2852
0.07656	-69.3359	-68.8477	-67.4316	-68.3594	-68.2129	-68.3105	-67.4316	-67.5781	-67.334
0.0766	-69.3848	-68.7988	-67.4805	-68.2617	-68.2129	-68.2617	-67.5293	-67.5781	-67.334
0.07664	-69.4336	-68.7988	-67.4805	-68.2617	-68.2129	-68.3594	-67.5781	-67.627	-67.334
0.07668	-69.3848	-68.7988	-67.4316	-68.2129	-68.2129	-68.2617	-67.5781	-67.5781	-67.334
0.07672	-69.4336	-68.7988	-67.4805	-68.2617	-68.2129	-68.3105	-67.5781	-67.5293	-67.334
0.07676	-69.3848	-68.8965	-67.5293	-68.2617	-68.1641	-68.3105	-67.4805	-67.5293	-67.334
0.0768	-69.3848	-68.8965	-67.5293	-68.2617	-68.1641	-68.3105	-67.4805	-67.5781	-67.334
0.07684	-69.3359	-68.8965	-67.4316	-68.2617	-68.2129	-68.2617	-67.4805	-67.5781	-67.3828
0.07688	-69.3359	-68.9453	-67.4316	-68.3105	-68.2129	-68.2617	-67.4805	-67.5293	-67.2852
0.07692	-69.2871	-68.8965	-67.4316	-68.2617	-68.2617	-68.3105	-67.4316	-67.627	-67.334
0.07696	-69.3359	-68.8477	-67.4316	-68.2129	-68.2129	-68.3105	-67.4316	-67.627	-67.3828
0.077	-69.3359	-68.8965	-67.4805	-68.2129	-68.2129	-68.2617	-67.4805	-67.5293	-67.334
0.07704	-69.3359	-68.8965	-67.4316	-68.2129	-68.2129	-68.2617	-67.4805	-67.627	-67.2852
0.07708	-69.3359	-68.8477	-67.5293	-68.3594	-68.1641	-68.2617	-67.5293	-67.627	-67.2852
0.07712	-69.3359	-68.8477	-67.5293	-68.3594	-68.1641	-68.3105	-67.5293	-67.627	-67.2852
0.07716	-69.3848	-68.8477	-67.5293	-68.4082	-68.2129	-68.3105	-67.5293	-67.6758	-67.2852
0.0772	-69.4336	-68.8965	-67.5293	-68.3105	-68.2129	-68.3105	-67.5781	-67.6758	-67.2852
0.07724	-69.4336	-68.8965	-67.5293	-68.3105	-68.2129	-68.3594	-67.5293	-67.627	-67.334
0.07728	-69.3848	-68.8965	-67.5293	-68.2617	-68.2617	-68.2617	-67.4805	-67.6758	-67.334
0.07732	-69.4824	-68.8965	-67.4805	-68.2617	-68.3105	-68.2617	-67.4316	-67.627	-67.2852
0.07736	-69.3848	-68.8965	-67.5293	-68.3105	-68.2617	-68.2617	-67.5293	-67.627	-67.334
0.0774	-69.3848	-68.9453	-67.5781	-68.3105	-68.2617	-68.2617	-67.5293	-67.5781	-67.2852
0.07744	-69.4336	-68.9453	-67.5293	-68.3105	-68.2129	-68.3105	-67.4805	-67.627	-67.334
0.07748	-69.3848	-68.8965	-67.5293	-68.3594	-68.2129	-68.3594	-67.4805	-67.6758	-67.334
0.07752	-69.3359	-68.8477	-67.5781	-68.3594	-68.2617	-68.3105	-67.4805	-67.6758	-67.334
0.07756	-69.3848	-68.8477	-67.5781	-68.3594	-68.2129	-68.3105	-67.4805	-67.627	-67.3828
0.0776	-69.4336	-68.8477	-67.5293	-68.3594	-68.2129	-68.2617	-67.4805	-67.627	-67.2852
0.07764	-69.3848	-68.8965	-67.5293	-68.3594	-68.1641	-68.2129	-67.4316	-67.7246	-67.2852
0.07768	-69.3848	-68.8965	-67.5293	-68.3594	-68.1152	-68.1641	-67.5293	-67.627	-67.2363
0.07772	-69.3359	-68.8965	-67.5781	-68.4082	-68.1641	-68.2129	-67.4805	-67.627	-67.1875
0.07776	-69.3359	-68.8965	-67.5781	-68.3594	-68.2129	-68.2129	-67.4805	-67.5781	-67.1387
0.0778	-69.4336	-68.8965	-67.5781	-68.3105	-68.2129	-68.2617	-67.4805	-67.5781	-67.2363
0.07784	-69.3848	-68.9453	-67.5293	-68.3105	-68.2129	-68.2617	-67.4805	-67.5781	-67.2363
0.07788	-69.4824	-68.9453	-67.5781	-68.3594	-68.1641	-68.3105	-67.5293	-67.627	-67.1875
0.07792	-69.4336	-68.9453	-67.5781	-68.3594	-68.1641	-68.3105	-67.5293	-67.627	-67.2363
0.07796	-69.3848	-68.9453	-67.5781	-68.3105	-68.1641	-68.3105	-67.5781	-67.627	-67.2363
0.078	-69.3359	-68.9453	-67.4805	-68.3105	-68.1641	-68.3105	-67.4805	-67.6758	-67.2363
0.07804	-69.3359	-68.8965	-67.4805	-68.1641	-68.2617	-68.2617	-67.5293	-67.7246	-67.2363
0.07808	-69.3848	-68.8965	-67.5293	-68.2129	-68.2129	-68.2617	-67.4805	-67.6758	-67.2363
0.07812	-69.3848	-68.8965	-67.5293	-68.2617	-68.2617	-68.3105	-67.5293	-67.6758	-67.1875
0.07816	-69.3848	-68.8477	-67.4316	-68.2617	-68.2617	-68.3105	-67.627	-67.6758	-67.1875
0.0782	-69.3848	-68.8965	-67.4805	-68.2617	-68.2129	-68.2129	-67.627	-67.7246	-67.2363
0.07824	-69.3359	-68.8477	-67.4805	-68.2129	-68.2129	-68.2617	-67.627	-67.6758	-67.1875
0.07828	-69.3359	-68.8477	-67.4805	-68.2617	-68.2617	-68.2617	-67.6758	-67.6758	-67.1387
0.07832	-69.2871	-68.8965	-67.4805	-68.2617	-68.2617	-68.2617	-67.6758	-67.627	-67.1875
0.07836	-69.2871	-68.8965	-67.4316	-68.3105	-68.3105	-68.2617	-67.627	-67.5781	-67.1387
0.0784	-69.3359	-68.8477	-67.4805	-68.2617	-68.3594	-68.3105	-67.5781	-67.5781	-67.1875
0.07844	-69.2871	-68.8477	-67.5293	-68.2617	-68.3594	-68.3594	-67.627	-67.6758	-67.2363
0.07848	-69.3359	-68.8965	-67.4316	-68.2617	-68.3105	-68.3594	-67.5293	-67.6758	-67.2363
0.07852	-69.3359	-68.8477	-67.4316	-68.2129	-68.3105	-68.4082	-67.4805	-67.7246	-67.2852
0.07856	-69.2871	-68.8477	-67.4805	-68.2129	-68.3594	-68.4082	-67.5293	-67.7246	-67.1875
0.0786	-69.2871	-68.8965	-67.3828	-68.2617	-68.2617	-68.3594	-67.4805	-67.6758	-67.1875
0.07864	-69.2871	-68.9453	-67.4316	-68.2617	-68.2617	-68.3594	-67.5293	-67.7246	-67.1387
0.07868	-69.3359	-68.8965	-67.4805	-68.2617	-68.2617	-68.3105	-67.5293	-67.7734	-67.0898
0.07872	-69.2871	-68.8965	-67.4805	-68.3105	-68.2617	-68.2617	-67.4805	-67.7734	-67.1387
0.07876	-69.3848	-68.8965	-67.5293	-68.2617	-68.2617	-68.3105	-67.5293	-67.7734	-67.0898
0.0788	-69.4336	-68.8965	-67.5293	-68.2617	-68.3594	-68.4082	-67.5293	-67.7734	-67.1387
0.07884	-69.4336	-68.8477	-67.5293	-68.2617	-68.3105	-68.3594	-67.5293	-67.7734	-67.1875
0.07888	-69.3359	-68.7988	-67.5293	-68.2617	-68.3105	-68.3594	-67.4805	-67.7246	-67.1875
0.07892	-69.3359	-68.7988	-67.5293	-68.2129	-68.3594	-68.3594	-67.5293	-67.7734	-67.1875
0.07896	-69.3848	-68.7988	-67.5293	-68.2617	-68.3594	-68.4082	-67.5781	-67.7734	-67.1875
0.079	-69.3359	-68.7988	-67.4316	-68.2129	-68.3105	-68.4082	-67.5781	-67.7734	-67.1387
0.07904	-69.3359	-68.8477	-67.4805	-68.2617	-68.3105	-68.4082	-67.5781	-67.6758	-67.2363
0.07908	-69.4336	-68.8477	-67.4805	-68.3105	-68.3105	-68.3594	-67.627	-67.7246	-67.1875
0.07912	-69.3848	-68.7988	-67.5293	-68.2617	-68.3105	-68.4082	-67.6758	-67.7734	-67.1875
0.07916	-69.3848	-68.8477	-67.5293	-68.2129	-68.3105	-68.3594	-67.5781	-67.6758	-67.1387
0.0792	-69.3848	-68.7988	-67.4805	-68.2617	-68.3594	-68.4082	-67.5293	-67.7246	-67.1875
0.07924	-69.3848	-68.7988	-67.4805	-68.2617	-68.3105	-68.4082	-67.5293	-67.7734	-67.1387
0.07928	-69.3848	-68.8477	-67.5293	-68.3105	-68.3105	-68.457	-67.5293	-67.7246	-67.1387
0.07932	-69.3848	-68.7988	-67.5293	-68.2617	-68.3105	-68.4082	-67.627	-67.7246	-67.1387
0.07936	-69.3359	-68.8477	-67.4805	-68.2617	-68.2617	-68.4082	-67.5781	-67.7246	-67.1387
0.0794	-69.3359	-68.7988	-67.4805	-68.3105	-68.2617	-68.3594	-67.5293	-67.7734	-67.1875
0.07944	-69.3359	-68.7988	-67.4805	-68.2617	-68.3105	-68.4082	-67.5781	-67.6758	-67.2363
0.07948	-69.3359	-68.7988	-67.5293	-68.2617	-68.3105	-68.4082	-67.5781	-67.7246	-67.2363
0.07952	-69.3359	-68.8477	-67.5781	-68.2617	-68.2617	-68.3594	-67.5293	-67.7246	-67.1875
0.07956	-69.3848	-68.7988	-67.5781	-68.2617	-68.3105	-68.4082	-67.5781	-67.7734	-67.1387
0.0796	-69.3848	-68.75	-67.5293	-68.2617	-68.3594	-68.4082	-67.5293	-67.7246	-67.1387
0.07964	-69.3359	-68.75	-67.5781	-68.2617	-68.3594	-68.3594	-67.5781	-67.6758	-67.1387
0.07968	-69.3848	-68.7988	-67.4805	-68.2617	-68.2617	-68.3594	-67.627	-67.7734	-67.0898
0.07972	-69.3359	-68.7988	-67.4805	-68.2617	-68.3105	-68.4082	-67.627	-67.7246	-67.1387
0.07976	-69.3359	-68.8477	-67.4805	-68.2617	-68.3594	-68.3594	-67.627	-67.7246	-67.1875
0.0798	-69.3359	-68.7988	-67.5293	-68.3105	-68.2617	-68.3105	-67.5781	-67.7734	-67.1387
0.07984	-69.3359	-68.7988	-67.4805	-68.2617	-68.2617	-68.3594	-67.627	-67.8711	-67.1387
0.07988	-69.4336	-68.75	-67.4316	-68.3105	-68.3105	-68.3594	-67.5781	-67.8711	-67.1387
0.07992	-69.3359	-68.7988	-67.4316	-68.3105	-68.1641	-68.3594	-67.5781	-67.8223	-67.1387
[truncated: 14,182 more rows]

## Sheet: Panel C
MSN			IN
Spike half-width (ms)	AHP amplitude		Spike half-width (ms)	AHP amplitude
1.76	7.48		1.16	17.5
1.76	7.72		0.8	18.17
1.72	11.55		0.56	20.9
1.6	10.32		0.6	18.39
1.64	9.83		0.64	14.28
2.08	9.9		0.76	19.03
1.56	7.99		1.04	14.15
			0.56	19.06
			0.88	20.21
			0.84	20.23
			0.52	16.49
			0.96	17.64
			0.88	17.5
			0.84	22.33

## Sheet: Panels D-F
IEM-1460 (Figure 4D)																											To test for significance
Time (s)	Norm. # spikes per up-state												Avg														Ctrl	Drug
-100	1.25436	0.775058	0.871484	1.11282	0.740741	1.1875	1.26	0.922027	0	1.46032	0.875	1.21429	0.972799														0.972799
-80	1.21951	1.07955	0.833594	1.33538	0.888889	0.754412	0.933333	0.864522	1.1	0.851852	0.9625	0.938312	0.980155														0.980155
-60	1.14983	0.791667	0.97	0.953846	0.740741	0.838235	0.7	0.792398	1	0.886621	0.875	1.32468	0.918584														0.918584
-40	0.640244	1.43939	1.09125	0.885714	1.44444	1.25735	0.875	1.12378	0.75	0.730159	1.02083	1.32468	1.04857														1.04857
-20	0.585366	1.19949	1.07778	0.715385	1.11111	0.558824	1.75	0.69152	1	0	0.875	0.772727	0.861434														0.861434
0	0.731707	1.27946	1.11146	0.775	0.888889	1.08971	0.7	0	1	1.00397	0.583333	0.331169	0.791224
20	0.731707	0.899621	0.788125	0.953846	0.444444	0.922059	0.7	0.561891	0.375	1.09524	0.7875	0.441558	0.725083
40	0.325203	0.863636	0.740972	0.476923	0.592593	0.838235	1.4	0.461014	0	1.09524	0.765625	0	0.629953															0.629953
60	0.522648	0.639731	1.2125	0.715385	0.888889	0.733456	0.14	0.792398	0	1.09524	0.75	0.662338	0.679382															0.679382
80	0.731707	0.839646	1.2125	0.667692	0.777778	0.754412	0.42	0.626706	0	0.547619	0.6125	0.662338	0.654408															0.654408
100	0.731707	0.575758	1.27313	0.715385	0.444444	0.538866	0.7	0.662768	0	0.730159	0.680556	0.662338	0.642925															0.642925
													#DIV/0!
20	0.731707	0.915978	0.936932	0.763077	0.740741	0.558824	1.4	0.533138	0.5	1.09524	0.795455	0.883117	0.821184														0.821184
40	0.853659	1.36742	1.30577	0.858462	0.777778	0.838235	0.35	0.461014	0.5	0.730159	0.7875	0.883117	0.809426														0.809426
60	0.878049	1.03956	1.03062	0.763077	0.740741	0.628676	0.84	0.576348	0.5	1.09524	0.875	1.17749	0.8454														0.8454
80	1.02439	0.785124	0.875694	0.749451	1.11111	0.670588	1.05	0.763645	0.833333	0.973545	0.676136	1.0303	0.87861														0.87861
100	0.878049	1.22348	1.03929	0.74188	0.740741	0.838235	0.84	0.641082	1	1.18651	0.849265	0	0.831544														0.831544
120	0.878049	1.07955	1.43984	0.613187	1.48148	1.25735	0.875	0.561891	0.875	1.09524	0.591912	0.883117	0.969301
140	0.731707	1.25947	1.09125	0.847863	1	0.838235	0.875	0.792398	0.333333	1.09524	0.875	0.772727	0.876018
160	0.731707	1.43939	1.2125	1.22637	1.03704	0.977941	0.933333	0.922027	0.666667	0	0.5625	0.938312	0.887316
180	0.54878	1.27946	1.11146	1.04923	1.33333	0.838235	1.05	0.922027	0.857143	0	0.729167	0.735931	0.871231
200	1.31707	1.31944	1.2125	0	1	0.628676	1.4	0.922027	0	0	0	0	0.649977
DNQX (Figure 4E)
Time (s)	Norm. current amplitude					Avg
-100	1.03503	0.959153	0.991998	0.926124	1.04776	0.992012																					0.992012
-80	1.05016	0.974121	0.98298	0.889361	1.07591	0.994506																					0.994506
-60	0.98082	0.973602	0.966948	1.03973	0.890071	0.970233																					0.970233
-40	0.960649	1.06993	1.0422	1.0492	1.03199	1.03079																					1.03079
-20	0.881648	NaN	0.990395	0.933094	1.03762	0.960689																					0.960689
0	NaN	0.947253	0.719354	0.613546	1.02298	0.825783
20	0.536438	0.548198	0.634585	0.499945	0.845019	0.612837
40	0.441258	0.402146	0.650517	0.468582	0.573576	0.507216																						0.507216
60	0.442519	0.391947	0.624665	0.453319	0.671566	0.516803																						0.516803
80	0.421088	0.358515	0.58178	0.411085	0.522892	0.459072																						0.459072
100	0.384109	0.428495	0.578824	NaN	0.668563	0.514998																						0.514998
20	0.472144	0.483742	0.667651	0.437011	NaN	0.515137																					0.515137
40	0.626575	0.720598	0.826067	0.526603	0.851777	0.710324																					0.710324
60	NaN	0.780095	0.903622	0.701709	1.041	0.856606																					0.856606
80	0.738143	0.854419	0.994403	0.736208	0.88444	0.841522																					0.841522
100	0.80811	0.931033	0.953722	0.842491	0.964408	0.899953																					0.899953
120	0.843408	0.85737	1.03258	0.876084	0.887819	0.899452
140	0.868621	0.795748	1.10262	0.950099	0.989938	0.941405
160	0.845677	0.980024	1.01264	1.00767	0.937377	0.956677
180	0.905181	0.878973	0.940896	1.01533	0.826547	0.913386
200	0.959389	0.955186	0.944303	1.04293	1.02861	0.986084
220	0.975777	0.965102	0.968852	1.06133	1.03199	1.00061
240	NaN	0.933654	0.991998	1.07806	1.06803	1.01793
IEM-1460 (Figure 4F)
Time (s)	Norm. current amplitude																								Avg
-100	1.01477	0.912485	0.966698	0	0.943558	1.43772	1.02698	0.968664	0.962663	1.2333	NaN	1.05758	0.945899	1.01229	1.00336	1.10383	1.08444	NaN	0.99256	0.902761	1.0135	1.04609	1.06744	1.03985	0.98802		0.98802
-80	0.965267	1.07845	1.05015	0.937452	0.983233	NaN	0.912462	1.03602	0.962141	0.971139	NaN	0.964563	NaN	1.00103	1.07074	0.86184	0.944768	0.937746	1.02663	0.866269	0.959285	0.998433	0.958819	1.00496	0.975781		0.975781
-60	1.04466	NaN	1.00968	1.00098	1.03398	0.734681	0.916384	0.92836	0.927702	1.14497	1.1169	1.11295	1.13832	0.925434	0.993178	1.15762	0.991325	NaN	1.00666	1.11496	0.967814	1.00953	0.983388	0.938427	1.009		1.009
-40	1.00636	1.05838	0.943123	1.09626	0.937099	0.966988	0.936778	1.04592	0.972473	1.00854	0.931266	NaN	0.983876	1.02713	0.982367	0.955113	0.987156	1.00901	0.921489	1.192	1.01533	0.954044	NaN	0.99592	0.996664		0.996664
-20	NaN	0.9339	1.05766	1.03715	1.01045	NaN	0.966585	1.02468	1.1219	0.926036	NaN	NaN	0.910454	0.97221	NaN	1.03184	0.97569	NaN	0.922958	1.13073	0.982434	NaN	1.0183	NaN	1.00144		1.00144
0	0.966201	0.808084	1.08958	1.08151	0.916339	0.958837	0.94776	0.948916	1.04186	0.990402	1.01609	1.12403	0.872477	0.898653	0.951656	0.995852	1.05386	1.17893	0.86569	1.07036	1.0068	0.978197	0.979509	1.04179	0.990975
20	1.02271	0.821469	1.04639	1.12273	0.965702	0.856948	0.924228	0.930903	1.06618	0.979596	NaN	NaN	NaN	0.897929	1.00846	0.947991	0.973953	0.959672	0.918553	0.937902	1.13412	0.719696	0.982095	0.924215	0.959116
40	NaN	0.773284	0.971914	1.02215	0.876203	0.856948	0.977566	1.0359	1.02743	0.96926	1.00134	1.01329	0.895263	0.906615	0.963632	0.972113	0.916278	0.935005	0.893883	1.03612	1.00071	0.97885	1.01054	0.915172	0.954325			0.954325
60	1.01197	0.762576	0.978798	1.06185	0.787626	1.12349	0.873243	0.93938	1.03389	1.2037	NaN	NaN	0.997801	0.906615	1.0018	1.00382	1.10806	1.14604	0.903575	0.963582	1.11402	NaN	NaN	0.964913	0.994337			0.994337
80	NaN	NaN	0.897851	1.04421	0.945403	1.03423	0.906971	0.94934	1.01265	1.20511	NaN	NaN	NaN	0.941358	0.826643	1.06707	1.11432	0.847301	0.914147	0.908168	0.986089	0.802599	0.956233	0.91065	0.961597			0.961597
100	1.05727	0.800054	0.909117	0.970096	0.890043	0.975139	1.03561	0.986215	1.08268	1.09837	NaN	0.850871	1.01679	0.828806	0.940297	1.09789	0.998621	0.868314	0.877144	0.964934	NaN	NaN	1.00279	1.01659	0.965125			0.965125
																									#DIV/0!
20	0.900353	0.786669	1.02574	1.0795	0.864208	1.17179	0.966585	1.00508	0.979361	1.18507	0.94233	NaN	1.00919	0.940923	0.970011	0.947761	0.999664	0.822635	0.92795	0.837886	1.05919	1.0017	0.963992	0.926153	0.970162		0.970162
40	0.942383	NaN	0.912455	1.07773	0.860979	0.771361	1.36192	0.867114	0.946835	0.988993	0.94233	NaN	0.914251	0.856029	1.03313	1.03184	0.967352	0.943227	0.883311	0.836534	0.932177	NaN	0.922612	0.843467	0.944573		0.944573
60	0.88214	NaN	0.93749	1.03916	0.782782	1.00978	0.864614	0.986709	1.04772	0.974585	NaN	1.0443	NaN	0.911094	1.00258	1.11914	0.969958	0.787919	0.904456	0.929793	1.05462	0.909002	0.907095	0.906774	0.951034		0.951034
80	0.983013	NaN	0.931231	1.02656	0.887275	NaN	0.780684	0.931168	1.07923	0.931987	1.12674	NaN	0.868679	1.00198	1.05076	0.991804	1.09556	0.828116	0.971415	0.950337	0.98883	0.89203	0.848905	0.911942	0.956107		0.956107
100	0.88214	NaN	0.982554	1.11932	0.895579	0.783588	0.750878	0.932386	0.977721	1.14435	NaN	0.878187	NaN	0.881222	1.07368	0.889409	1.02781	0.833598	0.938523	0.966286	0.940766	1.00561	0.91744	0.89773	0.938989		0.938989
120	0.874668	0.822808	0.896495	1.10685	0.935254	1.13816	0.973644	0.933627	1.21584	1.17035	1.00134	1.08859	1.03198	0.874551	1.05006	1.12144	1.07054	NaN	0.926482	0.941957	1.01289	0.941641	0.823042	0.874474	0.992465
140	0.889612	NaN	0.915793	1.07456	0.812539	NaN	0.809707	1.01814	1.01524	1.22578	0.966918	0.942416	1.1611	0.972119	1.01903	0.976708	1.01009	0.888413	0.909155	0.9575	0.884661	0.850252	NaN	0.928091	0.96323
160	0.84478	NaN	0.885334	1.04774	0.890043	0.850834	0.869321	0.986003	0.952814	1.08108	1.06035	NaN	NaN	0.92851	1.04441	1.03567	1.02676	0.740412	0.913266	0.882826	1.0336	0.877669	0.814637	0.931321	0.937971
180	0.831704	0.877685	NaN	1.0742	0.78209	0.966988	0.852064	1.00334	1.11425	1.24223	NaN	NaN	1.09274	0.842558	1.03255	1.18404	0.94588	0.76782	0.943222	0.881587	0.920298	0.811086	0.779077	0.851219	0.942697
200	0.848516	0.8643	0.900355	1.08832	0.827301	1.02812	0.812844	1.00889	0.972186	1.06416	NaN	0.937986	1.04717	0.881282	1.15535	1.05424	1.03163	NaN	0.851594	0.921143	0.821612	0.97885	NaN	0.888686	0.951645
220	NaN	0.917839	NaN	1.04703	0.841603	0.954761	0.726562	0.847458	1.04193	1.23142	NaN	NaN	0.781331	0.920729	1.12009	1.0933	0.877087	0.789746	0.848069	0.87573	0.903241	1.03891	0	0.849927	0.885338
240	0.822364	0.952639	0.952511	1.17831	0.796853	0.801928	0.795588	1.0038	1.14438	1.20073	0.926348	0.904764	0.956026	0.915843	1.13498	1.25928	1.00175	0.737672	0.839259	NaN	0.978779	0.734057	0	0.83873	0.907678
