# Supplementary material for: A Low-Correlation Resting State of the Striatum during Cortical Avalanches and Its Role in Movement Suppression
Source: PLoS Biol. 2016 Dec 6;14(12):e1002582. doi: 10.1371/journal.pbio.1002582 (PMC5147796; doi:10.1371/journal.pbio.1002582)
Supplement: S5 Data — (XLSX) [file pbio.1002582.s017.xlsx]

## Sheet: Panel B
Time (s)	dF/F (%)		Time (s)	Im
139.512	-0.451401		139.501	9.76562
139.558	1.73568		139.502	13.4277
139.604	2.16323		139.503	10.9863
139.65	1.32383		139.504	13.4277
139.696	4.77234		139.505	13.4277
139.742	0.133385		139.506	12.207
139.788	-2.60949		139.507	-7.32422
139.834	1.61298		139.508	-4.88281
139.88	-0.847263		139.509	13.4277
139.926	3.375		139.51	-4.88281
139.972	1.6188		139.511	-4.88281
140.018	2.74832		139.512	10.9863
140.064	1.20061		139.513	13.4277
140.11	-0.415456		139.514	13.4277
140.156	2.25923		139.515	13.4277
140.202	2.76065		139.516	-6.10352
140.248	1.21636		139.517	10.9863
140.294	4.44987		139.518	8.54492
140.34	3.2568		139.519	-7.32422
140.386	4.95368		139.52	-4.88281
140.432	4.17937		139.521	-7.32422
140.478	4.60511		139.522	-7.32422
140.524	2.91622		139.523	10.9863
140.57	1.93258		139.524	-3.66211
140.616	3.83808		139.525	-3.66211
140.662	5.73976		139.526	-3.66211
140.708	3.13766		139.527	7.32422
140.754	1.94084		139.528	-8.54492
140.8	3.98495		139.529	10.9863
140.846	0.112796		139.53	-3.66211
140.892	1.10084		139.531	12.207
140.938	2.65296		139.532	-3.66211
140.984	0.823475		139.533	-6.10352
141.03	3.0783		139.534	-7.32422
141.076	-0.864588		139.535	-7.32422
141.122	4.27524		139.536	10.9863
141.168	5.68456		139.537	-1.2207
141.214	2.59098		139.538	-3.66211
141.26	0.549023		139.539	14.6484
141.306	2.02846		139.54	-4.88281
141.352	0.762985		139.541	-3.66211
141.398	1.89116		139.542	10.9863
141.444	5.05985		139.543	-6.10352
141.49	-2.61543		139.544	12.207
141.536	0.130772		139.545	12.207
141.582	0.627054		139.546	10.9863
141.628	1.19456		139.547	-3.66211
141.674	-1.89918		139.548	-7.32422
141.72	1.12982		139.549	-6.10352
141.766	-0.489082		139.55	-6.10352
141.812	0.00843844		139.551	-7.32422
141.858	-0.484346		139.552	12.207
141.904	-0.623268		139.553	9.76562
141.95	3.60892		139.554	-4.88281
141.996	1.77763		139.555	10.9863
142.042	-0.962882		139.556	-6.10352
142.088	4.95694		139.557	-6.10352
142.134	-1.80337		139.558	10.9863
142.18	-0.317498		139.559	-4.88281
142.226	1.37663		139.56	-9.76562
142.272	-0.948199		139.561	14.6484
142.318	-1.58043		139.562	9.76562
142.364	1.45114		139.563	14.6484
142.41	0.893748		139.564	-8.54492
142.456	-1.07764		139.565	12.207
142.502	-1.1481		139.566	-9.76562
142.548	2.86798		139.567	9.76562
142.594	-1.499		139.568	-8.54492
142.64	0.33824		139.569	13.4277
142.686	1.82125		139.57	-7.32422
142.732	1.89271		139.571	10.9863
142.778	0.977319		139.572	-4.88281
142.824	0.202196		139.573	10.9863
142.87	0.697636		139.574	10.9863
142.916	1.82511		139.575	-7.32422
142.962	2.24946		139.576	9.76562
143.008	2.81321		139.577	-6.10352
143.054	1.68924		139.578	10.9863
143.1	1.055		139.579	-6.10352
143.146	2.18254		139.58	14.6484
143.192	-0.495352		139.581	-7.32422
143.238	-3.38465		139.582	8.54492
143.284	-3.737		139.583	-6.10352
143.33	3.73289		139.584	8.54492
143.376	-0.28394		139.585	-6.10352
143.422	-1.34079		139.586	-4.88281
143.468	1.19803		139.587	-2.44141
143.514	-0.632206		139.588	12.207
143.56	0.567261		139.589	-6.10352
143.606	-2.3222		139.59	10.9863
143.652	1.27793		139.591	-9.76562
143.698	-1.61074		139.592	17.0898
143.744	-6.89095		139.593	-4.88281
143.79	-1.18177		139.594	7.32422
143.836	-2.30707		139.595	-7.32422
143.882	0.0215468		139.596	-3.66211
143.928	-2.5849		139.597	8.54492
143.974	0.0936598		139.598	6.10352
144.02	-2.72588		139.599	-4.88281
144.066	-1.52758		139.6	9.76562
144.112	-2.72588		139.601	-9.76562
144.158	-2.5849		139.602	-4.88281
144.204	-1.31611		139.603	12.207
144.25	-3.21919		139.604	-3.66211
144.296	-4.69945		139.605	-6.10352
144.342	-0.822583		139.606	10.9863
144.388	-2.79605		139.607	10.9863
144.434	-2.44361		139.608	12.207
144.48	-1.24445		139.609	13.4277
144.526	-2.51325		139.61	-3.66211
144.572	-0.821509		139.611	-7.32422
144.618	-3.78206		139.612	7.32422
144.664	-0.0461267		139.613	9.76562
144.71	-5.19185		139.614	-3.66211
144.756	-0.328084		139.615	9.76562
144.802	-2.37227		139.616	-3.66211
144.848	-1.66738		139.617	-7.32422
144.894	-0.398573		139.618	7.32422
144.94	-5.05087		139.619	9.76562
144.986	-0.891999		139.62	-3.66211
145.032	-0.539552		139.621	-4.88281
145.078	-1.31493		139.622	-10.9863
145.124	-2.30179		139.623	-7.32422
145.17	3.12589		139.624	-3.66211
145.216	-0.187105		139.625	-4.88281
145.262	-1.45591		139.626	-7.32422
145.308	-2.58374		139.627	-7.32422
145.354	-1.45591		139.628	-3.66211
145.4	0.165341		139.629	8.54492
145.446	-2.44298		139.63	-3.66211
145.492	1.57491		139.631	-4.88281
145.538	-2.08968		139.632	12.207
145.584	0.236482		139.633	-6.10352
145.63	2.21141		139.634	7.32422
145.676	1.22443		139.635	7.32422
145.722	2.07496		139.636	12.207
145.768	2.00602		139.637	18.3105
145.814	1.93552		139.638	14.6484
145.86	0.529326		139.639	-2.44141
145.906	2.50325		139.64	13.4277
145.952	2.08027		139.641	9.76562
145.998	-0.882232		139.642	-4.88281
146.044	-0.811736		139.643	-6.10352
146.09	3.55903		139.644	13.4277
146.136	-1.58719		139.645	10.9863
146.182	2.2196		139.646	-4.88281
146.228	-2.99712		139.647	12.207
146.274	-0.529751		139.648	10.9863
146.32	1.37365		139.649	-12.207
146.366	-0.459255		139.65	-4.88281
146.412	0.59819		139.651	7.32422
146.458	1.30315		139.652	-3.66211
146.504	0.668686		139.653	12.207
146.55	2.14911		139.654	12.207
146.597	0.59819		139.655	-7.32422
146.643	-1.79868		139.656	9.76562
146.689	-1.72819		139.657	10.9863
146.735	0.0342194		139.658	-7.32422
146.781	-1.7973		139.659	-6.10352
146.827	11.3857		139.66	10.9863
146.873	46.0038		139.661	-12.207
146.919	57.8477		139.662	13.4277
146.965	61.7956		139.663	-10.9863
147.011	60.0342		139.664	12.207
147.057	61.0917		139.665	-7.32422
147.103	60.8097		139.666	-4.88281
147.149	55.5927		139.667	-6.10352
147.195	56.8617		139.668	15.8691
147.241	49.5297		139.669	-3.66211
147.287	46.4982		139.67	13.4277
147.333	44.4538		139.671	-4.88281
147.379	45.7942		139.672	8.54492
147.425	39.5259		139.673	-2.44141
147.471	38.6798		139.674	-12.207
147.517	38.2568		139.675	-6.10352
147.563	29.5144		139.676	14.6484
147.613	30.6425		139.677	-4.88281
147.659	30.0079		139.678	8.54492
147.705	24.7907		139.679	9.76562
147.751	27.9634		139.68	10.9863
147.797	27.1173		139.681	-7.32422
147.843	22.1116		139.682	12.207
147.889	23.3101		139.683	14.6484
147.935	18.1634		139.684	-7.32422
147.981	21.3361		139.685	-6.10352
148.027	17.1764		139.686	-7.32422
148.073	17.4584		139.687	-2.44141
148.119	19.221		139.688	-3.66211
148.165	18.3044		139.689	-2.44141
148.211	19.0799		139.69	12.207
148.257	16.2598		139.691	-4.88281
148.303	12.8757		139.692	-4.88281
148.349	11.6038		139.693	12.207
148.395	12.8024		139.694	10.9863
148.441	9.98229		139.695	12.207
148.487	10.8988		139.696	-8.54492
148.533	9.84129		139.697	12.207
148.579	9.34778		139.698	-6.10352
148.625	11.7448		139.699	-7.32422
148.671	9.91179		139.7	-2.44141
148.717	7.43877		139.701	-13.4277
148.763	7.93226		139.702	-6.10352
148.809	5.39251		139.703	-3.66211
148.855	5.32201		139.704	-3.66211
148.901	7.71551		139.705	-4.88281
148.947	3.90645		139.706	-2.44141
148.993	8.98194		139.707	8.54492
149.039	2.7103		139.708	-6.10352
149.085	-0.884915		139.709	-6.10352
149.131	0.309904		139.71	9.76562
149.177	4.53693		139.711	8.54492
149.223	0.941926		139.712	-4.88281
149.269	2.21086		139.713	9.76562
149.315	4.04056		139.714	-3.66211
149.361	3.19471		139.715	-8.54492
149.407	2.20123		139.716	9.76562
149.453	2.62113		139.717	-10.9863
149.499	0.856475		139.718	9.76562
149.545	1.63076		139.719	10.9863
149.591	-0.131214		139.72	12.207
149.637	2.96574		139.721	12.207
149.683	5.22098		139.722	9.76562
149.729	-2.2495		139.723	10.9863
149.775	-0.980929		139.724	9.76562
149.821	3.02986		139.725	-6.10352
149.867	1.47662		139.726	-6.10352
149.913	4.15312		139.727	-6.10352
149.959	3.09609		139.728	-4.88281
150.005	2.74119		139.729	-7.32422
150.051	2.74018		139.73	10.9863
150.097	-0.998078		139.731	-6.10352
150.143	1.11201		139.732	-4.88281
150.189	-0.156292		139.733	8.54492
150.235	1.74341		139.734	-6.10352
150.281	3.14992		139.735	-4.88281
150.327	1.66591		139.736	-6.10352
150.373	0.890909		139.737	10.9863
150.419	-3.68968		139.738	-4.88281
150.465	2.01708		139.739	10.9863
150.511	0.60528		139.74	10.9863
150.557	-3.13402		139.741	9.76562
150.603	-0.4599		139.742	-3.66211
150.649	-0.4599		139.743	-4.88281
150.695	-3.21221		139.744	14.6484
150.741	-0.325696		139.745	-6.10352
150.787	5.3063		139.746	10.9863
150.839	4.52773		139.747	10.9863
150.885	-0.261946		139.748	-7.32422
150.931	0.864492		139.749	18.3105
150.977	1.63687		139.75	10.9863
151.023	-2.5892		139.751	-6.10352
151.069	1.56017		139.752	-6.10352
151.115	0.289284		139.753	-8.54492
151.161	1.48557		139.754	13.4277
151.207	0.499155		139.755	10.9863
151.253	2.04855		139.756	10.9863
151.299	0.710326		139.757	-6.10352
151.345	-2.10696		139.758	10.9863
151.391	0.0755106		139.759	-8.54492
151.437	-0.838634		139.76	-9.76562
151.483	0.0769181		139.761	9.76562
151.529	3.95041		139.762	-6.10352
151.575	4.51383		139.763	10.9863
151.621	0.0769181		139.764	-9.76562
151.667	-2.10632		139.765	-4.88281
151.713	-0.275217		139.766	10.9863
151.759	-1.75419		139.767	13.4277
151.805	-0.979489		139.768	-8.54492
151.851	-0.69778		139.769	-3.66211
151.897	1.48546		139.77	-4.88281
151.943	-0.0639361		139.771	13.4277
151.989	0.710762		139.772	10.9863
152.035	0.99247		139.773	-3.66211
152.081	0.781189		139.774	-4.88281
152.127	2.18431		139.775	-4.88281
152.173	-0.140413		139.776	-3.66211
152.219	1.69058		139.777	-6.10352
152.265	3.02861		139.778	-7.32422
152.311	4.78511		139.779	9.76562
152.357	0.489479		139.78	-4.88281
152.403	0.347771		139.781	10.9863
152.449	-1.69642		139.782	-6.10352
152.495	-1.626		139.783	-7.32422
152.541	0.486544		139.784	-7.32422
152.587	-0.640144		139.785	-4.88281
152.633	0.345274		139.786	-4.88281
152.688	-1.83927		139.787	-3.66211
152.734	0.409935		139.788	12.207
152.78	1.04268		139.789	-4.88281
152.826	-2.12591		139.79	10.9863
152.872	-1.06972		139.791	-7.32422
152.918	-0.295172		139.792	12.207
152.964	0.338545		139.793	13.4277
153.01	0.338545		139.794	7.32422
153.056	0.761023		139.795	9.76562
153.102	-3.25252		139.796	-2.44141
153.148	-0.999302		139.797	12.207
153.194	-0.0136283		139.798	-4.88281
153.24	-5.78749		139.799	-6.10352
153.286	1.46504		139.8	-9.76562
153.332	0.126873		139.801	13.4277
153.378	-0.366124		139.802	10.9863
153.424	-0.791282		139.803	12.207
153.47	0.4057		139.804	13.4277
153.516	-2.69585		139.805	-4.88281
153.562	2.36923		139.806	-6.10352
153.608	-0.16536		139.807	12.207
153.654	-1.15232		139.808	-3.66211
153.721	1.66386		139.809	-7.32422
153.767	0.185366		139.81	-6.10352
153.813	-1.99717		139.811	14.6484
153.859	-3.62064		139.812	8.54492
153.905	1.44826		139.813	-2.44141
153.951	0.599632		139.814	10.9863
153.997	1.51481		139.815	-6.10352
154.043	-0.0341719		139.816	8.54492
154.089	-3.48829		139.817	9.76562
154.135	-2.15078		139.818	12.207
154.181	-2.43363		139.819	10.9863
154.227	-0.604131		139.82	9.76562
154.273	-1.87122		139.821	14.6484
154.319	-1.30807		139.822	-7.32422
154.365	0.309793		139.823	12.207
154.411	-1.87302		139.824	-4.88281
154.457	-2.50655		139.825	-6.10352
154.503	-2.78812		139.826	-4.88281
154.549	0.940273		139.827	9.76562
154.595	-1.03067		139.828	9.76562
154.641	-3.77736		139.829	-3.66211
154.687	-1.24333		139.83	15.8691
154.733	-0.399305		139.831	9.76562
154.779	-1.52745		139.832	-4.88281
154.825	-8.07371		139.833	8.54492
154.871	-1.88437		139.834	-8.54492
154.917	-2.51783		139.835	-4.88281
154.963	-3.57443		139.836	15.8691
155.009	0.506409		139.837	-4.88281
155.055	-6.25032		139.838	-3.66211
155.101	-0.69074		139.839	10.9863
155.147	-1.82174		139.84	-3.66211
155.193	-3.1604		139.841	9.76562
155.239	-2.527		139.842	-2.44141
155.285	-4.0751		139.843	-4.88281
155.331	0.284636		139.844	-4.88281
155.377	-1.68587		139.845	7.32422
155.423	-0.419116		139.846	-2.44141
155.469	-0.911742		139.847	-7.32422
155.515	-0.980619		139.848	-7.32422
155.561	-2.24739		139.849	-7.32422
155.607	-1.26586		139.85	-6.10352
155.653	-2.74181		139.851	-8.54492
155.699	-1.40799		139.852	10.9863
155.745	0.772469		139.853	14.6484
155.791	-0.637009		139.854	-3.66211
155.837	-0.360051		139.855	-7.32422
155.883	0.272278		139.856	9.76562
155.929	5.55285		139.857	10.9863
155.975	-0.289899		139.858	-3.66211
156.021	2.87161		139.859	-7.32422
156.067	4.77268		139.86	10.9863
156.113	1.03506		139.861	7.32422
156.159	4.69088		139.862	9.76562
156.205	3.49068		139.863	12.207
156.251	1.02556		139.864	6.10352
156.297	-0.736886		139.865	10.9863
156.343	2.2835		139.866	-6.10352
156.389	5.01985		139.867	10.9863
156.435	0.871777		139.868	12.207
156.481	-0.0437613		139.869	-2.44141
156.527	2.98485		139.87	12.207
156.573	2.62847		139.871	-8.54492
156.619	0.380244		139.872	10.9863
156.665	1.86186		139.873	-3.66211
156.711	0.103629		139.874	13.4277
156.757	-0.885833		139.875	-4.88281
156.803	2.1385		139.876	8.54492
156.849	0.940593		139.877	-6.10352
156.895	-0.463771		139.878	-4.88281
156.941	1.85713		139.879	-4.88281
156.987	-0.0452733		139.88	12.207
157.033	2.20465		139.881	-6.10352
157.079	1.9213		139.882	14.6484
157.125	0.717814		139.883	-2.44141
157.173	1.84315		139.884	8.54492
157.219	1.77073		139.885	10.9863
157.265	0.0827565		139.886	12.207
157.311	4.30618		139.887	-2.44141
157.357	2.47848		139.888	-9.76562
157.403	1.14211		139.889	-4.88281
157.449	3.32451		139.89	12.207
157.495	4.59057		139.891	-4.88281
157.541	2.62381		139.892	10.9863
157.587	0.443316		139.893	-3.66211
157.633	0.374387		139.894	8.54492
157.679	-1.94671		139.895	-6.10352
157.725	3.0474		139.896	14.6484
157.771	-1.52467		139.897	9.76562
157.817	-0.325238		139.898	-4.88281
157.879	-2.08368		139.899	7.32422
157.925	-0.606499		139.9	-4.88281
157.971	-1.72603		139.901	10.9863
158.017	-0.178405		139.902	-4.88281
158.063	0.385451		139.903	-3.66211
158.109	2.84871		139.904	12.207
158.155	-3.06051		139.905	-8.54492
158.201	-0.738603		139.906	9.76562
158.247	-0.872979		139.907	9.76562
158.293	2.01413		139.908	-7.32422
158.339	0.67946		139.909	13.4277
158.385	2.22972		139.91	-6.10352
158.431	1.95039		139.911	-10.9863
158.477	3.2881		139.912	-7.32422
158.523	0.829434		139.913	-8.54492
158.569	2.51813		139.914	13.4277
158.615	-0.50498		139.915	-3.66211
158.661	-1.4178		139.916	14.6484
158.707	-0.925023		139.917	12.207
158.753	-0.995389		139.918	-6.10352
158.799	2.10545		139.919	-3.66211
158.845	3.51529		139.92	-4.88281
158.891	-0.847691		139.921	14.6484
158.937	0.983584		139.922	-6.10352
158.983	1.7613		139.923	-6.10352
159.029	-0.835042		139.924	-7.32422
159.075	2.82726		139.925	-6.10352
159.121	1.35571		139.926	-4.88281
159.167	1.21494		139.927	10.9863
159.213	-3.00675		139.928	-7.32422
159.259	-1.31564		139.929	-7.32422
159.305	-0.189324		139.93	-7.32422
159.351	1.1498		139.931	-7.32422
159.397	2.41759		139.932	9.76562
159.443	6.00749		139.933	-4.88281
159.489	3.12149		139.934	13.4277
159.535	2.20642		139.935	-2.44141
159.581	1.43213		139.936	-2.44141
159.627	0.9394		139.937	12.207
159.673	1.00979		139.938	10.9863
159.719	-1.03131		139.939	13.4277
159.765	-1.38326		139.94	-3.66211
159.811	3.54406		139.941	-6.10352
159.857	1.22118		139.942	8.54492
159.903	0.376496		139.943	-4.88281
159.949	-0.468187		139.944	13.4277
159.995	-0.397797		139.945	9.76562
160.041	-2.08716		139.946	-4.88281
160.087	1.29157		139.947	9.76562
160.133	-0.606281		139.948	-8.54492
160.179	-0.113536		139.949	-8.54492
160.225	1.29562		139.95	-4.88281
160.271	1.86009		139.951	9.76562
160.317	0.806576		139.952	13.4277
160.363	1.23191		139.953	10.9863
160.409	0.17594		139.954	10.9863
160.455	0.599632		139.955	9.76562
160.501	-1.2286		139.956	9.76562
160.547	0.249807		139.957	-1.2207
160.593	-7.2101		139.958	9.76562
160.639	1.09734		139.959	-7.32422
160.685	-2.34507		139.96	10.9863
160.731	-3.33077		139.961	-6.10352
160.777	2.86507		139.962	12.207
160.823	3.35792		139.963	9.76562
160.869	-0.444074		139.964	9.76562
160.915	2.72425		139.965	9.76562
160.961	-2.13385		139.966	8.54492
161.007	0.471221		139.967	9.76562
161.053	0.259348		139.968	-7.32422
161.099	-0.867805		139.969	10.9863
161.145	2.15978		139.97	9.76562
161.191	1.03328		139.971	-3.66211
161.237	-4.24659		139.972	-3.66211
161.283	-1.50072		139.973	9.76562
161.329	-1.29355		139.974	14.6484
161.375	-0.449242		139.975	-6.10352
161.421	-2.56135		139.976	-4.88281
161.473	-2.34761		139.977	15.8691
161.519	-0.446658		139.978	-6.10352
161.565	-2.97937		139.979	10.9863
161.611	-4.66398		139.98	-4.88281
161.657	0.829037		139.981	9.76562
161.703	-2.47492		139.982	-3.66211
161.749	0.627054		139.983	-4.88281
161.795	-1.9012		139.984	8.54492
161.841	0.426772		139.985	12.207
161.887	0.216471		139.986	10.9863
161.933	-4.36123		139.987	-2.44141
161.979	-0.769495		139.988	-3.66211
162.025	-1.1912		139.989	10.9863
162.071	-2.03335		139.99	12.207
162.117	-2.03166		139.991	12.207
162.163	-2.31264		139.992	10.9863
162.209	1.99026		139.993	12.207
162.255	-1.73824		139.994	-8.54492
162.301	-4.34447		139.995	8.54492
162.347	-3.56964		139.996	12.207
162.438	-1.80241		139.997	-3.66211
162.484	1.15773		139.998	10.9863
162.53	5.45904		139.999	13.4277
162.576	-0.59649		140	-9.76562
162.622	-0.878286		140.001	9.76562
162.668	-1.58033		140.002	10.9863
162.714	-0.661564		140.003	-4.88281
162.76	-1.50273		140.004	-2.44141
162.806	5.19513		140.005	-4.88281
162.852	4.422		140.006	-4.88281
162.898	0.688808		140.007	-9.76562
162.944	1.39331		140.008	-6.10352
162.99	0.337697		140.009	8.54492
163.036	0.129238		140.01	-6.10352
163.087	16.969		140.011	9.76562
163.133	47.2634		140.012	-7.32422
163.179	57.4886		140.013	-6.10352
163.225	61.9354		140.014	9.76562
163.271	60.4542		140.015	13.4277
163.34	57.3536		140.016	-8.54492
163.386	59.5381		140.017	-7.32422
163.432	58.4156		140.018	10.9863
163.487	53.7		140.019	-3.66211
163.533	50.9564		140.02	-3.66211
163.579	47.8589		140.021	13.4277
163.625	47.5788		140.022	-4.88281
163.671	43.5681		140.023	-8.54492
163.717	42.4431		140.024	-3.66211
163.763	41.6745		140.025	13.4277
163.809	35.6157		140.026	10.9863
163.855	37.5238		140.027	-7.32422
163.901	35.4131		140.028	-4.88281
163.947	31.5361		140.029	-6.10352
163.993	32.9459		140.03	9.76562
164.039	25.8968		140.031	9.76562
164.085	24.7022		140.032	-4.88281
164.131	23.7858		140.033	8.54492
164.177	25.126		140.034	-4.88281
164.223	25.4119		140.035	-7.32422
164.277	21.3312		140.036	14.6484
164.345	16.8228		140.037	13.4277
164.391	44.6845		140.038	-8.54492
164.437	53.0731		140.039	8.54492
164.483	56.8899		140.04	-6.10352
164.529	56.6082		140.041	10.9863
164.575	56.6094		140.042	-4.88281
164.621	49.8356		140.043	-6.10352
164.667	45.4639		140.044	-7.32422
164.714	42.4994		140.045	-4.88281
164.76	40.879		140.046	-10.9863
164.806	41.7195		140.047	9.76562
164.852	39.2519		140.048	10.9863
164.898	35.0188		140.049	-6.10352
164.944	32.4806		140.05	-9.76562
164.99	32.1974		140.051	-7.32422
165.036	27.5441		140.052	-7.32422
165.082	27.4767		140.053	-3.66211
165.128	24.3748		140.054	12.207
165.174	23.8813		140.055	-6.10352
165.22	25.6449		140.056	10.9863
165.27	22.2605		140.057	13.4277
165.316	17.5383		140.058	10.9863
165.362	20.7729		140.059	-7.32422
165.408	17.5289		140.06	8.54492
165.454	17.177		140.061	10.9863
165.5	17.882		140.062	-6.10352
165.546	15.3439		140.063	12.207
165.592	16.613		140.064	12.207
165.638	11.6799		140.065	-8.54492
165.684	11.5425		140.066	8.54492
165.73	13.3709		140.067	12.207
165.779	13.4414		140.068	14.6484
165.825	11.747		140.069	-7.32422
165.871	14.0746		140.07	13.4277
165.917	11.8231		140.071	-4.88281
165.963	11.6098		140.072	10.9863
166.009	10.4788		140.073	-4.88281
166.055	12.0352		140.074	13.4277
166.114	10.2647		140.075	-6.10352
166.16	8.15136		140.076	-6.10352
166.213	9.98277		140.077	7.32422
166.259	7.94348		140.078	-7.32422
166.305	7.94079		140.079	-6.10352
166.351	8.22362		140.08	-6.10352
166.397	5.19776		140.081	9.76562
166.443	5.26975		140.082	-7.32422
166.489	5.41077		140.083	10.9863
166.535	8.36886		140.084	9.76562
166.581	4.70171		140.085	-3.66211
166.627	5.69281		140.086	10.9863
166.673	7.60109		140.087	17.0898
166.719	6.33407		140.088	10.9863
166.765	6.40354		140.089	-3.66211
166.811	5.06551		140.09	13.4277
166.857	7.60692		140.091	-12.207
166.903	7.74725		140.092	14.6484
166.949	7.32358		140.093	-4.88281
166.995	5.42516		140.094	-6.10352
167.041	9.30166		140.095	9.76562
167.087	5.07109		140.096	9.76562
167.138	4.01231		140.097	8.54492
167.184	5.6342		140.098	-4.88281
167.23	5.42596		140.099	-4.88281
167.276	8.17866		140.1	9.76562
167.322	5.91615		140.101	9.76562
167.368	0.415843		140.102	-2.44141
167.414	2.31824		140.103	9.76562
167.46	2.10625		140.104	17.0898
167.506	6.61924		140.105	10.9863
167.552	1.82077		140.106	-2.44141
167.598	4.92335		140.107	12.207
167.644	5.62596		140.108	-6.10352
167.69	8.30539		140.109	13.4277
167.736	5.48471		140.11	-10.9863
167.782	2.66426		140.111	-8.54492
167.828	3.15784		140.112	13.4277
167.906	4.42478		140.113	10.9863
167.952	3.50737		140.114	-8.54492
167.998	4.28297		140.115	-7.32422
168.044	2.93984		140.116	-4.88281
168.09	3.99744		140.117	12.207
168.136	4.63007		140.118	8.54492
168.182	4.06524		140.119	14.6484
168.228	4.98181		140.12	-3.66211
168.274	5.75736		140.121	9.76562
168.32	7.51952		140.122	-2.44141
168.366	5.2628		140.123	-4.88281
168.412	6.66734		140.124	-4.88281
168.458	2.7927		140.125	12.207
168.504	6.10425		140.126	-4.88281
168.55	0.816666		140.127	12.207
168.596	5.82179		140.128	8.54492
168.642	4.05397		140.129	-4.88281
168.688	3.49145		140.13	9.76562
168.737	0.456436		140.131	9.76562
168.783	4.54236		140.132	-3.66211
168.829	-0.465506		140.133	-6.10352
168.875	3.40998		140.134	13.4277
168.93	3.69261		140.135	-2.44141
168.976	2.00535		140.136	-2.44141
169.022	4.33427		140.137	-3.66211
169.068	0.526605		140.138	13.4277
169.114	2.069		140.139	12.207
169.16	-0.751342		140.14	-4.88281
169.206	3.06043		140.141	-2.44141
169.252	3.33882		140.142	-6.10352
169.298	1.85422		140.143	-7.32422
169.344	1.14825		140.144	-6.10352
169.39	-0.331969		140.145	-6.10352
169.436	-0.258459		140.146	9.76562
169.482	2.70774		140.147	-3.66211
169.528	0.659966		140.148	12.207
169.574	2.20942		140.149	-10.9863
169.62	3.19415		140.15	-9.76562
169.666	1.57601		140.151	13.4277
169.712	-1.17203		140.152	12.207
169.758	-0.749623		140.153	15.8691
169.804	-0.462273		140.154	14.6484
169.85	2.28678		140.155	9.76562
169.896	-0.602507		140.156	10.9863
169.942	1.72139		140.157	-7.32422
169.988	2.48938		140.158	9.76562
170.034	0.937882		140.159	-3.66211
170.084	3.26206		140.16	-7.32422
170.137	0.724566		140.161	-4.88281
170.183	0.0203556		140.162	7.32422
170.236	2.34641		140.163	13.4277
170.282	1.00574		140.164	13.4277
170.328	2.48206		140.165	9.76562
170.374	-2.94512		140.166	12.207
170.42	-0.0553252		140.167	9.76562
170.466	3.60832		140.168	-7.32422
170.543	0.436641		140.169	-4.88281
170.589	-2.09689		140.17	-3.66211
170.644	3.05094		140.171	-3.66211
170.69	0.513435		140.172	9.76562
170.755	2.27592		140.173	-7.32422
170.801	1.43009		140.174	13.4277
170.847	-0.401809		140.175	10.9863
170.893	1.99475		140.176	10.9863
170.939	0.866958		140.177	9.76562
170.985	4.60277		140.178	-3.66211
171.031	1.0076		140.179	-2.44141
171.077	4.25		140.18	-6.10352
171.123	1.00443		140.181	-4.88281
171.169	0.509408		140.182	10.9863
171.215	1.77811		140.183	-8.54492
171.261	1.35576		140.184	8.54492
171.307	4.59801		140.185	9.76562
171.353	3.81786		140.186	-3.66211
171.399	1.77392		140.187	-4.88281
171.445	-0.340494		140.188	-6.10352
171.491	6.21558		140.189	10.9863
171.537	1.98481		140.19	8.54492
171.583	1.20931		140.191	-10.9863
171.629	1.41856		140.192	-6.10352
171.675	2.96864		140.193	9.76562
171.721	2.82768		140.194	10.9863
171.767	2.821		140.195	9.76562
171.813	0.210983		140.196	-6.10352
171.859	-0.282752		140.197	17.0898
171.905	-0.772723		140.198	-4.88281
171.951	1.90187		140.199	-8.54492
171.997	1.82974		140.2	12.207
172.043	-0.570343		140.201	10.9863
172.089	2.24814		140.202	-4.88281
172.135	1.04603		140.203	-8.54492
172.181	-1.70453		140.204	-2.44141
172.227	3.58287		140.205	8.54492
172.273	-1.91273		140.206	-7.32422
172.319	0.482972		140.207	-3.66211
172.365	0.977865		140.208	8.54492
172.415	-1.9851		140.209	9.76562
172.461	0.12707		140.21	-7.32422
172.521	3.08761		140.211	-6.10352
172.567	1.11168		140.212	9.76562
172.613	0.896041		140.213	9.76562
172.659	-1.7074		140.214	-6.10352
172.705	1.39232		140.215	12.207
172.751	2.79663		140.216	10.9863
172.797	3.70887		140.217	-4.88281
172.843	1.38552		140.218	8.54492
172.889	-1.22166		140.219	12.207
172.935	0.114067		140.22	-3.66211
172.981	1.59732		140.221	12.207
173.027	1.80814		140.222	-3.66211
173.073	3.77943		140.223	12.207
173.119	0.817181		140.224	-8.54492
173.165	5.82639		140.225	12.207
173.211	1.24614		140.226	-4.88281
173.257	2.4439		140.227	-6.10352
173.303	-0.019698		140.228	9.76562
173.353	2.23795		140.229	-4.88281
173.399	2.80264		140.23	9.76562
173.446	5.05967		140.231	-6.10352
173.492	3.93092		140.232	-4.88281
173.538	3.29084		140.233	8.54492
173.584	3.70617		140.234	-6.10352
173.63	2.93877		140.235	12.207
173.676	2.09527		140.236	-7.32422
173.722	1.0351		140.237	-3.66211
173.768	0.892547		140.238	13.4277
173.814	1.31408		140.239	10.9863
173.86	3.07277		140.24	10.9863
173.906	-1.58416		140.241	10.9863
173.952	1.58435		140.242	-6.10352
173.998	-1.87116		140.243	8.54492
174.044	2.69528		140.244	8.54492
174.09	0.506331		140.245	9.76562
174.136	0.431118		140.246	-3.66211
174.182	1.06137		140.247	-6.10352
174.228	3.44959		140.248	-6.10352
174.274	3.80237		140.249	-6.10352
174.32	2.46002		140.25	-6.10352
174.38	4.14817		140.251	10.9863
174.426	2.66373		140.252	-3.66211
174.472	4.28088		140.253	13.4277
174.518	2.02415		140.254	-2.44141
174.564	2.22753		140.255	12.207
174.61	2.42822		140.256	-4.88281
174.656	1.93059		140.257	9.76562
174.702	2.41527		140.258	-4.88281
174.748	1.49275		140.259	-6.10352
174.794	4.16158		140.26	-7.32422
174.84	6.8984		140.261	-6.10352
174.886	2.45984		140.262	-7.32422
174.932	6.60169		140.263	8.54492
174.978	3.43139		140.264	12.207
175.024	5.95204		140.265	19.5312
175.07	3.20391		140.266	10.9863
175.129	3.19633		140.267	-4.88281
175.175	8.04337		140.268	12.207
175.221	6.3506		140.269	13.4277
175.267	4.22853		140.27	-6.10352
175.313	2.04313		140.271	-3.66211
175.359	2.17915		140.272	-6.10352
175.405	7.30657		140.273	-6.10352
175.451	4.55657		140.274	9.76562
175.497	3.22061		140.275	14.6484
175.543	4.48208		140.276	8.54492
175.589	2.71809		140.277	-8.54492
175.635	6.08457		140.278	7.32422
175.681	4.39102		140.279	-3.66211
175.727	3.89524		140.28	-6.10352
175.773	6.48809		140.281	8.54492
175.819	1.35556		140.282	-4.88281
175.865	4.58147		140.283	-6.10352
175.911	1.1341		140.284	15.8691
175.957	4.15573		140.285	-4.88281
176.031	-1.04695		140.286	10.9863
176.077	0.920208		140.287	12.207
176.123	7.31476		140.288	12.207
176.169	-0.487084		140.289	9.76562
176.215	5.27237		140.29	9.76562
176.261	3.02345		140.291	-10.9863
176.307	2.81185		140.292	12.207
176.353	6.60104		140.293	-6.10352
176.399	4.0659		140.294	9.76562
176.445	4.6983		140.295	-7.32422
176.491	3.35664		140.296	9.76562
176.537	4.41002		140.297	-3.66211
176.583	4.96317		140.298	-6.10352
176.629	3.97464		140.299	-4.88281
176.675	2.07594		140.3	10.9863
176.721	7.26948		140.301	10.9863
176.767	4.8075		140.302	12.207
176.813	3.54095		140.303	12.207
176.859	5.92607		140.304	12.207
176.905	6.27648		140.305	-4.88281
176.951	4.37668		140.306	9.76562
176.997	2.26252		140.307	-4.88281
177.043	7.52286		140.308	10.9863
177.089	0.917058		140.309	18.3105
177.135	4.70212		140.31	12.207
177.188	0.0674182		140.311	-6.10352
177.234	4.91279		140.312	-4.88281
177.28	4.07011		140.313	13.4277
177.326	1.40165		140.314	8.54492
177.372	2.52521		140.315	9.76562
177.418	5.40435		140.316	10.9863
177.464	6.38747		140.317	-4.88281
177.51	5.2639		140.318	-4.88281
177.556	2.52521		140.319	12.207
177.602	5.12346		140.32	10.9863
177.648	4.98301		140.321	10.9863
177.694	1.40165		140.322	12.207
177.74	-1.05615		140.323	9.76562
177.786	4.77234		140.324	-8.54492
177.853	3.92967		140.325	10.9863
177.899	3.01677		140.326	12.207
177.945	4.70212		140.327	-7.32422
177.991	2.45499		140.328	-6.10352
178.037	1.96343		140.329	-4.88281
178.083	5.68524		140.33	10.9863
178.137	4.56167		140.331	12.207
178.184	4.70212		140.332	-2.44141
178.23	6.52791		140.333	-7.32422
178.276	2.87633		140.334	10.9863
178.322	4.07011		140.335	-4.88281
178.368	7.01947		140.336	-3.66211
178.414	4.14034		140.337	12.207
178.46	3.15844		140.338	12.207
178.506	2.17531		140.339	-8.54492
178.552	7.30163		140.34	10.9863
178.598	6.5994		140.341	14.6484
178.655	2.7371		140.342	10.9863
178.701	4.07135		140.343	-3.66211
178.747	4.84381		140.344	-7.32422
178.803	5.12606		140.345	-4.88281
178.849	3.37045		140.346	-6.10352
178.895	5.96876		140.347	-2.44141
178.941	5.33674		140.348	-4.88281
178.987	6.53055		140.349	-4.88281
179.033	2.80866		140.35	-6.10352
179.079	4.98562		140.351	-9.76562
179.125	5.82854		140.352	-3.66211
179.171	5.19652		140.353	10.9863
179.217	5.54764		140.354	-4.88281
179.263	3.4409		140.355	-3.66211
179.309	3.65157		140.356	12.207
179.355	2.52798		140.357	10.9863
179.401	-0.140557		140.358	13.4277
179.453	3.4409		140.359	-4.88281
179.5	2.45433		140.36	7.32422
179.551	3.2241		140.361	14.6484
179.597	2.38179		140.362	8.54492
179.643	1.75068		140.363	13.4277
179.689	2.38632		140.364	8.54492
179.735	2.10542		140.365	-6.10352
179.781	6.4593		140.366	8.54492
179.827	4.21146		140.367	-7.32422
179.873	2.66655		140.368	9.76562
179.919	2.59732		140.369	-6.10352
179.965	5.54502		140.37	12.207
180.011	6.66398		140.371	-3.66211
180.057	4.91019		140.372	12.207
180.103	4.20798		140.373	10.9863
180.149	5.46399		140.374	-2.44141
180.195	6.86323		140.375	-4.88281
180.241	6.30153		140.376	-4.88281
180.287	2.93023		140.377	12.207
180.333	9.10885		140.378	10.9863
180.379	10.3747		140.379	-4.88281
180.425	6.79463		140.38	13.4277
180.503	7.91805		140.381	-6.10352
180.55	8.54388		140.382	18.3105
180.596	9.38663		140.383	9.76562
180.642	6.85447		140.384	-4.88281
180.688	5.37934		140.385	-2.44141
180.734	6.92387		140.386	-7.32422
180.78	4.88631		140.387	12.207
180.826	3.90064		140.388	-6.10352
180.872	4.66272		140.389	-4.88281
180.918	4.87229		140.39	9.76562
180.964	5.71293		140.391	-4.88281
181.01	5.91415		140.392	12.207
181.055	6.18975		140.393	-9.76562
181.101	4.6406		140.394	-4.88281
181.147	4.07018		140.395	-7.32422
181.193	8.34586		140.396	15.8691
181.239	6.17052		140.397	9.76562
181.285	3.08294		140.398	10.9863
181.336	2.44675		140.399	-6.10352
181.383	1.60188		140.4	12.207
181.429	4.68754		140.401	7.32422
181.475	5.24036		140.402	-7.32422
181.521	5.87225		140.403	-2.44141
181.567	2.85524		140.404	-3.66211
181.613	4.11824		140.405	10.9863
181.661	4.53582		140.406	-4.88281
181.707	5.86917		140.407	-4.88281
181.753	1.44624		140.408	-9.76562
181.799	1.65068		140.409	-6.10352
181.845	0.945133		140.41	10.9863
181.891	22.547		140.411	-10.9863
181.937	61.6124		140.412	-6.10352
181.983	73.1161		140.413	13.4277
182.029	79.9201		140.414	-8.54492
182.095	80.1966		140.415	9.76562
182.141	77.1679		140.416	-7.32422
182.187	73.4444		140.417	9.76562
182.233	74.9093		140.418	8.54492
182.296	72.0944		140.419	10.9863
182.343	68.3734		140.42	-3.66211
182.389	60.867		140.421	12.207
182.435	58.9679		140.422	-3.66211
182.481	56.0882		140.423	10.9863
182.527	51.1057		140.424	-2.44141
182.573	52.9945		140.425	-4.88281
182.619	54.7469		140.426	-10.9863
182.665	48.011		140.427	9.76562
182.711	45.4174		140.428	-9.76562
182.757	40.4392		140.429	10.9863
182.803	37.4307		140.43	14.6484
182.849	37.6364		140.431	13.4277
182.895	35.1776		140.432	-3.66211
182.941	44.9886		140.433	-6.10352
182.987	51.9236		140.434	10.9863
183.033	54.7927		140.435	-4.88281
183.079	50.6487		140.436	-6.10352
183.125	51.7648		140.437	12.207
183.174	45.726		140.438	-3.66211
183.243	45.1606		140.439	13.4277
183.289	38.1478		140.44	-3.66211
183.335	41.8548		140.441	-2.44141
183.381	37.2307		140.442	-3.66211
183.427	33.9304		140.443	15.8691
183.473	34.348		140.444	-4.88281
183.519	31.6828		140.445	7.32422
183.565	32.4591		140.446	-6.10352
183.611	28.525		140.447	12.207
183.657	26.1373		140.448	-2.44141
183.703	26.2072		140.449	-4.88281
183.749	22.9016		140.45	-6.10352
183.795	22.2724		140.451	12.207
183.841	21.7096		140.452	-3.66211
183.887	19.813		140.453	13.4277
183.933	18.0616		140.454	10.9863
183.979	17.7771		140.455	-4.88281
184.025	16.2314		140.456	12.207
184.071	17.3539		140.457	-8.54492
184.136	15.8774		140.458	-4.88281
184.183	17.692		140.459	13.4277
184.229	12.9282		140.46	-7.32422
184.296	12.5735		140.461	17.0898
184.343	9.06318		140.462	10.9863
184.389	11.3672		140.463	-3.66211
184.435	13.4043		140.464	-8.54492
184.481	11.5831		140.465	8.54492
184.526	11.4409		140.466	14.6484
184.572	11.3018		140.467	8.54492
184.618	8.76988		140.468	15.8691
184.664	10.8628		140.469	-2.44141
184.71	11.0661		140.47	-3.66211
184.76	8.05299		140.471	10.9863
184.806	4.61532		140.472	12.207
184.852	6.15036		140.473	10.9863
184.898	3.69687		140.474	-8.54492
184.944	5.93164		140.475	-4.88281
184.99	5.99322		140.476	6.10352
185.036	5.35566		140.477	9.76562
185.09	9.27376		140.478	-6.10352
185.149	3.88279		140.479	10.9863
185.196	3.03424		140.48	-4.88281
185.28	4.288		140.481	8.54492
185.326	5.54468		140.482	-7.32422
185.372	5.8878		140.483	-6.10352
185.418	3.07221		140.484	7.32422
185.464	4.18474		140.485	-4.88281
185.51	4.1769		140.486	13.4277
185.556	2.00242		140.487	-3.66211
185.602	3.12666		140.488	9.76562
185.648	3.04407		140.489	-4.88281
185.694	2.1306		140.49	-6.10352
185.752	6.46067		140.491	9.76562
185.798	3.23597		140.492	-6.10352
185.877	1.6192		140.493	-7.32422
185.923	3.15073		140.494	8.54492
185.969	5.24487		140.495	-4.88281
186.018	3.21301		140.496	-6.10352
186.064	1.9518		140.497	10.9863
186.11	-0.71082		140.498	-7.32422
186.156	2.92081		140.499	10.9863
186.202	1.93724		140.5	-7.32422
186.248	0.532875		140.501	9.76562
186.294	0.320339		140.502	12.207
186.34	2.90059		140.503	-4.88281
186.386	5.20859		140.504	10.9863
186.432	5.34343		140.505	9.76562
186.478	-1.36978		140.506	9.76562
186.524	-0.882495		140.507	-6.10352
186.57	1.56628		140.508	12.207
186.616	0.0956685		140.509	-6.10352
186.662	-1.01719		140.51	-6.10352
186.708	3.94593		140.511	8.54492
186.754	0.797799		140.512	-10.9863
186.806	0.657996		140.513	-2.44141
186.852	0.798773		140.514	-9.76562
186.898	1.98459		140.515	12.207
186.944	0.092122		140.516	-7.32422
186.99	1.48951		140.517	-8.54492
187.036	-1.30634		140.518	15.8691
187.082	0.927523		140.519	-6.10352
187.128	-0.613035		140.52	14.6484
187.174	0.784813		140.521	-8.54492
187.22	-1.37931		140.522	-8.54492
187.266	-3.12958		140.523	-3.66211
187.312	0.0142788		140.524	-8.54492
187.358	1.06232		140.525	15.8691
187.404	0.777997		140.526	-6.10352
187.45	2.73772		140.527	-6.10352
187.496	-1.73785		140.528	10.9863
187.542	-0.414797		140.529	9.76562
187.588	3.56972		140.53	7.32422
187.634	3.42951		140.531	7.32422
187.68	5.04035		140.532	-3.66211
187.726	5.38855		140.533	-6.10352
187.772	5.87639		140.534	-10.9863
187.818	4.1326		140.535	12.207
187.864	4.27272		140.536	12.207
187.91	-0.343201		140.537	12.207
187.956	1.19428		140.538	10.9863
188.002	2.52596		140.539	-4.88281
188.048	0.567794		140.54	10.9863
188.094	3.29462		140.541	12.207
188.14	0.150621		140.542	-3.66211
188.186	4.20697		140.543	-7.32422
188.232	0.922756		140.544	-3.66211
188.278	1.75926		140.545	8.54492
188.324	2.10685		140.546	10.9863
188.37	2.87838		140.547	8.54492
188.416	-0.545918		140.548	12.207
188.462	1.6885		140.549	9.76562
188.508	3.7796		140.55	12.207
188.554	-2.15928		140.551	-6.10352
188.603	2.1741		140.552	12.207
188.649	1.05581		140.553	-7.32422
188.695	1.05668		140.554	13.4277
188.741	2.32695		140.555	10.9863
188.787	1.48592		140.556	-4.88281
188.833	-2.35636		140.557	-2.44141
188.879	0.0868563		140.558	-6.10352
188.925	0.444841		140.559	-3.66211
188.971	0.240203		140.56	-7.32422
189.017	0.381517		140.561	8.54492
189.063	1.15013		140.562	10.9863
189.109	-0.802051		140.563	10.9863
189.155	2.27232		140.564	-3.66211
189.201	0.104912		140.565	-4.88281
189.247	0.449479		140.566	9.76562
189.293	1.56868		140.567	-7.32422
189.339	2.05811		140.568	-6.10352
189.385	-1.29744		140.569	17.0898
189.431	0.174065		140.57	-6.10352
189.477	2.97856		140.571	-6.10352
189.523	0.604947		140.572	-3.66211
189.569	-0.652102		140.573	-6.10352
189.615	-3.23425		140.574	10.9863
189.661	0.0556353		140.575	-9.76562
189.707	-2.45594		140.576	-6.10352
189.753	4.60909		140.577	7.32422
189.799	0.697354		140.578	-7.32422
189.845	0.483358		140.579	12.207
189.891	1.60272		140.58	8.54492
189.937	0.484329		140.581	-7.32422
189.983	1.1204		140.582	-6.10352
190.029	2.53015		140.583	9.76562
190.075	4.28478		140.584	-7.32422
190.121	1.63732		140.585	12.207
190.167	2.12983		140.586	13.4277
190.213	2.13136		140.587	10.9863
190.259	2.20527		140.588	-3.66211
190.305	1.50877		140.589	-7.32422
190.351	3.32922		140.59	-7.32422
190.397	9.3451		140.591	-6.10352
190.443	3.81972		140.592	9.76562
190.489	5.71078		140.593	-6.10352
190.535	4.59152		140.594	6.10352
			140.595	-9.76562
			140.596	-8.54492
			140.597	-6.10352
			140.598	10.9863
			140.599	8.54492
			140.6	9.76562
			140.601	-6.10352
			140.602	10.9863
			140.603	-4.88281
			140.604	13.4277
			140.605	-7.32422
			140.606	-4.88281
			140.607	-9.76562
			140.608	-4.88281
			140.609	9.76562
			140.61	-6.10352
			140.611	-4.88281
			140.612	9.76562
			140.613	10.9863
			140.614	10.9863
			140.615	14.6484
			140.616	-6.10352
			140.617	-6.10352
			140.618	9.76562
			140.619	-3.66211
			140.62	-6.10352
			140.621	13.4277
			140.622	-6.10352
			140.623	9.76562
			140.624	12.207
			140.625	12.207
			140.626	-6.10352
			140.627	8.54492
			140.628	7.32422
			140.629	-7.32422
			140.63	-8.54492
			140.631	-3.66211
			140.632	12.207
			140.633	14.6484
			140.634	12.207
			140.635	7.32422
			140.636	-8.54492
			140.637	-2.44141
			140.638	-3.66211
			140.639	8.54492
			140.64	-4.88281
			140.641	12.207
			140.642	9.76562
			140.643	-7.32422
			140.644	-8.54492
			140.645	-8.54492
			140.646	-3.66211
			140.647	-8.54492
			140.648	-6.10352
			140.649	13.4277
			140.65	9.76562
			140.651	-4.88281
			140.652	-7.32422
			140.653	12.207
			140.654	-4.88281
			140.655	-6.10352
			140.656	-4.88281
			140.657	8.54492
			140.658	10.9863
			140.659	-4.88281
			140.66	-8.54492
			140.661	-8.54492
			140.662	12.207
			140.663	12.207
			140.664	-3.66211
			140.665	-6.10352
			140.666	-7.32422
			140.667	-7.32422
			140.668	-6.10352
			140.669	10.9863
			140.67	-2.44141
			140.671	-4.88281
			140.672	-7.32422
			140.673	12.207
			140.674	-9.76562
			140.675	10.9863
			140.676	-6.10352
			140.677	9.76562
			140.678	-7.32422
			140.679	-2.44141
			140.68	10.9863
			140.681	13.4277
			140.682	-6.10352
			140.683	-6.10352
			140.684	10.9863
			140.685	13.4277
			140.686	12.207
			140.687	-3.66211
			140.688	10.9863
			140.689	-2.44141
			140.69	-4.88281
			140.691	10.9863
			140.692	10.9863
			140.693	-4.88281
			140.694	-8.54492
			140.695	-9.76562
			140.696	10.9863
			140.697	10.9863
			140.698	8.54492
			140.699	-4.88281
			140.7	-7.32422
			140.701	8.54492
			140.702	-2.44141
			140.703	9.76562
			140.704	-3.66211
			140.705	-3.66211
			140.706	12.207
			140.707	12.207
			140.708	14.6484
			140.709	-7.32422
			140.71	8.54492
			140.711	8.54492
			140.712	-10.9863
			140.713	12.207
			140.714	-4.88281
			140.715	7.32422
			140.716	-3.66211
			140.717	-8.54492
			140.718	-2.44141
			140.719	-6.10352
			140.72	12.207
			140.721	10.9863
			140.722	10.9863
			140.723	-9.76562
			140.724	9.76562
			140.725	-4.88281
			140.726	-7.32422
			140.727	9.76562
			140.728	-7.32422
			140.729	12.207
			140.73	-7.32422
			140.731	9.76562
			140.732	13.4277
			140.733	-6.10352
			140.734	9.76562
			140.735	-3.66211
			140.736	-3.66211
			140.737	-4.88281
			140.738	-6.10352
			140.739	-4.88281
			140.74	-3.66211
			140.741	9.76562
			140.742	-6.10352
			140.743	8.54492
			140.744	-6.10352
			140.745	-7.32422
			140.746	9.76562
			140.747	-4.88281
			140.748	-6.10352
			140.749	8.54492
			140.75	-7.32422
			140.751	-4.88281
			140.752	14.6484
			140.753	13.4277
			140.754	14.6484
			140.755	-3.66211
			140.756	-3.66211
			140.757	14.6484
			140.758	13.4277
			140.759	8.54492
			140.76	-8.54492
			140.761	9.76562
			140.762	7.32422
			140.763	13.4277
			140.764	-3.66211
			140.765	10.9863
			140.766	-6.10352
			140.767	-6.10352
			140.768	-3.66211
			140.769	-2.44141
			140.77	13.4277
			140.771	10.9863
			140.772	8.54492
			140.773	13.4277
			140.774	-2.44141
			140.775	-7.32422
			140.776	12.207
			140.777	9.76562
			140.778	-6.10352
			140.779	-7.32422
			140.78	9.76562
			140.781	9.76562
			140.782	-7.32422
			140.783	8.54492
			140.784	-8.54492
			140.785	9.76562
			140.786	-4.88281
			140.787	-4.88281
			140.788	10.9863
			140.789	13.4277
			140.79	-2.44141
			140.791	9.76562
			140.792	9.76562
			140.793	10.9863
			140.794	10.9863
			140.795	10.9863
			140.796	13.4277
			140.797	-8.54492
			140.798	13.4277
			140.799	8.54492
			140.8	-6.10352
			140.801	-7.32422
			140.802	-3.66211
			140.803	-6.10352
			140.804	-9.76562
			140.805	10.9863
			140.806	14.6484
			140.807	-4.88281
			140.808	9.76562
			140.809	14.6484
			140.81	-7.32422
			140.811	-8.54492
			140.812	-2.44141
			140.813	-6.10352
			140.814	10.9863
			140.815	-6.10352
			140.816	12.207
			140.817	-6.10352
			140.818	14.6484
			140.819	-4.88281
			140.82	9.76562
			140.821	-6.10352
			140.822	9.76562
			140.823	9.76562
			140.824	-6.10352
			140.825	-2.44141
			140.826	-6.10352
			140.827	-10.9863
			140.828	12.207
			140.829	10.9863
			140.83	9.76562
			140.831	12.207
			140.832	8.54492
			140.833	-8.54492
			140.834	10.9863
			140.835	10.9863
			140.836	-3.66211
			140.837	-8.54492
			140.838	10.9863
			140.839	-3.66211
			140.84	-8.54492
			140.841	10.9863
			140.842	12.207
			140.843	-7.32422
			140.844	-6.10352
			140.845	-3.66211
			140.846	-2.44141
			140.847	9.76562
			140.848	-3.66211
			140.849	13.4277
			140.85	9.76562
			140.851	9.76562
			140.852	12.207
			140.853	10.9863
			140.854	-8.54492
			140.855	-4.88281
			140.856	-3.66211
			140.857	15.8691
			140.858	13.4277
			140.859	9.76562
			140.86	-7.32422
			140.861	8.54492
			140.862	12.207
			140.863	-8.54492
			140.864	-4.88281
			140.865	9.76562
			140.866	-7.32422
			140.867	6.10352
			140.868	12.207
			140.869	10.9863
			140.87	8.54492
			140.871	-1.2207
			140.872	10.9863
			140.873	-6.10352
			140.874	10.9863
			140.875	13.4277
			140.876	-6.10352
			140.877	7.32422
			140.878	-6.10352
			140.879	-8.54492
			140.88	12.207
			140.881	9.76562
			140.882	9.76562
			140.883	-6.10352
			140.884	8.54492
			140.885	-4.88281
			140.886	-6.10352
			140.887	-7.32422
			140.888	10.9863
			140.889	-7.32422
			140.89	13.4277
			140.891	10.9863
			140.892	9.76562
			140.893	-7.32422
			140.894	12.207
			140.895	-3.66211
			140.896	-6.10352
			140.897	-7.32422
			140.898	12.207
			140.899	12.207
			140.9	-8.54492
			140.901	13.4277
			140.902	-4.88281
			140.903	9.76562
			140.904	12.207
			140.905	12.207
			140.906	9.76562
			140.907	12.207
			140.908	9.76562
			140.909	8.54492
			140.91	-7.32422
			140.911	-3.66211
			140.912	-6.10352
			140.913	12.207
			140.914	-3.66211
			140.915	-8.54492
			140.916	9.76562
			140.917	8.54492
			140.918	10.9863
			140.919	10.9863
			140.92	9.76562
			140.921	-6.10352
			140.922	-2.44141
			140.923	-6.10352
			140.924	-8.54492
			140.925	-4.88281
			140.926	-7.32422
			140.927	9.76562
			140.928	-7.32422
			140.929	14.6484
			140.93	-7.32422
			140.931	10.9863
			140.932	13.4277
			140.933	9.76562
			140.934	-7.32422
			140.935	15.8691
			140.936	-4.88281
			140.937	-3.66211
			140.938	10.9863
			140.939	-3.66211
			140.94	12.207
			140.941	-4.88281
			140.942	10.9863
			140.943	-4.88281
			140.944	-4.88281
			140.945	12.207
			140.946	10.9863
			140.947	10.9863
			140.948	9.76562
			140.949	13.4277
			140.95	-7.32422
			140.951	10.9863
			140.952	-1.2207
			140.953	-3.66211
			140.954	10.9863
			140.955	-7.32422
			140.956	-7.32422
			140.957	10.9863
			140.958	-6.10352
			140.959	13.4277
			140.96	9.76562
			140.961	-4.88281
			140.962	-3.66211
			140.963	9.76562
			140.964	14.6484
			140.965	-6.10352
			140.966	10.9863
			140.967	10.9863
			140.968	10.9863
			140.969	-6.10352
			140.97	-2.44141
			140.971	-3.66211
			140.972	9.76562
			140.973	10.9863
			140.974	10.9863
			140.975	12.207
			140.976	-8.54492
			140.977	10.9863
			140.978	-8.54492
			140.979	8.54492
			140.98	8.54492
			140.981	10.9863
			140.982	9.76562
			140.983	9.76562
			140.984	9.76562
			140.985	10.9863
			140.986	9.76562
			140.987	18.3105
			140.988	-10.9863
			140.989	7.32422
			140.99	13.4277
			140.991	9.76562
			140.992	9.76562
			140.993	10.9863
			140.994	-6.10352
			140.995	-6.10352
			140.996	-3.66211
			140.997	-3.66211
			140.998	-6.10352
			140.999	10.9863
			141	-6.10352
			141.001	-3.66211
			141.002	12.207
			141.003	12.207
			141.004	-4.88281
			141.005	-4.88281
			141.006	8.54492
			141.007	10.9863
			141.008	-6.10352
			141.009	9.76562
			141.01	-7.32422
			141.011	-4.88281
			141.012	10.9863
			141.013	12.207
			141.014	8.54492
			141.015	15.8691
			141.016	-7.32422
			141.017	12.207
			141.018	-4.88281
			141.019	-6.10352
			141.02	10.9863
			141.021	-2.44141
			141.022	10.9863
			141.023	12.207
			141.024	-7.32422
			141.025	-3.66211
			141.026	-7.32422
			141.027	-3.66211
			141.028	10.9863
			141.029	13.4277
			141.03	-3.66211
			141.031	10.9863
			141.032	10.9863
			141.033	13.4277
			141.034	6.10352
			141.035	12.207
			141.036	12.207
			141.037	10.9863
			141.038	13.4277
			141.039	12.207
			141.04	8.54492
			141.041	-4.88281
			141.042	15.8691
			141.043	-4.88281
			141.044	8.54492
			141.045	-2.44141
			141.046	-8.54492
			141.047	9.76562
			141.048	9.76562
			141.049	7.32422
			141.05	13.4277
			141.051	9.76562
			141.052	-4.88281
			141.053	-6.10352
			141.054	-8.54492
			141.055	-8.54492
			141.056	-6.10352
			141.057	12.207
			141.058	-7.32422
			141.059	-7.32422
			141.06	-7.32422
			141.061	-3.66211
			141.062	-6.10352
			141.063	12.207
			141.064	12.207
			141.065	13.4277
			141.066	9.76562
			141.067	-7.32422
			141.068	9.76562
			141.069	-7.32422
			141.07	-6.10352
			141.071	-8.54492
			141.072	10.9863
			141.073	13.4277
			141.074	8.54492
			141.075	14.6484
			141.076	12.207
			141.077	12.207
			141.078	-4.88281
			141.079	12.207
			141.08	12.207
			141.081	-6.10352
			141.082	-4.88281
			141.083	-6.10352
			141.084	-7.32422
			141.085	10.9863
			141.086	12.207
			141.087	13.4277
			141.088	-2.44141
			141.089	9.76562
			141.09	15.8691
			141.091	-7.32422
			141.092	9.76562
			141.093	10.9863
			141.094	-6.10352
			141.095	8.54492
			141.096	10.9863
			141.097	10.9863
			141.098	-4.88281
			141.099	-4.88281
			141.1	-6.10352
			141.101	-4.88281
			141.102	12.207
			141.103	10.9863
			141.104	-3.66211
			141.105	8.54492
			141.106	9.76562
			141.107	-9.76562
			141.108	9.76562
			141.109	-7.32422
			141.11	9.76562
			141.111	-4.88281
			141.112	-4.88281
			141.113	-4.88281
			141.114	10.9863
			141.115	10.9863
			141.116	12.207
			141.117	8.54492
			141.118	10.9863
			141.119	-6.10352
			141.12	10.9863
			141.121	-4.88281
			141.122	8.54492
			141.123	13.4277
			141.124	-6.10352
			141.125	10.9863
			141.126	-7.32422
			141.127	-12.207
			141.128	9.76562
			141.129	13.4277
			141.13	-6.10352
			141.131	13.4277
			141.132	13.4277
			141.133	-6.10352
			141.134	-7.32422
			141.135	-4.88281
			141.136	-4.88281
			141.137	9.76562
			141.138	13.4277
			141.139	-4.88281
			141.14	-4.88281
			141.141	13.4277
			141.142	9.76562
			141.143	9.76562
			141.144	-7.32422
			141.145	-6.10352
			141.146	14.6484
			141.147	-3.66211
			141.148	-4.88281
			141.149	-7.32422
			141.15	8.54492
			141.151	-3.66211
			141.152	10.9863
			141.153	-8.54492
			141.154	9.76562
			141.155	-2.44141
			141.156	-3.66211
			141.157	9.76562
			141.158	-6.10352
			141.159	10.9863
			141.16	-6.10352
			141.161	-8.54492
			141.162	-7.32422
			141.163	9.76562
			141.164	8.54492
			141.165	10.9863
			141.166	9.76562
			141.167	9.76562
			141.168	12.207
			141.169	10.9863
			141.17	-7.32422
			141.171	-4.88281
			141.172	9.76562
			141.173	10.9863
			141.174	-3.66211
			141.175	12.207
			141.176	9.76562
			141.177	9.76562
			141.178	10.9863
			141.179	-4.88281
			141.18	10.9863
			141.181	9.76562
			141.182	-4.88281
			141.183	9.76562
			141.184	10.9863
			141.185	-3.66211
			141.186	-4.88281
			141.187	-2.44141
			141.188	9.76562
			141.189	10.9863
			141.19	-6.10352
			141.191	12.207
			141.192	-9.76562
			141.193	12.207
			141.194	10.9863
			141.195	-8.54492
			141.196	8.54492
			141.197	-6.10352
			141.198	-4.88281
			141.199	10.9863
			141.2	-9.76562
			141.201	-4.88281
			141.202	10.9863
			141.203	10.9863
			141.204	7.32422
			141.205	13.4277
			141.206	10.9863
			141.207	-8.54492
			141.208	-8.54492
			141.209	9.76562
			141.21	-7.32422
			141.211	10.9863
			141.212	10.9863
			141.213	13.4277
			141.214	-6.10352
			141.215	9.76562
			141.216	-8.54492
			141.217	-7.32422
			141.218	-6.10352
			141.219	-3.66211
			141.22	10.9863
			141.221	8.54492
			141.222	10.9863
			141.223	14.6484
			141.224	-6.10352
			141.225	-2.44141
			141.226	-9.76562
			141.227	7.32422
			141.228	12.207
			141.229	12.207
			141.23	-6.10352
			141.231	-6.10352
			141.232	12.207
			141.233	9.76562
			141.234	-6.10352
			141.235	14.6484
			141.236	10.9863
			141.237	-3.66211
			141.238	9.76562
			141.239	9.76562
			141.24	-4.88281
			141.241	-7.32422
			141.242	14.6484
			141.243	10.9863
			141.244	10.9863
			141.245	-4.88281
			141.246	12.207
			141.247	-8.54492
			141.248	9.76562
			141.249	-7.32422
			141.25	10.9863
			141.251	9.76562
			141.252	-6.10352
			141.253	12.207
			141.254	-8.54492
			141.255	10.9863
			141.256	-7.32422
			141.257	9.76562
			141.258	-3.66211
			141.259	-7.32422
			141.26	-7.32422
			141.261	-7.32422
			141.262	8.54492
			141.263	12.207
			141.264	-4.88281
			141.265	-7.32422
			141.266	-8.54492
			141.267	-4.88281
			141.268	12.207
			141.269	10.9863
			141.27	-2.44141
			141.271	12.207
			141.272	-4.88281
			141.273	-7.32422
			141.274	-4.88281
			141.275	-3.66211
			141.276	-7.32422
			141.277	-8.54492
			141.278	-4.88281
			141.279	-4.88281
			141.28	-3.66211
			141.281	15.8691
			141.282	14.6484
			141.283	9.76562
			141.284	-4.88281
			141.285	-4.88281
			141.286	13.4277
			141.287	8.54492
			141.288	12.207
			141.289	-4.88281
			141.29	-6.10352
			141.291	12.207
			141.292	12.207
			141.293	8.54492
			141.294	10.9863
			141.295	-4.88281
			141.296	-6.10352
			141.297	7.32422
			141.298	-4.88281
			141.299	8.54492
			141.3	9.76562
			141.301	-8.54492
			141.302	10.9863
			141.303	9.76562
			141.304	-3.66211
			141.305	9.76562
			141.306	10.9863
			141.307	12.207
			141.308	9.76562
			141.309	-4.88281
			141.31	10.9863
			141.311	-4.88281
			141.312	-3.66211
			141.313	-7.32422
			141.314	-3.66211
			141.315	-3.66211
			141.316	8.54492
			141.317	-7.32422
			141.318	-7.32422
			141.319	10.9863
			141.32	-6.10352
			141.321	-7.32422
			141.322	9.76562
			141.323	-7.32422
			141.324	10.9863
			141.325	-8.54492
			141.326	9.76562
			141.327	8.54492
			141.328	10.9863
			141.329	-6.10352
			141.33	13.4277
			141.331	-8.54492
			141.332	14.6484
			141.333	8.54492
			141.334	-6.10352
			141.335	10.9863
			141.336	8.54492
			141.337	-4.88281
			141.338	10.9863
			141.339	10.9863
			141.34	-9.76562
			141.341	9.76562
			141.342	9.76562
			141.343	-8.54492
			141.344	-7.32422
			141.345	9.76562
			141.346	10.9863
			141.347	8.54492
			141.348	-6.10352
			141.349	-6.10352
			141.35	8.54492
			141.351	9.76562
			141.352	-7.32422
			141.353	15.8691
			141.354	-6.10352
			141.355	10.9863
			141.356	-7.32422
			141.357	14.6484
			141.358	15.8691
			141.359	9.76562
			141.36	-8.54492
			141.361	-6.10352
			141.362	-6.10352
			141.363	-3.66211
			141.364	13.4277
			141.365	-3.66211
			141.366	6.10352
			141.367	-4.88281
			141.368	-3.66211
			141.369	10.9863
			141.37	12.207
			141.371	-2.44141
			141.372	13.4277
			141.373	-3.66211
			141.374	9.76562
			141.375	12.207
			141.376	8.54492
			141.377	9.76562
			141.378	9.76562
			141.379	-7.32422
			141.38	-4.88281
			141.381	-3.66211
			141.382	-4.88281
			141.383	-6.10352
			141.384	-3.66211
			141.385	-6.10352
			141.386	-9.76562
			141.387	10.9863
			141.388	-7.32422
			141.389	13.4277
			141.39	12.207
			141.391	-4.88281
			141.392	12.207
			141.393	-7.32422
			141.394	8.54492
			141.395	13.4277
			141.396	-6.10352
			141.397	8.54492
			141.398	-7.32422
			141.399	-8.54492
			141.4	12.207
			141.401	10.9863
			141.402	-6.10352
			141.403	-2.44141
			141.404	10.9863
			141.405	8.54492
			141.406	12.207
			141.407	-8.54492
			141.408	13.4277
			141.409	-4.88281
			141.41	-8.54492
			141.411	9.76562
			141.412	-4.88281
			141.413	-4.88281
			141.414	10.9863
			141.415	13.4277
			141.416	10.9863
			141.417	-6.10352
			141.418	-4.88281
			141.419	-7.32422
			141.42	-4.88281
			141.421	-8.54492
			141.422	13.4277
			141.423	-7.32422
			141.424	-6.10352
			141.425	12.207
			141.426	-7.32422
			141.427	-6.10352
			141.428	8.54492
			141.429	13.4277
			141.43	-7.32422
			141.431	-7.32422
			141.432	10.9863
			141.433	8.54492
			141.434	-6.10352
			141.435	-6.10352
			141.436	13.4277
			141.437	12.207
			141.438	-4.88281
			141.439	-7.32422
			141.44	12.207
			141.441	-4.88281
			141.442	8.54492
			141.443	-7.32422
			141.444	8.54492
			141.445	-2.44141
			141.446	10.9863
			141.447	8.54492
			141.448	-7.32422
			141.449	9.76562
			141.45	-8.54492
			141.451	10.9863
			141.452	-4.88281
			141.453	-9.76562
			141.454	17.0898
			141.455	-6.10352
			141.456	10.9863
			141.457	12.207
			141.458	12.207
			141.459	-4.88281
			141.46	9.76562
			141.461	9.76562
			141.462	-4.88281
			141.463	12.207
			141.464	-4.88281
			141.465	10.9863
			141.466	10.9863
			141.467	-4.88281
			141.468	12.207
			141.469	-3.66211
			141.47	13.4277
			141.471	12.207
			141.472	-3.66211
			141.473	12.207
			141.474	12.207
			141.475	12.207
			141.476	-4.88281
			141.477	-8.54492
			141.478	-7.32422
			141.479	9.76562
			141.48	9.76562
			141.481	-10.9863
			141.482	9.76562
			141.483	10.9863
			141.484	10.9863
			141.485	-2.44141
			141.486	-3.66211
			141.487	-6.10352
			141.488	-3.66211
			141.489	-3.66211
			141.49	-6.10352
			141.491	12.207
			141.492	-7.32422
			141.493	7.32422
			141.494	-4.88281
			141.495	-4.88281
			141.496	10.9863
			141.497	-6.10352
			141.498	13.4277
			141.499	-7.32422
[truncated: 49,002 more rows]

## Sheet: Panel C
Neuron #	1 AP	2 APs	3 APs	4 APs	5 APs	6 APs		8 APs
1	0.840052	1	1.2824	NaN	NaN	NaN		NaN
2	0.598474	1	0.978058	1.23712	NaN	NaN		2.0863
3	0.429187	1	NaN	1.55557	2.21435	NaN		NaN
4	NaN	1	1.29436	NaN	NaN	NaN		NaN
5	0.624706	1	1.12588	1.2236	2.14757	1.21378		NaN
6	NaN	1	1.29783	1.56315	1.71876	NaN		NaN
7	0.671815	1	NaN	NaN	NaN	NaN		NaN
8	0.488856	1	1.83617	2.18083	2.38706	NaN		NaN
9	0.443057	1	1.10782	1.28343	NaN	NaN		NaN
10	0.502299	1	1.30821	2.03219	1.96492	3.42705		4.72312
Avg	0.574806	1	1.27884	1.58227	2.08653	2.32042		3.40471

## Sheet: Panel D
Baseline														PTX														Washout
Time (s)	dF/F	dF/F	dF/F	dF/F	dF/F	dF/F	dF/F	dF/F	dF/F	dF/F	dF/F	dF/F		Time (s)	dF/F	dF/F	dF/F	dF/F	dF/F	dF/F	dF/F	dF/F	dF/F	dF/F	dF/F	dF/F		Time (s)
120	18.9173	35.9049	51.811	33.1994	28.9585	1.99775	44.1674	-2.62364	32.9135	13.2276	31.3734	30.5048		120	-0.788163	-0.387528	-5.89068	-0.526053	1.52965	-0.0225136	-1.221	-7.49392	-4.35517	-3.80396	-1.84673	-2.29388		120	5.81008	3.34859	0.356166	3.36878	1.40881	1.65488	-2.17306	4.88722	6.028	-4.23067	-1.07901	2.51136
120.046	25.5719	30.2929	53.2038	24.3755	29.0718	0.248636	45.6433	3.01337	33.9626	13.3946	27.4387	32.9399		120.046	-3.91348	2.60598	0.868319	-3.08104	-1.92129	-1.14058	-5.87365	-3.98965	-6.66536	-2.63881	1.20578	-2.84968		120.046	6.43069	3.34256	1.39301	7.13778	4.76025	3.64353	9.48972	6.65747	8.27366	0.257219	1.37721	8.65181
120.092	19.6295	31.1011	53.0648	26.6615	27.8939	2.45101	41.128	1.13501	30.6325	10.1992	30.2561	29.1976		120.092	-2.36769	1.72042	-3.94585	-1.33213	-5.14692	-2.98593	-4.08287	-6.0069	-3.27454	-0.0769744	-1.91626	-1.64212		120.092	6.43774	3.45668	-1.4001	-0.76908	-3.31283	-0.165286	3.67513	3.70494	-2.46031	0.619151	6.66107	3.70859
120.138	17.2358	30.1816	47.8073	22.3915	25.5195	0.909848	41.4623	3.80426	30.7315	10.4553	28.1604	33.8201		120.138	-2.1334	6.84529	-6.94132	-2.33745	-2.78601	0.141128	-4.25408	-8.84039	-4.78088	-3.96094	6.70412	-4.33732		120.138	4.58932	1.55803	1.12418	1.0061	4.92359	3.87055	-0.955446	-3.22247	3.75873	-7.88505	1.01263	7.45727
120.184	19.757	31.3214	47.3473	28.7707	26.6309	1.55998	39.2387	2.82158	26.7505	5.1035	16.9313	25.5788		120.184	-4.06402	2.37373	-1.91739	-3.4543	-1.04824	-1.70762	-3.08912	-4.8841	-2.63963	-4.27521	-5.03327	-1.12148		120.184	5.36498	-2.47706	-1.48068	0.137823	-3.02112	2.53459	0.457301	3.13239	-0.0843633	-4.58286	1.58123	6.61505
120.23	14.146	26.1973	45.584	22.679	25.3554	1.29937	37.356	3.12476	30.6615	8.12462	23.9551	23.6464		120.23	-0.715219	-1.90294	-0.778945	-1.26044	0.271616	-1.30412	-4.0475	-6.63554	-6.66054	-3.89863	6.66395	0.888313		120.23	-3.25704	0.133038	2.91494	3.16221	8.5569	2.5436	1.65569	1.95205	5.20683	-2.3363	1.588	-2.08115
120.276	15.7572	24.4529	44.8923	21.0723	18.1118	0.18403	34.3939	2.43296	26.1993	12.2698	26.0703	28.28		120.276	-5.6421	3.41179	-3.27741	2.25559	-2.96025	-2.72748	-3.66547	-5.03441	0.603094	-0.550742	-3.22132	-5.1689		120.276	6.31112	-3.18891	-0.629491	0.906883	-1.18964	-2.46551	-0.166948	-4.39077	-1.81175	0.971062	-2.36574	5.08833
120.323	10.8291	25.2498	48.467	15.6706	22.017	0.784919	33.4493	-0.729337	24.8669	7.16568	21.7135	24.931		120.323	-2.89415	-1.8367	-3.79229	-1.63074	-1.63238	-3.31471	-1.79504	-6.95531	-6.60249	-1.35733	7.40286	2.75606		120.323	-1.39258	0.495188	1.05783	6.32353	2.4387	1.92779	4.91661	-2.46782	-2.47082	-2.44802	1.41273	6.80774
120.369	10.7038	23.7577	40.1972	18.7226	16.3612	-2.19926	31.0121	0.756086	25.1636	13.5548	20.5847	25.5666		120.369	-6.62516	2.90836	-3.39727	-1.86946	-2.7958	-4.00459	-3.53951	-9.41231	-1.49236	-3.85262	5.22413	2.74035		120.369	5.85516	-1.16967	0.0329682	-2.82889	3.7057	2.99918	-0.352736	1.07344	-1.41196	-2.80162	-1.41476	-0.52029
120.415	12.0782	19.5483	40.6662	16.2605	17.4659	1.38821	29.7253	-0.431199	29.2579	10.3508	26.3396	20.424		120.415	-6.99247	0.570917	-4.5739	-1.67565	-1.26343	0.265315	-8.02679	-10.3302	-11.078	-9.12555	-3.88302	-1.96634		120.415	12.4903	-1.6507	-0.0513204	0.693531	-1.3121	2.08313	-4.76742	-3.20756	0.838932	-4.92747	-4.99625	6.98761
120.461	9.09206	15.4231	37.1931	15.7967	19.0761	2.5159	27.505	-3.20033	20.3151	11.1255	18.76	22.996		120.461	-2.4536	0.268758	-2.19673	-4.12371	-0.145121	-1.95201	-5.76407	-4.65412	0.162427	-2.90059	-1.28524	-0.76363		120.461	1.39539	-2.13006	-2.37949	0.207746	3.97624	1.87716	6.6806	1.21893	-2.32499	-5.99278	-7.07782	3.91021
120.507	13.3356	22.1555	35.6514	17.6118	19.0899	0.330746	27.8362	-3.79271	22.8959	6.37227	10.6286	11.7958		120.507	-1.98724	-4.48352	-2.13653	-4.36426	-4.51117	-3.48464	-3.74082	-8.56094	-4.07796	-3.30972	6.38689	-0.910582		120.507	2.01177	-4.15306	-6.11394	1.22288	1.8956	-3.12416	3.98947	5.04807	1.77934	-3.86699	-2.37224	5.95464
120.553	4.8562	20.7399	32.4149	9.53017	17.5173	1.62941	26.4208	0.0671355	46.9865	10.2623	7.1234	14.111		120.553	-7.27093	1.02619	-5.37563	-5.04764	0.0128687	-2.92822	-4.61734	-7.58269	-4.78265	-1.24868	-3.64768	-9.12327		120.553	4.94283	-1.66199	-5.83004	0.978523	3.70881	0.132647	-1.17774	-0.853508	5.23228	-7.40057	10.0773	4.40758
120.599	5.66805	18.347	34.8299	22.3781	19.4249	2.2817	25.9482	-1.30775	39.7639	7.4162	14.2839	13.0749		120.599	-3.45174	0.82077	-3.66492	-6.28329	-1.05252	-3.10502	-0.0108419	-3.53441	-0.261694	1.40403	-0.135674	-2.15034		120.599	2.17288	-0.234339	-2.93097	0.74677	-4.08984	2.26559	3.36934	5.79416	-2.69969	-3.02991	8.57383	7.65265
120.645	7.72397	19.6457	31.9671	31.3301	19.3405	-0.223777	22.5791	1.1645	43.0183	6.47555	16.3999	11.277		120.645	1.80146	-1.61907	-4.09784	-4.75405	3.87836	-1.92094	-7.79026	-7.2593	-9.95788	-2.87528	0.148166	-4.71728		120.645	3.5726	-3.79544	-3.20348	-0.504817	7.20995	3.69135	-1.48802	5.05783	6.31673	-1.37616	-2.73876	-0.521072
120.691	5.31996	14.2802	34.9117	29.8057	15.1779	5.29773	26.4211	-1.00627	39.6945	4.91977	13.0301	9.21632		120.691	-2.04188	-3.56086	-2.22452	-6.19899	-4.9359	-4.9154	-3.34058	-8.45393	-4.63645	-4.18683	-4.3529	-2.85968		120.691	-1.6628	0.59367	1.19335	-1.9987	7.21156	1.44107	1.87219	2.70327	3.27806	-5.7417	-7.06167	-0.857141
120.737	2.22515	14.0298	31.2018	33.1489	16.7966	0.71112	20.5	-4.46759	40.4612	3.80144	9.80469	9.85236		120.737	-1.0944	-1.34603	-4.23368	-5.98943	-0.214846	-1.01099	-3.43212	-7.83831	-2.83904	-1.73309	2.85599	1.16435		120.737	4.66758	-1.3045	1.67207	-2.10167	-4.7683	-1.01816	5.12372	-2.00406	-6.39056	-4.31804	-3.29247	8.18772
120.783	5.33202	20.091	31.9734	23.6532	13.5356	-0.772067	19.626	-1.693	39.2326	10.5401	11.4976	11.1352		120.783	-3.73878	0.672099	-3.85057	-3.1424	0.685114	-0.558327	-5.32665	-3.16032	-0.363867	-3.82483	0.213672	-3.69564		120.783	3.12609	-1.18588	0.936892	1.55045	-0.156796	-2.34484	2.76593	-2.44682	-1.35561	-5.61451	6.51641	4.95321
120.829	10.4895	13.5783	25.7167	28.4151	13.8613	1.38194	21.1189	3.65155	38.8645	8.12978	11.2232	5.22262		120.829	-6.62393	-3.58682	-2.47314	-2.60353	-0.476238	-1.98306	-8.39661	-9.31187	-6.52002	-4.6406	3.72114	0.734698		120.829	-3.1819	-1.42313	-5.68601	-0.196173	7.38018	2.68819	-3.38039	-4.51191	1.4326	1.11062	-1.96067	1.55101
120.876	-2.00409	15.3747	29.0488	26.3274	10.594	-1.87116	17.3528	3.75345	39.4453	9.86248	4.63325	4.57945		120.876	-1.84588	-3.30648	-0.929537	-3.05476	3.52748	-1.11086	-6.91773	-6.7162	-5.29852	-3.4757	3.85323	2.06667		120.876	4.52705	-1.29965	-0.544818	-0.0668094	6.27524	2.6294	1.59665	-4.95833	-6.11907	-7.38998	-1.95954	6.34187
120.922	3.84731	12.2407	26.8864	25.7602	9.51761	-0.682456	17.8249	2.17094	33.7303	9.43397	17.2733	9.9886		120.922	-3.87548	1.34654	-1.09324	-5.25671	-2.1495	-3.72007	-4.09971	-7.7261	-7.67826	-4.16391	-4.44273	-5.05114		120.922	5.91056	-1.18336	-6.61298	-2.06897	-0.825559	-1.17832	-0.554908	0.0593948	2.49466	-2.30351	-5.91341	3.44008
120.968	9.34877	17.8965	26.886	23.9561	11.2338	3.0231	14.6592	0.889901	31.6489	7.96636	14.0398	11.4037		120.968	-5.42558	-4.55014	-3.89327	-2.81606	-3.2849	-4.1314	-5.58609	-10.8831	-8.24156	-0.997243	0.627024	-4.64825		120.968	-0.244653	-4.03252	0.210025	0.957912	7.82949	1.16924	-1.62603	-4.80298	0.777684	0.425768	3.70536	6.00799
121.014	-3.72417	10.4977	25.8866	26.0461	13.8413	2.39209	14.8008	2.47716	32.8035	11.0703	6.03109	9.85301		121.014	-4.70642	-1.54347	-4.1373	-2.69767	2.90817	-5.58712	-3.862	-10.9733	-5.50931	-5.64572	1.24154	-2.63377		121.014	6.69351	2.9656	-1.56033	-3.31322	6.4512	5.14528	1.30806	-2.29037	-2.66426	-1.1028	2.94487	6.69808
121.06	3.37718	14.6721	22.0186	18.3495	16.7524	2.93777	16.4825	4.85879	33.5791	5.28642	6.02377	3.41643		121.06	-5.65478	-1.72131	-4.62769	-1.48065	1.25862	-3.49555	-7.38717	-12.5969	-8.68482	-1.19355	-0.294751	0.99228		121.06	-0.553016	-0.478123	-1.1842	5.48832	-2.89642	3.9597	3.15843	1.84236	5.15337	-0.272803	7.85544	9.09842
121.106	3.37718	11.5415	23.0257	18.548	14.7844	3.05549	16.689	3.57468	33.4963	15.9211	15.2928	6.11299		121.106	-9.71339	-0.548297	-1.82325	-3.67929	4.04901	-2.70697	-4.24811	-6.28292	-7.20202	-2.77603	-2.44556	-6.25982		121.106	3.61184	-2.85441	1.06955	-1.79839	2.27666	1.35347	1.87556	0.222425	-0.936222	-3.09739	10.121	2.78911
121.152	7.50309	15.4043	23.9564	21.5972	11.619	6.229	14.8709	-0.97588	27.3202	13.4151	13.8858	10.2258		121.152	-9.82716	-4.89833	-4.78832	-5.21207	1.68246	1.05915	-5.02288	-10.3419	-8.45144	-1.88589	3.39235	-0.753597		121.152	5.92085	-1.913	-0.320585	2.49335	3.26467	0.170509	-3.19904	-6.41992	0.924072	-0.843627	-0.24997	2.44359
121.198	6.3512	15.148	23.5707	16.0769	12.4404	4.63464	14.3378	2.78874	29.0517	8.75598	13.8939	7.02202		121.198	-8.50198	1.01176	-2.39979	-4.65952	-3.1694	-2.64384	-6.66852	-6.82411	-8.45144	-2.77205	-0.755638	-4.78254		121.198	0.678766	-1.08186	-0.868161	1.87852	2.43573	2.02153	2.87026	-1.25383	-1.99533	-6.27754	-0.625657	0.565459
121.244	1.42168	8.48577	23.0328	13.1351	12.5674	2.93536	13.3331	-1.55432	28.3116	9.10615	3.08322	2.39469		121.244	-7.7829	-3.72115	-1.48881	-5.41945	-2.65324	-2.37916	-7.52763	-3.93773	-4.47601	-6.33136	-2.59919	-4.91684		121.244	-0.400486	-2.62374	-4.50312	0.751018	-0.907294	1.32555	3.09945	5.54116	0.251235	-4.61461	9.00258	5.36108
121.29	7.2718	10.198	19.0084	14.0947	8.00009	1.39235	11.7209	-1.65326	23.7429	7.46951	8.42393	5.09378		121.29	-5.01911	-6.22835	-4.94823	-1.10476	0.139075	-3.88882	-5.32676	-7.7261	-5.49133	-3.45532	2.77977	-2.90237		121.29	0.0691604	1.87793	1.39081	0.262421	1.05575	-0.43067	-1.09705	-1.6817	2.24479	-3.54645	5.97293	2.12515
121.336	0.968435	8.45867	19.5552	17.1389	9.02315	1.8854	9.57758	-2.33501	22.8052	9.37474	11.3699	4.45639		121.336	-2.49093	-7.38585	-4.04219	1.99557	2.0004	-5.13446	-6.81078	-9.71049	-9.57608	-3.65228	-2.29008	-2.23088		121.336	0.685919	-2.2754	-1.12902	5.67651	3.85736	0.647467	2.48833	3.04791	4.6298	-2.71832	-3.24905	-0.943396
121.382	3.84311	12.0513	16.5243	15.0533	9.6474	-1.10481	11.0019	-3.91312	23.2035	8.69325	7.16477	7.6805		121.382	-2.83815	-1.65856	-4.20693	-6.60573	-0.374104	-2.56828	-6.4109	-10.0713	-9.90398	-4.14192	-7.35535	-4.11105		121.382	3.46134	2.47	1.87004	-1.61887	1.07178	2.0113	1.74716	0.833413	6.6197	4.50007	-0.975827	6.06194
121.429	-2.57082	7.69	16.603	12.9708	10.3635	3.13364	12.6226	1.33559	28.0801	7.83868	15.0417	1.37942		121.429	-4.6203	-0.583467	-8.89921	-4.82989	-0.989771	-2.40592	-4.51626	-10.7929	-6.82664	-3.24704	3.24822	-6.39412		121.429	2.84701	-0.732545	-1.30104	0.402772	7.63723	0.609149	1.98756	-1.67635	3.58206	-4.00323	-3.05399	-1.1077
121.475	9.69553	11.7853	16.6818	12.886	11.1002	3.51995	12.9702	6.98301	24.7525	10.6953	8.72733	3.95662		121.475	-1.60605	-7.94012	-2.80324	-4.48701	-3.35716	-4.11856	-4.03619	-7.45551	-8.07107	-3.24381	4.78465	-4.51395		121.475	0.688304	1.52842	-0.5419	3.05431	0.660748	3.10489	0.0568879	-0.0498926	-3.8211	-2.57535	1.86554	11.7028
121.521	-3.70704	8.40221	14.3588	12.129	8.12642	0.901306	10.5536	2.73009	23.8147	10.6108	5.79289	3.96011		121.521	-6.26488	-5.41735	-0.740346	-2.04465	3.05355	-3.63812	-3.3237	-9.25949	-8.41117	-3.04432	-0.900146	0.320789		121.521	5.31785	-1.91496	-2.87447	3.4392	-6.87115	0.998252	-2.32233	-3.88736	-4.46891	-4.81298	-1.15184	1.12144
121.567	3.17103	4.45408	13.7444	7.56523	4.15248	-1.4968	7.79753	5.91063	27.2742	7.33291	10.0111	-0.412876		121.567	-5.77449	-3.07625	-6.00236	-5.67907	-1.89718	-4.46557	-6.452	-9.89089	-7.37731	-3.23807	-0.439217	-0.619299		121.567	-2.54468	-3.69401	0.786006	-1.82742	0.27008	2.29106	-0.790923	1.29216	0.0441696	-4.44939	2.8132	0.61903
121.613	-1.06435	7.14793	16.2179	12.5201	8.37786	2.10814	10.1554	3.04016	20.7976	9.58112	9.1669	7.57587		121.613	-11.1575	-8.19981	-3.1928	-1.46924	-1.78784	-1.42474	-3.38465	-8.8987	-8.73168	-5.90427	2.79117	-5.58678		121.613	2.85237	-0.604349	1.73175	1.09087	-6.84417	1.31165	2.14526	3.52039	-2.71911	-3.49493	-2.08313	4.7349
121.659	3.39702	4.09844	13.7373	12.331	3.40302	-0.941405	7.86483	4.13292	18.8045	9.33245	11.0065	0.640118		121.659	-1.66562	-5.57068	-7.22176	-0.573919	2.03325	-4.44541	-4.08467	-10.9733	-10.1965	-6.29677	-6.12047	-2.49786		121.659	5.78871	0.344535	-1.80939	0.85293	2.80962	1.18649	1.0841	-9.32736	5.12872	-3.60602	-1.13036	8.67999
121.705	4.53928	7.77616	12.1891	11.7552	8.32513	1.1087	9.09379	0.081201	20.6268	9.77218	12.1273	1.54942		121.705	-4.16946	-6.53002	-1.44754	-2.10609	0.078531	-5.79189	-8.23452	-7.27511	2.08787	-5.20157	-1.19904	-6.52688		121.705	-1.14633	-3.80683	-1.2317	-0.522254	-4.58274	0.632707	2.62122	1.60776	0.649597	-2.41121	-2.0661	-1.56922
121.751	2.12673	6.62665	9.48225	9.9519	7.04637	1.33026	6.67809	1.76701	21.1249	7.61616	7.78099	1.03899		121.751	-9.43539	-2.45143	-1.52857	-3.42476	-7.04131	-7.08593	-1.24991	-7.8163	-6.08784	-5.79444	4.02527	0.053844		121.751	4.41145	-5.94182	-2.52811	1.37656	2.27742	4.69146	-5.27677	-1.34596	-1.06262	-1.80906	2.28905	10.0641
121.797	5.3361	4.4121	12.4318	6.14979	7.47594	0.268075	7.36142	5.13444	23.6281	5.29364	5.82875	-0.761803		121.797	6.16204	-0.500532	-1.43918	-2.53383	2.25796	-3.47147	-1.78996	-9.98109	-5.39576	-4.99688	-2.27232	-1.28916		121.797	2.71569	-1.43462	-4.10373	0.382495	3.68133	-1.1076	-3.09629	2.34618	6.11204	-0.502674	2.86328	1.52993
121.843	7.6285	6.1368	9.03667	4.81697	11.5016	0.978147	7.84756	0.485269	19.4516	9.79987	5.96929	4.90844		121.843	-5.3385	-7.95879	-6.95385	-3.73844	-0.7359	-4.40444	-6.01453	-9.43989	-4.58864	-3.60599	-3.96258	-3.30367		121.843	7.49675	0.700367	-6.24585	3.79581	0.478275	0.471175	5.37068	-2.37976	-1.56424	-2.26664	-2.04367	0.684289
121.889	6.48567	6.80119	12.0634	1.29984	6.11785	0.184144	8.73677	4.05703	21.8513	8.94833	7.53082	1.43937		121.889	-2.68161	0.781201	-0.924282	6.10436	-0.114243	-4.3425	1.36667	-13.7695	-4.46758	-7.46571	-1.19671	10.7979		121.889	2.56486	5.68201	-7.07406	4.81692	-1.88353	1.4127	0.0801143	1.46007	1.36343	0.34828	-0.90491	1.02617
121.935	-1.07951	5.25153	11.9884	3.48959	2.23569	1.21621	5.17573	0.694141	21.5841	4.45788	2.19692	-3.95591		121.935	90.5733	74.8026	63.4666	68.2305	78.0819	52.4399	54.498	38.0049	100.068	46.3789	57.5014	85.066		121.935	14.2866	3.90304	-1.6342	-0.590489	-0.485857	-0.137263	1.61471	-8.28719	-1.94304	0.833901	7.78052	4.27734
121.982	2.93378	2.95869	5.88084	1.87376	5.56524	1.01803	6.61059	2.87363	15.2975	8.96034	6.42952	-3.8089		121.982	159.144	147.966	110.805	117.232	126.118	85.5974	121.053	73.3631	147.971	81.2259	111.139	122.133		121.982	13.8363	2.83667	-0.874633	2.69928	0.363735	-1.82387	-3.463	3.67535	3.77865	-2.35302	1.92904	6.3287
122.028	0.6457	8.20985	8.4395	6.72943	7.68543	0.865067	6.48811	-0.195743	16.9351	7.24107	11.3544	-2.51406		122.028	168.177	164.892	129.954	123.79	144.204	95.3415	138.267	85.4498	170.862	93.6107	126.222	129.385		122.028	-5.13644	-2.02643	4.65907	5.87251	6.52765	1.53248	0.569946	4.27177	5.12138	0.856821	10.9936	11.6321
122.074	10.2842	8.21422	11.7784	-0.597604	7.50345	2.21946	6.7056	5.55403	16.6737	4.57366	4.61784	-1.86609		122.074	165.084	158.045	130.718	131.013	151.771	99.29	147.638	85.3596	162.474	92.6258	124.237	128.717		122.074	19.5475	6.75631	42.2152	31.1135	24.5677	26.8321	20.4432	11.2159	36.6002	33.9041	33.8551	0.359537
122.12	6.2757	9.94279	6.91346	8.54285	6.01643	1.42495	5.09766	2.09427	15.5521	4.8514	10.3993	4.83631		122.12	166.453	161.861	133.619	124.628	150.66	101.613	144.284	86.2616	163.627	88.9737	130.393	126.463		122.12	35.2815	20.1659	55.4493	35.6699	25.0057	30.8339	11.994	10.7728	45.1205	33.2102	44.8236	2.08425
122.166	-0.0297619	7.24295	6.91765	4.45816	0.423214	-1.73285	7.47721	2.88897	17.3798	5.81399	4.36051	0.72056		122.166	159.77	166.065	139.246	128.304	146.423	96.9324	141.797	91.4931	165.694	92.3394	123.169	126.866		122.166	28.957	18.5064	56.1268	36.2083	21.5212	30.7142	17.3231	14.9104	41.4363	35.7064	42.0103	-2.35752
122.212	-2.66659	3.63394	10.0197	5.31639	6.96108	1.5516	5.73399	1.71039	14.2469	2.79234	1.41874	-7.64733		122.212	166.068	160.071	129.885	127.013	146.34	98.1099	148.977	92.9363	156.25	87.8925	124.245	120.428		122.212	34.5162	15.6611	59.1451	36.7321	25.5844	36.2042	18.8612	14.1719	39.8637	39.9791	41.2651	2.94356
122.258	5.2439	3.38973	6.0712	4.36507	4.8729	1.45248	1.69448	5.58293	17.0323	4.79107	6.63252	-4.1681		122.258	164.805	148.558	128.917	120.96	137.366	96.3018	139.899	89.599	148.895	79.2881	120.408	123.518		122.258	35.1333	23.3718	59.5437	36.8731	28.1146	38.0793	17.0352	21.4092	38.2899	34.5455	35.2221	4.14468
122.304	6.04641	1.99479	2.8222	0.372142	7.2975	3.7713	4.54512	4.5982	16.0886	11.5553	1.8612	-0.819137		122.304	153.901	148.58	130.003	113.702	134.392	95.1339	140.625	86.5322	146.758	86.1313	118.717	110.891		122.304	29.1229	19.9358	61.4364	32.8543	30.0956	36.1168	17.1621	8.41163	42.558	29.4623	41.2655	9.10481
122.35	2.1573	7.66027	5.92429	1.90059	3.60285	2.70647	3.95175	6.3889	15.9098	2.73572	5.24669	-2.0981		122.35	146.497	142.487	125.484	120.379	131.205	90.4508	139.233	87.0739	150.076	78.909	99.9653	104.444		122.35	23.4164	20.7662	58.4692	35.528	20.7361	35.6472	17.1783	11.5133	40.1789	28.6428	29.0018	5.01407
122.396	5.25613	2.40855	5.38917	2.66351	4.11266	5.66943	0.721917	8.3831	13.7316	9.32884	7.22744	3.3227		122.396	145.463	139.597	120.317	113.43	125.857	89.0162	130.219	87.9759	142.701	75.1624	110.11	107.141		122.396	28.6616	23.7358	50.1488	33.406	22.8452	38.5811	20.8848	14.3214	31.9573	31.1385	25.8263	-0.107464
122.442	1.0193	1.67362	9.27198	3.14437	4.52675	6.48843	5.52893	5.81016	16.7184	10.7272	7.9525	-1.31113		122.442	144.543	135.845	122.976	112.012	122.652	87.9407	130.399	90.2309	136.361	70.8074	100.431	97.4693		122.442	20.0225	14.8382	54.6739	35.9577	27.6188	32.845	15.253	12.6967	31.4488	28.537	24.7224	5.03642
122.488	1.93661	5.45294	5.79434	1.81295	3.84135	4.61962	4.04995	3.23693	11.379	3.11236	0.492937	-7.10877		122.488	139.291	129.263	115.574	106.407	123.188	84.3559	127.832	80.3991	126.243	65.5617	93.5162	95.9973		122.488	26.2038	14.2511	50.0073	30.7982	24.4092	31.4493	14.4076	9.90159	29.7507	26.8932	16.9837	4.70666
122.535	2.85791	0.0446285	4.63884	6.48429	7.37491	4.30823	4.53918	6.02202	11.1042	5.46324	-0.339045	-2.72833		122.535	135.852	125.602	112.951	107.974	118.966	85.2171	124.693	78.7755	129.228	61.9043	89.981	87.6685		122.535	23.7352	19.1154	48.4283	23.4889	15.8801	27.6981	15.1857	20.2418	32.4346	26.0691	22.8477	2.14032
122.581	6.64236	0.0462682	5.11319	3.91343	4.18377	6.68325	2.66327	4.1405	14.4651	9.63605	2.76976	2.68708		122.581	123.009	124.074	109.757	100.261	108.34	80.9561	121.427	77.3323	119.114	64.1824	90.4421	88.4745		122.581	19.261	17.929	45.9269	25.6564	26.1004	35.9655	12.8024	12.5651	26.0708	20.389	27.958	7.6166
122.627	-0.807121	-0.195545	0.012257	0.963754	3.00744	5.08531	-0.0927242	-1.80323	10.4595	3.23944	-3.28129	-4.52543		122.627	123.412	113.127	104.081	97.8491	112.794	78.1587	115.083	78.5119	121.976	56.2638	85.2161	83.907		122.627	25.4323	22.8002	44.7309	28.8219	18.4145	27.5233	11.3987	9.46291	26.6268	20.0329	18.3272	8.13584
122.673	4.58439	3.66739	4.19967	3.72597	4.84337	5.53232	1.47537	4.24673	12.5792	5.58522	-3.97711	-4.00986		122.673	118.278	116.363	103.944	93.4358	102.791	77.9864	112.82	74.7233	114.024	57.8513	76.918	80.5501		122.673	26.358	19.1221	43.4415	27.4479	20.799	33.0935	17.9287	11.2447	20.6635	23.4772	19.855	2.15402
122.719	5.84583	3.09646	4.59636	3.35632	5.76498	7.90519	3.5877	6.13694	14.0293	6.46356	2.64985	-2.58966		122.719	116.269	101.135	101.905	87.7007	105.281	74.972	105.531	77.4294	105.377	52.3282	74.6231	77.8762		122.719	18.181	20.7832	39.617	21.66	13.6751	28.278	10.6633	5.33765	28.1331	20.1577	19.2907	8.32032
122.765	6.64856	4.73866	3.13396	0.603219	2.6581	2.64272	2.31086	5.54394	9.06239	2.56934	2.38041	0.373882		122.765	111.722	105.037	98.2928	89.5016	103.132	73.3722	101.773	75.7104	106.186	47.093	72.1637	74.7927		122.765	16.1795	11.2973	37.3826	27.6134	19.2836	27.2292	10.142	10.0715	23.3587	21.5797	17.7783	-0.577507
122.811	-2.98046	4.32955	2.75167	-0.349463	1.76977	2.65569	-0.0407243	5.25529	11.6653	3.791	3.36619	4.37194		122.811	102.248	99.9122	95.0865	90.4018	100.874	73.6035	101.798	72.2867	102.235	45.7063	65.7103	69.956		122.811	12.0137	14.3825	35.5329	18.5362	16.2195	24.9016	9.50625	7.11708	19.3924	18.617	19.2969	-4.84608
122.857	3.44966	0.143238	0.820179	0.321231	4.90389	6.10988	3.42664	4.07706	13.4008	4.32942	-0.428998	0.514469		122.857	100.106	97.0152	94.2031	87.647	94.7882	71.6924	98.5281	73.5454	91.7685	48.1016	65.871	64.9993		122.857	16.9601	12.0104	33.0227	17.7953	13.9889	21.3615	17.4564	12.5894	21.5441	19.5717	4.37359	3.54741
122.903	-3.0796	6.54839	0.135603	0.141386	1.39592	4.07644	-0.687015	8.44185	7.1929	4.68969	2.97512	0.901063		122.903	93.7572	91.7921	92.7404	74.2577	86.9417	64.4868	92.567	69.8606	90.2046	48.8014	59.1183	65.9624		122.903	13.2568	12.2477	25.4319	22.8841	18.2014	26.7959	7.03516	13.775	16.4939	16.3821	6.46215	4.40317
122.949	3.80232	2.44729	2.39359	1.3848	1.70383	4.93962	3.79462	4.27863	6.43924	2.00814	1.56929	-1.41616		122.949	93.9023	88.4103	79.7843	76.0535	83.5438	59.5347	80.803	65.9817	87.6229	43.6533	54.5186	54.1377		122.949	10.6337	11.7731	28.9295	19.1097	9.53441	20.9107	12.5972	12.0047	17.3196	12.4731	16.4972	-1.58044
122.995	2.08832	5.64877	4.71908	-2.13364	10.2589	7.15562	0.973252	10.9276	9.32819	4.79253	1.01586	-8.50008		122.995	87.0704	83.3625	84.6805	72.0829	81.9205	61.035	83.4182	63.3657	85.0157	35.251	51.4436	53.7526		122.995	11.4052	12.9693	32.6204	21.2872	12.9036	23.5692	10.3318	7.86733	20.2628	12.3497	18.5834	2.53694
123.041	9.32539	1.95578	1.07889	2.44525	6.46125	6.51829	-1.51153	3.30485	9.91571	5.32522	-1.65461	-7.97858		123.041	78.7856	81.033	74.5537	67.7664	77.1772	58.6964	84.696	66.8838	73.0619	36.7503	53.4424	53.0822		123.041	9.09744	9.30087	25.8753	14.3517	13.7505	20.6704	4.24357	14.0778	18.0209	13.414	18.5834	3.39311
123.088	4.85142	7.05022	-0.852477	1.58995	3.56171	8.24651	1.27681	6.68718	10.2146	7.15379	-1.65461	1.82045		123.088	80.8544	71.7953	79.1296	65.4587	72.5283	56.4092	78.6603	63.195	66.7029	34.1931	49.2954	50.8043		123.088	12.338	6.3326	27.8609	11.9654	13.4778	20.6148	7.19785	-2.76789	6.31399	16.4955	21.619	8.70028
123.134	7.72694	7.38253	-1.07997	-1.26703	7.69721	7.34361	5.28327	9.66607	11.0889	5.08713	5.40137	-1.91124		123.134	72.8082	66.5479	74.3661	59.4933	73.4617	52.0748	72.468	53.8139	69.4481	35.8891	49.6029	45.7016		123.134	9.40839	7.04485	28.2541	12.4921	7.89049	18.7869	11.4592	1.81341	16.4525	10.4452	11.5983	6.99916
123.18	3.94266	7.21928	-0.372886	-2.12475	7.51636	7.62723	1.30304	4.0142	8.90408	3.621	0.470357	-4.36024		123.18	68.1289	65.4877	73.6534	58.7334	70.2641	49.9954	73.4338	58.5941	66.1511	29.054	41.7664	49.8693		123.18	11.7231	7.16352	23.3834	18.8233	13.369	18.8069	8.64134	15.4082	15.538	12.2399	16.148	6.49368
123.226	6.01167	-0.902745	3.51253	0.549446	4.91774	4.84036	1.04762	9.96354	7.09571	2.76086	-7.41291	0.545518		123.226	55.3765	58.0938	67.8931	57.2182	68.9323	50.3821	72.358	57.3368	67.7618	30.8389	39.3063	42.8799		123.226	15.4329	11.9105	19.2659	12.2571	6.22554	18.5366	6.15267	4.62199	12.0952	15.9156	13.8793	14.2012
123.272	5.91019	-0.245676	-2.44902	0.741683	5.83632	7.97537	0.0481758	4.90932	5.09512	3.72802	2.32902	-5.50139		123.272	62.1595	58.5885	70.0687	55.4507	68.3265	46.5728	68.2874	54.8108	62.7571	26.2907	38.5375	36.8443		123.272	11.2662	14.2917	20.5965	11.0042	10.8652	15.4202	9.7637	15.8558	14.1088	13.6771	7.45946	2.9069
123.318	4.30486	6.9773	-0.267918	2.64847	1.3282	5.83213	1.07191	1.44775	7.02599	2.0886	-0.898652	-5.75681		123.318	58.099	62.1901	61.2359	48.1424	63.0666	44.6535	64.3701	55.0756	63.3354	25.9144	37.4618	35.3741		123.318	11.4129	13.7016	21.1832	14.1805	8.90905	19.9358	12.6115	3.44264	18.8	7.16791	10.8758	11.6506
123.364	-1.77655	4.27403	-1.50066	-3.34812	4.55851	4.33814	-1.69203	2.84768	5.79174	6.86479	5.04116	0.82369		123.364	53.6606	53.8237	63.5693	50.7142	62.2535	46.4094	62.2601	57.0553	55.1344	30.2958	39.4607	36.589		123.364	10.0215	17.0332	22.142	12.7951	8.36052	20.4555	9.3552	5.22478	14.4262	6.11295	8.06	-0.325949
123.41	3.38816	4.1106	-0.557514	3.05505	0.0425158	5.26566	1.30055	7.52248	9.35518	-0.670419	-6.6515	-7.80279		123.41	51.0309	45.842	59.4651	45.6329	58.6529	43.7047	57.7846	53.0014	57.8823	28.2279	33.4703	27.8553		123.41	10.4841	6.35684	21.97	9.77352	7.10765	17.9083	3.37379	7.59964	14.7099	2.44499	4.66542	0.876595
123.456	3.9619	4.52891	-2.48801	1.72307	0.663358	6.67205	0.366433	2.07058	7.16389	0.905616	-4.09235	-8.57013		123.456	52.2547	48.3765	55.1797	43.8824	55.36	41.5231	55.2857	49.123	52.416	24.1746	28.4002	32.0236		123.456	-1.3966	1.01783	14.7476	13.5909	3.33267	10.0078	5.78085	0.800763	31.7943	24.9848	7.1418	-4.08234
123.502	2.2468	6.99147	0.395555	0.200195	-3.84865	5.0132	0.517563	2.46735	8.61802	0.919604	-8.87904	-7.40953		123.502	47.2174	48.3809	55.3701	41.4672	53.5067	43.4896	56.1733	48.7671	49.3475	25.3672	33.0194	36.1911		123.502	5.8524	4.35261	30.0058	34.2506	7.54513	12.2436	8.52651	3.91875	54.4952	29.158	13.7711	6.71092
123.548	3.97509	4.28389	0.947195	-0.271091	0.704779	5.34094	-1.57296	8.81726	7.47895	0.325149	-5.19993	-3.66102		123.548	45.1872	44.3023	54.7315	43.1641	57.0519	38.9426	49.3372	47.8787	51.7536	19.5271	33.9468	36.0636		123.548	2.77071	7.20183	29.6532	29.9626	4.46287	12.9828	1.99987	-2.58541	55.7158	31.4198	3.75105	-0.654097
123.594	2.60102	1.57018	-1.75471	5.17148	6.87009	5.72903	3.72709	5.64301	5.7619	2.58666	4.12456	-1.33843		123.594	36.6463	46.0547	50.4455	38.5258	47.2225	37.3887	45.4115	46.8913	41.2618	21.3271	24.4186	28.4098		123.594	1.99868	6.49748	30.3316	33.7825	11.4856	16.1478	4.84724	5.4008	51.4857	28.7028	8.68272	-2.87162
123.641	1.69113	0.253765	0.27253	-0.161272	4.57168	5.89693	0.415355	6.94363	8.26693	10.6694	3.28205	0.730868		123.641	37.6245	39.3435	44.9177	38.4404	44.4396	34.1547	47.3956	41.1964	37.5016	18.2549	21.3539	25.733		123.641	0.148386	4.24168	28.7476	34.556	15.423	12.1021	11.6178	2.00078	48.5759	31.3256	3.76524	-0.97348
123.687	7.20471	6.49947	2.60855	-1.49079	4.68149	4.23593	3.67786	7.34307	7.03053	4.17542	-2.49442	-3.26377		123.687	39.2231	39.6369	46.0191	38.791	43.844	35.181	48.5945	47.1544	34.4431	17.5631	29.206	22.3717		123.687	8.78985	3.05442	28.2121	21.7782	-0.694844	10.4126	4.76737	5.69958	49.537	24.6995	6.23146	-1.48201
123.733	0.317894	4.85459	-0.722083	1.08651	1.67341	6.88771	0.978598	9.539	9.54779	1.05703	2.87682	-0.678431		123.733	37.0641	36.2328	39.5005	30.8093	41.0632	32.7833	45.6857	39.7501	32.8464	15.9835	25.6727	21.8378		123.733	-0.160238	10.2967	30.9672	24.2006	4.08728	10.1444	10.4558	11.1817	53.2968	28.9837	15.7099	11.3822
123.779	5.26365	5.83123	-0.172186	3.38117	-1.93673	3.1256	4.24367	6.57019	8.12008	1.4112	4.86501	-1.45237		123.779	37.3084	38.1752	41.427	34.9414	33.9274	32.5407	42.6244	41.9006	37.2931	17.9813	21.0583	23.8591		123.779	2.92698	8.27838	25.8035	22.6991	5.64447	12.6709	8.94604	7.19785	40.2419	22.2341	17.7955	-0.784137
123.825	7.91032	1.39177	-1.17202	-1.28444	1.70993	6.15595	5.95635	-2.35313	7.75045	0.549391	-1.33605	0.231841		123.825	35.8733	32.5295	39.6276	31.7341	39.432	31.5567	41.7578	43.7	29.3141	19.4865	23.9909	26.3986		123.825	2.30972	4.24168	27.0462	16.756	1.73059	11.333	6.5595	7.35303	44.5387	21.1787	7.77613	4.70453
123.871	1.48162	4.3485	-1.4788	-2.98944	-2.20199	2.22927	-2.03518	1.3218	4.21256	1.95527	1.36031	-2.85161		123.871	35.5181	34.7687	38.6491	30.9805	38.0931	26.8453	40.4283	37.6476	29.6619	12.257	16.1431	22.2175		123.871	-0.327072	6.02258	26.952	22.0803	9.44808	11.1234	4.70534	7.81353	37.058	20.7039	15.9128	4.3618
123.917	-0.81242	2.86552	-0.230421	-0.208392	3.46539	6.06398	4.83627	-1.85381	5.37416	-0.641317	1.38361	-3.61959		123.917	32.2677	29.9024	38.0909	30.5632	33.6449	27.076	41.3816	38.2696	27.8485	16.7332	15.8297	14.4141		123.917	1.83302	4.83532	27.1403	19.6717	10.7109	13.5547	5.03254	4.87332	36.5236	22.959	12.8794	5.90409
123.963	5.73512	1.38039	0.167704	-2.39694	6.51511	6.2924	2.81005	0.430343	1.64174	3.01636	1.25647	-2.45142		123.963	31.4429	27.859	37.9462	29.693	34.0821	27.4121	34.3861	35.202	31.2781	14.0634	17.5218	15.2208		123.963	0.135806	2.69824	19.9828	28.6724	9.86904	14.2697	3.50559	7.7136	36.6572	18.2115	7.75982	4.01907
124.009	4.13649	0.566215	-4.1666	-1.42899	-0.62917	0.695472	1.26158	3.3086	5.40137	1.63745	-3.81252	-2.70852		124.009	29.7658	25.2374	38.6317	32.5016	30.6731	24.6976	33.3	37.5406	28.7757	12.6888	16.139	24.4855		124.009	1.21585	13.0274	24.0325	15.8686	4.39663	8.83513	7.10484	8.61024	34.1191	18.3302	3.02071	5.90409
124.055	5.75508	2.94826	0.424848	-1.51849	6.34963	4.74662	2.70216	2.81616	5.61021	4.69143	-0.831536	-1.92771		124.055	47.1866	23.8749	29.1956	21.3948	37.3343	28.4546	31.9566	40.9491	42.9352	14.5774	12.9108	39.4004		124.055	1.67873	0.20499	21.9606	18.1504	0.748363	9.97926	4.26907	10.1012	34.787	15.9565	2.63957	5.39
124.101	-0.779876	3.52542	-3.52092	-1.2254	6.37502	5.61836	0.607431	2.42575	8.32123	0.448213	-2.36597	-9.14508		124.101	60.4919	33.8938	43.8119	52.6753	60.4849	21.9479	55.4533	59.413	88.7248	30.5761	33.5132	57.9288		124.101	2.14161	5.90385	22.0547	18.7843	2.5725	9.76474	7.43204	4.05296	25.8369	15.007	5.29078	0.0776543
124.147	0.0321079	1.14611	2.00328	-0.361233	3.47033	2.60918	0.959917	2.23224	2.46837	5.06279	5.14954	-1.51384		124.147	74.2674	38.073	51.8867	60.8171	56.0387	23.4446	61.2198	62.4696	92.1489	30.2822	40.8904	58.3108		124.147	4.61029	7.09111	15.1797	15.3615	10.9916	9.90775	1.21516	4.95654	27.5735	15.9565	6.03839	0.24902
124.194	0.612025	3.19234	-2.48501	0.124037	2.67932	2.51281	-0.113694	4.91627	5.94104	5.0785	1.20504	-0.859995		124.194	74.1349	38.6612	53.1548	57.0388	51.3884	20.0948	63.277	60.2955	98.7861	31.0964	43.1929	54.5303		124.194	2.60449	7.20984	16.8749	16.1221	3.27409	4.54466	2.30584	5.42366	24.501	13.7014	-0.223066	-2.32147
124.24	1.65235	3.68033	-0.45218	1.18924	-1.84757	4.40782	-1.73775	-0.741466	2.77601	6.47736	-0.771891	-4.73001		124.24	67.0216	40.6016	47.4484	61.8525	57.1195	21.6445	61.7977	61.9849	98.2017	31.3185	42.1176	59.765		124.24	1.20866	3.52933	17.5342	9.53001	0.467727	9.47871	5.14161	8.85347	23.9667	16.3125	3.56353	1.96268
124.286	3.14536	-1.16862	-0.211781	-1.5741	7.45174	6.3573	0.447242	4.5237	6.72825	2.83852	-1.46966	1.59954		124.286	65.2247	41.6719	49.7143	58.5223	51.5332	18.2918	62.2049	57.377	88.0365	29.4466	39.8019	54.2396		124.286	2.13435	6.73494	14.6147	14.6008	6.08045	6.11783	9.39527	-2.82654	28.1078	12.9893	2.99554	5.39
124.332	0.16657	2.61147	1.50647	1.39756	2.81983	5.44943	2.90412	2.63771	4.34095	4.32539	2.64526	-2.39648		124.332	54.4722	35.643	49.5649	54.5279	42.834	17.5159	61.8977	63.8527	89.9697	25.9805	43.492	53.8312		124.332	-1.56841	1.98588	17.44	11.178	1.59027	9.62172	3.94186	8.88715	21.4286	6.69894	11.3183	-1.80737
124.378	2.46758	3.75038	1.90457	4.64457	2.13389	2.48868	3.86166	2.33992	4.43711	2.51106	0.539121	2.90092		124.378	62.8289	34.6716	43.1972	57.8932	44.1977	18.4259	56.9351	55.9861	78.8957	21.0255	36.8713	48.8439		124.378	5.68282	6.49748	13.2962	12.5725	1.029	3.61505	2.08771	6.67662	24.2338	9.31003	1.66314	1.10585
124.424	2.12945	4.64575	-1.89262	5.22593	4.37761	5.84024	1.7679	0.850976	3.28449	5.39032	-5.52407	-3.29389		124.424	55.462	37.2116	45.6272	53.2079	38.7106	14.6443	53.2366	56.2361	73.958	24.611	34.2528	46.8137		124.424	5.21998	3.29187	11.3184	9.65678	-0.233863	7.19045	4.81441	10.9763	21.1614	9.42872	12.2623	3.50497
124.47	4.31201	0.788859	-3.51628	1.03224	-2.07077	3.31441	1.43542	2.04213	4.92508	3.92443	4.81976	-0.960018		124.47	55.9412	33.7992	41.4667	55.6505	39.2206	14.0067	57.2431	53.6013	71.7853	26.8965	37.94	46.6558		124.47	4.44659	-5.85005	13.0136	9.02293	3.97568	8.69212	4.37814	10.3837	17.6882	9.78478	9.04396	6.41819
124.516	5.34724	5.05295	-0.544917	-0.482519	2.59737	4.08342	1.99193	-2.02764	1.27812	5.32236	0.590686	-4.44965		124.516	55.6904	32.0459	41.0444	43.611	39.7321	16.1113	52.1107	58.5353	74.626	23.6173	31.1697	43.2758		124.516	0.743902	6.49748	14.1438	8.51585	5.37886	6.40386	3.28746	3.57535	18.8904	11.5651	3.7411	5.56136
124.562	1.21826	2.66767	-2.86983	0.00880363	4.23457	2.85468	-2.27939	2.04929	5.62014	3.07432	4.41694	-2.00372		124.562	49.5223	31.8462	40.2887	43.8177	39.3097	16.3735	50.6101	57.6077	67.3149	22.1267	30.8523	42.9849		124.562	4.44659	6.26003	16.1215	10.9245	1.029	7.33347	4.92348	7.145	16.3523	5.2747	10.9348	0.763118
124.608	3.9848	2.98802	-2.07942	-3.13509	-5.04868	3.61696	2.14702	2.3471	-1.97551	1.60512	4.98813	0.323485		124.608	49.5124	26.2026	41.0243	45.6939	38.5831	15.7926	48.9432	53.0722	65.7005	16.3632	30.2301	39.8796		124.608	2.9038	-0.507368	11.7893	9.78355	-3.88213	3.68656	4.37814	1.37463	16.0852	11.209	6.95934	2.47678
124.654	5.02873	2.9118	-3.62389	0.888166	0.531169	5.41046	-1.23737	-1.23008	2.45666	7.79917	1.87904	-0.585062		124.654	43.3423	24.546	39.1095	42.7866	38.9957	15.3709	44.1186	52.9488	59.5141	16.7584	31.454	33.0157		124.654	0.589624	0.561169	6.23282	10.9245	2.71282	7.26196	1.54237	9.38934	17.286	9.31003	1.6587	4.01907
124.7	5.50402	3.16125	-2.75512	0.793664	-3.3925	3.04639	-0.00187962	1.45011	3.7188	2.85171	-2.77435	-1.47789		124.7	33.6654	25.4131	33.8765	35.5459	33.0713	15.4716	41.818	49.9511	58.3514	19.0439	25.9042	35.1491		124.7	6.14365	8.63456	11.3184	10.1639	0.467727	4.25862	5.03254	6.58716	19.9576	8.36054	1.4688	4.3618
124.747	-1.37322	3.40315	-0.251111	-1.68819	-0.0313962	1.81423	-3.1855	-7.2767	-1.45972	-1.31788	-4.18103	-2.38002		124.747	31.7246	21.7159	34.1144	40.9881	28.7041	13.4115	37.312	48.4927	54.233	12.6745	24.978	26.9388		124.747	-1.10861	4.71659	11.0359	8.76939	-0.935454	5.33124	5.14161	2.29695	11.8091	6.1055	4.30114	-1.46464
124.793	4.05073	1.34052	-3.05217	0.509259	4.52183	4.19835	1.02826	-0.625237	1.81017	4.7715	-0.784202	-3.15939		124.793	29.9102	20.6446	33.2755	36.419	30.4613	12.5662	33.4377	45.9417	51.9208	14.9524	25.111	29.7304		124.793	-2.80727	9.58437	5.29104	9.27647	-2.75959	4.0441	0.887958	8.08683	13.0113	10.3782	3.54396	9.84551
124.839	6.01482	0.0211747	-3.28559	-1.11494	5.43247	3.50732	4.96897	-3.99709	-0.98208	4.42147	-2.05801	2.26368		124.839	32.4327	17.0447	28.8711	31.3985	27.4356	11.8222	35.5542	47.9946	43.8075	18.1317	18.4832	26.7573		124.839	-1.4188	3.29187	10.565	0.402512	1.44995	5.11672	5.03254	8.84254	10.6064	2.66304	-1.94985	-0.0937116
124.885	6.4883	2.88845	-3.90805	2.80225	3.81355	3.83877	3.20039	0.278029	6.12604	2.2452	4.16951	-1.3517		124.885	30.1265	17.2331	27.6098	34.5009	23.3796	10.1836	30.1765	45.7247	48.0082	16.1446	20.7824	24.7311		124.885	6.14063	2.57952	4.91433	6.9946	-1.35641	4.25862	0.997026	1.28591	14.0795	10.4957	3.72722	1.96322
124.931	3.96991	3.04553	1.61396	-0.923858	0.575701	-1.01368	3.81225	-1.21125	-0.230106	0.589726	-3.75643	-3.1642		124.931	28.9138	14.5046	27.6033	31.5889	25.8511	11.0203	32.5302	38.1446	35.3423	10.3784	15.701	26.4507		124.931	7.37483	2.93569	9.71741	2.93793	1.73059	3.90108	2.52398	-0.479126	10.202	3.73065	4.29507	5.56192
124.977	6.15793	5.57914	2.08079	5.4774	0.879249	2.28911	1.97411	-1.90624	-1.57952	4.05977	-0.785712	0.1896		124.977	27.8264	16.4453	27.4292	27.6931	28.229	8.48428	34.0054	46.1266	38.4032	9.68126	15.541	22.8069		124.977	1.51241	-0.982273	5.85611	1.03637	-2.058	3.47204	2.19677	7.69992	13.9422	7.17251	-0.0625104	3.68398
125.023	1.67724	1.87845	-0.253376	-0.0639876	1.48619	1.27021	0.814087	1.57183	-4.27489	5.01417	-2.76717	0.0604895		125.023	23.6954	16.3462	25.6742	23.8981	15.2464	3.99689	32.3329	46.098	40.3101	11.2708	20.1473	22.5315		125.023	5.21499	7.09111	9.71741	2.93793	-2.058	3.32902	6.23229	4.16166	12.3393	4.56144	6.75234	0.259313
125.069	4.21521	4.00173	1.06932	3.8532	4.21812	1.92011	5.50315	-3.194	4.47894	-0.302282	-2.90997	-6.14295		125.069	22.2413	10.6054	26.4105	21.8843	20.4226	7.88716	27.9741	35.0165	34.024	8.18723	14.9118	18.2196		125.069	4.28934	5.90385	10.2825	1.16314	0.888681	4.18712	3.50559	-0.583276	14.0744	7.64725	2.39896	-0.083454
125.115	3.19528	7.77127	-6.40001	-1.87927	2.19288	5.54695	-0.690491	-2.59827	2.6477	1.78005	-2.77034	-7.05108		125.115	27.7865	14.9824	24.4103	23.2041	22.07	6.66553	30.1606	39.4828	29.5528	11.6607	8.60907	21.828		125.115	2.28378	1.62971	13.5787	5.98043	-4.30309	3.25751	2.74212	1.65452	11.0021	2.42474	8.071	1.29775
125.161	2.50501	4.31194	-5.46634	-4.84104	-1.05091	3.44549	1.61605	-2.10078	-1.20622	0.0375483	-1.21375	-7.57003		125.161	21.6114	14.5933	23.9877	26.3005	21.5374	5.02294	23.1364	41.8812	35.3281	7.68705	15.5078	21.0017		125.161	8.45475	-0.744821	3.50166	2.1773	-1.49673	0.754733	2.74212	4.92795	16.4788	0.643185	2.01893	-0.75906
125.207	-3.23903	0.120164	-5.23497	0.891424	2.28786	4.26381	0.324609	-1.50505	1.00271	0.819643	-2.91756	-6.15076		125.207	13.267	13.3202	24.2222	20.5024	21.3173	9.86	26.8906	41.5831	29.4995	6.19416	13.9707	17.2256		125.207	7.5291	6.73494	3.3133	-0.231342	1.73059	3.68656	2.74212	4.49295	13.2671	6.1026	3.34175	5.41414
125.253	0.687423	2.73506	-1.88975	1.27359	1.47846	2.37752	1.61202	0.1873	0.902196	1.42856	-3.9082	-6.53804		125.253	17.1128	10.3995	21.8019	22.8262	16.9606	7.223	23.9543	33.6529	27.0866	9.66636	15.8128	17.3362		125.253	-1.26359	5.90385	1.33556	-0.230759	-5.00468	3.68656	5.35975	4.05431	8.45325	8.95239	2.39539	2.15744
125.3	2.19021	4.12524	-1.57854	0.318177	3.29961	4.76253	1.74615	-1.99716	-1.88728	4.12896	0.337386	-1.63687		125.3	20.1263	8.5488	18.7174	23.2592	16.2206	7.26915	22.359	40.0865	31.9618	5.59264	9.19958	12.757		125.3	7.6844	6.37876	4.63179	5.34719	2.15154	5.8318	2.85118	4.80653	7.78654	5.03618	8.82395	9.36423
125.346	1.16398	9.4418	-0.178076	3.47103	0.0620104	2.98855	-0.162026	-3.88374	-6.31197	-0.56832	2.31421	-5.38691		125.346	17.5687	11.165	17.1337	15.5642	18.2832	9.31512	22.0213	35.7398	25.7869	9.95598	10.2523	8.0439		125.346	4.89824	4.24168	5.10268	1.03696	0.748363	5.47426	8.30459	2.29126	7.78566	10.8544	7.31393	0.45053
125.392	6.92566	4.68123	-2.66779	1.17805	-1.05091	2.12977	1.73712	-3.18868	0.709818	3.86826	0.0499971	-1.25744		125.392	13.2126	6.69038	15.1268	14.66	10.5976	3.14462	19.7168	32.0254	18.8247	9.15586	9.32738	8.42615		125.392	1.96726	4.00423	0.111249	-1.3717	-4.30309	3.54354	6.8867	0.819044	3.50377	0.528534	14.8846	0.798673
125.438	7.05287	4.34965	-0.178076	6.33727	-4.08616	1.91802	1.39202	-5.57173	-3.90952	-1.35125	2.0201	5.83666		125.438	17.2945	7.75441	16.8562	20.0826	6.85094	3.61204	18.7481	32.8925	30.4076	7.65879	6.40843	12.5476		125.438	-1.58077	5.19149	6.60953	6.10782	1.44995	2.97148	4.59627	-0.366764	5.37244	-1.01531	-1.01839	-3.65841
125.484	4.40532	6.06317	-3.36848	1.84683	1.78198	2.19534	-3.84971	-8.25266	-1.69883	-1.69921	-1.80419	0.539245		125.484	15.2266	6.9764	17.9177	17.8362	15.4312	7.02622	15.4226	28.0986	25.9421	3.08883	9.62336	8.64897		125.484	2.58431	3.05442	2.4657	2.56061	3.83536	7.90553	6.5595	8.10747	6.97506	2.1924	6.36575	-0.0492468
125.53	7.74429	8.18473	-2.12363	-1.0194	2.28786	6.09551	3.95497	-5.96891	-5.25516	2.04198	-4.63798	-0.244422		125.53	11.1243	13.0919	12.185	20.1517	16.1473	4.70122	18.1558	29.6027	12.7366	8.04584	8.23389	10.1075		125.53	4.28119	1.03607	4.06673	2.81416	9.86904	2.82846	3.39652	12.7207	10.0542	6.82132	2.20196	1.66517
125.576	-0.54285	6.29341	-3.8353	-2.54806	-2.36619	3.02301	1.70856	-5.77032	-3.3314	2.04239	-1.94973	0.780186		125.576	16.7752	10.6609	14.9849	13.1311	11.583	1.95306	15.8529	29.3126	19.3187	4.16874	13.1293	13.5614		125.576	1.2017	-2.16954	2.84241	0.91608	2.15154	4.0441	0.342618	3.07824	8.04547	7.29961	2.95632	-1.41793
125.622	8.33173	8.503	-2.59057	-1.4971	2.89491	6.7043	0.479738	-4.87668	-3.52492	3.17329	-7.89217	-0.517904		125.622	13.3804	5.01992	14.2222	15.2177	9.91337	2.46913	15.3553	30.4563	16.3418	4.46266	10.8177	9.66733		125.622	0.89316	4.83532	2.08899	0.536918	3.83536	-0.53241	0.23355	7.6826	2.0418	2.67053	1.434	-4.15881
125.668	7.18314	3.82657	-0.256475	0.413718	5.42428	4.0652	3.33042	-0.706797	-1.02407	-0.915361	-2.79865	0.507762		125.668	13.4772	10.0764	7.83027	9.763	14.1433	4.24386	15.4884	30.3276	13.1179	8.23603	2.82905	6.43591		125.668	0.738889	9.22819	1.42974	3.19951	2.5725	4.40164	1.7605	5.46263	7.78367	2.44285	4.83854	2.88369
125.714	5.34111	9.46767	-1.42352	-2.35697	-4.49086	1.31522	1.3587	-5.47287	-1.21644	-2.74221	4.13419	0.249719		125.714	9.72283	3.65452	17.0908	7.97695	11.8443	5.22794	13.1849	26.0838	14.8026	3.16454	11.2674	8.82845		125.714	9.07339	2.45668	0.393783	1.55808	8.32554	3.32902	-0.748063	3.39511	4.30295	1.84821	-1.02788	-4.65759
125.76	7.18598	5.3634	-3.21299	0.986965	-1.96149	1.15361	-0.00553048	-4.77622	-0.922027	1.95839	3.84806	3.98372		125.76	12.7245	6.36985	13.4272	7.2919	6.54292	2.63484	12.1389	24.9809	10.0102	7.22766	8.03909	12.9447		125.76	3.05662	0.0789627	1.05303	6.38063	-4.16277	0.754733	-0.420859	5.9283	12.0606	1.4921	0.864512	3.23235
125.806	4.89155	5.93679	-0.8789	3.56657	-0.241514	5.91643	2.16826	-0.998636	0.234798	0.661134	-2.0942	0.368596		125.806	10.1725	2.9631	11.8289	14.8091	9.62489	3.72624	11.4878	26.6528	13.7298	5.2402	6.95098	4.50339		125.806	-0.028912	5.65696	8.86981	0.678404	0.608045	3.90108	2.19677	6.82409	8.32058	1.26706	10.705	3.23616
125.853	4.55482	6.25408	-4.84845	-3.69455	0.670781	5.65382	1.07272	-1.49303	-1.68081	-0.468161	-1.81444	-1.0505		125.853	12.3197	6.16746	11.8931	18.4497	13.9502	4.34521	12.1653	22.7743	13.1364	2.15806	12.299	9.03001		125.853	0.896746	7.20026	1.336	2.20696	3.13377	2.47092	-0.0936545	7.44512	9.12577	0.199325	17.1282	9.41176
125.899	4.20938	5.17982	0.518072	1.75129	-0.846869	3.60568	2.01601	-1.79138	-4.56746	1.10452	-5.2099	-1.95647		125.899	7.96759	4.21211	13.2754	13.3246	8.85751	4.17035	14.023	28.8295	13.2148	7.71144	-0.43995	1.26204		125.899	5.52554	2.9265	3.50211	7.91835	-2.19536	2.61394	4.59627	8.65161	5.66707	-0.271916	8.61322	3.76511
125.945	6.53307	7.06119	-0.337732	-0.446152	-3.27511	1.66839	2.76055	-7.35223	-2.73258	3.36869	-1.10705	3.59073		125.945	9.03534	6.15113	8.12827	12.8586	7.59595	2.78604	9.29151	20.5612	8.86857	2.24393	3.38446	6.58315		125.945	-0.954101	7.79384	6.1391	7.28783	4.96198	3.40507	5.57788	9.39478	6.46029	1.39059	5.59212	3.08666
125.991	0.780769	1.31996	1.76288	-2.16589	-0.442162	1.24038	1.26286	6.7485	-5.904	1.45825	-0.399658	-2.47693		125.991	8.41227	8.9674	5.37554	9.18021	4.89739	-0.74777	10.5997	18.3877	4.53191	4.31929	5.67933	4.83264		125.991	1.5189	4.82805	0.770932	2.98466	-4.58002	0.905286	3.07018	-1.58168	-0.340853	2.23564	2.7587	-1.70517
126.037	-1.74672	7.45791	0.829273	-4.93575	-1.14594	2.05932	1.05532	1.78702	-1.56556	1.55341	-0.966215	-3.76864		126.037	7.67597	3.23011	7.09835	9.26816	2.39443	1.81599	7.51892	21.1349	8.13784	-0.850702	6.88774	1.47466		126.037	3.98745	1.26651	-0.359209	2.23484	-3.73455	-0.449858	0.454715	1.25596	7.53552	0.220709	2.56409	-2.56289
126.083	-0.247538	3.19618	-1.50862	-2.16503	-2.36012	2.49822	2.60727	-1.28931	-2.91194	-0.790319	-4.78609	-2.73917		126.083	6.09549	5.36859	11.2958	5.03878	6.93051	1.80235	7.49315	23.7916	9.47297	5.20202	6.88623	4.79588		126.083	-2.03195	4.4719	-1.48793	-2.07169	-0.368813	-2.09193	1.98394	4.83355	-2.33831	-4.17285	8.06126	4.6508
126.129	3.90381	6.79112	-3.14781	-1.49624	-0.134131	1.96402	-0.11359	-2.57985	-6.94377	-0.703028	-2.94689	-0.933268		126.129	11.7406	4.20215	6.3146	5.13008	2.89065	0.0015337	6.91573	23.7609	9.22667	2.70659	6.87691	4.63706		126.129	2.2879	1.74194	2.56403	3.89512	-3.30815	1.13216	-1.60956	1.72595	3.67072	4.14518	3.71184	-5.63502
126.175	9.78738	5.6313	-0.191674	-1.59178	-4.5864	2.07501	2.2528	-1.78539	-1.73476	2.95689	2.14428	1.12321		126.175	7.98555	6.92385	7.69908	13.3114	7.10927	1.2516	9.2395	19.7947	8.85757	4.2886	12.3807	10.6172		126.175	2.75074	-0.0388435	4.0744	2.75342	-6.66777	1.78503	-1.16927	7.23945	11.4342	1.06575	-0.643914	-2.37333
126.221	4.72054	5.45891	-3.53677	0.701228	6.64567	5.27302	2.45307	-1.58678	-2.11047	4.7073	3.1346	4.33953		126.221	5.91824	7.88396	6.52825	11.2966	4.19473	-1.59775	5.36845	14.2192	4.52331	0.318869	1.02863	0.987731		126.221	-0.334867	3.52649	-1.10577	3.26084	1.33213	-1.28614	1.12473	3.37961	7.67595	1.66122	5.04426	-1.50689
126.267	9.21195	7.25052	0.119498	-1.68241	0.879563	3.97944	3.94285	-3.3743	-3.82995	3.67434	-1.96699	0.723884		126.267	9.63081	5.35695	5.76767	-0.12875	4.16893	1.11754	7.29805	16.96	6.54256	-0.872766	-5.72837	0.699666		126.267	7.07059	5.42702	4.07998	-0.157266	-5.54478	-0.778007	2.98182	7.10809	8.49154	4.1467	3.16327	-6.47563
126.313	2.5322	10.4371	-0.969603	-3.97427	2.90322	0.956236	0.876662	-7.44377	-5.7444	-1.02586	-3.80892	2.527		126.313	11.2903	4.77207	3.76121	9.59633	3.94723	-0.266789	5.39188	14.693	4.7103	-1.27705	5.14536	-1.72105		126.313	2.44461	6.3807	3.71102	3.91234	2.87376	2.08987	0.0363636	3.98696	2.47781	2.12622	10.5392	5.88268
126.359	0.227754	8.21718	-1.91085	0.229844	-3.17137	3.12027	-1.22725	4.07721	2.45281	5.24754	3.68427	0.716302		126.359	2.37438	1.07609	2.50317	4.37623	2.47674	-1.17404	2.0013	14.1269	7.86512	3.37869	5.58877	0.532304		126.359	2.60424	3.53027	1.82929	3.15469	-2.4594	-3.77062	-0.610854	-0.323138	8.6305	2.01863	5.81118	2.27889
126.406	4.72072	2.89365	-2.76419	-0.722285	-3.47191	2.63863	1.08042	-4.16203	-3.40818	-1.8827	0.00651852	-5.48399		126.406	8.75022	1.17328	1.0808	4.14814	-3.41936	-2.60103	4.0305	15.8692	5.59905	-1.78527	8.18357	5.73225		126.406	11.5532	1.037	4.56515	2.90735	0.348822	1.8916	2.0065	4.28735	7.68877	1.07903	4.10882	8.64131
126.452	4.83593	1.58458	-2.76988	1.76623	-3.16836	4.86699	-0.75847	0.40595	-5.12816	3.00233	5.6646	3.02632		126.452	3.93826	7.68491	2.73245	0.2744	5.05081	0.181796	5.7526	13.6375	5.03253	2.38142	3.28007	-0.40102		126.452	2.29566	5.19456	1.37281	-2.04039	1.19244	0.683714	0.369523	4.30093	10.0838	2.97607	1.63713	-3.54437
126.498	2.88	6.08565	-4.09221	1.39219	0.374583	2.76358	-0.0218948	0.11198	-5.88838	2.92779	2.97701	0.189554		126.498	7.30663	5.15801	1.32855	7.02577	3.60469	-0.710809	0.273189	17.1189	6.50548	2.48063	3.12683	4.79893		126.498	1.07234	-0.504465	4.68344	2.53907	-3.86017	-0.741904	1.89911	4.30737	4.88557	0.954171	3.91711	0.407869
126.544	-2.87176	4.27787	-1.44555	-2.23891	-0.536073	2.012	1.40673	-4.7476	-5.29949	2.15351	1.42104	0.956819		126.544	7.06604	4.57488	5.20992	4.59085	3.3981	-0.238254	2.77806	13.7268	2.99306	-0.495577	3.12683	8.66555		126.544	-2.01384	1.52338	0.165154	0.652765	3.16512	2.4277	2.34322	4.9064	8.2241	4.51802	9.21263	3.1576
126.59	0.359653	3.04946	-3.31483	-2.904	-0.227559	4.40039	-1.78528	-0.97326	0.489875	3.73343	2.41276	1.72238		126.59	7.06604	4.28331	3.55827	2.26661	3.3981	-0.553291	5.36121	14.2624	4.35271	2.0838	0.36861	1.59896		126.59	8.47968	6.03553	5.8319	7.3983	-1.04228	4.01957	1.90542	6.6974	9.9687	2.27109	6.75638	3.33633
126.636	15.1138	23.0973	3.13395	12.579	15.7632	3.27113	8.19941	-6.63121	23.1498	1.66009	-11.4494	38.7117		126.636	5.50215	2.04798	3.14536	3.04135	-1.25017	-0.395772	0.82113	15.6906	7.75182	-2.08289	2.36066	2.79895		126.636	0.769694	1.16716	1.03003	1.19579	0.230947	4.32084	3.00495	5.20954	2.48581	4.41144	1.8258	6.08757
126.682	33.6758	40.3576	16.6658	14.1114	23.7587	3.05874	7.04647	-4.64362	31.1754	12.4712	-0.41589	41.9222		126.682	2.49468	2.82548	2.15437	0.717113	6.18706	0.916882	1.99529	13.459	3.55958	0.694905	3.73977	1.46563		126.682	6.48804	6.15428	-1.50259	0.952479	1.50618	5.11919	1.04358	-0.891724	7.96374	-1.05264	5.81026	0.597277
126.728	28.7263	42.7265	15.6561	17.4643	23.2562	1.60119	11.1158	-3.44474	34.958	11.6116	-3.38455	40.4878		126.728	-1.83608	2.43673	5.04475	2.70932	-0.010631	0.496833	0.429743	13.459	-0.519352	3.86952	4.65918	5.73225		126.728	2.63295	4.26146	-1.59428	1.85091	0.240025	0.616246	3.11562	1.93895	3.69051	4.65359	10.1622	4.37727
126.774	29.5454	35.842	19.8593	30.762	22.8523	1.17623	11.6551	-1.15064	36.1324	14.9299	1.15132	44.0967		126.774	6.34424	7.39335	1.24597	4.14814	1.84868	-2.60103	-1.1358	8.99558	0.613685	0.496491	1.44125	0.532304		126.774	5.41523	3.43022	0.867095	1.09287	-4.79541	-0.72944	-1.57295	1.21616	4.3689	1.45868	-0.443088	0.0928317
126.82	35.4288	40.1702	18.4565	34.2242	20.4219	2.80734	11.9171	-4.22672	29.504	17.1181	0.724064	46.3999		126.82	4.53976	1.46484	0.0898131	0.163722	1.3322	-0.763316	0.586298	8.81705	6.27887	-0.69399	7.4174	3.73227		126.82	1.09367	5.44895	-2.70087	-0.806145	-0.99468	0.862928	-3.52645	6.27697	5.57291	6.81032	2.78111	-2.48168
126.866	31.4055	33.622	19.9346	34.7992	22.1502	2.8135	11.0331	-1.53961	34.8289	10.8543	-2.66838	42.2647		126.866	8.75022	1.8536	2.81503	8.24323	-2.07653	-2.96858	-1.44891	9.44192	0.726989	2.77825	0.675079	4.53226		126.866	7.42727	-2.7433	-0.995333	-0.791241	-5.62205	0.162334	1.61523	0.176975	5.4317	2.425	5.06809	-0.921605
126.912	24.9578	39.1012	20.4026	27.5395	27.6227	4.01489	10.8869	-1.0374	37.0685	14.5232	8.65208	40.713		126.912	1.65259	0.298582	3.55827	2.48796	-5.79514	-3.07359	-1.68374	7.21023	0.16047	2.28221	-1.4702	2.93228		126.912	6.19247	1.77052	-1.17575	-0.271648	0.145635	0.176115	-2.3083	0.92954	2.908	5.87201	3.94582	5.09334
126.959	25.5341	40.5627	20.4848	29.5537	21.3506	2.12555	13.6738	-2.82233	38.0494	18.2819	39.9303	43.4082		126.959	11.5171	-2.22832	1.90662	5.47627	-2.07653	-4.22872	-0.90097	8.63851	0.613685	-4.95988	0.521845	1.59896		126.959	1.87069	1.41426	-2.67663	6.47615	-9.11588	0.477672	1.08357	1.97672	4.1106	4.68034	9.06933	5.27867
127.005	23.7	34.8282	16.5136	28.9967	23.684	3.37717	13.8791	-1.82689	32.4677	13.8485	43.1724	33.2182		127.005	7.06604	-0.0901719	1.49371	4.03746	-2.90289	-6.32897	-2.62307	12.8341	2.19994	-3.47178	0.521845	7.06557		127.005	1.71875	2.00858	1.8586	1.91711	-0.255506	4.14245	3.70936	4.50991	4.91571	4.9264	8.31128	1.34247
127.051	19.56	31.3011	21.7289	29.4965	27.2386	2.25298	10.2099	-2.11976	29.3991	17.0832	37.3692	35.7836		127.051	5.50215	4.18612	1.82404	2.59864	0.505843	-3.80867	-4.65828	12.0307	0.500381	1.38935	0.675079	2.66562		127.051	0.485592	1.41759	-0.115039	-2.51923	1.15982	2.21783	5.78815	3.02918	8.53698	6.71099	3.58703	3.579
127.097	18.8779	32.1129	18.1584	18.7017	17.2267	0.359657	10.8814	1.0723	30.2944	14.3878	33.0015	29.2122		127.097	9.47202	5.44958	6.11832	2.04525	0.815727	-4.70128	0.664575	12.2985	4.91923	4.16714	-0.0910933	-2.401		127.097	2.34199	0.120409	2.72022	2.82352	-4.03225	-0.708755	2.85136	3.63444	3.46043	2.3129	4.91356	7.02264
127.143	22.5724	28.4311	15.8249	26.9358	18.045	5.02717	7.07627	-2.59595	24.1326	12.213	33.8537	33.8425		127.143	6.58484	4.96363	-2.22249	4.36949	-0.6304	-1.65592	-0.274752	5.06781	-4.82489	3.17507	-1.62344	-0.40102		127.143	2.49635	0.239176	6.03651	2.58975	-1.07451	4.46527	3.62782	11.8462	5.48583	4.2197	5.67505	3.5913
127.189	19.2434	38.0731	13.7364	24.648	17.7453	7.09161	11.0197	-2.38658	23.2858	12.5682	30.3254	23.7868		127.189	7.42693	8.6568	0.833054	3.70542	-3.00618	-1.07835	2.07357	9.97753	-0.292745	-0.793197	3.73977	2.39895		127.189	-1.3627	3.68606	3.21383	0.309342	13.2699	3.83347	1.99431	1.29212	11.2594	4.22427	3.98847	-8.08433
127.235	10.9512	31.2792	14.0512	20.7389	11.2758	2.49776	10.1326	-3.68087	21.5813	14.7547	27.7891	26.3632		127.235	4.29916	4.96363	1.49371	5.69763	-5.07208	-2.96858	-0.509584	4.80001	-3.80516	3.4727	-3.00255	4.66559		127.235	3.27453	5.46761	3.69908	1.34661	1.61444	2.7022	-3.45508	7.41788	7.77991	4.12044	5.32632	-0.684664
127.281	21.3457	22.0368	19.9789	20.9475	19.6989	5.32823	7.42742	1.49462	22.0923	8.83356	26.8032	22.6175		127.281	7.30663	10.7949	0.172395	4.59085	-0.940284	-2.81106	3.48256	6.49609	1.41122	-6.24957	-0.550797	0.9323		127.281	0.342657	0.600982	-1.00718	5.55732	-1.34383	4.43716	2.99354	3.26356	3.77017	4.48599	4.75679	1.55551
127.327	12.0109	24.1656	18.5892	18.1865	11.0031	3.38416	10.0159	-4.76119	20.6684	11.1996	28.2148	23.9036		127.327	2.97587	-1.06206	4.05377	2.37729	-3.93583	-2.49602	-2.23168	7.21023	-9.57877	-0.892404	0.675079	4.66559		127.327	-4.74466	0.955644	-0.149321	2.38969	0.208118	3.22835	0.933112	8.93764	7.93957	1.75571	8.35572	-1.19388
127.373	9.82766	18.9397	11.0485	17.6256	12.3332	1.92686	7.10061	1.31158	22.6305	9.72812	26.6716	24.9256		127.373	-2.19698	5.54676	2.07179	3.92678	-4.45231	-6.01393	-2.07513	8.81705	-2.78018	-4.36318	-0.0910933	-4.40098		127.373	4.52338	4.28124	0.517728	1.12923	1.05095	1.80585	4.33025	6.72327	10.8956	6.88152	3.61386	2.76243
127.419	12.8352	22.1246	12.6813	14.0968	11.8325	0.684489	8.1905	-3.1614	16.2747	11.6568	27.2499	22.078		127.419	-0.151898	5.06082	-0.818593	3.92802	0.195959	-5.85642	0.82113	7.38877	0.619639	-3.96635	-1.4702	2.13229		127.419	3.75216	4.40192	-0.514714	2.03164	-3.00828	-0.401552	2.92663	4.64081	5.28309	1.89766	5.88446	3.96945
127.465	10.8846	20.3283	14.2412	16.5018	14.2729	3.77814	2.01485	-2.95736	12.997	13.5922	25.0004	20.0176		127.465	6.95068	2.43673	3.06278	4.37073	-3.41936	-4.49125	-0.196475	6.67404	0.287039	-4.36027	1.90096	0.532304		127.465	0.973559	-3.43467	1.28704	0.385799	-2.44453	1.61615	1.95147	-5.63532	1.81763	1.07495	3.039	4.14515
127.512	9.73972	19.1822	14.2602	17.9494	10.6378	2.59735	4.32464	-1.25998	15.8236	6.45225	20.3424	18.8579		127.512	3.94307	-0.576115	0.0898131	1.05344	0.919022	-4.43875	0.899407	9.6197	-0.166236	-6.73495	-5.14783	-1.46768		127.512	7.46065	-1.7718	-2.10086	3.32485	-1.7455	0.978857	0.432943	1.374	5.16293	4.40887	4.75679	-2.02772
127.558	9.74088	19.1789	15.9815	18.153	15.0057	3.85126	6.22117	2.82067	11.5895	11.8728	18.0769	23.4818		127.558	1.05576	3.40862	0.585307	3.70983	-0.940284	-4.75379	-2.8579	6.22247	-2.53931	-4.84415	-4.53489	1.19896		127.558	4.5271	2.27183	0.179703	3.21717	-1.32147	-1.01441	0.88143	4.23038	9.46394	7.50208	4.95172	-3.05005
127.604	9.86037	22.7737	10.3039	16.1513	12.5805	7.4897	6.96743	1.82674	18.1829	10.0399	21.05	19.1039		127.604	1.77759	6.32427	5.12734	0.0572967	-4.34901	-4.28123	-1.60547	3.9909	-1.06125	-2.95563	-7.75282	1.86562		127.604	7.77225	2.99016	3.68377	3.22403	-2.57564	2.58831	2.63794	5.87063	5.04748	3.70427	4.94714	4.68753
127.65	8.24746	23.0924	12.798	12.1438	13.3022	4.94754	7.64863	-2.73563	8.14066	5.50657	18.4988	8.14595		127.65	3.34154	2.43673	4.05377	3.82051	-4.76219	-4.64877	1.36907	3.53692	3.82576	-5.33175	-0.550797	-5.60097		127.65	1.60125	0.143429	3.31594	4.38159	-0.322211	2.75365	3.08884	-0.219942	5.85301	6.80496	2.68318	1.93712
127.696	9.76482	16.3831	9.38062	14.7452	14.9412	2.14044	4.79824	-3.22195	10.0994	2.9823	13.2612	16.5144		127.696	2.2588	2.53392	0.172395	3.37778	-1.56005	-6.22396	-2.54479	6.38188	-2.85663	-3.73933	1.28802	3.19894		127.696	5.1574	0.381017	-1.67932	1.4687	-0.602531	1.25444	-0.516553	7.09788	6.94249	2.88362	2.49224	0.225786
127.742	8.61947	17.1949	11.4183	13.2216	8.6676	4.15991	3.3732	-0.134762	11.9593	2.8163	13.4082	6.46763		127.742	6.23101	7.49214	-0.157934	5.37294	-2.90289	-4.43875	-5.04967	3.51577	-1.26969	0.826071	-1.77667	3.46561		127.742	5.47349	1.45016	0.499695	2.11325	-5.23997	-0.458935	0.149809	1.29034	1.33577	12.2775	3.24974	4.87106
127.788	8.15775	11.7128	5.12396	13.5134	11.011	1.4528	1.40472	-2.90739	7.24382	5.536	12.5653	14.3239		127.788	3.10799	1.66104	2.56728	3.71265	-4.45231	-3.49364	-3.48412	6.54022	-3.5354	-3.04171	-4.38166	3.73227		127.788	-0.539951	-0.331748	1.91932	3.13769	1.08106	0.985354	-0.506194	-6.61405	10.985	4.65492	5.90356	4.8802
127.834	10.9383	14.3217	7.39798	9.30614	5.64989	1.67698	2.08379	-4.39009	7.55818	6.94113	9.03858	6.46237		127.834	-2.78734	5.84244	0.420142	3.82652	-1.86994	-6.69651	-4.42345	2.60891	-5.33671	-0.461447	1.44125	-0.934348		127.834	3.93884	-1.63382	-0.813891	4.68019	-1.86318	3.1517	-1.81408	10.6975	9.93048	4.42623	0.799804	-0.100103
127.88	4.12731	12.9365	5.14773	12.5787	11.9457	4.88069	4.25405	-1.49841	1.47487	1.18796	9.17663	6.44826		127.88	5.63748	3.60701	3.39311	3.49445	-2.48971	-3.70366	-2.30996	8.66386	-0.571223	-0.163116	1.44555	3.19894		127.88	1.77667	-4.36621	-0.0500651	3.66506	3.63376	-0.278553	4.10121	6.23066	8.60378	6.69538	2.68796	3.68843
127.926	5.17299	11.9559	6.49093	8.95486	6.38233	2.99054	2.49638	-0.990939	5.86043	7.04781	14.9941	10.9584		127.926	2.64058	3.61011	5.70541	3.61095	-1.45676	-6.17145	2.15184	5.17655	-0.107986	-5.21764	-2.07899	4.93226		127.926	8.26319	-2.34305	-1.64108	5.4581	1.11032	2.46808	1.59691	1.75955	0.174038	6.45282	3.06988	1.28107
127.972	7.25637	10.1527	8.37443	8.78066	10.4462	5.1167	2.0972	-2.67541	7.52901	7.22776	11.3172	7.3618		127.972	0.961949	0.0188129	3.72344	5.82648	-8.99728	-4.64839	-4.81483	2.93661	-2.37024	-1.53734	0.221273	2.66562		127.972	-0.228938	7.28008	4.50697	0.749939	-0.849666	1.98355	3.79304	1.02694	5.14063	10.3837	5.9199	5.41856
128.018	6.56422	10.5637	11.9715	10.2334	2.0408	3.98217	1.69488	-5.85323	7.94172	9.07112	11.7583	6.45668		128.018	1.57358	4.78161	2.31954	4.8302	-4.24572	-5.3299	-5.20622	4.34936	1.83126	-4.60731	-0.851431	1.19896		128.018	1.01189	3.59867	0.925398	-2.68144	-7.59434	-1.88454	1.82385	-0.761513	4.21744	4.7995	9.33056	7.14988
128.065	6.91058	9.50207	8.63872	10.0532	11.8975	4.69831	3.46426	0.719301	4.08743	4.80167	9.21963	11.2092		128.065	-0.591211	-0.852138	-0.240516	4.0578	-3.00618	-6.69433	-4.96887	2.81698	-1.67773	-6.39364	-5.90847	-1.60101		128.065	0.394079	4.91721	1.21977	5.74718	-2.79845	3.01873	5.88478	0.14535	4.62856	5.05488	10.286	3.02211
128.111	8.06819	7.79121	6.70291	9.10529	11.1074	5.95802	2.78826	0.134398	4.77972	3.76242	5.68412	-1.41141		128.111	3.50374	2.06885	-1.14892	6.05292	-1.76664	-6.79769	-4.18389	5.55952	-3.48062	-3.41202	5.5848	4.53226		128.111	8.27321	-1.85494	1.90012	1.30461	-3.91528	-0.915869	3.48875	-2.52681	1.43025	4.35209	3.48165	6.98184
128.157	8.41456	9.9111	7.88419	11.3252	8.98064	2.93043	0.888339	5.71284	5.7709	2.20205	13.1925	2.7027		128.157	-2.26924	5.57167	1.32855	1.62776	-8.48008	-8.21075	-3.70969	-0.160484	-6.75823	-1.71637	-2.83742	-0.934348		128.157	-2.68712	2.07356	-0.0759479	3.74055	2.55269	3.41552	-0.115788	3.00255	4.24983	3.1592	2.34091	2.34713
128.203	1.60654	8.2728	8.36085	5.68758	2.29195	1.30391	2.25014	1.43893	7.53823	4.47573	6.96099	8.1126		128.203	3.86902	4.60283	-1.72475	2.4027	-4.96803	-7.05034	-4.88145	4.90512	-3.34632	-3.10417	6.51228	0.665636		128.203	-2.52895	2.66771	0.399937	3.11968	-2.21634	0.412347	5.14329	1.9756	2.78517	4.83149	1.77739	2.87567
128.249	3.22374	11.5386	3.62058	12.5148	4.84432	5.43437	3.06972	5.33368	10.3748	5.97284	9.5132	9.53052		128.249	-4.90692	1.98383	-0.318294	1.18494	-4.65254	-4.16068	-0.49738	-3.30563	-8.21494	0.2713	5.13299	-0.667684		128.249	0.877301	0.0507425	-1.29144	-4.65274	-1.64803	-0.433085	1.64831	-1.74261	2.78179	1.97644	1.2088	5.46564
128.295	7.84225	10.4673	8.54354	5.82277	5.87413	5.1165	-1.00501	5.04448	4.566	2.04652	10.7883	6.70633		128.295	7.61624	-2.58435	0.837915	5.61317	-7.44169	-5.41852	-3.47205	0.603639	-3.32543	-3.29255	4.51997	3.46561		128.295	-2.68112	7.29907	-1.2857	-1.2099	-1.77515	0.161484	1.65515	-2.48567	4.13019	4.84127	0.458283	6.85078
128.341	7.27083	5.80194	8.32297	6.40751	11.0667	5.18313	0.763483	4.65518	10.019	3.53832	6.96308	8.88827		128.341	-2.13423	3.44336	0.50757	2.29426	0.514296	-3.68346	-2.68918	3.88502	-5.47143	-5.07975	-4.82434	-5.20097		128.341	-2.06322	4.68492	0.894022	2.87462	-1.62783	3.70792	1.00879	-0.233547	-0.686601	3.65977	7.86149	0.140346
128.387	6.11934	9.96898	5.60838	8.43123	-1.91058	3.02282	1.65042	-1.51135	2.46742	5.7309	9.08818	7.20509		128.387	-4.53204	1.99693	0.427914	4.29357	1.34265	-4.15063	-0.810289	5.82889	-1.94809	0.988735	1.00128	1.46563		128.387	0.408372	-1.84885	0.243469	2.37653	1.4718	3.65623	-0.0795177	2.29838	12.0514	0.569123	6.92519	0.487392
128.433	3.12144	6.20302	9.28748	9.20275	6.82519	5.09114	4.02756	2.88152	3.75128	2.50551	8.24097	5.14489		128.433	0.0565959	5.50218	4.30998	3.73999	1.55088	-5.77571	-1.90631	3.04565	-3.06842	-3.6687	0.0873492	-3.20099		128.433	8.91325	-0.304095	-1.73892	0.477327	-3.8623	3.6051	5.29234	1.11711	1.60502	2.12474	-0.0940594	-0.368468
128.479	8.31793	4.31815	6.34093	6.91215	1.14688	2.87293	1.04509	0.399328	3.47709	6.01254	5.26347	-0.385313		128.479	6.56123	-0.221539	2.66172	9.49717	-7.12795	-6.24213	-3.86348	5.33851	-3.17112	-2.37528	3.30608	2.93228		128.479	6.60177	0.646521	4.80289	-2.57221	-0.0497362	3.7701	-0.0570033	-4.85055	8.99043	5.82095	2.38234	7.91111
128.525	3.36083	7.99287	5.88779	9.42177	5.4302	5.11025	0.242867	2.30179	6.1222	2.43572	14.0517	2.32469		128.525	-3.43265	8.14794	0.0230912	4.08063	-4.33444	-2.24231	-4.09835	-1.96333	-6.67448	-2.86903	8.3641	4.2656		128.525	-1.57364	5.75821	4.80365	5.09422	-1.44235	3.14275	3.45497	7.2655	10.7473	3.44065	4.28985	10.6715
128.571	3.82278	9.1356	-1.66764	9.92146	0.868812	2.62135	2.89832	3.60008	3.80901	1.30344	1.44336	5.42354		128.571	-2.21989	3.97046	0.602663	1.64574	-3.60775	-4.23234	-3.94154	2.57437	-3.82185	-2.96286	-2.97697	1.06563		128.571	10.4786	1.95567	3.11515	8.8072	1.67144	2.43868	2.14452	1.89617	3.92785	6.07279	-8.20916	1.90218
128.618	4.74667	5.2177	4.19846	5.04243	4.74617	2.84549	2.49508	1.31544	5.37391	1.22772	-0.953357	0.0292676		128.618	-3.41389	0.96884	6.05404	2.10028	-7.42479	-9.53116	-2.92381	4.7142	-5.05237	-0.174398	1.16145	3.06561		128.618	4.45197	0.648542	-3.02969	-0.104455	-1.5674	3.89175	6.97332	2.35685	4.74432	2.74561	5.64856	7.76065
128.664	7.40764	8.41088	4.68823	4.29106	4.76645	2.41928	-1.77881	0.823654	4.32116	-0.951564	3.29757	0.0237292		128.664	-3.05045	3.21135	-2.03434	2.7647	-1.84253	-8.78902	-3.4688	-0.806309	-4.46317	-3.64591	-4.663	-8.13427		128.664	4.45445	0.054395	-1.03349	0.542511	-6.20144	2.18739	1.94271	-3.30337	2.47659	3.82699	-2.11753	2.94559
128.71	5.21683	3.50086	5.79919	6.12883	1.23215	4.27148	0.871678	0.32797	1.22694	-0.602279	1.17431	0.0243225		128.71	-1.71894	-2.81825	2.5137	5.87041	-5.76763	-6.99475	-2.6055	1.688	-3.07647	-0.95558	0.397678	-0.934348		128.71	7.38265	0.410883	1.24785	0.172104	-3.6626	2.1324	-1.55345	4.92575	10.0063	6.21106	1.29491	3.64241
128.756	-1.82842	0.957608	5.11084	1.62615	1.85216	4.71538	0.123645	-0.867597	2.49903	3.42895	9.96574	9.68395		128.756	-0.993173	1.18425	2.18652	5.21669	-1.94134	-6.09526	-1.19186	4.5374	-0.678177	-2.93028	-5.88609	0.9323		128.756	-1.41304	2.43921	-3.94671	-0.584384	-0.136092	1.8627	5.78421	9.87253	4.52949	3.00237	9.84572	4.68369
128.802	6.60279	2.67546	5.59332	5.29348	0.127573	5.97254	0.740449	4.42081	7.47096	0.464177	8.97544	5.17732		128.802	2.38216	4.10894	2.52346	8.0963	-2.45256	-6.71771	-4.7932	1.15498	-4.97114	-7.49157	0.246523	-2.001		128.802	3.85363	1.37059	0.889147	-0.0654816	-1.81739	-0.35409	0.644474	-1.78786	-0.974104	3.13862	-0.588674	-0.307597
128.848	0.254598	5.45317	6.2245	6.94452	2.37495	1.57972	0.538232	4.22154	7.20121	2.30391	5.5691	6.593		128.848	-4.83724	-0.752554	0.627943	4.77652	-1.72641	-6.28927	0.143246	4.81443	-4.72749	-4.89866	0.553087	-2.801		128.848	3.86621	6.12419	-0.521527	2.49094	1.30245	2.62417	-3.07334	2.40644	1.85798	-0.197031	5.67073	5.89089
128.894	2.91458	3.89267	9.68605	1.77146	0.963494	3.10199	-0.275798	0.136218	0.61313	0.99422	9.39724	8.66179		128.894	-3.01761	1.19347	2.36525	9.54207	-0.683897	-6.28117	1.94496	5.26041	0.183937	1.46921	-0.979734	-1.5998		128.894	2.01436	0.775649	0.998326	-2.09413	0.756543	3.51034	3.29022	4.96648	1.19637	5.16944	19.7089	5.89706
128.94	6.38085	1.10282	3.7571	3.52405	5.85895	5.33084	-0.682353	-1.85504	-0.440876	3.00868	3.31871	4.67708		128.94	2.52557	-1.72439	-0.939524	5.01251	-4.29328	-4.7992	-6.19439	3.13245	-6.96377	-3.19629	-6.79414	-9.33315		128.94	4.03386	3.50895	-1.36521	6.59345	4.29575	4.68129	-3.71054	0.334202	1.8794	2.67462	7.19532	-1.32867
128.986	5.57512	4.93383	6.4295	2.48441	2.81806	1.58379	-0.877877	3.03266	5.80338	6.16478	-2.06264	2.74597		128.986	-4.33877	-1.23345	-0.93789	3.35795	-1.39355	-7.36374	-4.77854	3.04551	-2.84567	-5.27504	-3.4161	-2.13313		128.986	0.489445	1.8452	0.159089	2.77563	-0.0634402	-1.07293	-0.194038	2.74862	1.63274	4.70796	5.86322	-0.632772
129.032	2.45638	3.61545	3.24885	4.31568	-2.16002	1.58472	0.078274	1.43974	1.74033	-3.79409	6.44481	1.71654		129.032	-7.95044	2.07819	-1.43224	1.25726	3.26557	-4.516	-3.75812	2.41254	0.692448	-5.06393	2.56532	0.800206		129.032	0.489445	6.59877	-0.776051	3.0433	-4.00538	2.69425	-2.9305	6.49817	1.36987	2.92452	3.20716	-5.10781
129.078	-1.5777	6.06279	2.09386	0.48448	6.70097	1.04975	-1.27273	2.63848	1.6581	-0.0286173	5.59346	-3.96217		129.078	-3.23886	1.79721	-0.519863	8.13273	-1.79514	-7.24204	-0.539905	4.64405	2.06972	-2.37272	-2.49166	-3.32957		129.078	3.12057	0.419132	3.49265	2.28541	-6.38834	0.834218	0.582167	0.0801985	8.36773	3.52944	3.97391	-0.120623
129.124	4.20159	-1.20627	4.06593	5.40797	5.08663	3.6606	-5.20001	3.83427	2.26012	-0.110176	4.04524	1.43636		129.124	-1.78142	-2.18547	3.04752	5.70448	-1.16423	-6.28538	3.38082	1.61842	-3.48254	-0.775835	2.10851	-0.396124		129.124	-2.59282	0.894489	3.31409	-1.40156	5.18489	-0.515235	7.1623	-4.69616	-0.751345	7.70315	9.29473	-1.32319
129.171	6.39917	2.71413	-3.6516	2.0536	2.25211	3.60826	-3.22633	3.93392	1.20331	2.52051	6.59351	10.1932		129.171	-2.62123	-2.08111	0.48579	6.14931	-5.80607	-6.11669	-1.23999	5.45077	-2.44334	-0.370688	-3.71614	-1.59617		129.171	1.43824	1.60752	1.89868	1.55129	2.66115	2.17343	5.42972	-0.94968	-1.01668	5.08552	8.35294	2.13507
129.217	4.09493	4.25936	5.27817	1.19973	5.31972	3.01243	-3.42446	4.6329	3.45228	2.96204	-2.90944	1.1763		129.217	-5.50597	0.945626	1.81469	1.72429	-0.725938	-5.94226	-0.765538	4.82145	-5.27315	-0.260441	-2.63993	0.270569		129.217	-4.43935	-3.38372	0.680014	5.65569	0.267533	-0.915111	2.92377	4.58949	6.51081	6.03731	6.84108	1.97552
129.263	2.82572	1.96616	6.23105	-3.7886	0.550443	1.76723	-4.98355	5.4301	-0.722135	0.781848	3.90281	-0.758859		129.263	-7.78712	-3.42806	3.80429	7.60166	-5.2754	-4.93186	-2.25366	7.14195	-5.47822	-2.63469	-4.01351	-2.92677		129.263	4.84935	0.894489	0.976787	3.62824	9.2961	7.91636	1.40067	1.16108	3.30455	2.34594	4.18611	4.22367
129.309	6.8698	3.67322	4.76364	2.28965	3.71834	2.51977	-1.98363	-1.84002	-4.88804	3.24459	0.0714164	0.528911		129.309	-6.57187	2.13055	-0.818388	1.62905	1.14236	-5.9209	-2.56484	0.3739	-10.2339	-0.337808	-4.62257	2.14024		129.309	5.0005	2.55824	-1.38832	2.48889	1.55434	5.69707	1.8486	6.41363	0.636305	3.17637	2.6763	-1.98274
129.355	-0.058923	2.84889	5.87643	-3.08203	2.4025	0.343073	-0.277443	-0.841951	2.426	3.51695	4.61794	-0.235113		129.355	-1.86705	-1.65928	-0.818388	8.06258	2.18092	-5.43359	-1.69949	2.25275	-4.29152	-1.01847	-2.6225	0.406786		129.355	-4.89216	0.538522	0.239407	0.203594	-6.1917	0.00743687	3.50128	4.47516	4.27007	1.51396	5.73051	-2.83454
129.401	3.41036	5.38859	3.47099	0.875166	1.90773	1.37995	-4.88837	0.852207	3.12405	2.47531	3.91842	9.169		129.401	-5.10872	-0.486855	-0.976273	6.41258	4.3551	-3.73715	-4.20158	0.649075	-0.0465692	-4.19082	3.37034	-8.79384		129.401	-3.49644	-1.12181	-2.58959	4.55737	-0.969069	1.32914	-0.101404	0.300554	4.68982	-3.49466	-4.71495	-1.28585
129.447	5.486	5.80344	-0.4252	0.310836	6.09305	3.0678	-2.62919	2.34455	0.320773	1.26186	-1.03948	-2.54607		129.447	-7.87304	1.67067	-1.05453	2.98125	-3.29461	-9.14666	-3.72604	4.12836	-6.07409	-1.99409	0.916441	0.273444		129.447	0.995935	0.543294	0.350801	2.26563	-2.08299	3.73482	-0.857321	-0.290459	-3.6346	2.34706	0.609436	2.84061
129.493	5.03243	0.656879	-2.44904	2.15442	2.23233	1.87317	0.722723	2.24505	8.51932	4.59652	3.07498	4.54398		129.493	-3.03311	-1.23953	-0.0509232	6.86724	-1.11555	-6.55727	-2.38952	3.41647	-5.14376	-2.38657	-0.00376942	-6.26033		129.493	4.40376	-3.25959	-4.85463	-1.4293	2.99584	2.38145	1.34754	3.91802	-0.254401	0.331484	-7.55241	-4.56869
129.539	8.27697	3.76156	3.67888	1.30063	-0.205227	-0.296294	-1.71311	6.93075	6.59034	4.69517	6.92217	2.11068		129.539	-3.98355	-3.66638	-0.207267	2.77547	-2.25194	-8.81018	-4.49893	1.99126	-4.89925	-1.879	-0.918144	0.0155682		129.539	5.80084	1.60919	-0.0995868	-0.776424	-3.06936	2.10483	7.39316	-1.01877	7.68997	4.15237	1.94508	-3.36288
129.585	8.39677	6.04961	1.8131	0.541284	-1.92516	2.69459	-2.1782	4.73832	7.38474	3.29554	8.20361	1.60265		129.585	-4.09617	1.88571	-3.26022	5.55654	-2.0418	-6.32366	-4.65562	2.79365	-2.71206	-0.183443	2.14941	-2.51816		129.585	-7.95558	8.02662	23.5134	31.975	36.0248	13.5524	30.0089	2.43596	28.5392	34.431	38.5922	-0.933696
129.631	3.89761	-0.890235	2.61208	3.05891	2.15751	1.33619	-3.31353	0.0548032	4.77175	6.27814	3.96166	8.43003		129.631	1.45937	1.8912	-2.3414	1.35575	-0.583679	-9.10572	-2.92621	0.386398	-6.68842	-2.95838	-0.61139	0.682339		129.631	-11.6683	9.45331	36.9027	38.5106	48.7271	14.4331	35.839	10.0915	45.4971	51.1273	52.0846	3.37408
129.677	2.28108	1.80786	1.69488	1.81899	-2.20422	1.55498	-3.02728	-3.92321	7.13217	3.92354	-0.707489	11.2765		129.677	-2.14137	-1.50859	4.35899	7.4704	-1.60443	-3.56531	-3.94012	3.22999	-2.2257	1.63336	-3.05606	-2.25145		129.677	-2.5368	17.178	36.992	39.1695	51.7101	19.4392	36.6146	13.1153	48.9915	44.8068	47.319	3.37928
129.724	0.204878	1.15458	-0.396046	-0.00369952	-3.92956	-2.03123	-2.19063	-0.633815	1.29754	1.13142	4.26123	-1.33768		129.724	-7.69192	-0.0459421	0.812912	0.384222	-2.53112	-5.50308	2.41208	-2.74716	-8.59498	-2.1382	0.0172016	-6.24631		129.724	-2.2274	18.8418	35.37	31.4947	55.9314	18.9328	37.2621	23.338	54.0972	43.9717	49.0189	3.72388
129.77	5.29025	0.991165	-2.7269	-2.4053	1.58565	-1.64989	-2.17416	1.06049	7.9513	5.52004	6.38901	-0.0381899		129.77	-2.25696	-2.76719	-4.7167	8.60354	2.65837	-6.85881	-6.12596	3.13485	-6.06456	-3.12544	1.24918	-6.11295		129.77	5.81593	20.5056	37.4556	37.2414	55.0729	23.9173	40.5538	15.8734	46.4323	43.8509	47.477	-2.14386
129.816	2.87081	3.44617	-4.04266	2.51286	4.75757	0.796368	-2.29447	0.661832	5.13749	-0.953497	5.40431	-0.290299		129.816	-8.88455	-2.17559	-0.64946	-1.81246	-0.751152	-5.47264	-3.45281	5.71912	-5.24416	-1.91659	1.25825	-5.31278		129.816	1.63512	20.3868	35.2713	37.4891	50.4165	20.1557	36.274	19.0531	48.5838	38.481	38.3665	7.84792
129.862	4.72166	1.49059	1.29294	2.41651	4.45185	1.29268	-2.20931	-1.5308	2.31019	7.45363	4.69636	3.18795		129.862	-3.5636	-0.710803	-3.28308	-2.46551	-2.08363	-7.08959	-3.6762	3.12765	-4.42356	-3.30239	0.797981	0.155077		129.862	7.97764	15.5142	37.0704	36.5938	57.4693	26.0152	37.3695	16.672	51.6765	44.1974	32.2885	-4.39239
129.908	1.94758	-2.02318	-1.76466	-5.48392	4.45185	4.28843	-1.79927	-0.733481	0.749687	5.43943	3.70331	7.05266		129.908	-2.34161	1.14385	-1.54015	2.87446	1.13856	-8.07757	-5.78599	1.70511	-6.10906	-0.301093	2.64388	-3.31195		129.908	6.74008	10.6417	36.5016	30.7106	44.0646	20.3727	33.5293	17.7305	41.7138	35.0155	43.2917	7.3217
129.954	3.33462	-1.45117	-1.84306	-3.26794	0.579492	1.30604	-6.42285	-2.12879	0.652155	5.26428	8.95231	4.99148		129.954	-6.67316	-3.53044	0.622586	3.66136	3.23111	-4.89786	-3.8942	2.41814	-3.22582	-0.587875	2.65283	-7.84477		129.954	3.33677	8.26489	33.0879	31.7337	31.7865	19.5013	29.7989	17.0024	36.4518	40.4961	32.8428	2.84279
130	2.06316	-0.960878	-2.15667	-4.6168	2.00615	0.281199	-5.46572	-1.33147	-1.88365	5.35185	4.27077	-0.934419		130	-6.42284	-7.5226	-1.02371	7.55744	-1.10333	-8.94109	-0.360303	-2.38852	-1.83116	-3.96805	2.04411	-10.112		130	8.75112	14.207	30.5227	26.8737	37.5716	16.1014	34.5168	11.7642	33.2138	33.7037	27.1495	0.603328
130.046	4.3749	3.28832	-1.05906	-2.40082	1.39473	0.936131	-4.30517	3.0538	6.79662	3.95066	-3.24808	-1.70736		130.046	-5.93184	3.30178	-0.678797	-0.761518	4.59778	-6.39846	-2.07756	-1.23166	-8.90053	-2.26841	3.73622	-4.91074		130.046	0.0845925	6.12148	31.7453	28.7921	37.7127	18.2707	33.2002	11.9248	33.4826	28.4604	29.4182	-0.260641
130.092	7.61133	0.591715	0.979339	0.200537	2.10806	1.64741	-4.37328	-1.8298	0.1645	9.55542	4.41263	6.66619		130.092	-4.47055	0.677589	0.982334	3.46267	-5.64767	-6.38535	-2.46392	3.84465	-6.70486	-2.85605	-0.403338	-3.97719		130.092	-1.92661	13.3705	29.1862	26.7333	33.7619	19.2797	28.4816	7.44506	27.4278	30.2479	31.6953	7.66338
130.138	4.95283	0.918577	1.76334	0.585924	0.579492	2.03012	0.126601	-3.32478	0.652155	4.65126	4.41263	2.415		130.138	-2.64996	-3.89878	-3.7259	6.25118	3.89086	-6.79594	-1.36174	0.374037	-12.2808	-4.64101	1.90507	-1.30867		130.138	0.848938	11.8257	27.3854	25.5824	36.8661	19.2797	25.6289	13.4583	34.6863	24.4088	20.4993	-3.53361
130.184	3.21903	4.10548	1.76334	3.86171	1.70044	0.620254	-0.270914	1.55882	2.50525	9.55542	4.1289	1.89971		130.184	-4.32031	-0.0976155	-0.072616	4.59579	0.897629	-7.04469	-1.12329	-1.95703	-7.91513	-1.54934	1.14034	0.956492		130.184	1.00361	14.7966	25.4898	26.4775	28.6823	16.6756	24.3122	12.1045	28.5031	29.4137	24.1048	10.7641
130.23	4.02814	0.673431	1.76334	3.76536	0.477588	1.43743	-1.90582	4.05045	3.38303	5.00155	3.84517	-2.9956		130.23	54.0458	24.6587	34.7975	43.1426	41.3008	35.6504	26.1695	24.9305	64.762	32.4477	38.4349	44.2998		130.23	0.384909	10.1619	24.9211	19.5718	26.8481	17.399	24.9705	8.80917	25.0083	26.6729	20.1198	3.70137
130.276	-1.63562	-1.45117	0.979339	3.66902	2.71948	0.791835	-1.8377	-0.932811	1.13981	1.41101	4.69636	-3.25325		130.276	123.546	92.5015	70.2534	86.8143	105.335	74.4046	82.8035	70.1466	155.331	78.1205	83.3997	111.248		130.276	2.55038	9.68659	25.5846	16.1189	25.4371	15.9523	23.5442	12.4166	24.8738	22.2638	27.3308	4.39042
130.323	5.18401	2.6346	-1.60786	2.12747	1.90425	0.198594	-1.76958	2.15681	4.94353	7.54121	6.82434	2.15736		130.323	135.656	110.565	80.3739	99.3808	115.291	86.3541	107.285	86.7873	160.77	91.3961	106.258	122.584		130.323	2.3957	7.90403	24.2576	18.1651	30.6577	17.1096	16.7416	12.5861	26.8901	18.4505	10.4419	-0.949687
130.369	1.7164	-1.28886	0.508938	-1.24466	4.75757	1.83675	-4.42629	2.35614	0.0669684	6.66546	4.83823	3.31677		130.369	145.595	116.614	93.8974	95.0618	119.976	90.7122	114.759	93.5452	171.583	97.5905	107.19	122.051		130.369	4.09714	8.85473	23.0255	23.0247	16.9711	14.3609	22.2276	11.8428	20.9757	19.8805	11.96	-4.05039
130.415	8.7672	0.590579	0.352138	-1.5337	-0.235742	-1.20596	-2.65515	4.64844	4.16328	4.21339	3.41958	-0.0326512		130.415	143.088	111.362	97.0684	104.737	125.158	95.4928	115.783	92.9228	166.593	98.8018	107.187	123.926		130.415	4.56117	10.875	20.4664	16.2468	25.0138	12.7695	20.3623	14.2577	23.1264	20.4763	18.2222	3.01233
130.461	-0.248574	-1.37057	1.99854	-5.96565	2.41377	-0.390376	-1.70145	1.65848	3.38303	3.51279	5.83128	5.1203		130.461	136.467	112.832	94.1241	102.872	131.707	95.8383	113.913	95.2354	172.949	98.8219	104.866	120.858		130.461	-0.0791201	8.85473	22.7411	16.5026	23.7439	12.1909	16.4124	7.21141	18.4304	16.0672	9.87262	-4.05039
130.507	6.91781	3.28716	-0.0398624	2.41651	-1.25478	-0.716609	-5.17562	-1.92946	0.359562	7.45363	5.97315	-1.96501		130.507	137.333	111.176	96.3831	100.361	126.837	95.2868	111.952	103.227	164.526	90.1552	102.426	117.524		130.507	7.19067	2.91288	17.7177	16.1189	28.6823	15.0119	14.8764	16.0778	19.9091	14.7564	19.3608	6.62982
130.553	5.18401	1.89251	1.99854	-1.91909	4.45185	2.16511	-5.85683	0.163506	3.57809	1.14829	0.724143	1.38441		130.553	133.853	104.953	95.8302	105.391	118.342	87.9244	112.435	96.0248	162.297	85.4789	93.5285	117.004		130.553	-2.08991	6.12148	18.7603	14.968	13.5847	7.99547	23.3248	13.5326	18.8388	17.1397	15.7553	3.52911
130.599	6.68664	0.74857	-1.52946	1.164	0.681397	-1.26033	0.00156961	1.75815	5.23612	6.05244	5.26382	-5.44326		130.599	129.763	101.847	88.9765	93.6283	110.693	84.3685	106.321	97.5139	156.604	79.4081	88.0066	103.279		130.599	1.31297	3.98241	16.9595	14.5843	17.9588	15.0119	18.7165	9.93755	15.478	15.5905	10.2521	-5.60075
130.645	5.41518	-2.02957	0.116938	0.682271	6.89756	-0.172888	-5.17562	2.45581	4.16328	2.02403	0.866008	5.76442		130.645	124.353	97.2789	89.6671	96.086	109.556	86.9334	109.307	96.7961	152.627	85.0018	87.8531	102.212		130.645	-3.17265	0.892647	19.0447	12.666	18.0999	8.79115	19.5943	4.39119	17.36	16.7822	11.201	0.0838815
130.691	5.64635	2.6212	-1.45106	4.43979	2.10806	1.94762	0.342174	6.74141	4.45587	6.05244	2.56839	-1.70736		130.691	120.028	93.8826	85.2852	92.22	110.067	86.0104	106.189	92.1491	146.946	81.5218	84.1667	101.278		130.691	0.539585	3.98241	21.7933	14.2007	17.3944	11.3229	11.2556	7.84985	9.43346	12.7306	7.21594	-3.70587
130.737	4.72166	6.86811	-2.23507	-6.83277	-0.643359	-0.22726	-0.339035	1.55882	3.18797	3.51279	2.00093	2.28618		130.737	117.876	89.5042	81.2375	89.3638	106.161	82.1319	101.814	94.5433	141.505	82.0308	76.4723	95.417		130.737	0.0812631	11.1126	17.0543	19.1881	13.5847	10.9612	16.3027	13.8606	13.4666	10.3473	3.61045	-8.52507
130.783	7.26457	2.53783	-3.01907	2.12747	-0.133837	-0.118516	-2.92763	1.85781	2.50525	4.30096	4.27077	2.54383		130.783	110.388	84.1562	83.8182	84.0447	95.9354	77.2541	99.8591	85.3616	136.154	72.0626	76.9259	92.2192		130.783	6.42335	6.00264	15.6326	11.643	12.8792	13.2759	15.3152	9.96419	9.16458	14.0414	12.3418	3.7107
130.829	4.49587	1.23057	0.352138	0.682271	5.6747	3.19818	-4.35817	2.7548	6.21143	5.96487	-1.97129	-3.25325		130.829	105.94	79.6777	77.8775	83.1719	92.5241	75.1171	92.2592	87.2326	130.002	68.9829	74.9521	89.148		130.829	2.86926	7.30985	11.4622	10.2362	13.0203	8.35714	13.45	14.4915	12.8049	12.7306	-2.45997	3.88298
130.876	5.42716	1.38634	1.53205	-3.07525	4.85947	3.79627	0.274053	-1.63047	2.70031	7.27848	-1.97129	-1.96501		130.876	103.303	78.1343	72.1794	79.2914	93.5864	74.7728	91.8701	90.5952	131.761	69.1868	75.5623	89.2806		130.876	5.03493	3.26939	11.4622	12.2824	18.0999	10.5995	11.3653	5.02763	8.77137	9.39394	2.47755	-1.80216
130.922	9.81996	-0.252859	1.21844	1.26035	1.19092	0.425205	-3.33636	4.15011	7.28427	4.12581	6.39874	2.67265		130.922	89.2917	80.1078	71.949	78.4159	93.0474	69.7715	89.9183	88.095	121.454	67.0988	71.4034	82.0776		130.922	1.47705	2.19985	7.19708	7.42279	12.1737	9.00815	11.1459	8.35448	8.50493	14.8756	8.74006	4.57209
130.968	4.38676	2.43607	-0.820041	-1.91909	-1.6624	1.94762	-2.79139	1.95748	4.16328	5.00155	3.98704	-0.290299		130.968	91.6208	74.5701	71.8766	77.4184	82.7749	71.3271	84.0446	86.017	116.338	61.1223	69.4042	78.7428		130.968	0.0848303	3.98241	9.0927	12.4103	16.83	8.14014	13.7792	10.3229	8.38055	9.63227	-4.16452	1.81566
131.014	5.54276	2.19101	-1.05203	-2.30448	6.69375	1.07767	-3.60884	6.64174	4.45587	4.47611	1.00787	-2.09383		131.014	89.4645	72.2449	74.6282	67.7574	82.4743	67.4419	79.5821	81.9119	109.593	59.1307	58.3453	71.0062		131.014	7.35554	1.24916	14.1161	7.93433	10.0573	7.77846	10.0487	6.27357	5.15334	7.24896	9.30938	-0.246652
131.06	4.73356	1.94594	-2.69597	-0.762929	2.00615	1.18641	-4.21582	0.462502	4.5534	5.43943	7.95926	2.28618		131.06	85.9741	67.2782	63.2825	69.6605	79.9674	68.8931	79.0504	83.58	111.931	55.6342	53.4274	64.8665		131.06	1.16791	6.47799	7.38664	12.2824	14.2902	11.0335	8.9515	11.3913	11.0738	7.01063	11.0225	5.44826
131.106	7.39427	3.98813	-1.67667	0.00784389	2.51567	2.3826	-1.41958	4.15011	0.847218	3.6005	-0.696021	0.0961727		131.106	84.1678	55.6723	61.3037	65.0155	78.4033	64.4733	74.1918	77.4208	105.642	50.952	60.9248	72.0694		131.106	5.20037	-3.97967	8.23967	8.06221	14.8546	8.93582	13.0111	8.69619	11.2083	1.17819	4.95714	-2.98448
131.152	6.46945	0.958853	-1.51855	0.489577	-0.643359	-0.988469	-6.38867	0.0638408	1.92006	2.90032	0.155156	-3.76854		131.152	74.1186	60.1705	61.4038	63.9193	73.1105	60.8936	69.807	74.7337	100.735	49.657	46.0456	61.9138		131.152	8.30068	-0.295724	13.737	8.06221	15.9834	9.44216	7.96402	13.521	13.9139	10.9504	6.67401	5.64181
131.198	7.50987	3.5693	-3.87082	-6.92912	-0.235742	0.697065	-3.4534	-2.92611	-0.128094	6.05302	5.82967	-4.92796		131.198	66.8597	50.222	55.0411	54.6929	71.7774	61.2413	69.7349	72.5022	94.795	47.4684	44.4983	61.507		131.198	8.76611	4.93311	9.28226	6.78379	11.1877	7.77846	12.1334	11.4227	12.041	2.25075	1.92873	-4.69833
131.244	2.88579	0.21944	-0.961461	-5.09853	-2.07002	-0.118516	-2.69598	-3.12544	-4.12687	4.30755	14.3384	3.70324		131.244	62.3698	52.2821	56.7197	58.3733	62.3594	56.1307	65.9685	75.2493	86.4299	47.2708	46.3266	53.9051		131.244	-2.52244	1.48683	11.8413	3.71455	12.1762	5.68076	8.07374	0.909482	5.86875	7.61355	0.79515	-3.8364
131.29	1.96097	0.133867	-2.13769	-2.49717	5.16518	0.751437	-3.85406	1.4562	4.65093	1.24308	-7.50786	-4.15502		131.29	59.3357	48.4772	54.5011	51.9358	67.7453	56.0432	63.6884	71.6012	81.4059	44.8775	51.6775	59.8958		131.29	4.59497	1.24916	5.96493	11.1319	7.66348	7.92313	7.63486	4.68511	-0.714616	3.20413	5.16718	3.40829
131.336	2.07657	0.372848	-2.76501	0.778617	-1.35669	-0.770981	-7.59742	3.34979	4.26081	3.52017	-1.55278	3.70324		131.336	55.7066	50.1473	51.1055	56.9654	61.3244	50.7182	60.1592	72.8314	82.1376	41.984	42.9414	52.1495		131.336	-5.46224	-2.19712	6.34405	1.41601	10.9089	7.19979	7.52514	8.01034	5.07725	10.1166	4.4115	6.85806
131.382	0.342901	3.46983	-0.334018	-4.52045	3.12742	1.45827	-5.47765	3.34979	6.40649	5.09662	8.08393	-0.934419		131.382	58.3794	42.5439	52.0341	50.2973	64.0237	50.4245	54.2777	71.0311	74.4661	37.4003	37.8682	49.2122		131.382	5.05915	-1.48409	8.42923	6.78735	14.4365	6.1871	6.75711	12.2333	9.93235	6.42337	1.95519	-1.23855
131.429	3.11736	0.361265	-5.90151	-2.88256	1.19123	0.153344	-6.63237	-1.03626	1.62716	4.3978	0.282595	2.415		131.429	52.8152	46.5614	46.7417	54.9833	54.4851	49.915	55.2982	67.7462	71.8418	39.5959	41.3817	45.0682		131.429	3.82208	-0.295724	7.48142	6.65967	5.83301	5.02975	10.3779	7.28744	3.20881	9.28678	6.7017	5.49154
131.475	1.62265	3.46282	-0.722508	-3.46064	2.61806	-1.20596	-1.10412	4.24579	5.43087	1.59477	0.140753	0.0961727		131.475	49.433	44.717	45.8362	46.7603	59.9853	46.9204	49.7328	64.092	71.1751	34.7177	37.2224	50.2664		131.475	-8.09128	-2.91014	34.5887	20.7382	8.373	0.689678	24.7511	2.32347	15.0502	23.1176	29.6756	-5.36638
131.521	1.74115	3.04987	-9.42093	-0.762929	-0.337178	0.153344	-1.98432	3.64306	6.30864	-0.243912	3.68681	0.740292		131.521	52.7248	37.5035	40.7874	46.1147	46.3935	43.2368	48.4043	67.5352	64.297	42.3136	37.8146	38.7869		131.521	-8.24274	-3.14781	41.4146	23.6799	9.92522	4.0894	26.7261	3.68423	25.1439	23.1176	35	-5.71113
131.567	2.55045	-3.57176	-4.94518	-0.666583	-0.947831	0.751437	-3.74784	0.0554159	2.70016	3.78487	5.38869	1.12676		131.567	45.3203	38.5807	39.4702	36.771	51.6779	41.4598	45.1064	63.788	65.4651	33.3401	40.1028	43.7095		131.567	-9.93132	-2.91014	42.6468	25.4806	15.8519	4.37874	24.5317	10.927	26.3581	26.5739	35.0098	-3.81297
131.613	9.37504	2.87288	-1.33476	-3.07525	-0.642114	1.18641	-0.941156	2.24787	1.52978	3.96171	-0.0106753	-0.161475		131.613	42.0493	37.0284	40.8222	44.13	49.7972	38.3491	46.9953	62.7895	66.0444	29.3451	29.9854	39.0436		131.613	-0.490661	-4.81153	36.5807	19.4707	9.78553	1.70236	27.3859	8.39036	30.5389	25.1462	35.589	-1.74157
131.659	3.48456	-0.888017	-5.09655	-3.46064	2.51696	2.16511	-4.34261	2.64649	-1.68874	1.77363	-3.27274	-2.22266		131.659	44.8316	34.1019	39.3344	40.2405	49.5911	42.9832	38.1227	63.66	55.4819	30.8421	24.6002	30.2421		131.659	-8.84759	1.24916	42.0781	23.4391	9.3622	2.93205	19.7054	3.58019	20.4461	27.5307	37.3125	8.60832
131.705	3.84103	1.06072	-4.15109	0.778617	1.396	-0.879725	-8.01714	2.24787	1.72576	-0.766334	2.96728	-2.09383		131.705	39.8654	30.486	39.7623	37.7946	49.8971	42.6321	40.7922	60.9831	54.472	33.3397	25.4952	34.7685		131.705	-2.65773	5.52729	38.4764	27.0208	8.09218	9.22515	26.4007	6.15088	24.6234	22.644	42.0605	7.05819
131.751	1.52921	2.93064	-4.46368	-1.43736	-0.336398	1.73013	-5.76019	1.94421	2.39913	2.21073	3.38894	-5.57208		131.751	42.8957	30.005	38.1095	37.0114	43.1528	38.7771	39.5302	61.3139	49.1932	29.9441	26.3962	32.6148		131.751	2.91132	-3.02844	38.2868	18.8474	13.1735	4.45107	22.2313	6.1688	21.8153	25.5095	31.425	1.54984
131.797	3.96017	0.229565	-6.81084	-0.0885028	-1.86498	0.0989722	-3.70932	3.53865	-0.233995	-1.20506	0.552478	-0.158907		131.797	32.9669	30.8037	32.7996	35.5686	40.1407	36.3043	40.6326	60.5131	47.7192	27.4519	24.3819	33.0056		131.797	-3.27124	1.13087	36.1068	23.5928	7.39454	6.91045	23.4457	13.7148	25.4768	19.7883	27.2579	0.00635667
131.843	7.43414	-1.07735	-2.88464	-1.24466	3.32945	2.7632	-7.11117	6.12295	-1.31044	1.51005	6.93241	-0.93187		131.843	26.0738	26.8994	37.7813	37.8236	41.07	34.1467	33.8844	59.1611	49.1206	22.8637	23.7695	29.5361		131.843	7.1047	0.0613356	40.2772	20.4051	11.7693	2.71505	23.3449	8.6072	24.6858	23.0065	31.25	4.49272
131.889	3.84915	-1.81266	-3.7429	-1.91909	4.04831	-0.716609	-3.48755	2.63062	3.27018	0.108707	-1.4397	-4.921		131.889	31.6468	20.1628	34.476	30.1414	36.6195	31.8363	38.7459	56.4857	46.6113	25.4587	18.7076	22.7311		131.889	1.22948	-0.888823	35.1661	15.801	2.45524	2.85971	19.5099	13.739	22.1386	21.7076	24.6104	6.91637
131.935	9.17017	-2.05899	-1.61683	-3.74968	-2.47382	-0.607865	-4.42772	6.31736	1.22339	5.36007	3.24014	1.65272		131.935	25.7224	23.9799	29.5662	33.0233	36.3213	32.3847	32.5378	55.8455	46.8695	22.6667	22.5305	26.1842		131.935	-0.161209	-3.26488	26.2635	18.8851	11.2053	3.65539	17.4276	6.36713	17.308	24.2228	17.0122	-4.11533
131.982	9.98732	-1.90117	-4.36278	-2.20813	2.62368	0.479577	-6.18987	3.12883	2.58864	0.72559	-0.58882	0.493184		131.982	32.2661	21.5434	28.3956	32.8051	37.7818	30.5992	31.2003	49.4364	37.4496	24.6729	21.4384	29.8954		131.982	-0.924316	-5.04747	36.5958	16.591	0.48191	2.7163	13.7099	8.78301	20.1423	14.1013	8.28312	-6.17509
132.028	1.55303	-1.09322	-5.77248	-4.52045	-2.46252	0.697065	-4.88262	-2.84965	0.638284	3.17804	6.77943	-1.43977		132.028	20.0396	23.0077	31.8951	28.6922	33.4307	30.8353	33.0018	52.6195	42.5407	20.1849	13.7681	19.8934		132.028	-3.71082	0.0626142	29.3916	15.5755	7.12251	0.331127	17.5514	12.7153	18.26	9.81637	19.3049	3.14114
132.074	5.03022	2.81743	-2.55172	3.28363	3.04439	0.0446001	-6.84743	2.92955	0.831356	0.373215	2.95068	-2.21279		132.074	25.8728	19.295	31.6564	29.8142	29.3754	28.6803	27.9	53.4073	38.5324	19.2907	17.4408	20.0264		132.074	-0.309598	2.08288	28.0645	8.67772	7.69056	6.62443	13.6015	7.89872	14.366	16.1369	19.3143	-0.491414
132.12	4.9207	-0.375251	-5.13864	-4.23141	3.25616	1.4039	-4.24042	1.13492	1.99681	3.5295	2.80843	0.363949		132.12	18.8516	21.2491	27.4339	23.9058	31.6592	27.639	29.3045	50.2062	27.9616	16.4983	15.4565	16.2895		132.12	-1.07936	3.15338	24.0906	18.6688	12.3516	1.70553	9.98068	8.05517	14.9191	14.3551	22.3616	3.30131
132.166	5.96652	2.88575	-3.17066	-2.49717	1.1156	0.588321	-1.43138	3.62228	3.35794	1.33979	4.08467	-1.31288		132.166	20.0702	22.2244	26.9452	26.691	24.8014	21.9725	23.8135	52.1522	27.9589	17.7022	22.9449	21.8769		132.166	-6.34274	-1.24372	25.9974	10.4802	9.68032	4.74577	11.086	8.67157	9.4018	6.72679	13.0581	3.82142
132.212	4.59244	6.71931	-3.71738	-3.1716	4.38622	1.0233	-2.92131	4.51901	-3.38151	-0.856186	-0.317787	-3.24272		132.212	20.5529	16.2643	26.6045	27.4731	31.6318	27.0288	20.6695	46.5489	25.224	15.0059	16.9635	19.8748		132.212	3.72479	-3.86241	22.3	16.2575	12.2246	5.76273	11.3156	9.27548	17.3597	10.4283	12.3105	2.11278
132.258	10.1503	4.10765	-5.98915	-0.955623	1.94143	3.14381	-4.00315	5.31611	-2.51032	0.109111	-4.72237	-2.3395		132.258	19.215	15.4832	23.3666	25.9129	25.934	26.7819	22.2419	47.322	28.5732	15.797	7.46995	10.946		132.258	1.56803	0.296814	21.1683	13.5728	7.56691	3.5925	10.0048	8.07819	13.7283	17.822	8.90006	3.66709
132.304	1.48136	-2.34082	-5.97884	-2.68986	3.16844	-1.09721	-1.94076	3.02225	-2.02639	-1.37757	-1.75393	1.91806		132.304	20.5695	15.2799	24.9373	25.5866	26.6545	23.4986	25.3013	49.3524	29.9719	11.502	13.7405	10.9313		132.304	0.32916	-1.01037	23.1678	12.5626	7.14946	3.81333	17.7038	8.83313	10.761	13.2904	7.57974	7.13195
132.35	6.57278	-0.214192	-4.08487	-1.5337	2.45402	0.533949	-7.66703	5.31063	1.67336	-1.91127	-7.28535	0.882092		132.35	21.5579	14.2014	23.861	23.5888	19.929	25.6931	27.3433	44.9806	26.873	16.0971	15.412	16.1192		132.35	0.00856103	3.14886	22.6083	14.0973	7.57554	5.11879	9.14896	6.88492	9.69601	9.11914	20.3201	1.0974
132.396	5.18963	-2.98281	-2.82516	3.95806	3.78027	-0.172888	-6.96624	4.71284	-3.30718	-2.08643	2.20782	-2.73391		132.396	17.3309	15.3715	16.2127	20.9153	21.163	21.4479	23.335	44.5166	28.4958	13.9065	8.21021	13.1771		132.396	-2.30711	1.48516	17.4005	13.8506	5.88809	1.43545	14.0969	20.0375	14.0327	7.45743	11.7717	1.79909
132.442	9.35556	-4.04308	-7.6088	-3.84602	4.90167	1.29516	-4.6303	2.916	2.24401	3.34418	2.89936	6.67907		132.442	18.4234	14.8849	17.545	27.1676	24.0391	18.3782	17.9213	45.4862	27.5894	12.7026	15.0874	19.4163		132.442	-1.67426	1.49072	18.0784	8.48143	9.98649	6.13906	14.8739	6.9332	10.2675	9.12713	7.60582	7.67347
132.488	11.4514	-0.69179	-2.88808	-5.38757	-0.195591	-2.45651	-5.57177	1.91972	-1.26499	0.454043	-3.48291	-2.46448		132.488	17.0855	10.1984	21.5325	21.0501	19.3742	16.209	14.6157	42.2765	25.2969	10.8995	7.11213	10.7589		132.488	7.16712	-2.19962	19.0338	14.6318	5.04577	2.88635	11.8053	13.4338	8.12834	10.6796	15.5985	-3.35793
132.535	7.86366	-0.862447	-2.25602	-0.184849	-3.45497	-2.18465	-4.80328	3.01563	-0.291203	-0.685964	-1.21482	-1.81617		132.535	14.2973	6.19567	15.128	19.8302	19.0579	17.495	17.0321	40.0559	19.3121	13.5993	11.2331	15.2731		132.535	8.86443	-0.773608	14.863	6.05965	2.08409	0.793707	10.9351	14.5109	9.21688	9.96843	0.966493	-12.4949
132.581	6.36631	-3.0683	-5.9421	-2.11178	0.726018	2.27522	-3.28844	1.12006	-1.2743	0.975039	-1.78794	-7.22311		132.581	13.2187	12.9389	15.4625	18.8453	19.1541	23.0326	19.3012	43.3188	19.3287	6.80313	10.291	6.32471		132.581	-3.67234	2.91025	11.6503	1.2087	2.6609	3.97962	12.6984	7.43471	5.58091	5.08234	13.1463	-0.0538273
132.627	6.13483	-0.212816	-6.48785	0.779661	1.95819	-0.824028	-4.57542	-0.37661	-5.36686	-0.77648	-1.50686	-2.71216		132.627	7.16289	15.8688	17.3776	13.3828	17.6003	16.515	15.8454	38.5916	20.2492	9.49497	8.9015	13.1128		132.627	2.2102	-3.15294	10.5263	4.29345	3.64938	4.7095	6.33432	9.72427	9.24493	3.88958	7.63851	2.71706
132.673	1.63067	2.07176	-1.93028	0.876009	-0.07925	-2.23772	-6.55087	8.48904	-1.5708	-1.7414	-7.46379	-4.38485		132.673	12.3806	9.12836	17.2951	22.7376	23.5076	17.804	15.6017	36.3594	18.9888	5.50665	6.44027	9.64188		132.673	0.19697	2.55094	11.0136	12.3737	3.09437	-1.00521	6.78182	14.5739	8.3069	9.62428	11.2645	2.7157
132.719	6.15181	-2.41483	-5.61211	-2.49616	1.3466	1.02465	-1.47893	6.38801	-0.021405	2.63719	-4.20448	2.70171		132.719	11.1608	10.1997	13.3092	17.3929	16.9743	15.0551	15.9874	39.6284	17.7159	11.296	10.2532	10.4242		132.719	1.11942	-0.0637047	17.2901	9.82119	1.39967	0.876268	0.860223	9.90833	-2.46676	11.6618	13.356	7.21008
132.765	1.99461	1.6582	-4.27348	-0.761901	2.58103	0.589665	-5.70282	1.3066	0.361314	3.42828	5.14834	-2.05972		132.765	13.2161	8.04704	9.30908	20.5145	19.0287	15.1006	13.8518	37.5488	20.4725	9.49413	1.98106	10.1469		132.765	4.22071	-4.46095	10.5672	3.42243	8.04428	0.736353	10.6472	13.2431	4.28693	13.0946	2.34354	2.22464
132.811	5.35704	1.16867	-5.68495	-1.53268	2.78786	0.0459371	-3.5052	7.57943	0.165089	-0.162374	2.03073	5.03804		132.811	8.12041	5.70069	14.9434	14.2633	14.5582	12.4891	12.0351	39.1849	21.2557	5.09433	4.88114	7.88409		132.811	5.14986	0.0545777	11.717	5.87075	4.93713	0.668909	6.26338	7.96696	5.91201	2.96536	6.91123	-4.15779
132.857	6.86461	4.18585	-0.805655	3.76675	4.83896	1.89538	-4.58737	4.88561	-1.98043	0.714343	5.85688	-2.05197		132.857	10.1773	8.82677	13.8397	11.798	15.4747	12.8597	9.82258	31.97	16.2803	6.98521	2.10254	4.01465		132.857	-0.740242	3.37671	12.1142	8.18489	3.10511	2.12327	10.8911	15.5316	9.29769	2.25025	7.49733	6.5588
132.903	0.620565	3.37594	-3.22856	1.16939	7.29312	1.89538	-1.08098	9.45562	1.91392	-0.252098	-2.64695	5.04948		132.903	11.0127	9.31063	13.4081	12.3301	13.8948	13.059	8.31594	36.6304	16.1516	5.48352	3.76584	2.79969		132.903	0.808272	-1.25742	10.324	7.9366	2.96633	-0.621958	8.60058	9.65521	7.28322	2.13487	9.97811	-0.347538
132.949	11.8525	-2.66497	-2.90793	1.36225	-0.856731	0.319393	-5.10663	2.98159	-1.79247	-4.01782	1.17959	1.05953		132.949	1.67312	6.56631	11.8908	13.3151	14.1816	13.8483	10.2564	35.3495	17.1715	13.2521	0.549037	7.43715		132.949	1.27283	5.15581	12.7976	9.09053	-0.837131	-2.1389	8.71564	9.51789	2.03571	5.59853	11.7017	2.94866
132.995	3.17801	1.6582	-4.47681	-0.853847	2.3123	1.62436	-3.72333	2.38417	-7.53699	-0.248609	0.185675	5.9637		132.995	8.57715	4.79475	14.0303	15.8696	13.4372	12.3007	11.3363	29.7276	15.3085	6.8574	7.56063	9.0136		132.995	4.37432	1.2353	9.00769	4.35486	2.97683	-0.398063	6.63355	5.15303	4.61463	3.09658	-0.0909128	-2.39984
133.041	8.85842	-0.218819	-5.09666	-0.275735	0.59222	-0.765179	-7.88265	-3.70117	-2.66918	-2.60535	2.30836	1.71412		133.041	8.45355	8.98552	17.0039	13.7454	16.1031	13.3536	9.12349	32.8736	13.4473	8.14484	2.65922	1.16333		133.041	2.36117	0.516869	10.2516	2.95156	-2.38652	1.63256	6.86767	7.28038	4.89701	4.65144	11.7102	1.58028
133.088	5.15298	-2.82961	-7.28969	-1.81737	0.393686	-0.43635	-3.8978	6.15435	-2.27946	-3.30604	0.462307	4.17052		133.088	8.68822	4.18859	8.26172	15.0765	15.3573	11.858	8.39289	33.7233	17.8054	5.53802	2.94977	5.81216		133.088	7.3276	-5.07139	12.2538	4.11671	4.40435	2.07563	3.13664	10.1758	7.88563	5.966	6.96343	4.18626
133.134	9.44544	-5.11215	-4.37344	-0.0824399	-5.82622	-1.30423	-4.57165	0.279013	-3.74823	4.66393	4.28446	4.03871		133.134	8.43397	5.93542	10.9015	14.1668	15.2317	11.3207	11.3539	36.9609	16.9859	5.23022	1.25296	2.87783		133.134	6.55754	-0.794252	10.3609	6.44086	5.11074	5.34133	1.04683	13.9581	3.30397	7.76901	4.49133	-0.634432
133.18	6.20922	3.61565	-2.1673	1.17149	-0.50303	0.823493	-3.25735	-0.617224	-2.28721	-0.241898	1.29969	-1.11986		133.18	10.726	5.04771	11.6248	12.5891	10.6673	10.4652	10.6295	31.4359	11.1	5.12338	0.314754	3.39198		133.18	4.08219	-5.5499	12.5519	6.19254	3.55848	-0.0848586	3.9193	7.92987	10.2053	8.96147	7.34628	8.69729
133.226	-2.35817	10.8736	6.56452	31.0412	11.4506	0.286127	0.453875	9.73711	27.436	-0.765399	-0.686823	30.2113		133.226	7.92625	6.50063	7.36892	8.12011	10.952	11.1993	9.43559	31.3968	10.3903	6.617	6.41072	-2.0685		133.226	3.15853	-3.29737	13.9897	3.24925	1.87771	2.97012	3.4887	9.91386	1.57207	4.06834	6.39867	5.594
133.272	1.00638	28.2456	25.6701	39.1417	28.3927	14.7002	2.24543	13.4212	35.2272	16.0553	50.598	45.4452		133.272	3.43965	-0.343348	7.09979	12.7904	12.2767	10.4465	5.11206	28.6228	17.1648	8.30321	5.18023	3.1024		133.272	-2.10969	-4.48728	3.82987	3.50394	-3.34055	-2.3126	2.837	8.57611	1.58367	0.492248	8.88994	-5.80647
133.318	1.24038	35.9192	30.9511	44.6425	23.2968	13.5581	7.33193	13.1214	42.9279	16.7574	64.907	46.9843		133.318	3.90868	2.09131	7.99294	10.4486	10.6013	11.0211	8.4598	24.6074	13.0023	5.49454	7.44564	6.53773		133.318	5.31675	-0.572964	5.54256	3.76986	2.31561	3.55841	7.91222	9.19748	-0.563039	4.07445	5.27542	-1.65145
133.364	1.71187	37.4647	36.1446	51.4897	32.186	18.2897	4.94939	9.23704	39.8098	13.5146	65.6081	44.9406		133.364	5.59336	-3.38133	5.49185	8.86976	7.89678	7.34817	10.2383	24.7483	14.2497	3.58844	8.49313	6.12752		133.364	0.372368	-4.97235	5.6374	0.957281	-6.00962	-1.28638	4.73083	15.7109	10.2563	5.26796	9.47576	7.34217
133.41	2.75978	39.2561	35.0542	44.7487	29.6404	15.0289	4.96077	19.2944	34.445	14.4796	62.3484	57.3289		133.41	6.18441	2.75604	4.97312	9.40877	9.8449	9.0414	8.09611	24.0861	10.2039	3.08252	-1.90039	0.410287		133.41	3.16	-3.07586	4.31246	6.7373	5.59072	1.76504	5.28729	12.2544	0.808927	2.4116	0.913997	2.85371
133.456	2.64393	36.7263	42.4502	47.5434	29.3518	16.3344	5.86513	6.44886	35.2343	14.1295	56.5401	51.4016		133.456	-0.973495	2.26153	5.19949	5.27066	7.97339	6.11308	5.41731	28.1986	13.6483	4.07769	4.4983	3.8538		133.456	1.60356	-3.42973	4.97993	0.84291	-0.762195	-2.27868	-0.748105	2.58259	-4.467	2.05389	4.91248	4.75548
133.502	4.2677	37.0449	38.5279	51.2071	29.0615	14.7028	11.2967	11.4278	32.4979	13.7773	61.4893	45.9806		133.502	-1.34291	5.18397	3.26992	10.1431	7.22885	5.8357	5.95176	21.1	10.6425	8.05211	3.10697	2.10442		133.502	3.62025	-2.9546	2.99821	1.11087	-1.89311	0.336073	4.43132	1.99658	-4.99704	4.08304	9.49337	5.10149
133.548	6.58817	39.9849	40.7367	45.2467	27.1275	15.6274	12.8197	12.9266	35.5239	14.5616	51.9972	41.5974		133.548	6.15499	2.53305	8.05708	10.901	4.83424	6.0878	2.25885	30.4102	16.4845	5.95301	-0.86937	3.42606		133.548	11.5206	-4.14908	6.23995	6.37444	-1.60205	1.00033	1.47027	10.7954	-1.4734	4.68215	4.54451	4.93643
133.594	6.70745	33.3043	35.9513	39.663	29.5853	17.2079	7.21793	15.9176	31.0492	12.9051	53.6934	43.1461		133.594	1.55194	0.961992	5.87952	6.21408	7.50243	9.00245	7.71605	24.8167	9.79629	7.54038	5.06345	3.01452		133.594	5.02199	-1.54197	5.20632	1.51261	6.90305	5.14001	1.48571	8.2371	5.55325	0.393328	-5.15368	-2.66009
133.641	4.74378	33.6352	32.8979	40.8258	24.2838	15.3622	9.07968	12.4321	33.8652	10.4572	50.1645	33.0819		133.641	2.02017	5.7271	3.4539	10.3137	9.55094	5.647	1.98295	29.7178	18.3929	4.84231	6.57509	2.07611		133.641	8.5808	0.479092	6.9223	4.09634	8.59993	2.02989	8.43688	2.34683	3.80533	4.45319	11.0434	8.58934
133.687	13.3234	32.2516	26.301	39.1889	21.0316	15.4206	7.51604	14.0255	28.7025	13.005	44.3563	37.5836		133.687	10.0036	2.01637	1.8594	14.4189	9.3186	8.0794	9.86754	22.1899	14.0008	5.53783	4.42636	2.06341		133.687	-2.71559	-0.349023	2.75005	2.31529	1.39834	2.04193	3.0579	12.3536	4.35205	8.40051	5.15116	0.452824
133.733	2.08647	28.4143	31.9719	38.0322	21.6572	14.224	9.24671	9.04623	26.2755	9.50673	48.8895	35.6476		133.733	-1.50517	2.48882	6.05316	7.9508	11.8793	5.73447	8.20382	19.7701	13.6362	5.82984	6.08688	7.75663		133.733	-2.55743	-2.1317	3.61595	-0.630092	3.1039	3.72094	-0.892961	12.3787	3.4138	0.04915	12.221	3.92179
133.779	9.38664	27.6736	28.921	36.9767	28.4112	12.0004	4.11775	18.1067	30.5673	11.7924	38.8389	32.0437		133.779	-1.14823	-6.5902	1.22679	5.59539	8.5657	3.55052	4.19627	20.7	9.92916	-1.15469	-3.83552	-5.13473		133.779	6.43052	-1.18152	0.298938	5.54654	-0.712822	0.837397	0.330057	4.07686	-1.30157	-1.49769	5.74863	1.33399
133.825	8.80726	26.358	27.5147	29.7562	19.2296	11.2401	6.80768	12.0269	28.5221	10.3914	36.998	29.2081		133.825	-0.922633	2.94648	0.628598	6.57702	4.20474	4.38918	3.24029	23.3035	10.1319	7.11088	2.54128	3.86499		133.825	-2.70008	2.73796	3.91964	2.60098	5.08669	-0.24244	1.77916	11.2176	7.76041	-0.654074	3.65878	1.34153
133.871	7.41733	25.4617	28.3125	28.8939	22.2023	12.6031	7.03141	12.2292	23.5662	4.78577	33.1691	25.0743		133.871	0.401174	-3.11166	-0.710229	9.00447	7.27714	5.28262	2.74954	16.1381	13.7827	2.61413	4.66189	1.72953		133.871	-0.838484	0.839816	2.79838	2.48753	2.12098	2.957	2.67409	2.14451	3.57414	5.20281	1.37931	-0.733724
133.917	7.64333	22.3528	28.1592	29.1837	17.6191	12.1717	2.31231	19.1046	23.1775	7.15436	29.764	23.9155		133.917	3.65895	3.40651	2.57557	2.65423	12.5134	4.31451	5.31629	18.5647	14.911	8.38677	5.8705	-1.86356		133.917	1.02464	-4.15222	1.29032	1.20542	5.66574	0.433532	-0.731628	5.80215	-3.72163	-0.64879	4.43167	2.73486
133.963	7.6556	24.8719	23.4433	27.7376	18.7615	12.1202	4.11586	16.1081	18.5899	5.92603	39.6853	32.3042		133.963	-0.574493	-1.67562	2.14703	10.7489	7.12799	5.41973	6.47543	14.4826	14.5496	4.29133	4.03181	-3.33121		133.963	1.65483	-0.242989	0.151798	3.00511	0.00760503	0.661729	-0.828545	8.54118	-4.12351	1.262	5.78083	-3.8346
134.009	6.85031	23.8923	23.2959	29.3826	25.5216	9.89564	4.8213	11.8293	23.2818	1.99353	33.4458	19.9161		134.009	-1.30279	-5.87346	0.797674	10.1692	9.79329	3.18378	1.14711	15.9422	14.9854	5.27502	3.40222	-0.164355		134.009	4.6001	-4.28654	2.7327	2.74966	5.53484	-0.561522	2.82306	7.04743	2.91646	1.63049	6.36134	5.86407
134.055	7.89697	22.5815	37.315	41.916	16.331	9.07958	2.08959	14.9174	21.0479	5.23956	30.4734	40.2881		134.055	1.58648	0.445673	0.276959	5.82477	4.4062	1.52977	1.28838	23.1079	7.96971	4.3748	3.08246	2.08271		134.055	0.738247	0.935756	3.87433	0.964088	-2.10845	0.611847	-1.02128	9.18239	2.65152	1.15279	0.833597	1.19359
134.101	3.26122	24.2092	44.6446	40.1947	25.1398	9.08186	3.33649	12.627	33.9159	10.9368	52.1475	44.8125		134.101	0.358842	-0.0553647	6.45101	4.48262	3.86538	3.96107	4.62096	15.5156	12.421	7.44891	3.82727	-4.0216		134.101	2.90971	-0.0142279	5.49712	3.02157	6.8041	1.41238	5.06081	9.33989	1.29675	-2.5517	1.23527	4.66043
134.147	6.62517	21.1946	38.8315	47.0534	18.0959	9.35882	3.4867	6.35009	39.5768	4.18818	56.1185	44.8223		134.147	-2.18726	-1.13932	-1.17258	4.79981	6.00777	-0.0772344	5.5452	19.0796	24.8866	5.24829	6.39966	-1.65482		134.147	-3.44833	-1.5619	3.60379	1.24077	2.7066	-0.538805	2.09862	7.8367	1.04012	-3.50088	7.72274	2.06663
134.194	3.26949	22.5754	40.9718	38.3785	17.6966	6.42216	0.07301	11.2349	38.8143	4.09999	55.6979	44.5744		134.194	1.53913	-1.82876	-0.207096	4.77944	0.318482	2.56462	4.82363	17.5382	19.4672	5.93088	1.81768	-0.0856954		134.194	5.54746	-1.92386	-0.0951475	1.76232	2.28686	-0.381612	1.99908	7.10605	-5.97412	0.679153	4.29973	4.13896
134.24	3.97287	15.8061	36.665	38.6781	20.6773	6.0444	1.87202	9.14615	32.5917	5.76432	55.6935	39.1676		134.24	1.28815	3.03237	5.05422	7.97363	5.45112	0.0624761	3.24439	16.7964	21.2745	7.81261	4.84415	-0.756944		134.24	-1.10835	0.918268	2.85954	2.53769	4.41036	3.76526	2.22342	5	0.261466	-0.156122	5.64529	2.58262
134.286	7.92098	16.952	35.2659	33.5738	19.4646	5.0739	0.306684	10.5429	31.0507	4.98106	44.7923	39.0535		134.286	-1.98823	-2.92592	0.408042	8.72707	9.2351	3.66208	6.11705	17.9	15.2945	5.71996	3.30604	3.19602		134.286	0.450763	-4.55033	3.53635	-2.34872	-2.80964	-0.580108	3.89002	1.97863	-9.20785	-1.46986	6.02668	8.63839
134.332	8.62598	20.2166	35.3628	36.3781	14.5619	7.74155	0.598271	6.45505	28.5232	4.80552	52.3021	28.4828		134.332	-3.93204	-1.67457	4.10228	5.59521	-0.976382	2.37916	6.96073	16.9808	19.8543	9.09124	6.17445	4.7825		134.332	-0.322184	-7.65065	-1.97904	0.603543	5.24161	2.61717	5.89419	10.4902	1.35086	-2.07006	6.7976	0.866124
134.378	10.3647	21.5952	33.4225	34.6428	14.469	4.20475	5.4202	10.8354	29.4142	5.77116	44.9381	29.2519		134.378	2.95165	3.86625	2.92444	4.7936	6.20742	0.353092	4.21142	14.0461	18.6852	6.78233	3.11462	-0.132044		134.378	-0.93731	-2.19076	2.11474	1.50875	-2.95195	1.4723	3.59303	4.28314	-4.32282	2.95455	7.95039	10.5575
134.424	10.3757	18.4112	31.4725	32.6233	24.7093	8.39842	5.71228	11.2337	30.1097	6.99627	41.2627	30.6892		134.424	3.4179	-3.15701	3.73023	6.53902	2.69194	1.46033	2.7071	14.0008	16.9329	9.45859	5.22392	-2.92299		134.424	-3.10124	-3.02379	4.30847	2.65869	-0.677218	-0.625205	-0.584408	0.363379	-2.81804	2.48564	8.7168	10.3885
134.47	10.2663	13.8434	33.7637	27.7178	16.4349	7.14934	5.10422	12.7302	29.4397	4.54108	40.2559	25.1472		134.47	-1.42477	3.83287	-0.333696	0.866133	3.29251	-0.507507	1.05233	12.8198	19.31	5.46377	3.83115	-0.416801		134.47	-3.40602	-0.186504	0.881983	-1.32275	5.84169	1.12585	0.19442	12.3733	7.48114	3.44596	9.69263	9.35855
134.516	8.06538	14.7387	33.5421	35.3406	15.2236	9.11031	1.54119	6.55626	28.8655	4.01951	42.806	31.8603		134.516	1.34016	-1.62988	-0.275963	7.93925	1.92832	-0.416982	-0.0613105	17.3345	14.0085	7.04226	0.617533	-0.433814		134.516	-0.757467	-0.551078	1.94184	0.0870358	2.72848	0.117769	2.74928	7.97833	-1.31934	-1.45015	3.03984	0.19085
134.562	9.93135	17.7507	31.1124	29.6584	12.2634	3.83174	3.96176	4.3582	22.9289	2.88707	36.8522	24.1276		134.562	-0.487153	-3.98158	4.15617	8.69075	4.27238	-2.12224	2.6568	12.3882	25.2986	10.8107	4.55414	8.42652		134.562	-3.22954	-0.678986	-0.0546844	0.33786	2.45506	2.23462	0.228907	8.30203	5.19106	2.97401	-1.53567	0.712383
134.608	19.3334	16.9306	28.684	29.0916	15.5556	6.83203	4.72893	8.14665	24.4945	5.33669	40.5365	27.3617		134.608	73.2796	28.2978	57.9741	28.2737	63.1682	28.7134	31.7124	26.515	97.5455	48.8885	43.2823	83.7323		134.608	-0.895537	-1.03281	-2.04485	-0.165986	-8.1494	-0.807801	-2.06973	8.77041	-1.71317	-1.68509	0.964854	-4.64011
134.654	13.6508	17.5838	24.5235	21.3879	18.3327	8.25164	5.49415	6.4487	25.1936	0.0848128	37.1484	25.5646		134.654	109.865	39.9559	84.8844	31.4516	79.9836	34.476	46.4163	32.593	132.349	68.4535	58.7579	104.071		134.654	0.977608	-1.51053	1.94989	0.737992	0.203491	0.221778	-4.04028	6.35244	-1.7101	-3.83624	5.54704	10.4173
134.7	12.2626	20.2751	24.536	19.2762	12.103	6.07791	1.17667	9.03689	22.7661	7.71804	32.3312	21.1807		134.7	112.498	41.0122	96.9561	45.596	82.3098	37.0627	53.5602	35.0844	131.725	80.7607	69.3489	103.634		134.7	-5.21714	4.05236	0.153553	0.0894062	1.06915	1.39972	-1.82095	1.04402	1.27596	-1.92365	-0.360649	4.53272
134.747	11.9147	13.9073	23.7556	24.3926	8.94781	3.63209	4.42703	11.8329	23.6576	4.11975	29.9246	23.2424		134.747	113.563	51.5014	101.358	45.6822	84.5392	39.3274	61.7938	43.5151	138.868	78.5615	61.283	102.023		134.747	-0.237375	-4.85613	1.20463	-2.22524	-5.01765	-1.28087	-2.36138	7.60205	0.335289	-5.8615	0.0258037	-1.34712
134.793	15.4007	14.8935	25.6585	21.6988	8.76064	4.9928	2.16465	17.8099	23.091	3.07026	21.2802	19.5028		134.793	114.03	41.9519	103.937	43.0025	92.6175	42.0206	63.7978	44.8575	139.369	84.7028	65.9765	105.29		134.793	2.40484	-3.32253	-3.84005	-0.427676	3.47376	-0.0391686	-6.76818	1.23235	-8.46358	-0.845419	-1.68528	-2.72629
134.839	12.2692	16.5141	24.3277	21.5195	10.4188	5.3768	1.35032	6.56327	20.6613	3.24291	22.6936	18.3439		134.839	111.591	46.5986	98.3677	49.5043	86.8314	43.0146	60.3569	43.6699	137.02	73.5475	69.4352	98.6345		134.839	5.1977	-2.37586	-2.40908	2.15242	-3.58807	1.86429	-2.34265	1.08766	-6.69123	0.946531	-1.30868	-0.645305
134.885	13.7735	15.3635	21.3462	21.0448	10.949	3.96639	2.7362	8.85188	18.1327	2.02154	23.4157	20.1545		134.885	109.273	44.8306	103.67	44.0535	81.9752	39.2988	64.7719	43.6205	134.1	77.7086	57.0975	88.6907		134.885	-0.0717444	1.52324	-0.880344	-0.407824	0.528514	-2.04713	0.210279	3.08379	-1.6872	0.347926	-13.1425	-3.23422
134.931	11.6859	20.7515	19.7039	18.8432	6.04942	1.63148	2.74706	11.0435	17.564	2.20221	21.5737	11.6463		134.931	103.479	41.6855	102.714	43.0332	78.0296	39.182	57.8961	43.2189	126.978	70.3283	54.7951	87.5985		134.931	5.98865	1.98947	3.70033	3.96261	2.65526	5.08369	1.32751	9.63794	4.0133	-1.68671	2.70186	4.72611
134.977	12.1554	13.1709	15.6228	16.6395	13.0224	1.90417	1.24588	12.6413	16.4915	-1.56484	15.9094	8.6779		134.977	96.9363	38.8495	98.0472	46.2056	76.452	36.8877	57.0254	41.9435	119.715	75.8608	51.8784	90.0691		134.977	-1.14355	-1.46353	-0.00497379	0.753503	3.23039	4.15198	2.00921	0.996498	1.72087	0.825958	3.84998	-0.289312
135.023	18.1869	10.8079	18.6321	11.4425	5.35141	4.7373	-0.601018	11.4496	11.5186	1.85681	13.6457	10.4891		135.023	89.1982	38.3531	92.155	42.2947	72.8225	35.9191	55.4537	38.0557	123.638	67.001	55.939	81.1957		135.023	2.89067	-1.82337	3.23492	2.30514	0.971509	2.20431	-0.630094	6.95101	2.40258	-0.712837	3.65847	5.96036
135.069	13.7954	10.1509	14.4613	16.4745	9.97297	3.75942	0.303817	5.76799	8.1165	-1.5557	17.4717	8.0439		135.069	88.9531	34.9409	94.9833	41.2673	72.3685	32.1985	51.5431	38.9595	116.829	61.3085	56.8072	77.988		135.069	-2.22778	1.25449	-1.51459	4.23897	3.52396	5.41227	-0.401585	4.68391	2.27351	-2.97831	-4.91166	-0.601434
135.115	10.8982	11.8653	12.2634	18.5148	5.78416	2.34685	0.934182	9.4521	15.3467	-5.05872	18.4716	6.89952		135.115	85.4398	33.0752	87.4536	35.5997	63.6147	32.4006	51.9093	35.1544	107.193	61.5897	37.2109	73.1994		135.115	5.38979	0.540541	-1.79846	2.44985	8.33855	4.1821	-2.37311	2.42286	1.06276	-3.0962	0.0610121	-0.590592
135.161	14.849	12.9202	17.4716	11.4733	10.9197	3.05664	2.32255	10.3474	7.14659	-0.232975	10.4017	7.42723		135.161	74.9212	31.1153	87.3165	38.4495	66.5512	32.7654	46.2168	36.9301	105.881	59.7774	47.5101	76.088		135.161	-2.82771	4.21482	1.92012	-2.55646	1.68534	4.99636	-2.46793	3.35339	5.27688	0.00715796	-0.688538	1.14989
135.207	22.5191	9.17429	10.5376	8.19506	3.34912	0.177048	3.5055	6.95935	8.52019	1.44639	20.892	9.10535		135.207	81.4258	27.3095	82.5055	36.6577	61.9018	28.4122	50.6399	36.1841	103.436	55.8834	41.5731	73.4126		135.207	2.46541	-0.0599138	2.7798	3.22641	-0.0095725	-0.526871	-1.46953	3.21686	1.21614	-2.02405	-0.495803	0.269208
135.253	12.6526	14.4667	14.647	15.6381	0.602546	-1.72332	-1.79427	10.1459	11.9525	2.15458	14.9521	15.8338		135.253	75.3787	30.0068	82.4777	34.8588	61.7626	28.611	48.4463	32.6422	98.1473	54.7688	39.7301	67.4452		135.253	1.54141	2.06828	2.2144	0.0140203	4.80697	0.578784	5.06904	-0.747112	0.659698	4.0776	3.72538	-6.65661
135.3	12.3046	15.3596	11.3392	11.7803	4.61275	0.835689	4.68364	13.2314	6.77768	0.500315	13.5374	11.8437		135.3	72.7146	26.5953	75.3714	28.3159	57.3234	27.3813	43.7603	35.5565	93.4151	51.965	37.8846	63.9892		135.3	-0.935221	0.404607	2.31056	0.537562	2.54779	2.33813	-0.336092	9.92095	4.32323	-0.456706	-1.99581	0.0973632
135.346	13.2366	9.73307	13.5565	9.95251	10.3591	2.90527	1.04364	4.36666	6.79195	3.13483	13.2524	6.42299		135.346	61.9604	24.5423	75.821	33.8061	49.9053	25.7321	39.8605	35.1496	90.6269	53.736	28.0089	55.1087		135.346	3.57761	-1.13085	3.55517	3.3617	0.70712	4.16512	0.894728	5.06754	1.75876	-2.01146	0.682314	4.94581
135.392	17.4171	12.9956	15.4623	11.0209	6.67137	2.30635	4.84445	13.1322	9.63264	2.26568	13.1099	4.36812		135.392	62.3002	24.24	73.237	31.1296	57.2587	27.8441	39.5255	32.6618	83.4047	47.2729	26.3201	56.6541		135.392	6.37712	-8.24725	5.36956	-1.14295	-0.00217573	3.5965	0.461768	-1.00064	-4.05625	-6.19097	-6.18633	-1.10252
135.438	13.9394	10.4632	11.7666	15.7665	7.40103	0.509596	1.82554	9.44022	9.93155	-0.187812	9.15445	13.1549		135.438	52.2772	20.8291	68.1869	31.5452	57.4322	25.0789	40.9069	33.2184	77.8878	44.2748	33.1133	48.5699		135.438	-2.31288	0.522782	-1.95927	-1.39344	8.50024	5.42716	-0.634507	-2.20445	-4.20134	-4.15786	2.43151	-0.75269
135.484	14.4035	11.9198	15.9624	10.0748	6.99762	4.10311	0.114837	5.16368	7.01772	1.92392	13.9777	8.00176		135.484	54.0503	15.5761	68.1354	26.441	48.8936	22.8991	33.4349	29.6899	71.9197	39.4873	32.4669	44.4486		135.484	6.53953	-4.46151	0.706445	3.23864	0.425148	5.07558	-5.26917	4.96978	2.17121	-6.90046	6.06372	0.979106
135.53	10.8066	13.4719	13.6094	7.85714	2.69854	2.30635	-1.60532	8.05616	10.7495	1.58798	9.74013	4.65573		135.53	49.3346	20.9913	66.2037	31.8182	46.7985	25.2668	34.7459	30.1581	73.4577	37.2911	27.6037	45.3584		135.53	4.37845	-0.793453	-0.14636	4.13861	0.566791	3.99082	-0.732673	1.3347	-0.807847	-0.332632	-2.53375	3.92831
135.576	15.3317	14.5339	11.7321	5.36217	1.99741	0.455401	0.124374	8.25335	6.17079	2.1215	8.88493	9.57834		135.576	47.507	19.6188	66.0013	22.4059	46.2471	22.8749	32.3969	30.368	72.6088	41.4299	21.9832	44.6664		135.576	-1.98988	4.05969	2.51173	1.31015	4.10584	3.77192	-0.0744529	5.32476	-2.84047	0.501322	-3.87152	-5.07881
135.622	13.4789	10.5346	10.8755	7.5958	7.85894	2.6333	1.9283	5.36994	5.29978	-0.498831	7.47254	7.39589		135.622	45.7926	19.1194	63.3332	27.996	48.0452	24.8151	35.1774	28.2318	62.6628	41.708	34.2184	42.5316		135.622	1.27171	-4.95503	2.60295	5.80621	4.6724	0.278565	-3.39424	4.44127	5.01377	3.13037	-3.48959	8.7754
135.668	13.1423	11.5069	10.0955	8.86627	-0.445533	-0.633547	0.628252	10.0453	2.85998	0.644277	5.21201	3.39344		135.668	42.6432	13.5841	57.3125	23.2424	45.9733	20.8376	29.6483	27.4076	65.0052	28.9969	17.2602	37.2277		135.668	5.30789	-0.932902	0.784316	1.81537	-2.83646	3.04214	-3.28358	5.07945	-3.2617	-0.937614	-8.26733	1.32228
135.714	12.9108	9.54862	11.9318	12.5485	4.29402	-0.250913	0.296058	8.85688	4.43223	-0.840316	9.6067	6.36579		135.714	39.615	15.5136	56.3706	23.8787	43.5896	19.2372	24.6599	24.6766	58.1388	35.2249	18.1524	37.7291		135.714	2.82275	-1.5367	1.73006	-0.633845	3.67888	7.04281	1.6961	4.02212	-3.26814	2.16422	-1.96071	9.27468
135.76	9.19665	12.3964	10.5993	5.59768	4.3006	1.87291	-0.588163	4.07109	3.07286	1.3554	7.62768	10.2446		135.76	33.3367	13.7635	52.232	19.4453	35.5828	16.9014	25.9693	27.7511	59.2312	30.0567	12.6881	30.7173		135.76	-0.128361	-6.87543	4.29624	-0.37813	8.63621	6.09681	-2.50896	2.21648	-0.565806	2.16366	3.00814	-0.77249
135.806	4.2066	12.2261	9.57907	8.32253	3.28949	3.126	0.941991	9.54298	5.03786	-5.30635	0.687939	11.5425		135.806	32.5959	14.15	52.5969	22.5099	31.1599	15.7312	27.5115	20.682	57.703	34.9966	17.963	29.3842		135.806	6.23982	-2.50483	-1.99799	0.775387	0.421215	2.01754	0.586939	7.26812	6.33603	1.207	-0.622941	3.55681
135.853	9.31542	12.1385	10.8491	3.9848	-0.813534	0.839147	-3.60173	12.0432	6.22679	-2.84918	6.77338	9.21713		135.853	29.5697	9.56968	49.4387	17.2096	33.277	18.2058	28.1175	24.0114	56.4025	29.7166	21.7156	30.1539		135.853	5.15257	-5.11568	-0.287173	8.99829	3.96216	3.90945	-0.962254	1.33626	-4.09758	-5.36627	5.11035	3.55681
135.899	12.4487	9.68664	8.48999	1.77468	-1.31354	-1.39103	0.338662	8.36305	6.42769	0.672365	1.81425	7.15124		135.899	27.7521	11.5989	44.4878	16.0805	33.852	13.7552	22.2792	20.8464	55.1162	25.1393	16.1048	23.4249		135.899	2.6662	-1.21306	7.04245	2.68869	0.843057	5.36347	-1.84818	2.57425	-3.01515	-0.467485	5.11035	4.94218
135.945	11.5314	11.802	5.89002	1.69048	-2.22449	-0.683176	-2.13171	3.78216	1.64522	-0.717769	3.24959	4.31532		135.945	21.9631	11.2108	43.8689	19.2445	31.4739	13.3228	18.8571	24.1764	52.5717	28.4973	15.7761	28.286		135.945	2.97684	-1.46036	-2.39081	-0.652873	0.269542	2.74003	-5.72177	1.37452	-0.58608	-2.02747	-1.7696	3.72501
135.991	12.4607	10.8152	8.42808	6.35183	-0.267585	-2.09888	-2.74348	4.87807	5.46598	-0.361398	2.54425	2.89997		135.991	28.2117	10.2351	41.459	14.5939	29.604	14.896	21.1793	19.2016	46.2842	26.5028	8.80602	26.0257		135.991	0.181087	-2.53339	1.40854	3.06082	4.9349	1.7865	-0.859855	1.99669	-4.11075	1.78931	-1.58629	6.13632
136.037	13.2769	12.8394	8.43861	8.58565	-1.39741	-0.0842261	2.78573	0.0959261	4.39074	-2.02592	11.4719	9.23144		136.037	21.702	4.49921	37.329	16.0012	26.0961	10.972	21.0239	21.7498	46.5925	23.1204	10.594	24.9465		136.037	-3.39126	0.183725	-1.45683	8.8401	4.36845	2.95061	-2.29827	0.482052	1.02093	-1.7986	-1.39896	-0.0968108
136.083	11.655	9.90154	7.02713	3.95542	1.48219	0.895874	-2.51	6.96704	1.2676	-1.22489	1.82511	3.66468		136.083	25.4252	7.39951	42.3527	14.5431	27.9047	13.548	22.1015	22.4791	45.4256	23.1116	12.3854	31.1091		136.083	3.90876	-3.13452	-4.50874	-0.412935	-4.98046	2.65958	-4.62187	9.20769	3.85928	-0.965246	-3.69285	-4.25478
136.129	8.86948	13.2351	8.05681	3.67136	0.873854	0.460274	1.02042	6.4601	5.96136	-1.74665	2.83128	6.26798		136.129	24.8067	6.70336	34.0534	14.6258	28.9857	12.4205	17.2731	21.1309	42.3317	24.6758	13.4238	20.0459		136.129	0.491726	-0.174987	-1.75597	1.64165	-0.450055	0.404129	2.01195	8.14765	-5.6194	-3.23984	-1.39983	-2.69654
136.175	12.8221	11.4313	9.32886	4.74456	-1.58264	-0.029776	0.962759	15.5156	5.08332	-1.64863	0.986307	6.80186		136.175	21.8982	11.3493	39.9868	15.8144	27.9383	11.9307	19.9015	21.3402	41.2742	21.8901	11.5972	20.0257		136.175	-2.61466	-7.17033	0.243186	2.01969	2.80021	2.57869	0.905017	5.25551	-7.26129	-1.21142	5.09708	5.61211
136.221	8.87899	8.66142	6.80581	3.6911	0.584573	0.843195	-0.122991	8.55328	2.35588	0.555935	8.93237	7.58364		136.221	20.6812	9.29826	34.0637	17.6545	28.2048	11.8603	17.4835	18.7014	36.2472	18.9047	1.02107	16.2042		136.221	-2.14871	0.287186	0.0393314	0.991787	-4.8465	-1.49569	-1.97166	3.13833	-2.80006	-1.4572	-0.635484	4.0456
136.267	8.53095	8.16822	5.70145	3.40695	-0.0184677	-3.73069	-0.110918	4.68176	2.47406	-2.68179	-0.576691	4.22		136.267	22.1066	6.18322	34.5116	9.72552	23.5795	12.7964	16.3141	20.2927	42.4282	16.1232	8.56619	19.2216		136.267	6.54487	-1.25582	0.0327496	5.35353	3.64934	5.27012	1.56887	10.1807	4.23516	-5.63781	2.80406	2.14127
136.313	15.0353	9.13554	5.39789	3.22635	-5.96391	-1.28039	-0.997308	-0.604605	4.24269	0.138035	3.82843	2.67751		136.313	17.8903	6.74942	32.0276	8.59379	19.5765	10.0336	16.8473	15.4138	36.1603	16.5077	11.2694	17.7682		136.313	-2.61861	-1.61817	-3.49479	3.29071	2.51589	3.16035	2.01143	7.44819	0.970523	-1.57972	-7.32402	5.60369
136.359	13.992	7.82703	11.2573	5.07888	-3.79158	-2.96837	2.05591	6.85731	2.39974	-0.287982	-0.837884	3.20934		136.359	19.6746	3.91718	30.1162	9.44538	21.3803	9.86642	15.973	13.9965	28.0966	16.5962	9.28391	11.5636		136.359	-0.288916	-2.45879	-1.87685	3.8046	0.391946	2.36009	-2.63551	6.54765	0.293776	-1.69916	5.66972	-2.87716
136.406	12.485	7.08871	3.9009	4.59916	1.04546	-3.51288	0.757851	5.06087	-0.932314	-1.06557	-0.26	3.47623		136.406	19.3006	7.88231	27.2313	14.6955	19.3078	6.21099	12.0068	14.2116	34.2821	17.3649	4.73444	14.7113		136.406	3.90454	0.145469	-1.87685	5.60319	-2.15679	-0.25893	-2.63551	7.49235	3.94821	-3.96856	0.12827	0.931575
136.452	1.68918	14.8984	22.4908	13.5252	7.11802	-4.11024	0.976277	-5.58766	15.2379	9.66652	4.99085	25.9846		136.452	19.4123	4.95924	23.3682	11.0494	22.0202	10.7394	10.5176	16.9382	32.2019	12.405	2.90558	12.0597		136.452	3.59391	-5.89167	1.16868	1.36365	-2.58158	1.19608	0.573092	-0.73958	-0.924367	1.76466	5.8608	-1.31904
136.498	5.98673	20.6771	35.1571	15.8604	22.7536	-2.74894	9.96645	2.5752	20.2493	11.4375	31.2454	45.9084		136.498	18.3179	2.90784	24.321	11.7943	19.8451	10.3003	5.23507	15.8593	27.3127	12.303	-0.739659	13.3569		136.498	-0.128837	-0.328032	-4.82721	5.47472	6.62219	5.19737	-2.41423	3.86142	4.7603	5.22848	5.8608	7.5103
136.544	3.78887	23.9239	39.0329	19.7469	24.8153	-4.54585	7.14383	2.77626	19.7793	9.16271	36.9284	47.0802		136.544	15.0657	4.15535	25.1086	11.2271	21.0421	7.28528	11.1238	18.0596	30.7815	17.1559	10.5558	9.3879		136.544	1.26953	-3.76091	-1.78168	4.31848	0.958332	2.86935	-1.86102	-1.0157	-1.19507	-1.10195	0.319355	-1.31904
136.59	3.10609	32.3108	41.7172	18.1145	27.5051	-2.96805	9.57549	3.77867	25.1738	17.5247	37.7875	46.9622		136.59	13.6212	1.92095	23.7719	13.0872	20.2962	8.27759	12.5105	12.5866	23.1835	13.8828	1.79934	11.7466		136.59	-2.6135	-6.83867	1.07351	4.44695	6.1974	1.85084	0.351809	-0.237389	5.3017	-1.10195	0.319355	3.00962
136.636	9.84481	27.1755	35.2299	19.8686	31.4244	-2.96805	12.2131	8.16088	23.5315	16.6473	35.3755	45.2755		136.636	12.0689	5.19527	22.6891	11.1931	21.8028	10.377	8.85756	15.2211	27.6772	14.6639	5.71364	8.83232		136.636	-1.8369	2.15785	-1.49616	-1.46271	3.79026	3.0876	-2.74615	4.36616	1.78262	-0.982508	4.7143	3.70212
136.682	6.13253	30.4983	39.7423	17.0616	23.7246	-2.69604	12.2285	8.96798	19.5265	14.2858	30.1296	39.9939		136.682	11.6834	6.83363	19.6487	8.54591	13.7413	4.98613	9.08954	9.683	24.3904	13.4815	3.14328	7.89177		136.682	4.99724	0.737345	1.83489	-2.49048	3.36547	4.97911	-2.52487	3.77258	0.699824	-0.265855	-5.60426	4.91539
136.728	12.64	27.3836	34.7715	19.6875	29.7028	0.135417	16.8724	6.27783	19.2523	12.4503	28.4488	47.1276		136.728	11.7945	1.5898	19.3736	5.3533	21.036	4.92547	7.99056	11.2829	24.4763	14.0602	3.4178	5.12271		136.728	1.1159	-1.39341	-2.7334	5.34625	-2.43998	2.9421	1.56887	8.99676	2.59471	2.60076	0.892608	4.22288
136.774	10.2028	24.3648	33.829	14.3663	25.4892	-1.44366	27.0485	8.16915	21.7213	13.6017	29.7418	38.8636		136.774	7.7112	2.44976	15.2687	3.69003	16.2177	8.2834	10.5429	9.09116	18.9189	14.5467	8.98286	11.2913		136.774	5.15432	-1.74854	-2.54306	2.006	1.24153	2.28734	-1.08653	-1.71598	-1.05972	-1.57972	6.24297	2.66473
136.82	10.6675	20.9305	38.8065	21.8464	23.5476	-1.60496	30.3174	5.88783	17.4324	10.1841	27.3325	30.5841		136.82	7.72214	4.5815	20.2443	6.99007	22.0953	7.33914	7.82782	12.2408	22.996	14.7513	-0.962113	6.69525		136.82	2.66914	-4.35279	0.12178	-3.26131	6.05581	3.45135	-2.52487	-0.482126	0.429126	-2.29314	3.56962	-4.95162
136.866	1.49358	19.6207	35.8046	14.012	19.1443	-6.23182	24.599	11.5589	18.7305	12.3951	22.6679	32.0222		136.866	13.3736	4.10257	16.3363	1.28888	13.6598	5.18028	6.35392	10.0998	21.432	10.1118	4.77605	5.9261		136.866	-4.3161	-2.22204	2.88179	-0.0495334	-2.72318	-3.2417	0.241168	1.21702	6.65519	0.215223	-2.72086	-4.76634
136.912	4.97996	22.5457	31.5441	19.0681	16.5896	-3.128	25.5874	1.19986	13.7555	7.65506	19.4204	35.6638		136.912	6.28395	5.08178	20.4964	1.08321	10.3049	4.4468	5.03516	10.8784	24.8412	14.3754	9.75586	9.61233		136.912	-1.52014	-5.06304	-1.49616	-1.9766	3.08228	4.54261	0.794375	3.22831	3.94821	3.20137	2.63044	-3.20797
136.959	4.52067	22.8609	30.673	12.8771	19.5738	-1.76667	28.5133	4.98907	18.4794	9.16059	18.4395	33.6059		136.959	6.65055	-0.621619	12.6837	7.66988	16.5069	3.767	9.99989	6.49966	23.2828	9.63294	1.9204	1.59841		136.959	3.92041	0.0270936	-1.11547	1.49212	3.93186	1.85084	0.794375	4.30974	2.46043	4.63645	5.31012	6.49478
137.005	6.85345	18.949	30.5204	15.2176	24.2009	-0.895423	25.0029	7.56808	13.4864	6.71626	20.0046	35.3002		137.005	12.439	-2.16362	11.3903	0.866421	16.4136	6.56823	8.29327	11.6653	18.2243	10.0342	2.83312	7.65675		137.005	-3.0686	2.27622	2.12041	-0.434946	-0.740826	-1.27744	3.67105	2.48712	0.972202	-1.69429	1.49446	3.37786
137.051	8.47774	16.2548	29.5666	15.43	16.1787	-1.49441	21.3547	9.06775	16.8458	2.68333	18.0197	31.1594		137.051	6.1898	-3.9008	10.1781	1.31313	14.7956	4.46601	1.38942	8.83355	20.3891	7.66939	7.05501	4.90353		137.051	0.977922	2.8681	2.97696	2.9053	-0.882423	1.41433	-1.08653	3.41894	0.298781	2.36751	5.31723	5.97529
137.097	8.58439	19.583	26.7303	15.8232	12.5822	-5.0891	22.9579	7.66273	16.2744	8.15781	18.0241	27.1598		137.097	6.80472	-1.28299	14.6694	4.06849	17.0448	2.63045	5.81115	9.53632	20.1858	11.6363	7.35657	4.11478		137.097	5.64222	-1.15666	-1.02029	0.33588	2.51589	1.48708	-1.41845	-1.62436	2.05989	-0.618711	3.0269	-2.33649
137.143	8.59485	19.7442	27.438	20.0106	13.3117	-3.94809	19.6525	7.66142	16.0954	9.22996	21.2954	30.6802		137.143	2.12378	-3.50207	14.0298	1.00445	10.7446	4.74968	3.79447	9.29282	19.0802	10.2658	4.03937	9.37663		137.143	-2.27791	-2.34041	-1.40098	-0.948831	1.52472	-0.549932	-6.39732	1.92111	4.77163	-0.140916	-4.2366	-4.41444
137.189	9.99624	17.3794	25.4709	12.7422	18.885	-0.0857303	18.1453	4.67631	8.64624	6.86461	13.7774	35.1087		137.189	5.61211	2.90049	11.8393	1.01739	13.3905	2.54221	3.17621	6.89909	21.7049	8.68956	2.08276	4.52351		137.189	5.02406	-2.57504	-0.734775	0.209782	4.63984	-1.49569	-0.0907566	0.242746	1.66122	-2.64845	-1.36943	4.24478
137.235	8.60241	18.1042	25.7927	11.1026	14.0585	-2.0459	19.5481	6.77013	3.75401	5.37613	9.24368	22.0285		137.235	2.13227	-1.25392	9.73486	0.371789	10.9552	1.07335	3.64167	6.30622	16.5197	12.8685	2.39121	3.61531		137.235	5.80263	-0.325857	0.502471	-0.560474	1.80791	2.06909	-0.422681	1.32093	4.23516	-1.69285	0.554417	-0.938547
137.281	4.65678	11.9901	24.2259	9.27231	11.7989	-3.29823	18.0462	1.49791	6.13175	4.24565	13.6349	23.7074		137.281	6.9485	-2.59897	12.1063	4.66821	8.10761	-0.397377	2.2453	7.34257	15.0624	7.33685	-2.58509	2.30949		137.281	-1.49946	-0.562613	-6.15962	1.88055	-2.58158	1.19608	-0.42065	1.80547	0.450428	-5.50744	0.172081	2.87233
137.327	5.81777	13.0374	25.0936	8.59737	13.0493	-4.17038	21.5957	9.46265	9.09375	5.83977	10.6537	21.6329		137.327	7.91092	-3.46605	8.04363	1.5945	11.5654	2.56341	5.34834	11.3913	21.6514	6.5528	6.92008	4.67654		137.327	1.29708	1.56819	-1.40098	-2.74455	0.958332	1.12333	-2.85481	-3.08872	-0.48894	4.8869	3.04807	9.98114
137.373	3.03537	17.3371	19.9676	14.624	15.5259	0.457753	18.0793	5.58076	5.77014	6.63672	9.65143	16.5754		137.373	5.39334	3.61092	7.73042	2.36954	11.8728	3.57676	-0.857746	5.97968	15.7894	12.4944	2.85099	4.28435		137.373	0.0556071	1.92332	-5.39824	0.987203	3.93186	1.77809	-1.19516	-2.61608	-3.60289	0.111023	-1.73152	0.285748
137.419	3.6306	10.0894	19.3415	11.1437	14.8163	0.837882	20.2437	12.4397	8.24216	5.41847	10.9256	24.2248		137.419	9.97211	5.94877	9.04495	3.25505	10.1459	2.58046	2.2453	7.61696	17.9619	8.04511	-0.30905	7.97241		137.419	3.174	-0.562613	-0.163738	-2.35315	-1.44881	-0.913685	-2.96315	4.45474	-0.48894	-8.01254	-2.11216	2.71472
137.465	3.30032	13.244	20.5223	12.4056	10.7017	-2.70263	20.8671	4.08335	9.12617	4.36447	14.6349	24.6069		137.465	3.2365	2.66428	13.1311	2.27265	11.9766	4.32743	1.93499	5.81911	13.5543	14.1038	2.56363	0.748137		137.465	3.32939	-3.16693	-1.49616	3.17161	-1.8736	0.759579	-5.9506	-3.81101	3.97998	2.98308	11.2811	3.23655
137.512	5.6439	10.2194	20.6762	8.32447	10.2898	-0.903629	18.1658	4.79627	7.65282	1.89778	6.38206	22.3964		137.512	0.83043	-3.13841	3.02595	2.82625	7.10097	1.8562	3.25379	5.82428	17.873	9.56694	-1.0432	-0.952483		137.512	-2.56282	1.21305	-0.925121	-2.608	0.675139	2.9421	-2.40991	-0.575315	-1.43564	-2.63201	-2.86807	4.27585
137.558	-2.14022	10.7745	17.5109	8.71273	7.30339	-0.84918	13.248	10.287	8.34039	3.21884	10.6389	19.6734		137.558	4.32422	-1.86343	8.09996	2.82937	8.23332	0.861297	1.86094	6.09417	21.2942	9.37696	11.1817	5.37472		137.558	-2.84255	-8.36939	-3.30444	1.50354	8.60455	3.3786	-2.40991	-4.38816	-1.57103	-1.55678	-0.191205	3.06334
137.604	3.5597	7.02973	17.1122	5.89785	7.09744	-1.33922	17.7502	8.09402	7.5546	-1.97733	4.24772	17.8548		137.604	3.37268	-0.782578	5.01237	0.4221	7.32301	0.243388	-0.388847	9.54569	19.5032	7.99832	-4.95447	3.26985		137.604	5.73281	-4.22588	1.26385	2.53142	5.06463	0.69358	1.02012	6.53634	3.97998	-5.49929	-7.45698	4.79549
137.65	3.80013	7.10057	17.7453	5.69647	8.2254	-2.43023	14.7718	1.82087	5.19724	5.24447	5.09667	20.574		137.65	2.17211	0.68324	6.24721	-3.52381	12.2123	-0.0610981	-3.02456	5.85394	12.8395	8.20834	-0.724707	0.513517		137.65	3.57674	-0.792694	-2.16237	3.5593	3.08228	1.78491	-1.96733	-3.5758	1.94913	-1.79572	6.11855	0.11867
137.696	7.99374	10.1747	15.285	4.3361	8.2254	-2.0527	8.4671	0.531539	4.21501	3.04075	4.66124	17.4515		137.696	2.77383	0.296818	3.96232	3.72838	9.46545	-2.54372	0.854577	3.96474	11.3667	10.1902	3.19803	1.69758		137.696	-4.02933	-4.2224	-1.49616	-4.14982	-0.0328434	0.475426	2.90111	6.88445	3.03225	-2.03466	13.3843	4.79549
137.742	1.60431	7.5747	18.2126	4.62727	7.60756	-2.21604	11.0299	7.89543	0.187847	7.26806	8.92153	17.1925		137.742	3.97727	-2.70724	3.96232	-2.64476	6.20997	-1.17036	-3.80025	2.07134	13.0661	4.64103	0.180539	6.17069		137.742	-3.07476	1.8155	-0.354084	-0.166775	-2.15679	-2.79629	-1.19281	-6.6147	-5.49736	-0.36208	-7.83939	2.89012
137.788	2.53122	3.10596	9.50884	6.56841	3.28266	-4.66608	11.584	2.80536	-3.44642	-0.746219	7.21741	13.4372		137.788	0.366948	-2.22272	4.94156	-0.557004	7.93945	0.361477	-3.25719	4.91144	11.1401	9.39744	1.68928	-1.45992		137.788	-2.44639	-6.70859	-0.258911	2.40294	1.94951	-0.465168	-0.860866	1.54952	0.59522	2.98308	-10.7075	-6.11709
137.834	1.59071	3.99971	11.4078	11.6154	7.91648	-4.23052	11.9303	4.09322	5.98303	0.662885	9.48957	16.2861		137.834	1.93142	-1.15676	8.45049	1.86039	11.0932	-0.642138	-2.0159	4.48112	16.125	7.4156	0.180539	7.22319		137.834	-18.4655	16.1437	39.1426	27.9715	21.3482	15.4691	16.8426	12.9275	51.0909	28.1912	36.5201	20.5581
137.88	4.26564	6.68095	15.6806	5.30667	1.32616	-3.19605	14.9086	1.70007	2.74165	1.01516	6.36536	9.81135		137.88	2.4128	-2.99796	4.61515	-1.65582	6.31171	0.255833	-2.24864	6.28845	14.6522	4.74012	-2.68607	1.17133		137.88	-8.96063	36.6257	56.3689	37.608	30.4104	16.9971	32.0011	16.784	70.4511	39.063	45.3155	22.4635
137.926	4.50315	6.68095	12.5156	10.4507	-1.04223	-4.72053	14.3545	5.39026	-3.15175	-1.18656	2.95712	13.9552		137.926	-4.56716	2.52564	7.30805	0.212168	5.19264	-1.90986	0.932157	4.0508	14.3123	13.7575	-3.28957	1.03977		137.926	-5.83511	37.928	56.6544	43.5183	29.4249	18.3068	31.0053	9.88833	71.805	41.6913	40.7266	23.5028
137.972	8.67784	7.49345	19.2412	12.0036	2.97374	-0.800456	8.4671	4.79034	-3.24997	-1.45077	3.66717	16.4156		137.972	1.45004	-2.41653	2.49347	1.42087	6.51518	-0.483673	-3.56751	5.16963	19.5238	8.20834	8.6295	1.82914		137.972	-11.4294	33.1923	61.0324	35.8092	24.3272	18.8888	29.7882	17.5892	66.9311	35.3594	38.6233	22.8047
138.018	3.44735	0.66847	13.7816	10.936	-0.630339	-5.70054	9.92164	6.88837	2.05409	4.62599	0.116924	9.16388		138.018	1.93142	-1.35057	6.73683	-2.75464	11.9071	-0.959069	-3.64509	-0.16631	8.76095	5.73104	-1.78083	-4.35428		138.018	-8.776	33.9026	61.4131	37.2225	27.584	19.8347	29.5669	5.4607	69.368	38.4656	41.6826	22.1119
138.065	10.3019	4.56846	14.652	1.52145	6.06295	1.26847	10.7528	3.10311	-0.696164	1.1913	3.80918	15.5091		138.065	-3.48406	1.36278	6.084	0.32205	7.12558	-0.959069	-0.30913	4.0508	13.9724	9.39744	0.633162	-1.98616		138.065	-3.31845	31.8899	54.0848	33.111	25.1768	15.2509	27.5752	16.406	62.1925	34.1647	30.2103	19.1673
138.111	5.89562	5.29971	7.37247	2.88025	6.16593	-1.23602	10.1294	6.89263	0.973634	0.310609	0.542953	16.9335		138.111	-0.355117	-1.932	2.41187	-3.52381	9.26199	-0.589316	-4.65363	3.1041	15.1053	5.53286	4.70677	-3.17022		138.111	-4.09688	32.4783	55.893	38.7643	26.5945	20.4895	32.5543	15.4997	62.5892	35.001	30.7839	22.4583
138.157	2.87574	4.73096	11.3287	5.98607	0.914268	-4.17319	11.2377	3.31088	3.92034	0.398678	-1.44518	14.4732		138.157	1.45004	-2.80415	1.02461	3.6185	12.5175	0.0445456	1.78554	8.35398	15.1053	9.10017	-4.64744	-0.670543		138.157	3.22558	26.0852	49.6116	32.3401	19.5142	17.6519	29.1243	9.35748	57.3095	34.7621	26.1858	14.6639
138.203	-1.77138	5.78721	6.66035	5.0155	0.914268	-3.8465	11.0299	2.61806	-0.0086002	-6.11843	6.22335	13.1782		138.203	10.5962	-1.35057	6.0024	4.16791	8.54985	-0.69496	-2.86928	1.38283	9.44071	9.79381	1.84016	-1.72304		138.203	-6.88923	27.6187	49.0406	30.6697	23.7632	22.8178	23.8133	10.9034	55.0013	30.2222	34.407	12.0658
138.249	8.80592	3.18721	11.4078	0.939111	3.38564	-0.0352108	8.39784	3.22136	-6.68779	-6.38264	6.22335	18.358		138.249	-1.19753	-1.35057	-0.93386	-0.227359	9.77065	-0.906247	-0.464291	4.13687	10.347	7.5147	-1.47908	-3.17022		138.249	-0.183706	28.0792	48.3744	27.4576	23.6253	38.7521	22.5962	5.84715	50.6694	30.3417	23.7003	18.6474
138.295	2.06622	0.912219	37.1234	15.5947	11.7265	3.55829	17.7484	0.531539	17.9663	24.5296	8.77952	41.667		138.295	-3.72475	-1.05985	4.77836	-1.21629	9.66892	-3.33605	-1.93832	4.0508	7.17485	9.99199	8.026	1.43445		138.295	0.12941	23.1076	47.2323	28.614	25.6079	39.407	19.9406	5.39831	44.3033	29.3859	24.465	12.4119
138.341	3.22723	0.343471	42.8204	20.4475	8.53432	1.10818	18.0255	4.01573	19.4396	26.6432	-2.86528	52.5445		138.341	1.45004	-4.54844	0.943011	-4.1831	7.02384	-3.4417	-4.96396	-0.940882	11.5933	6.12741	-1.17733	-1.19679		138.341	-4.07073	25.5934	42.1882	29.3849	18.5295	37.0787	24.0346	12.5012	49.4448	24.2487	23.3179	21.0723
138.387	3.22115	3.51221	46.0645	17.7299	11.0057	2.41748	22.6662	2.62277	21.1094	28.845	6.08134	64.5875		138.387	-2.40097	-1.05985	0.0453768	-3.41393	6.92211	-3.54734	-3.25719	3.53442	4.79571	8.20834	-2.08258	-1.19679		138.387	1.53552	21.6871	41.2364	21.2903	19.6642	35.478	23.26	10.8258	43.7594	25.678	19.3029	8.77453
138.433	-1.07549	1.64347	44.7194	20.2534	14.5068	2.36371	19.48	2.73467	21.9934	23.5608	-0.451116	54.228		138.433	1.3297	-4.45153	1.51423	-0.557004	3.15796	-2.75501	-0.774613	-0.768755	10.2338	-1.50267	-1.02646	-0.670543		138.433	-0.172961	17.7795	37.6199	23.0891	17.3983	35.9145	18.7235	11.6113	41.4582	22.8108	24.6518	13.2767
138.479	0.321779	5.38096	41.8709	27.7268	7.09269	1.11139	22.5969	-2.04278	18.3592	25.8506	5.22928	52.2855		138.479	-1.91959	-3.8701	1.26942	0.32205	4.37877	-0.69496	-7.75685	1.38283	12.9528	4.83922	-2.98782	-1.72304		138.479	-3.43557	20.9756	34.5743	23.86	18.816	34.2411	16.2893	16.8584	40.7813	17.4348	14.7069	12.2375
138.525	-0.136435	3.51221	42.4248	22.971	6.47485	1.00308	24.8826	5.13276	21.5023	23.825	-3.29131	51.5086		138.525	1.08901	-6.00202	-1.17867	-0.447123	4.1753	-4.12838	-3.80025	2.75985	8.64766	6.62287	-2.83695	-5.14366		138.525	-0.317728	24.5161	36.1923	19.7485	12.5967	34.0955	19.2768	11.0286	32.7947	18.749	19.2952	1.67193
138.571	2.18959	4.40596	43.4534	17.9241	3.79753	0.67639	21.6272	4.23143	11.2871	25.7648	3.66717	52.5445		138.571	-2.52131	-2.0289	-2.15791	-5.50168	12.2123	-1.80422	-5.42944	1.03858	12.8395	0.578264	0.029665	-2.51241		138.571	-0.790685	18.2429	34.4792	22.8321	21.8027	29.5117	18.5022	5.03676	29.952	22.094	17.0011	12.2375
138.618	0.44574	4.48721	37.5982	19.6711	13.683	2.7999	22.8047	5.02973	21.4041	23.7391	-0.735135	45.0339		138.618	-0.716149	-0.284612	4.53355	-4.29298	3.5649	-0.800604	-5.11912	3.62048	7.62802	6.62287	-4.94919	1.9607		138.618	2.63766	18.9531	30.6722	16.1509	8.6329	27.6927	13.8551	6.89756	25.3495	19.8242	20.2511	9.29299
138.664	1.02089	8.8747	36.8069	19.0887	7.91648	3.3444	19.761	7.42722	16.1	26.3816	3.52516	43.9979		138.664	0.487292	-0.478423	2.73828	2.73945	11.3984	-1.48729	-4.03299	0.780389	8.76095	4.14557	4.25415	-4.22272		138.664	-4.52125	17.5327	26.104	15.8939	12.457	26.383	10.4251	8.91053	26.4325	20.541	14.5171	11.8911
138.71	1.48426	3.83721	39.8928	23.1651	1.73806	1.38423	20.8693	3.14509	14.1356	24.8844	-2.43925	44.9044		138.71	2.29245	-0.284612	-4.7692	0.431932	7.53251	-4.23402	-1.47284	5.16963	8.64766	5.92923	5.15939	0.11883		138.71	-1.87902	9.36581	25.3426	13.7097	5.94255	21.3626	17.3958	7.07921	24.2666	17.4348	6.48751	8.60017
138.756	7.07046	3.67756	35.7783	20.0593	5.34214	6.23073	20.2459	8.12695	16.0018	22.8629	4.80531	41.2785		138.756	4.81968	-3.57939	-1.09707	1.64063	2.14063	-4.60378	-3.72267	-0.854818	5.24888	5.33467	-0.573832	0.776641		138.756	4.03914	7.59039	23.2488	16.7933	12.604	26.6013	12.9699	10.7905	25.891	11.82	20.4451	12.4107
138.802	4.39194	3.35281	35.0662	24.2328	10.1819	6.99302	17.0005	2.84833	14.1399	23.3033	4.80531	44.7749		138.802	-0.355117	2.04111	2.49347	-2.9744	3.8701	-2.59655	-2.24864	0.780389	10.1205	7.61379	7.72425	7.48631		138.802	3.89135	12.0922	29.1495	13.1957	11.0566	24.4913	14.4083	11.4425	24.812	19.8242	6.49282	8.94658
138.848	-2.46677	0.591112	31.9012	16.2748	8.2254	4.65433	20.8797	-1.83355	9.81854	22.5154	0.970965	36.6167		138.848	3.61624	0.684439	-1.42348	-2.31511	4.07357	-4.86788	-5.5846	2.4156	5.58876	6.2265	-1.9317	-0.144294		138.848	-4.36068	15.6432	25.6281	18.4636	10.915	22.454	7.32696	8.37436	23.4583	17.5543	9.36067	-4.73669
138.894	3.23516	4.89752	28.2614	16.3732	6.57782	5.19883	20.6792	-0.038579	16.5052	14.06	2.39176	37.9117		138.894	-2.64165	-0.381517	-0.607448	-2.86452	2.85276	-2.38526	-2.17106	2.67379	8.76095	8.50562	0.633162	-0.538981		138.894	2.34184	11.7371	25.6281	15.5085	10.3483	25.8737	13.5232	7.31278	22.2399	15.4039	8.7871	12.4107
138.94	0.103048	-0.624829	29.8439	15.5968	7.60756	0.951675	18.1222	2.56222	9.1377	14.8538	7.3627	32.9914		138.94	-2.03993	-4.25772	0.861408	-0.557004	6.31171	-2.75501	-3.48993	3.27623	10.2338	1.17282	-4.04394	-1.8546		138.94	7.32909	11.2636	23.3439	12.4248	8.36519	21.0716	8.87601	9.64788	19.3984	8.35545	9.36196	9.64028
138.986	-1.63248	-2.73747	28.6571	12.1027	3.28838	3.56765	20.8291	2.0748	7.3703	16.359	0.419782	31.5669		138.986	-0.234773	-0.284612	-1.26027	1.64063	2.14063	-4.55095	-6.82589	-1.11301	4.909	3.35284	2.59453	-3.82804		138.986	2.35335	8.3045	24.2005	15.38	9.65845	18.0157	12.3061	9.36277	17.5164	12.2978	6.49877	11.7188
139.032	2.7951	-2.00617	26.9954	13.3644	7.30458	6.45654	17.3867	4.38268	7.46854	17.2471	-1.69575	33.8979		139.032	-2.40097	-0.866043	-0.93386	-2.31511	-1.42005	-6.29407	-4.49847	1.03858	6.26851	1.07372	-1.9317	-6.72655		139.032	7.50956	13.2853	18.6805	7.80103	16.896	20.9988	9.53989	6.60169	20.6303	11.8228	7.64597	4.27085
139.078	1.1758	-1.19362	23.4348	15.3056	7.71922	4.606	17.1915	-2.88582	10.0226	11.4408	-3.40045	26.7756		139.078	-0.475461	-2.51343	-2.15791	-4.84239	2.03889	-3.28323	-2.09348	-1.45778	3.54949	3.7492	5.61201	0.377492		139.078	9.22793	7.48923	20.7743	17.3114	1.30984	18.234	11.3102	10.6238	16.4408	5.0131	8.79477	8.60104
139.124	4.55393	-0.868595	23.0392	9.77325	6.58642	5.53172	18.3841	1.90961	10.0226	14.8052	-4.82103	32.0849		139.124	-3.84509	-1.932	3.14629	-5.50168	9.56719	-2.70219	-4.11057	3.69668	6.94827	0.677356	1.38753	1.03139		139.124	-3.38703	9.73845	18.7756	5.36392	11.9392	20.1257	7.99084	8.64275	16.315	9.55292	5.92672	5.82972
139.171	3.39555	4.16923	26.2042	11.7144	3.39398	6.0218	13.613	4.70358	5.79855	12.1682	0.577179	24.4447		139.171	-4.44681	-3.96701	-1.66829	-3.08428	2.03889	-0.800604	-3.48993	-1.21083	7.62802	3.7492	6.36639	-4.36549		139.171	2.07426	4.76915	18.2998	5.88709	7.40517	18.8161	4.7821	7.27826	11.4404	3.82375	4.01469	2.19481
139.217	6.19238	1.97534	22.9601	11.9085	4.32082	7.71005	19.7232	4.61412	9.33499	14.9071	0.861296	24.1798		139.217	-1.6789	-3.57939	-4.03478	-3.08428	7.43078	-3.49452	-0.929774	0.252079	7.62802	5.13649	-1.78083	-2.91966		139.217	2.70228	3.46694	21.8212	9.22819	7.83518	17.6519	3.56499	8.53705	13.488	8.48327	9.18295	8.43187
139.263	2.93566	1.81283	23.6722	14.5291	5.04169	4.225	17.3035	2.62114	9.13852	8.4859	-0.27517	26.8991		139.263	-1.6789	-2.51343	1.10622	-3.74358	1.12329	-5.13199	-3.87783	-0.866613	3.4362	0.578264	-1.02646	-5.81365		139.263	-1.6614	2.75757	19.1563	10.7709	10.6728	14.596	9.65054	4.85031	13.6289	13.2623	1.16446	0.117604
139.309	4.79795	1.73157	22.0106	7.63796	2.77609	8.03678	17.1785	5.11437	10.9067	10.8703	2.70805	22.8844		139.309	-1.31787	-0.866043	-1.9947	-5.94121	3.15796	-2.59655	-5.35186	-3.104	2.41656	1.66828	-1.78083	-5.02687		139.309	-2.59017	4.77011	8.7825	5.63363	6.42534	17.4336	10.4251	1.78029	9.97743	6.33624	0.781987	2.71581
139.355	4.8032	1.89408	21.6941	9.57913	8.85203	9.29452	17.121	2.53162	4.71797	10.3517	8.67449	19.1293		139.355	-0.956837	-0.478423	0.208583	-0.88665	3.5649	-3.75863	-3.87783	-2.41557	2.52985	-1.20539	-4.94919	-2.14027		139.355	0.221228	5.24364	14.5889	6.40888	17.4893	17.4352	8.32278	10.9076	4.96614	9.9206	5.75695	5.84155
139.401	2.9421	2.30036	20.6655	5.98796	0.716445	4.06668	16.7835	-0.0545462	8.05794	10.4522	0.151005	25.8627		139.401	-1.79925	1.07206	-4.7692	-6.27086	0.00421937	-1.80422	-2.63654	0.677821	2.86973	1.27191	0.029665	-3.46066		139.401	5.05304	4.06075	14.4966	7.95231	11.1188	16.271	7.32696	1.64996	6.45886	9.20373	10.3614	9.99899
139.447	3.05805	1.97534	18.1335	4.24091	7.82306	6.19485	16.9439	5.73947	6.38796	9.76056	5.69127	25.9921		139.447	-0.716149	-3.38558	-2.0763	-1.10641	0.30942	-3.07194	-3.95541	0.929032	3.20961	3.7492	3.65065	3.75938		139.447	2.72245	0.98493	10.6895	9.75152	8.14636	14.7436	6.66309	9.85086	9.58091	4.3051	10.5646	-1.26075
139.493	2.59791	-1.59989	13.2277	6.08502	6.69025	8.1029	13.4195	1.06325	3.53916	5.45152	5.40716	18.8703		139.493	-0.836493	1.45968	-0.199432	-5.06216	0.00421937	-4.55095	-1.93832	-0.627894	3.20961	-1.20539	3.80152	-3.74238		139.493	-7.24786	1.22171	11.6413	13.4885	11.5556	14.7474	13.8551	4.30315	13.9154	4.3051	5.59114	10.1722
139.539	0.274648	0.431489	18.6873	4.62914	2.67392	6.08788	12.8694	2.25826	7.0756	7.49195	-5.53132	18.6113		139.539	4.09761	0.103008	-0.0362263	-3.08428	4.68397	0.0445456	-5.81734	0.14564	5.92863	3.35284	-3.89307	0.0601883		139.539	-4.89704	-0.788364	25.2514	19.279	9.5783	12.2735	23.8133	6.18238	34.3751	17.8062	1.19895	1.16442
139.585	3.29917	2.38162	15.285	7.34678	5.86689	10.6081	13.9982	3.86053	3.73563	7.1459	-2.5481	17.4459		139.585	-3.00269	-2.12581	-3.46356	-7.8092	4.68397	-1.48729	-3.41235	-0.892553	6.15522	1.86646	1.08579	-1.52638		139.585	0.56474	0.750719	31.6282	26.8668	10.5766	11.4806	23.5937	6.3483	32.0731	27.2453	7.13121	12.0777
139.631	5.39025	2.2191	13.2277	7.24972	4.42512	10.2268	13.872	3.17005	5.11091	5.29471	-0.27517	15.5029		139.631	0.72798	0.00610309	-1.9131	-1.32618	3.76837	-4.86788	-0.929774	-4.0857	2.64315	4.14557	-3.28957	-5.34103		139.631	3.37541	3.82888	32.7703	29.059	11.1555	12.2133	23.9256	4.3517	28.0229	27.3699	2.54047	2.89669
139.677	3.41273	1.08153	16.9466	7.73502	6.89807	8.6475	15.6175	4.2676	0.592123	6.36289	3.13423	12.52		139.677	1.45004	2.71945	-0.689051	-10.0068	3.2597	-2.17397	-3.33477	-5.65043	1.73681	2.16373	1.08579	-5.2197		139.677	-2.39226	3.71049	33.3414	30.7394	8.04673	11.1261	20.7168	7.61711	31.6964	24.3828	-5.30116	-1.26075
139.724	-6.59354	-4.28132	15.6015	6.57031	6.38315	8.26628	15.7003	5.3721	1.47623	6.36289	3.84452	16.9161		139.724	-1.31787	-1.932	-2.56592	-1.98547	2.54516	-3.91709	-5.27428	-4.8834	5.24888	-0.809022	-5.10006	-2.6063		139.724	0.581121	1.34581	31.6282	25.222	6.91471	9.3067	20.7168	6.85212	33.7323	21.2796	2.93186	6.188
139.77	6.89923	-1.27487	16.3927	3.75562	7.82494	10.8804	12.245	4.18379	3.04799	5.13686	-4.53691	11.7371		139.77	0.366948	-1.44747	-6.80928	-5.06216	-5.49324	-4.97353	-6.12766	-3.6046	0.603879	4.24466	-7.2123	-3.54232		139.77	-4.0973	4.54684	33.4365	25.9991	7.34992	8.29367	21.1629	6.39933	27.6362	21.2796	7.14821	2.03056
139.816	6.43489	-0.0560424	13.3068	8.99678	3.80853	8.15736	11.3555	7.18169	2.26211	3.46873	-0.701344	15.8711		139.816	-3.24337	-0.187707	-4.27959	-0.557004	0.305345	-3.65298	-5.5846	-0.950539	2.18998	-1.1063	-2.68607	-3.41968		139.816	1.06468	6.32322	23.4431	26.1361	0.832829	10.3392	20.8336	7.96097	24.1221	17.9339	7.53847	-0.913242
139.862	0.7351	-2.4937	12.1249	10.7438	-0.310852	7.17708	17.5456	4.88877	6.87913	3.92244	1.00335	10.8215		139.862	-5.04941	-2.41653	-3.21875	-6.6005	-0.104695	-5.50175	-5.11912	-0.44465	1.05705	3.05556	-6.30597	-8.15515		139.862	0.589072	-2.43839	25.444	16.3641	1.55542	13.0395	19.9561	6.58842	21.8297	17.3365	5.24289	6.0159
139.908	4.80657	1.81283	12.0517	3.85267	0.204071	8.70232	10.3391	5.98835	2.94975	3.57897	-3.82662	3.83044		139.908	3.61451	-2.0289	-2.15791	-4.73251	1.4212	-5.92432	-5.81734	-8.02122	-5.40063	5.73104	-0.120052	0.772367		139.908	6.51525	2.29762	28.109	24.7252	5.25465	13.0409	20.0772	-0.0434959	19.5465	16.5003	-0.874504	-1.087
139.954	3.17805	1.56906	12.8431	5.30855	6.48613	8.64786	12.9921	2.79945	4.03033	7.47423	3.98658	8.87911		139.954	2.17041	-8.2281	-1.01546	-6.93015	2.84537	-5.3961	-3.02445	0.050569	-1.54868	-0.610838	-4.94809	-3.96506		139.954	3.24125	0.0522	26.0193	18.4338	2.55945	12.3149	16.4281	13.127	19.2911	13.3936	5.44044	2.20433
140	-1.24432	-0.299808	8.41164	6.86149	1.74884	7.5042	15.228	3.80451	7.0756	7.38963	4.98098	11.3389		140	0.844968	1.65969	-2.40272	-4.1831	1.61925	-4.76224	0.776996	0.549831	-0.755632	-0.908114	-0.421804	2.98783		140	5.58358	2.54579	22.7835	16.8981	0.432534	9.62182	14.6591	0.29505	12.9265	16.7433	4.48363	4.63314
140.046	8.52947	3.19417	8.0182	4.82326	3.50711	10.2272	13.7843	1.11951	8.7487	6.77701	1.00335	11.5928		140.046	1.92803	-3.37968	0.12698	-2.42499	6.29144	-3.12476	-4.57605	-5.39677	-0.302462	-0.412655	1.99221	1.79448		140.046	3.88597	0.177529	21.9269	16.3956	5.68182	7.51668	16.6512	7.43187	9.69297	13.0437	0.665565	4.28667
140.092	5.50507	-2.73747	7.5434	5.11444	7.83278	9.02917	15.3278	4.62129	4.62589	6.16505	1.99776	12.1106		140.092	-0.960133	-0.568667	-1.09707	0.32205	3.44005	-3.38887	-4.26573	3.00918	2.98303	0.0806722	-5.09896	-1.89375		140.092	1.08865	-0.530055	22.2124	11.2572	12.2071	7.88149	13.6688	10.2212	17.2949	10.9039	-1.80707	10.5393
140.138	0.037881	0.512744	7.55098	6.18208	0.211363	7.77659	12.4286	4.32324	7.08497	1.93967	-2.69016	1.75395		140.138	0.724442	-2.5069	-1.01546	-3.08428	2.62636	-4.55095	-9.23088	-1.98991	2.18749	1.17282	1.53958	-1.11692		140.138	6.08602	-1.5958	24.116	8.6923	-2.25609	8.76074	17.4369	6.05203	17.991	15.6894	6.8186	3.43564
140.184	1.4459	-1.11236	9.69029	4.14385	6.59688	7.66767	13.3438	1.63186	2.76491	-1.22936	5.54922	7.19118		140.184	0.0024031	-8.41851	0.286289	-3.85346	-0.42839	-4.60378	-6.12766	2.37821	1.1677	-0.908114	-2.53542	0.444929		140.184	6.55405	-4.5557	22.4988	16.2819	6.69735	8.62535	13.3416	11.177	19.0869	15.0922	2.41628	8.1168
140.23	4.82605	0.431489	8.19489	5.98796	2.68317	8.48457	11.5533	2.83477	4.63316	6.45693	3.41834	8.22211		140.23	-6.01459	-3.08346	-2.81487	-6.05109	0.885611	-5.02635	-7.98959	-0.388206	-1.09912	-6.15784	-10.3769	-7.05064		140.23	7.96123	1.95725	19.453	10.8854	6.14092	7.61221	15.1145	9.02006	16.6655	14.1428	-0.830486	-2.45231
140.276	3.66613	2.38392	9.30601	2.59091	3.30472	9.68269	12.2024	2.05123	6.40787	3.64485	8.10626	10.9384		140.276	-1.92702	-1.52943	-3.63087	-8.13885	-2.073	-4.49813	-8.7654	-1.26204	1.16647	-0.218572	-9.92428	-4.71231		140.276	3.13767	8.70506	19.6434	7.04338	-1.94073	11.1169	6.26692	3.4656	12.6056	9.95955	0.140885	-1.22763
140.323	6.34498	1.73386	7.01535	7.5409	2.37857	8.86579	10.3451	3.74876	7.00175	2.68306	1.8557	5.11316		140.323	-4.21339	-5.88704	-3.46779	-8.46849	2.182	-5.3961	-6.43799	-1.19221	4.45183	1.66503	-1.02233	-6.69592		140.323	5.63698	-1.94089	21.5493	14.0058	8.29066	12.8709	10.3647	11.2275	14.2429	12.7154	-1.18752	6.40256
140.369	-0.284362	-5.25425	7.33783	0.649741	7.42948	8.32119	7.09696	0.756681	1.51024	2.16038	3.5604	7.17861		140.369	-0.483003	-3.75242	-6.81337	-2.42368	3.39708	-3.86427	-6.28361	-3.10227	-0.195769	-2.00051	-2.83289	-5.91613		140.369	7.36909	-0.396601	18.1229	6.3	7.43113	9.59768	5.94654	4.27106	18.8664	11.2816	-0.985535	5.36897
140.415	4.48486	-0.456852	7.34149	-0.126728	3.1064	7.77659	9.96539	5.04574	1.8115	6.93875	1.14541	3.80876		140.415	2.27827	-4.23278	-0.203811	-1.21496	1.0497	-3.81145	-5.42842	-1.57206	6.2539	-1.60415	-6.75579	-3.30033		140.415	1.13761	1.50315	14.7918	18.2778	4.03465	7.19885	7.49644	7.36975	17.6558	13.3211	6.69242	3.642
140.461	-0.865248	-1.99969	5.76265	-2.16496	7.43254	9.19255	10.4675	4.55048	2.99778	7.301	8.39085	10.527		140.461	1.3076	-1.52034	-2.2438	-1.98414	-2.31254	-6.76947	-5.26863	0.384711	-2.91596	-4.67346	2.74969	-7.89945		140.461	3.01497	-3.8221	12.8881	11.9713	6.02167	9.82057	12.0354	-1.46153	7.47725	7.33757	2.8663	2.4348
140.507	0.647372	0.0280844	6.87861	2.20268	3.52316	10.2818	10.4843	-1.62784	1.82733	6.42306	2.85056	3.79101		140.507	-3.25822	-3.55283	-4.20843	-4.73122	-1.71291	-5.44892	-5.11346	-1.52298	3.543	-1.30388	4.71284	-1.22471		140.507	0.21124	-1.80281	18.4088	11.5804	3.46693	4.79562	10.4855	-0.376984	7.34154	9.13052	-1.92264	0.701552
140.553	1.70093	-0.378204	8.4682	0.455624	2.59609	9.73715	11.3333	2.66343	7.5414	6.60837	6.2609	9.73648		140.553	1.90976	-0.0592633	-3.71886	-6.15828	1.2282	-5.23764	-5.34622	-1.19925	5.80153	-1.79934	3.65185	0.861704		140.553	8.34908	-0.265102	10.9845	13.5108	6.1636	4.94127	5.1716	3.65132	10.4586	10.4451	-5.37067	-4.49818
140.599	3.56588	-0.459461	7.28464	-0.223786	3.42179	10.0639	9.47352	6.95706	4.40365	4.40634	4.14727	5.46628		140.599	0.941051	-5.98228	-2.74022	-0.99369	2.22731	-7.98258	-3.32901	-3.53332	-0.886174	-1.70429	2.14309	-1.6442		140.599	3.53212	6.00696	10.6975	-0.0023723	10.4215	7.78146	6.27867	12.1727	11.5425	8.05455	8.05234	2.78145
140.645	4.14771	-2.24286	9.43426	1.329	5.585	9.35639	13.3943	0.96507	4.11611	1.50025	5.71157	7.01916		140.645	-4.47825	-0.844494	-5.19243	-6.16097	0.177605	-5.07732	-3.87256	-1.58315	3.98058	-4.87512	-11.1387	-1.65391		140.645	-0.836706	-3.46852	16.8843	11.0656	-2.06834	4.64997	6.94291	11.2431	9.23547	6.50067	-0.949985	3.64807
140.691	-0.968682	-3.46129	4.13745	6.27898	3.31878	8.59394	12.6542	6.2593	7.37333	-0.78509	3.86968	10.7645		140.691	67.83	37.3373	47.2561	28.7779	51.4565	38.079	35.614	20.4213	87.109	50.3112	56.0069	69.6542		140.691	9.33642	1.62732	13.4577	-1.93283	3.89272	5.74235	6.72149	9.53884	15.0704	7.57644	3.26825	-1.03169
140.737	-0.850362	1.90464	4.70109	5.7012	8.16349	8.26718	11.3586	5.57027	5.71966	3.37891	2.31693	6.48714		140.737	127.015	87.753	82.9809	56.3575	104.141	84.1388	88.6026	53.9797	134.541	91.4295	119.828	117.589		140.737	3.7271	-0.858976	11.2638	10.1647	4.7411	4.72279	8.27139	8.9191	5.70737	11.0424	4.23112	0.00825355
140.783	-0.263327	-4.10779	5.10475	-2.63951	3.83909	7.94042	11.512	0.881917	6.81176	4.26561	5.30117	4.28131		140.783	138.926	106.945	99.2839	66.1309	121.057	96.6113	106.757	67.4764	144.07	102.807	143.365	130.642		140.783	0.453319	-3.46483	12.2156	4.37333	5.16688	7.92711	13.2532	9.3839	9.63388	7.81431	1.1655	9.19445
140.829	-0.612464	-3.54304	4.00259	4.84249	5.69386	8.86943	8.46865	1.48651	5.54593	-1.91072	0.611649	5.17255		140.829	142.041	106.849	106.933	73.9408	119.695	102.801	111.639	77.6344	154.615	112.015	145.324	129.962		140.829	3.43229	-3.70804	7.35994	15.3126	4.59917	3.92172	3.95382	6.75001	6.10495	2.43423	-1.12324	2.60812
140.876	-1.0824	-1.91781	2.82283	-0.88502	2.81203	9.30513	10.7863	-2.89815	2.8004	3.58037	-2.22793	6.20746		140.876	141.573	111.309	103.487	66.4689	120.271	102.59	117.615	75.2875	143.182	110.242	126.465	123.515		140.876	6.40804	-0.978685	11.0701	6.56118	4.311	4.86844	5.72513	11.0882	2.03443	8.28983	-1.88857	-1.20502
140.922	5.43415	4.749	4.34038	0.771589	7.34482	12.7907	9.62799	-1.99424	0.35046	2.08486	4.16705	2.45592		140.922	130.888	104.823	112.531	68.987	113.33	104.762	113.192	73.8854	148.369	104.898	125.106	122.172		140.922	2.97493	-2.87454	11.2604	13.7682	-4.3461	5.5967	7.38573	6.90495	8.27161	8.0494	-4.56484	0.528227
140.968	2.40863	0.279743	4.27346	1.16022	4.46991	8.10697	11.3242	5.89671	7.93572	1.20953	-0.663193	1.79838		140.968	137.844	106.085	108.202	70.6207	117.958	102.66	114.586	75.4639	140.978	101.935	120.885	121.605		140.968	4.54204	-1.3281	9.26172	4.63072	0.763009	6.98038	4.28594	2.72171	-0.140472	6.01749	-2.64446	8.15451
141.014	1.36996	-0.370245	1.34929	1.84162	0.458988	7.78019	10.7847	0.00920823	4.60701	6.0812	7.29746	7.35211		141.014	129.052	103.567	105.328	69.1888	109.486	100.825	108.309	79.3594	136.558	101.939	126.011	120.785		141.014	1.75025	2.93773	12.688	6.30378	8.71051	6.32495	-1.47082	3.49638	9.76407	2.31226	1.95651	8.32783
141.06	0.0852725	-2.969	4.76354	-3.1068	3.0391	10.3421	12.4799	-0.986846	0.974176	3.61357	5.16573	3.72029		141.06	121.949	93.5743	102.797	69.6219	103.987	97.7707	106.061	73.4962	130.358	95.2024	119.522	113.023		141.06	4.25278	-3.93793	5.93057	8.36294	-0.656188	4.64997	3.28958	4.27106	2.83696	4.57937	2.53266	3.30142
141.106	5.79083	-2.72132	2.22865	-3.20316	2.74592	9.74303	9.91909	1.32389	2.46559	1.84777	6.31124	4.75927		141.106	121.492	92.4868	100.735	65.8764	107.702	98.4595	105.528	74.7425	133.529	93.8025	116.663	110.757		141.106	3.78388	3.05075	4.02356	5.14551	1.75645	1.37396	8.4928	4.27106	-4.21782	-0.679479	-4.17029	-0.863912
141.152	0.209175	-2.46814	0.490358	0.977651	2.95692	9.08947	9.72855	0.829063	2.37118	2.56355	5.31888	1.00282		141.152	111.986	87.3631	99.3299	61.1571	98.8534	93.5069	101.11	74.1927	128.985	86.3873	114.688	102.602		141.152	0.97361	5.18455	9.25485	-1.80413	6.01404	5.0881	2.0718	2.72171	7.43671	5.29571	3.12036	0.00266229
141.198	-3.15895	-1.81596	2.95103	-1.15812	2.65099	7.56451	6.32877	0.74135	6.12146	-0.795891	2.76052	-0.290435		141.198	110.53	87.8366	93.9334	60.1652	99.2236	92.8869	95.4501	72.6144	122.851	84.4962	103.061	100.869		141.198	8.32129	2.11059	4.87229	-1.80413	2.46359	0.354398	-0.474458	1.7921	4.18105	9.23882	1.01671	4.85548
141.244	4.75801	-2.14156	-0.0569774	-0.77226	3.27951	7.45594	8.58537	4.3423	6.62592	3.89982	5.8985	1.77048		141.244	106.195	81.6359	96.6046	62.5819	96.3487	86.9678	91.4334	73.1779	118.518	82.9228	103.069	97.4369		141.244	3.18122	-2.15567	5.15779	7.71583	1.18083	4.43371	2.29322	2.87664	0.783233	3.61751	-3.95798	-5.71673
141.29	0.800481	1.91571	3.12196	0.0117831	5.44405	6.96389	8.81327	1.15696	5.45213	-1.04004	-0.631956	-0.30311		141.29	99.4431	82.2253	92.5035	57.2068	87.3107	86.4978	95.08	75.9496	110.229	80.1523	98.3924	97.6854		141.29	1.77836	2.0948	1.73124	2.31074	4.4445	3.8511	1.07544	8.14442	7.01459	6.12533	4.68642	0.522607
141.336	-0.710738	-2.95761	3.61142	-1.44529	7.20173	9.19684	8.82727	2.47198	3.99219	3.29389	1.78628	1.24879		141.336	99.922	81.5374	90.683	57.8684	90.4149	91.0441	87.0007	69.9237	104.096	75.3953	95.3487	92.6813		141.336	5.07112	-1.33995	5.34135	8.48799	2.88104	0.13592	1.73968	10.1525	1.58355	3.61123	4.49746	5.54874
141.382	0.222434	-2.3101	3.30124	4.87079	6.07827	7.6719	10.1105	-0.119178	2.63121	3.56637	-1.62555	-0.306081		141.382	96.5445	74.3554	88.0552	53.1281	85.0209	86.2401	82.4199	68.3429	103.497	72.0369	83.4262	82.0471		141.382	3.66815	6.12116	5.04957	7.20106	-2.51135	2.3207	-0.474458	0.702047	0.09125	3.0137	-4.89576	2.77296
141.429	-2.80403	0.783682	1.72395	-0.467179	-0.104358	8.05314	10.83	-0.710371	2.35214	1.6303	2.50133	1.50217		141.429	81.5093	69.7044	81.847	49.9413	78.8136	81.1175	80.5665	66.4979	93.3034	74.906	97.2828	88.9682		141.429	1.16927	0.0807785	2.19452	6.04283	6.71247	4.06853	-1.24941	5.81461	4.83288	2.16891	2.58702	7.62479
141.475	2.20255	0.553534	-1.11637	-1.72339	0.310073	6.20142	10.5103	2.99953	6.70629	1.19918	-1.47199	-1.74385		141.475	84.2758	68.4276	80.853	54.003	83.6556	79.3798	79.4079	65.1688	97.2556	63.108	80.6737	80.6899		141.475	2.58741	0.0751344	5.90425	6.68629	0.042724	2.90366	0.964732	-1.00214	1.02168	3.96135	-2.20273	1.73337
141.521	1.85844	-0.175816	1.91144	-0.841548	1.66188	3.80508	7.7397	0.309091	3.86091	-3.12645	1.94023	2.77763		141.521	79.9446	62.9026	75.7929	46.753	77.4571	75.9571	72.6624	62.657	88.9905	63.4991	70.2495	74.1082		141.521	6.80976	3.38785	8.37805	2.69681	-1.94394	2.758	5.83584	-4.41052	-1.02138	5.26885	0.500552	4.50662
141.567	0.927345	-2.53213	-0.610929	-5.8871	1.46692	8.21725	7.90063	3.0163	2.79518	1.30705	-8.01089	-2.25555		141.567	71.5266	56.994	71.4555	44.778	73.7985	74.5354	71.9054	59.622	79.9196	56.1603	78.5388	72.6395		141.567	6.66644	1.84828	4.56662	4.49851	2.59812	2.25314	6.61079	7.20895	6.70509	-2.38035	-2.1768	9.5376
141.613	1.0499	1.37566	0.0365581	-1.02353	4.35535	8.81634	12.7433	4.522	2.80701	0.69893	-2.03192	-3.68809		141.613	69.7192	59.1324	78.279	43.4521	69.9239	68.8348	65.3003	65.4568	84.6648	54.7785	67.2126	66.5978		141.613	-0.361851	6.8246	5.80353	3.34028	-0.949529	0.361022	3.06816	8.29343	1.27432	1.07842	-1.03031	5.72571
141.659	3.02899	-5.21249	3.38006	-5.58192	6.43052	7.67262	7.80623	2.92909	3.90589	4.06966	1.80717	-2.40752		141.659	68.3961	55.5473	70.2745	39.1685	68.486	70.1639	65.5999	54.1658	75.8316	56.1605	69.47	66.1741		141.659	5.74073	1.96689	3.13776	-1.67874	-5.91788	0.436887	2.73604	10.4624	2.07671	4.30433	3.76749	4.16582
141.705	3.83982	1.12937	-0.259618	-3.92528	2.72271	6.58337	9.29906	2.64383	1.74971	0.622341	8.34786	7.67403		141.705	64.896	53.4955	68.1306	36.8519	65.9379	67.8984	56.3671	60.9344	71.2113	50.5123	60.4009	61.1781		141.705	9.18646	2.43837	2.94747	-3.99521	4.44108	2.98708	-6.34193	-0.847216	1.93797	-1.90853	5.3007	4.16527
141.751	-1.27562	-4.72294	0.0647261	-0.12849	1.90747	5.11385	9.39272	4.25044	5.02211	2.14222	-2.60344	-2.79955		141.751	62.2623	45.55	64.6135	32.2405	65.925	63.37	58.0762	57.904	76.049	46.9376	63.1137	60.1026		141.751	7.31319	4.09633	3.32442	-1.29227	2.58761	0.217266	0.964732	0.698212	6.94953	2.74961	5.31404	0.698603
141.797	-0.231758	-1.87347	1.89694	-3.43207	-0.877447	4.7326	4.93411	0.0545612	0.39539	2.15028	5.92764	3.92196		141.797	51.0882	45.4583	60.8424	32.3492	61.2418	64.4295	57.4488	54.5373	62.4607	48.2268	54.6587	51.1865		141.797	5.44309	4.92302	5.98298	4.74824	-0.392109	0.438572	2.73604	5.9655	1.25639	2.86342	-2.54089	-2.24783
141.843	-1.86105	-0.575066	2.06387	-2.93777	4.90932	6.52935	6.01272	2.26032	3.07219	1.44558	1.51792	1.85103		141.843	55.4386	48.2629	58.4587	29.5907	56.7697	59.9967	55.9733	53.5546	62.1136	42.665	53.4449	50.3796		141.843	13.7477	6.21892	-1.72673	3.45936	-2.38604	-0.653943	1.29685	4.4163	6.93639	2.38554	-4.07568	0.350093
141.889	-0.705056	-3.82126	1.11555	-0.792856	1.91781	6.7472	12.3353	7.86794	7.03246	0.925429	6.07052	5.3352		141.889	48.0926	43.4183	56.2388	31.7794	54.2095	58.4679	53.7262	52.069	57.0136	42.7701	50.4063	43.9656		141.889	2.79516	3.72464	-0.685338	3.20281	-7.34581	-3.41765	-1.02799	7.82455	1.51038	-1.20145	10.311	8.32091
141.935	-1.05481	-0.482088	3.4301	-1.17356	5.52926	7.83448	10.4737	5.2794	8.52845	0.489333	9.06785	2.89363		141.935	48.4571	36.0453	56.1354	26.8409	50.6499	53.5028	49.3767	48.7947	56.1007	35.0361	42.857	48.6343		141.935	7.33486	4.55501	5.30071	-1.16827	-6.21028	-4.06578	0.0790764	2.71218	-1.20018	-1.20562	3.98013	4.3347
141.982	-0.348709	-1.04987	0.425107	2.52397	9.97232	7.88894	8.04869	0.885699	8.24493	4.04227	-0.0327652	6.1248		141.982	40.1602	37.7915	50.0069	28.2707	51.6395	54.1876	48.1251	52.0666	52.0153	36.3214	41.7874	42.4716		141.982	3.43045	9.6446	1.68442	0.241348	7.98232	-1.29057	-6.78475	4.4163	-1.0663	-0.848512	-0.231061	0.350628
142.028	-0.803548	-1.70179	2.5807	-3.69032	1.21224	8.48802	10.1088	3.80109	1.4529	1.4809	1.95805	1.99162		142.028	43.7572	38.0816	47.401	21.6816	46.7549	55.1384	43.8521	47.4313	53.1248	38.1015	45.253	44.5333		142.028	7.81591	6.92008	1.67966	-5.54382	0.327627	-1.35547	6.38937	9.52867	1.0939	-1.09505	-0.614788	4.1636
142.074	3.27937	-1.6986	1.31777	2.15081	5.2378	4.78461	7.53684	-1.49999	3.6412	1.93601	-2.58813	2.76437		142.074	37.7412	35.1678	50.804	25.6398	41.07	51.9204	44.5589	44.9239	46.6708	36.6016	42.9677	45.9442		142.074	8.59519	3.84154	1.29698	-2.07682	-3.64806	0.104864	-1.36011	2.55726	0.416328	1.88055	-4.24862	0.350895
142.12	-0.442157	3.41786	0.848977	-2.79883	-0.0209208	5.00246	11.3484	6.72574	4.64429	2.47491	-0.737482	-1.88697		142.12	44.3592	31.0951	45.9054	23.9931	50.1549	50.0264	42.3095	46.0781	45.7504	36.5035	33.9187	40.1854		142.12	-1.72309	0.282444	1.67224	3.971	0.474132	-0.545502	3.40028	0.078531	0.545982	-0.279943	1.13225	5.21499
142.166	-2.18879	-3.00801	2.60623	-6.29681	4.10536	3.3648	7.59103	8.53972	6.84094	7.08854	0.684837	7.81827		142.166	39.294	31.579	45.9599	28.3816	42.9625	44.4756	36.0973	40.0877	44.3697	31.5508	42.4841	37.4147		142.166	3.91111	1.5765	1.57475	5.77248	2.03784	0.840314	-4.6844	3.6417	2.8496	6.0424	4.97245	4.86832
142.212	3.9871	0.57212	-0.643789	1.09813	-1.25592	6.08779	6.63339	5.339	7.54666	1.77466	0.250323	-1.36227		142.212	35.4408	33.406	40.0075	18.0693	40.5163	45.1731	37.8764	38.3555	35.3172	32.8466	33.5939	32.6978		142.212	4.06936	5.94855	4.9006	-1.17256	0.0531925	0.185906	-3.69364	7.97947	2.16398	-0.170773	1.71815	0.543753
142.258	-1.95485	-0.641721	2.06351	-1.71009	2.46427	6.90469	7.08021	4.54517	7.16887	3.63957	0.681758	2.77947		142.258	35.0735	27.9734	42.4328	22.8992	33.8358	43.2681	31.4186	42.5593	40.8408	28.2931	30.1313	34.5066		142.258	-0.458716	2.50869	3.95213	2.30447	-0.221293	-2.06494	-0.260677	3.95154	-4.3452	-0.170956	-3.07016	-1.70536
142.304	-2.65873	-0.88812	3.98092	-1.02039	4.22439	5.26887	10.8896	0.748259	7.18773	2.50113	0.971463	3.17203		142.304	34.4597	23.4257	36.6458	18.9459	39.7692	42.5298	31.7938	40.2375	37.553	25.127	29.6564	30.1862		142.304	1.27046	6.18299	1.38691	0.374194	-8.74004	-1.4756	2.94958	6.27534	-1.90519	1.97847	-1.52331	3.49541
142.35	3.03525	-2.11015	2.00549	-4.89962	2.98739	6.95709	6.91418	4.55949	7.10194	3.03801	0.545922	4.7341		142.35	32.0494	27.2917	38.4987	13.7826	37.833	42.953	35.0455	37.9221	38.9024	23.1476	26.0431	33.411		142.35	-0.600411	11.9761	0.342606	-4.26338	-3.33876	-2.48796	1.84259	3.6417	-4.61499	4.59922	0.983512	7.48267
142.396	-0.460674	0.00549529	0.747058	-0.814521	2.57543	4.23276	5.32096	8.87209	5.64011	0.391449	2.25674	2.01877		142.396	26.2793	21.7726	33.7847	14.3256	34.5866	40.3621	31.4017	37.5472	35.0543	25.8335	25.8745	22.8282		142.396	7.23896	9.72529	2.52583	-5.5427	-0.0771817	-3.93586	-3.91226	-0.0763893	-0.821059	5.07684	1.38273	1.60199
142.442	4.19092	2.69601	3.53981	-0.515221	1.54348	7.93591	7.23547	-0.134939	6.93193	3.41421	-5.84429	-0.692614		142.442	24.473	23.2217	32.2406	15.7468	31.3443	35.1326	29.3928	34.9837	31.5421	23.0633	24.8168	23.3263		142.442	4.26671	-2.59204	0.521814	2.81839	1.06359	-2.39432	4.60881	0.853133	-2.58284	2.33502	-0.726192	-4.11963
142.488	0.233367	-1.60402	0.608903	-4.10208	1.74987	3.90601	2.20794	7.48542	9.90244	-0.122384	7.81113	6.42284		142.488	24.0021	17.6073	33.1298	17.1851	33.5534	35.0314	27.2957	36.4842	31.08	24.5596	26.0213	23.7004		142.488	-0.424482	9.83207	4.03675	-3.35614	0.646322	-1.21827	-0.0404699	-1.16083	-1.23061	0.42316	5.42432	2.82799
142.535	2.55195	3.12523	1.8135	3.19562	4.64728	5.81248	5.6735	7.89159	8.53624	-0.643839	0.703316	4.36381		142.535	20.7556	21.5725	31.4245	12.0138	31.0241	33.82	24.6606	33.5649	23.9582	18.5121	19.2319	20.8043		142.535	2.86463	6.76089	-2.33935	-4.51206	-0.200187	1.63331	-1.25814	1.31741	2.29841	-1.73071	-3.77409	-0.986879
142.581	3.23653	0.778778	0.56	-3.31404	4.55717	5.53948	11.25	7.69488	6.08064	4.24467	0.282742	2.29932		142.581	21.8284	17.4998	30.277	9.71781	32.8367	35.3128	26.3639	39.896	31.4081	18.8047	23.9008	19.478		142.581	9.92204	3.6824	0.793718	0.385902	-1.91486	-4.78288	-1.25814	-2.09082	-4.06484	0.528002	1.42162	0.396066
142.627	0.0913562	1.02873	-1.01937	-5.15238	5.39092	5.37188	7.41032	4.00033	7.3825	3.45012	0.993967	0.756174		142.627	17.257	20.8849	31.5685	8.95784	24.327	35.253	23.8064	35.5419	22.7019	21.3829	22.6833	23.4855		142.627	6.63763	0.845451	0.414244	3.346	-7.01075	-1.42186	-3.92255	2.40721	-4.33724	4.34529	-2.60674	-0.997691
142.673	0.788767	-1.06989	3.7632	-1.15151	1.06035	5.0996	3.92155	2.70636	4.73473	4.69259	2.27529	-1.9551		142.673	25.3163	18.3643	27.4105	12.4667	31.7955	31.346	24.3416	33.3038	25.867	16.4245	21.0166	21.5212		142.673	3.82575	5.08971	-1.20155	1.80764	-1.47076	-3.16374	4.04471	0.707799	2.56001	-1.38986	2.56838	3.85762
142.719	1.24399	-0.246719	2.82626	-5.61932	3.64302	6.24317	7.73934	3.81864	7.12394	1.33241	5.83145	0.910776		142.719	17.1315	20.9774	26.7522	11.5941	28.6491	30.6627	18.6807	36.4151	23.5967	18.9981	16.7875	20.3286		142.719	8.84926	3.19433	-0.157458	3.2175	2.36943	-1.7763	-0.82766	6.90647	5.68534	-1.03389	4.87174	0.570266
142.765	3.09857	-1.21087	-0.502253	-2.3969	5.20065	5.64221	5.93699	5.03023	12.0879	3.02499	4.83939	4.80404		142.765	12.8018	14.3832	24.7167	10.0568	19.1531	28.5539	22.0218	32.5619	19.179	20.6899	8.35477	19.261		142.765	8.23424	7.3285	-1.48783	-0.24754	-2.02476	-1.98386	-2.37972	5.51204	-0.551113	1.82899	3.91843	1.62175
142.811	0.646832	-0.556394	-0.252803	0.822804	-2.12343	-0.130824	8.2123	2.73324	7.2636	3.38865	2.85079	5.58939		142.811	19.8884	20.6673	28.3671	10.053	23.7746	27.597	21.0173	35.2368	23.6734	14.2364	14.0487	18.9679		142.811	9.96992	8.0385	-0.0614938	1.95086	-0.0205062	-2.77115	0.271843	-1.30354	-0.81755	2.18656	-2.99093	7.35848
142.857	-2.38799	0.586918	-0.716597	-3.25434	-1.91523	4.38888	4.72627	0.337203	5.00415	1.18417	-4.68875	1.44863		142.857	15.1876	13.5761	18.1854	10.7033	24.4555	24.677	18.9793	32.4796	24.1108	10.7567	20.355	17.2526		142.857	5.1137	5.90619	-3.76589	2.08685	-1.42131	-0.792219	-3.92957	8.14854	1.61777	-0.675389	1.05265	2.33804
142.903	2.1348	2.3773	-1.73723	-2.95727	-1.39899	3.89636	5.66206	1.64326	6.00623	1.6327	2.56628	1.97717		142.903	13.8532	10.075	24.2557	7.9551	16.5506	23.499	15.3169	29.2097	18.1101	14.3134	15.6885	16.9732		142.903	7.63231	-0.844265	-1.39447	-2.67577	0.716381	0.968123	-2.92569	0.406531	-4.33803	1.47346	2.58957	4.7664
142.949	-1.24785	4.34023	2.88068	-1.97792	-0.572383	2.53195	3.93392	1.2515	1.27157	2.17079	-1.84364	-2.68168		142.949	12.7604	13.1499	19.6854	3.223	18.647	24.4413	12.9022	28.3181	19.8843	11.0267	11.2972	17.467		142.949	6.23353	1.86534	-3.10859	-4.4775	-4.67523	-1.06627	0.166106	1.33622	-9.48095	3.029	-3.1596	-0.0818049
142.995	-0.680289	1.41417	-0.687956	-3.33519	2.52619	4.16549	7.05929	8.17501	10.1885	4.0415	3.27756	1.59964		142.995	12.8645	12.9447	21.9395	5.63886	19.5378	23.9493	18.0047	28.105	16.6962	12.6017	14.4541	15.7524		142.995	2.16877	5.88463	-0.825972	2.86801	5.41061	-2.44704	-6.81534	-2.22759	-2.70274	-3.66556	-0.466942	8.76512
143.041	7.69962	0.772608	0.511473	-4.79396	0.565097	5.03733	8.07112	4.16481	8.81652	5.99384	6.12267	-1.76545		143.041	12.3636	10.8017	21.5105	3.44192	21.2277	25.7359	16.6707	24.5149	11.7101	10.9139	10.6826	10.0094		143.041	4.36258	3.16039	0.406031	-3.04721	-3.95778	-1.56496	-4.93378	3.19708	1.49051	1.22505	-10.6503	-2.85912
143.088	3.97652	0.206194	2.90911	-3.2267	1.18459	5.36166	6.89586	-2.24759	8.3338	3.07033	2.70854	-1.11478		143.088	14.8722	12.2369	14.5951	5.08909	16.2649	21.8065	12.4727	29.7963	17.327	9.22138	17.7359	14.1365		143.088	-3.30853	1.14243	-1.11989	-1.37261	-3.9538	-2.64804	-2.49471	0.107357	-2.15539	-2.12231	-2.38296	-3.19599
143.134	-0.444845	1.10465	-1.22471	-4.29091	0.773674	6.23286	5.86786	4.67995	8.25026	4.85106	5.55619	5.61836		143.134	15.701	11.7403	16.2843	5.52602	16.0352	22.5853	13.4682	25.0982	16.7356	11.1854	12.1571	8.00584		143.134	8.92027	8.58457	0.98124	-1.11236	-1.10918	1.66538	-6.1419	3.05169	1.36493	-5.82257	10.8715	9.12136
143.18	4.553	-1.89873	0.856554	-0.19728	-3.45965	2.14805	7.6528	4.48762	4.10706	0.870676	-0.698653	0.191684		143.18	8.60893	11.3474	18.4501	3.322	17.9297	22.7837	11.6747	28.8548	14.7919	6.6228	8.384	7.20023		143.18	11.9068	1.25116	-1.96628	0.0514274	-1.11047	-3.8077	-2.26073	2.89673	-2.7001	-2.7161	1.6614	-4.05523
143.226	0.481808	1.04346	-2.15937	-3.11167	2.32618	3.9449	3.86967	7.30097	11.7512	1.5955	-1.4089	1.35912		143.226	13.3979	11.4333	15.0276	6.17412	19.7171	19.4924	12.2773	22.0534	7.5515	4.23285	7.32702	9.51666		143.226	2.50438	4.79987	-0.535195	-0.0739788	2.02091	-1.17154	-5.68779	0.112361	-1.47247	0.502382	-1.21309	9.47767
143.272	-0.678515	0.883398	2.46903	-2.32565	-0.6635	5.9051	5.72576	9.1178	9.19377	6.13301	4.00179	-4.19826		143.272	7.375	9.85987	16.2176	2.00182	14.3505	18.2085	12.1827	22.6812	16.4336	7.98104	6.71096	6.89655		143.272	5.16811	2.08601	0.703631	0.969568	-1.53779	-4.44452	-4.58165	9.10909	-2.41445	2.04641	0.136105	-1.79792
143.318	-0.218478	2.84193	1.52739	-2.805	-1.27821	2.31038	3.07069	4.01252	4.25307	-0.422483	4.15909	2.15227		143.318	14.208	7.91562	13.1895	0.901975	12.918	15.3924	11.8547	24.9138	13.9266	13.4196	5.94578	13.7488		143.318	10.1942	1.72596	-2.15988	-3.15566	2.58838	-1.73849	-5.13996	2.14257	1.23932	1.92126	1.49079	1.32593
143.364	-3.01563	-2.20591	0.105573	-1.23687	-1.79453	2.03813	6.55195	5.02556	6.05512	4.64069	3.30533	3.71623		143.364	7.83832	8.09858	10.9765	3.74931	16.717	18.024	13.4655	24.0293	13.4476	3.50296	6.82328	9.95833		143.364	-2.48976	-1.94661	-1.01325	-2.25109	-1.52253	-1.29627	-1.81329	-2.19663	-5.53294	-0.704342	-5.60899	2.20516
143.41	-2.78184	-2.61183	0.194282	-1.61719	-5.19778	2.03813	8.06232	6.93477	4.98257	2.34118	3.58991	1.13682		143.41	6.50616	7.98505	15.4222	6.60001	13.9634	17.5291	9.50626	24.9098	11.8489	7.84338	10.5702	8.12683		143.41	9.59147	-0.761474	0.0300885	4.44332	0.892779	-2.60841	-4.46836	-1.26853	-2.8255	-1.18825	7.65891	4.11003
143.456	-0.117528	2.52289	0.204457	-0.536025	2.23768	2.57722	-0.0238434	8.25053	5.39435	0.485977	-0.109726	9.173		143.456	11.2946	8.07177	10.1375	-0.535934	12.8227	17.4066	10.2667	20.9891	15.3137	3.27932	1.70162	7.19666		143.456	4.58474	5.61865	-0.534033	-4.7018	-1.80374	-3.6979	-4.01708	4.93025	-2.14052	-1.68056	-4.06737	2.91516
143.502	-0.119134	1.87577	-0.980173	-0.72373	3.37366	6.32967	5.8633	6.34714	4.31373	1.8282	3.58991	2.18804		143.502	10.8011	7.18889	13.9184	1.76884	10.8796	15.8628	5.37752	17.9904	8.53265	2.0787	8.89829	8.20131		143.502	1.77609	-1.95249	-3.19561	6.25218	5.59276	0.179458	-5.56296	3.38254	-1.05291	-0.1294	2.85697	5.17131
143.548	-3.7242	-0.968032	-0.729889	1.91575	-1.78581	3.77079	5.75035	0.5283	6.31518	2.72956	1.88239	0.507935		143.548	8.62743	4.37354	12.121	3.74493	10.5504	12.2571	6.2859	19.8883	10.6477	5.33292	2.27466	8.17677		143.548	12.1332	-4.08679	-0.916426	1.23055	8.02007	-0.611356	-6.99446	7.25745	-2.80385	3.44716	-6.36496	3.09915
143.594	-1.39517	3.9227	2.39006	-4.79992	-0.132941	4.25983	5.64032	7.75189	5.04336	-0.552396	-0.678901	2.70978		143.594	9.57838	6.48797	11.5339	3.19532	5.59611	13.2502	7.35064	20.9344	8.25094	0.865381	3.31403	7.76259		143.594	-0.413153	-0.0644927	-1.4933	2.77971	5.18432	1.73279	-4.00418	1.83645	-0.763435	0.108138	12.4777	7.27136
143.641	1.97529	-1.6155	-0.149585	-2.44965	-3.22536	1.69578	6.7271	9.05817	9.81976	1.58431	1.31321	3.10429		143.641	2.85725	8.22734	8.9333	-0.976404	14.042	13.4614	9.90477	20.2249	2.06196	7.78522	3.46419	8.92829		143.641	2.56859	-3.37737	2.40259	4.98068	-1.34856	-3.37692	-0.458038	8.20134	4.4008	-5.86296	-2.88921	-2.26633
143.687	-2.91565	3.27697	0.811126	-1.75998	-5.18455	3.32901	7.31546	7.85521	10.729	5.40389	0.607021	-1.29632		143.687	1.05695	5.32839	12.092	0.999676	8.71203	13.1446	6.03488	19.8039	5.66282	6.10417	6.46751	7.89211		143.687	6.65549	3.95507	-0.627673	-0.669105	0.791599	-1.3923	-1.44702	-1.41484	-4.53412	-2.88016	2.30558	6.59239
143.733	-1.63687	-3.40183	0.580052	1.66377	2.47137	1.14469	3.59547	2.34492	10.0499	0.255488	4.16797	-2.06864		143.733	8.25816	2.9126	8.9333	-1.96444	10.4217	10.6631	3.55816	14.4999	2.39954	7.88411	8.87016	8.92829		143.733	4.62934	0.407116	-4.33477	-1.82025	-1.48232	-4.1562	-7.4227	6.49438	-2.35468	-3.95397	5.97156	5.73396
143.779	-1.17426	1.2448	-0.84324	0.403242	-2.78848	5.33637	4.40305	3.95306	9.57073	5.67648	4.31028	4.68488		143.779	3.33733	1.65639	6.1796	-2.40357	8.00806	11.6663	6.65406	14.5841	6.0004	2.14875	-1.34111	5.30166		143.779	3.22153	3.01119	-1.37603	-8.37792	0.811632	-2.23898	-8.1935	5.40452	-0.0397935	-1.80096	-0.93081	1.9263
143.825	4.40574	0.0237726	2.90971	0.0217137	-0.202652	3.42561	6.47837	1.35107	8.59645	3.01912	12.4291	8.58898		143.825	5.85776	5.0385	9.09529	-4.92857	11.5279	10.5047	2.62938	19.8881	4.65008	1.95098	9.77115	5.30166		143.825	1.50132	-0.180039	2.2538	-1.40718	1.66676	-4.34584	-6.52201	-3.90275	-2.60015	3.09563	4.66021	5.06106
143.871	-1.9841	2.54983	0.528413	-3.38064	1.76395	0.85825	8.27252	3.55872	4.33583	2.66878	4.74406	-0.480511		143.871	9.6984	10.4499	6.34158	4.84206	6.19787	9.97674	5.4157	15.1734	6.33798	4.62089	4.06485	5.94927		143.871	1.65845	0.658458	-6.77795	1.56469	-6.13715	-4.91763	-6.73908	2.91608	-5.30554	0.470513	-2.26583	5.94403
143.917	-0.92864	-2.00886	-2.33114	1.12103	-2.47191	4.28505	6.24726	8.67661	9.11241	4.54799	-2.08515	-0.0802271		143.917	6.81792	4.55534	12.092	1.98772	6.60014	8.60401	8.35681	18.2885	6.67556	0.76435	6.01701	10.7416		143.917	8.09653	-2.88808	-1.73075	-2.55205	0.556686	-1.32587	-6.18176	-0.647602	-0.815145	1.18645	-3.03367	-0.292978
143.963	4.42252	2.71929	-0.329601	-6.86891	4.56006	5.85959	6.12746	2.15684	5.55367	0.28531	3.7499	-2.39938		143.963	7.65806	6.97113	4.88374	1.32902	9.21486	10.1351	1.31362	15.6786	4.42502	-0.916704	-4.04409	2.58169		143.963	4.65405	-0.995519	0.0894423	1.57374	-4.41343	-3.65118	-8.60554	8.19155	0.0112563	3.69225	10.0601	5.44437
144.009	-4.29874	5.16463	-3.58663	-4.61153	-3.60086	2.594	5.02454	9.08456	6.66156	4.73636	-2.79249	-3.16628		144.009	6.81792	6.19808	4.39779	2.53663	10.7233	7.17848	6.26708	14.5841	3.0747	-1.90556	1.96253	1.80456		144.009	9.36614	1.13949	-3.51566	-0.483157	-1.56451	-1.74203	-3.72363	4.9365	-3.49684	-2.03277	0.831185	3.01293
144.055	3.72816	-0.531336	-0.462618	2.90986	-1.01421	1.66875	2.64566	0.367242	8.87035	3.05426	1.7659	-0.692828		144.055	4.17747	9.00039	8.12339	1.65837	10.12	7.97044	3.79035	12.3109	9.37621	3.63203	5.86684	10.2235		144.055	10.9409	3.26874	-1.13093	0.811311	1.56761	-2.32097	-1.61862	7.72782	3.03017	-1.31681	1.79662	3.8815
144.101	0.245092	-0.606085	-1.96756	-0.198712	-2.76256	1.8833	6.98887	5.79148	4.61574	2.70255	6.03579	-0.544962		144.101	5.37768	4.55534	6.01762	-0.427493	5.09164	7.44247	8.51161	13.9105	4.19997	-3.09219	4.36519	2.84074		144.101	6.39024	-1.57532	-1.59795	0.692965	-2.83582	-3.03925	-4.04816	4.79223	1.27774	1.67046	3.54137	7.3558
144.147	0.947542	1.76382	-0.277446	-3.11527	-1.82866	0.631529	6.59626	1.08306	2.34505	2.71082	-0.932091	-0.536642		144.147	6.0978	9.96671	7.15149	5.28118	2.37636	7.49527	3.79035	17.1098	1.8369	-0.422276	0.160546	6.46736		144.147	8.29205	3.51454	4.02402	1.35427	-4.82311	-1.19798	-5.03404	10.2265	3.04736	1.31896	3.16408	12.2297
144.194	4.7884	0.218528	2.69171	-2.81733	-5.96219	1.00592	3.72086	1.18344	3.54722	7.78352	1.91469	2.45147		144.194	1.29699	2.71934	2.93995	-2.62314	10.2205	6.8089	2.39719	11.5532	5.43777	-0.12562	3.16386	4.65405		144.194	0.768162	-1.80353	-4.81663	-0.0515071	-0.968251	-2.57316	-6.13433	-2.64099	-5.76611	1.80173	-0.29154	0.937236
144.24	2.93308	2.09253	-0.8898	-1.83395	-3.37873	4.54155	6.64755	0.380397	7.63074	6.63405	2.34171	1.81238		144.24	-0.26327	2.71934	4.23581	2.31706	3.88485	6.49212	0.617042	9.11165	-3.11428	0.467694	3.01369	2.84074		144.24	8.6261	-3.45986	-5.38469	4.34635	-2.10377	-2.55926	-5.90676	3.87028	-6.57068	-0.585178	5.69338	3.55093
144.286	1.54174	0.137049	-4.314	-5.92345	-4.19844	0.0197275	2.7753	9.22431	10.8303	3.08493	4.62119	5.32197		144.286	3.33733	6.39134	5.04572	-0.866622	6.09731	4.38023	2.24239	8.35393	0.599107	-0.718933	2.86353	1.80456		144.286	4.5599	-0.492366	1.47764	-1.44944	4.591	-2.61534	-5.12902	-1.55062	0.0932532	1.33141	-1.42081	-0.438524
144.332	4.21695	4.13119	0.244956	1.89137	-1.82274	1.37466	5.34646	4.01093	5.97231	1.40907	-3.20803	0.266395		144.332	5.73774	4.26544	5.45068	-0.75684	5.49391	5.59457	3.01637	16.8572	7.68831	-0.916704	-2.24211	0.76838		144.332	2.05484	-2.3855	0.156629	-5.56916	-3.23511	-2.90124	-5.00331	5.42887	1.3274	-1.29438	3.20344	5.29538
144.378	0.7342	2.17567	1.60539	0.829144	-1.09666	2.83862	7.8519	7.73142	12.4406	3.19324	6.75585	2.35645		144.378	-4.46397	10.6431	4.96473	-5.80682	10.7233	5.33058	2.24239	13.658	1.49932	-3.48773	6.16718	3.74739		144.378	2.07503	0.344085	-4.40403	-2.06587	1.757	1.50332	-5.88192	1.71948	-3.68536	1.45355	-2.37513	2.34155
144.424	2.12969	3.23491	-2.855	-3.45229	0.358331	3.27124	7.30917	3.91614	8.96845	2.93558	5.33474	-1.52307		144.424	5.73774	3.97555	1.56309	2.86597	5.79561	4.80261	2.62938	10.2061	5.21271	-1.11447	1.81237	6.59689		144.424	0.825776	-0.596053	-3.44891	-2.31484	1.61979	-3.75669	-2.54308	-3.39314	-4.7608	1.58278	3.20894	4.94787
144.47	0.0359147	3.80657	-1.08312	2.70048	2.01672	7.34718	4.63991	7.34057	6.29716	4.19186	5.05602	2.63984		144.47	-0.0232297	0.110288	3.83085	-0.537275	1.57183	5.11939	1.46842	12.4793	7.91336	-2.3011	-1.04078	1.93408		144.47	3.5081	-4.50121	1.22299	2.84911	4.46971	0.0619542	-3.53157	-0.443066	3.12543	-1.0397	2.83995	2.34483
144.516	0.504431	1.44362	-0.759761	1.05739	-1.18259	4.89636	6.79332	4.34205	6.81	4.37408	-0.638071	1.99877		144.516	4.17747	4.65197	2.454	1.43881	6.29844	3.48267	-2.63366	3.38665	-2.32659	-3.19107	9.47082	5.30166		144.516	0.0639445	-6.7476	2.37945	-0.106065	-2.07102	-2.1952	-3.29548	3.58908	-2.30469	-3.42344	0.537269	5.30494
144.562	-0.425454	3.80943	0.451503	-5.27969	-2.83088	4.13467	6.54479	5.05637	8.71999	1.26989	-0.927108	1.48151		144.562	5.37768	1.3665	3.58788	6.26922	8.10863	3.95785	-0.621322	12.1425	2.39954	-3.88327	0.160546	-3.37634		144.562	1.17453	-0.824075	-3.22649	-0.218708	-0.0769645	-1.01543	-7.83341	9.48761	3.41012	4.69693	-3.12213	2.87215
144.608	-2.39775	1.20324	-2.72986	-2.63131	-3.24437	4.02325	4.01709	8.27034	7.73929	2.69696	-2.77761	-1.62595		144.608	2.85725	2.9126	1.4821	-1.30575	4.99108	2.58512	3.01637	9.19584	4.19997	-3.48773	-0.289951	0.76838		144.608	3.68919	1.77959	-1.88639	3.7909	-2.48524	-3.41985	-3.9396	12.1283	-1.47112	-1.74963	-5.23625	0.789865
144.654	2.25953	6.82791	-2.23654	-2.91716	-3.65786	4.3475	7.45692	2.55132	7.35416	1.8149	-0.784762	2.27441		144.654	5.25766	3.68566	2.69697	-2.29379	2.47692	3.32428	1.85541	10.4587	0.0364719	2.93983	5.26618	7.89211		144.654	-3.06117	4.02821	2.12497	-2.65392	-0.337457	-2.23928	-4.15459	6.70428	0.177267	-1.39149	9.01683	5.13426
144.7	-3.43697	2.43281	2.56711	-5.34724	-2.93426	6.73415	4.43087	1.45147	6.07484	0.130725	4.62919	5.78823		144.7	0.696891	4.36208	5.53167	3.3051	4.18655	3.0075	-0.234333	10.8797	2.06196	1.55543	6.918	3.09978		144.7	8.09725	2.84472	5.09513	1.35581	-3.89326	-2.88589	-5.14425	2.20827	-0.213842	-1.03335	-4.25734	1.65874
144.747	4.24973	4.47398	-1.49376	-5.33133	-2.20398	7.98167	2.96967	-2.1604	5.28876	0.669645	4.91826	0.347371		144.747	10.2985	3.87892	3.50689	-5.25791	2.07466	3.95785	3.94514	7.59621	-2.21407	0.863236	7.06817	0.379813		144.747	5.43363	3.79151	-2.13793	-2.12177	8.77859	-0.243579	-6.57424	4.38583	-2.78529	0.284436	5.96173	8.96314
144.793	8.0918	5.69637	2.91479	-1.70488	-2.41166	11.8365	8.18299	8.28654	11.6761	4.32735	1.92873	5.02785		144.793	8.01812	-0.759396	0.105251	0.340983	-0.741193	0.0508508	0.771837	10.2903	3.97492	-3.38884	4.21502	1.80456		144.793	4.8127	-0.942424	0.536493	-2.89653	2.23066	0.498005	-4.3463	4.69505	1.16381	0.526712	4.03947	-5.11344
144.839	-0.167294	8.39392	0.125694	-2.37844	-1.89789	9.38078	8.28634	4.26897	6.50901	0.244299	-2.77165	-0.154569		144.839	5.4977	0.496814	2.61598	-5.14813	-0.841759	4.16904	2.47459	10.2903	-0.526163	0.0721515	3.01369	-0.785888		144.839	4.027	0.0054539	-3.83639	-0.556859	6.37371	0.0724718	-4.00554	5.31546	4.03076	1.24621	-4.0417	3.05445
144.885	-2.26169	5.71013	-1.85492	-0.408653	5.65262	7.80325	9.02557	5.68068	7.42164	4.52137	4.92927	3.36508		144.885	7.41802	1.17323	1.15814	-4.05031	2.87919	3.69386	0.771837	8.18555	1.27427	0.863236	2.5632	3.61787		144.885	10.6378	-3.78471	-1.24911	3.32964	-0.441293	-3.94123	-4.66149	3.91953	-1.6756	1.12682	5.4031	8.44641
144.931	-0.393239	9.14107	-0.0847208	-3.72454	-0.545343	6.87324	7.70361	6.39176	2.74514	3.02181	-4.61476	3.11606		144.931	3.33733	3.29913	5.12671	-1.30575	-4.66327	3.0603	1.31362	5.99658	-3.78944	-5.0699	3.61436	-0.397321		144.931	4.21508	-0.234329	-1.80708	3.9868	1.98203	-1.65798	-1.87425	1.74807	1.18981	-4.48331	0.0103601	-1.63354
144.977	-2.36705	5.31343	0.644432	-3.52254	-5.8146	6.60068	5.09755	2.8755	1.159	-1.23948	-5.89605	1.82285		144.977	5.85776	3.00923	-0.218714	-3.17205	-1.34459	2.05715	-0.234333	10.4587	-0.301109	1.85209	2.41303	4.65405		144.977	6.10132	-4.02245	-5.79809	2.19253	2.98514	-3.70148	-7.07644	4.54492	-2.19138	-3.40626	4.06688	3.40726
145.023	5.79007	6.61762	-1.98613	2.25228	1.32988	9.10207	2.91444	2.98455	5.44518	-4.1684	4.78782	-0.506579		145.023	0.576871	1.65639	-0.461688	-5.25791	0.264469	-0.265933	1.9328	4.14437	0.0364719	-0.323391	2.41303	8.02163		145.023	2.18102	4.37794	-5.02253	0.921217	-3.42261	-5.52205	-2.62785	3.30527	-0.681933	3.04506	-4.79808	-1.97851
145.069	-4.68419	9.88222	2.98229	-7.12053	5.88275	10.2948	3.57899	6.90629	8.24805	-1.67386	6.49165	-1.14951		145.069	-3.14375	1.26987	2.21103	-6.68508	-0.741193	-1.05789	-0.00214003	6.16496	-1.31385	-2.00444	1.51204	3.74739		145.069	-0.319762	-6.26929	-4.63313	-5.51843	-1.28443	-3.45738	-0.506426	0.833067	-2.56915	-1.60373	2.92734	-0.240539
145.115	-1.42306	5.24088	-0.842283	0.612193	1.24127	12.7372	8.66152	5.70563	4.7727	0.475049	1.22933	1.33792		145.115	1.53703	-3.56171	1.15814	-5.91661	-2.85308	-1.32188	1.00403	-0.233562	3.52481	-5.16878	-1.19095	-1.30398		145.115	8.33543	-4.85674	-3.09718	0.314341	-0.850145	-3.73749	-8.48802	5.49042	-2.96988	-0.995949	-2.07541	10.5428
145.161	3.11811	6.96268	-1.39357	1.99884	0.117408	7.62191	10.0457	3.09314	3.29128	4.21553	-0.189407	-4.36942		145.161	1.05695	1.84966	0.429217	-0.207929	-3.15478	0.0508508	-4.25901	5.32305	3.74986	-2.00444	-1.34111	-4.02395		145.161	0.327066	-1.66038	-1.26998	-4.20463	-0.697692	-5.92295	-3.59389	3.17941	-0.230407	3.54223	-3.61581	-1.79527
145.207	2.42218	8.34958	0.139695	0.451944	1.57442	10.5525	5.52012	4.5068	6.29848	1.10796	-3.74688	0.588912		145.207	1.53703	4.16881	1.56309	0.340983	0.465601	0.103648	0.771837	6.83849	-0.751217	-0.422276	-1.49128	2.97026		145.207	0.169813	4.0231	-2.60018	-1.73878	-3.82763	-2.60639	-2.24942	-3.48659	1.14001	-1.35423	-4.95759	-2.13585
145.253	3.70486	4.60444	-3.7652	1.73633	-6.48647	10.1714	13.2422	8.12434	6.71265	5.29977	1.52452	-4.7402		145.253	1.65705	2.13955	-2.00052	-5.47748	-1.24402	0.473229	0.849235	5.4067	-3.00176	2.74206	-3.44343	-4.41251		145.253	2.84609	-1.42567	-1.82823	-6.77743	4.15111	2.24086	-3.01705	-3.02156	-2.39574	4.37898	0.0556738	3.25828
145.3	4.98686	2.5704	0.0818448	-4.40974	-2.23998	9.13595	5.28825	0.291443	3.43915	-0.650509	-8.72401	2.28268		145.3	2.61721	0.303551	1.96805	-3.5014	0.566167	0.684418	-1.85969	4.39641	1.72438	-2.79553	7.96916	0.120768		145.3	9.4604	-1.78193	-2.58505	-4.83382	4.73317	-0.536889	-4.11913	13.2695	1.83852	1.51069	-2.44447	-1.43528
145.346	0.796696	3.38795	-4.86819	0.684175	-2.64047	8.31983	2.39841	3.41389	6.64419	5.94602	4.67429	-1.59762		145.346	4.65756	5.42502	-2.16251	-4.26987	-2.85308	2.84911	-0.930913	6.92213	-1.20132	5.80751	3.46419	6.0788		145.346	7.42237	1.17111	0.672808	6.55977	-2.81519	-4.7082	-1.34057	7.23061	1.44577	-1.70637	2.18509	2.04525
145.392	5.45771	6.65207	-7.74005	0.493466	-1.59849	9.95115	10.1308	3.82422	3.36577	0.43713	-2.86898	-1.72506		145.392	-3.26377	7.64755	0.996156	-2.95248	2.07466	2.00435	-1.16311	5.65927	-0.526163	2.64318	-3.29416	3.35883		145.392	13.256	-6.40193	0.0215511	-2.73872	1.0323	-1.1799	-9.56019	6.13953	3.63358	-0.984869	0.260039	1.00759
145.438	4.65209	2.90299	-0.0507675	-1.06472	-3.86676	10.4963	4.52485	6.53793	6.37776	0.538546	1.69116	-5.74582		145.438	11.3787	7.55092	-2.72944	-3.17205	-1.54572	0.526026	1.77801	1.69797	2.51207	-0.026734	3.91373	-0.267799		145.438	3.9828	-3.56204	-5.30548	-2.47017	4.32076	0.00304299	-1.65844	0.717059	0.932133	1.99737	0.260039	1.89181
145.484	2.10587	4.53378	-3.89189	-2.5326	-4.18406	9.67752	8.45089	0.507478	4.88229	3.47128	-0.434322	1.2745		145.484	4.41752	-1.62908	-1.43358	-2.29379	-2.65195	-0.213136	-2.32407	2.11164	-2.7767	-5.76209	3.01274	4.91309		145.484	2.72307	3.66751	-1.84941	-5.17295	-5.93804	2.2933	-7.2067	0.881626	-4.63215	1.28912	-3.01769	1.02405
145.53	-0.790773	8.2846	-1.89131	-4.20052	-2.42502	6.19592	7.452	2.1156	4.78131	-0.891963	0.847639	-4.18843		145.53	0.816911	-0.662765	-2.56746	-5.69704	0.968432	2.63792	-1.85969	-0.4183	-5.2523	-2.20222	1.81143	2.0636		145.53	0.366584	-4.49096	-4.13257	-0.76397	4.62411	1.64559	-6.08418	1.3569	0.426374	-2.40579	-2.82143	6.07874
145.576	8.54659	6.32765	-4.69212	-2.63485	3.57641	8.20782	10.9481	4.92981	9.95594	-0.453134	-3.00058	-1.20252		145.576	2.13713	5.0385	-1.2716	-0.427493	-2.75252	-0.582717	2.47459	2.19119	-9.41579	3.63203	2.10681	-1.17446		145.576	7.14379	-4.02088	1.21952	-2.05779	4.19809	-2.52008	-2.96489	10.2232	3.56261	0.222211	1.99893	0.696997
145.622	11.1194	4.61532	-3.89189	-4.6898	-0.148613	11.1436	8.23684	4.12575	6.06665	-2.2346	-3.71276	0.875212		145.622	5.62239	2.9126	-1.35259	-5.80682	-1.84742	1.26519	-1.62749	4.20633	-1.53891	3.53314	0.00461312	-2.72872		145.622	7.45846	-3.67214	-2.40911	-1.66964	-10.4837	-3.1073	-5.18792	-1.40739	2.74501	-3.84188	-5.52084	0.696997
145.668	5.30211	7.22458	1.86979	-4.49409	-1.18334	10.3805	4.24128	3.32169	7.55865	3.37489	6.25572	3.33952		145.668	0.461296	-1.33919	-0.380696	-5.69704	2.07466	1.26519	0.849235	5.72145	1.8369	-2.39821	-2.99853	-0.915411		145.668	-3.24066	-0.24122	1.31501	0.788614	0.634541	-0.391373	-3.18719	1.39534	3.29007	3.56199	2.37274	0.523082
145.714	6.00443	4.45224	-0.210814	-2.83056	-1.80527	11.033	10.52	4.8293	5.4653	1.8594	-0.0144399	-1.21238		145.714	3.82201	2.04292	-3.05341	-4.48944	-1.24402	0.578824	-5.26519	1.16602	-1.0888	0.963962	0.755398	2.58169		145.714	10.2777	-4.38304	-4.50989	-0.634588	2.48759	-3.84134	-6.74403	-2.16551	-4.88592	-3.48707	-4.1822	-4.52046
145.76	1.93627	6.81675	-1.65124	0.594342	0.5725	12.495	6.59581	1.71357	11.2469	-4.28422	-0.869017	6.58664		145.76	-3.25949	-0.469502	-5.24017	-7.7829	0.365035	1.054	-2.09188	4.61015	-4.12703	-1.01168	5.85781	2.20289		145.76	-3.09527	-6.87592	-4.60538	5.1876	-2.07375	7.46281	-2.74259	0.63312	9.01327	0.925603	-6.50236	9.39218
145.806	-4.34626	31.6048	18.0345	21.633	22.094	11.4614	23.8623	-2.40724	38.959	14.2357	17.7893	61.9497		145.806	1.66155	0.690077	-0.299705	-6.02639	-1.74685	0.103648	0.384849	1.74216	-1.42638	-1.8028	-4.80898	0.518935		145.806	20.8163	16.7897	23.9462	28.7351	28.1451	27.9424	18.9319	13.3795	37.6293	35.4434	34.5595	24.5227
145.853	-6.89929	32.9094	33.5591	21.8287	22.8183	11.732	30.9259	2.91966	49.7248	30.8858	29.7533	88.0699		145.853	4.66643	4.07218	-4.26828	-3.5014	-2.65195	0.84281	-3.48504	3.58296	-5.58988	-1.89885	1.6472	1.4281		145.853	29.6258	18.446	36.1689	36.8862	25.2943	31.4658	24.9341	13.2328	39.2645	41.4129	38.4151	20.3488
145.899	-3.74597	56.1482	52.0445	33.5713	28.3022	9.01344	29.927	0.809	48.728	23.3175	32.4595	93.1388		145.899	6.82796	0.206919	-4.9972	-7.34378	-2.45082	0.790013	-2.71106	3.73503	1.72438	-2.29294	0.295905	0.391797		145.899	25.5357	14.6566	37.5058	43.2259	19.7349	30.8785	29.9359	10.2942	49.3482	42.0096	40.3316	29.7402
145.945	-1.05728	56.4743	61.4072	33.767	32.234	13.1404	31.0011	-0.196075	49.4258	24.6531	28.1866	83.9016		145.945	4.79632	-0.0829755	1.64409	-6.46552	-1.24402	2.16274	-1.16311	2.12715	-0.637144	0.871663	-0.763568	-2.45959		145.945	35.6037	21.7539	35.5005	35.5924	29.5703	31.0253	23.4891	20.3907	46.4826	39.0237	36.6691	25.3923
145.991	-1.98416	58.0236	61.4072	32.397	24.7842	7.4287	31.0781	2.81915	47.0334	25.0983	27.4745	93.6448		145.991	1.91532	-0.372574	-1.59557	-0.970726	1.77296	4.27463	0.384849	0.600687	-1.76243	-3.18298	1.93761	-1.55284		145.991	27.4234	24.5925	39.893	35.5924	29.1426	30.8051	36.2715	16.8176	46.2101	39.8515	38.2035	22.4299
146.037	-1.9824	59.4097	57.9662	31.2228	26.4397	9.00061	29.7947	4.62828	48.3293	28.3894	38.584	81.9452		146.037	-4.20539	1.94659	-4.51125	-2.50777	1.87353	2.63792	-0.466526	2.6022	-1.19979	-1.10426	-1.36841	-4.27309		146.037	28.5246	16.1896	41.4209	40.6383	28.0009	29.7765	27.4906	11.0829	42.2582	34.2384	34.1557	21.2125
146.083	4.43751	55.1697	65.4884	29.6571	26.6386	13.1781	32.161	2.41712	45.9369	24.3828	24.7637	74.9273		146.083	1.3166	-3.07827	-2.64845	-1.9532	-1.94799	1.0012	1.39102	1.41457	-3.78163	-2.19211	-3.32159	-1.67513		146.083	31.8282	17.1287	35.9779	35.0749	24.2949	29.0424	30.6028	14.3531	34.8974	36.505	29.1441	25.2124
146.129	9.10224	55.4143	57.0059	30.9259	26.6322	12.4093	34.0174	4.92981	46.6346	20.4614	28.0394	78.9458		146.129	0.481304	3.00954	-5.15918	-0.086689	-2.45323	-2.74741	-2.63366	-0.954834	-10.1946	0.974545	4.1845	1.82299		146.129	36.5476	16.6463	35.8824	33.1341	19.1634	39.9061	20.488	12.9696	41.7104	34.1165	30.4934	18.9518
146.175	0.71066	54.6688	58.9265	33.6537	26.9425	10.9939	32.1012	5.13082	44.4416	24.1962	22.4849	73.2199		146.175	2.64579	3.29959	-5.80711	-9.08987	-3.76338	-1.63866	-2.55626	-0.720035	-2.31815	-1.8911	1.32915	2.22262		146.175	27.2661	12.0229	34.4501	34.2986	18.7358	42.6954	23.7114	14.6841	31.2173	29.6946	17.1865	14.0824
146.221	6.42874	48.4723	57.326	29.055	22.1835	13.6541	30.8977	-4.41739	35.7691	20.7241	24.194	61.7845		146.221	-2.62795	2.81689	-4.67324	-2.17081	-1.85273	0.0508508	-2.63366	3.13134	-4.11675	-3.276	-0.019601	1.70195		146.221	24.5918	12.6023	27.9567	30.1583	26.433	47.4666	20.2571	10.9622	29.991	29.814	21.0338	22.4299
146.267	5.84589	46.9231	54.7653	30.3225	27.1448	14.0277	29.9116	3.22118	32.6759	20.1869	25.3334	65.5516		146.267	1.69492	0.0145468	-5.80711	-4.91221	-6.68613	-1.63866	-0.930913	5.04473	0.48988	-1.68524	2.67429	0.665695		146.267	15.7786	15.6673	27.4793	26.4063	19.7281	40.8603	21.3677	22.0172	29.5743	25.6333	21.9942	15.2997
146.313	6.0815	44.3141	46.4428	27.583	25.3861	12.2878	31.2094	-0.196075	37.6509	15.7355	17.9273	55.4155		146.313	2.54332	1.3674	-3.37737	-9.30426	-5.08123	-1.95545	-2.24667	-0.100927	-3.78911	-1.1901	5.50981	2.74719		146.313	20.9698	11.4015	33.6862	24.2068	19.7281	42.8422	21.1454	12.0865	36.1144	23.6031	34.3281	14.6041
146.359	2.58706	41.3789	48.9204	27.9709	20.7307	11.8477	27.511	7.04046	35.2587	17.5129	17.3576	52.1493		146.359	-2.97221	1.27212	-0.947636	-0.182848	-4.68639	-3.27538	-3.79463	1.3108	-7.60977	-3.16253	1.14451	3.25704		146.359	18.4529	12.2287	29.3891	25.63	14.1693	38.5114	17.5889	14.4323	25.4868	20.1387	18.1394	14.4256
146.406	4.22846	40.7266	48.5954	24.8369	26.1089	14.7254	25.3691	6.2387	34.8542	20.0056	23.054	52.1477		146.406	0.151075	-1.72352	-4.75423	-1.71339	0.134048	-0.8995	0.0752577	-0.38564	-8.95813	-1.08322	-1.11446	5.19705		146.406	15.1399	9.27224	26.2379	26.2769	19.8706	41.4475	20.9231	12.1114	19.7643	15.2424	12.3573	9.03474
146.452	7.74072	35.0193	40.3535	23.7607	20.7282	11.3016	29.3673	3.52782	57.4794	18.4951	19.6359	44.8717		146.452	-0.329266	1.94856	-3.62047	0.482961	-2.08743	-3.69776	-3.25284	0.0959693	-5.46771	-3.95341	-4.57735	-2.83485		146.452	15.7571	9.86354	23.4687	21.3604	13.7417	37.1902	16.922	14.2885	21.3993	17.1531	23.9137	10.5975
146.498	-0.872061	38.4437	43.8697	21.9878	20.1075	11.9518	23.0131	4.73397	50.7971	18.6731	23.7645	48.2436		146.498	-0.442924	-3.3663	-4.2684	-6.98463	0.0211548	-2.21943	-3.63983	-0.00541668	-1.63732	-3.45708	-3.23952	-4.52798		146.498	12.7644	11.4009	27.0018	24.5949	15.8797	34.6945	14.9214	14.1393	23.8518	21.0941	10.0359	12.1625
146.544	2.40929	34.2782	45.4688	42.7241	21.2454	10.6418	24.7266	0.612956	50.9964	16.8926	14.0798	40.96		146.544	-0.202369	-2.98163	0.426718	-7.41999	-3.20502	0.26204	-1.85969	0.897437	-0.172535	0.898486	5.30291	1.29534		146.544	13.3935	15.067	23.6597	19.0315	18.1602	31.8317	13.032	10.7156	21.8081	18.4668	20.8275	12.8581
146.59	4.63987	29.7941	36.9061	37.4412	18.036	9.00672	19.6576	3.72884	49.4982	11.9961	13.9374	40.7002		146.59	-0.189481	-2.69174	-1.43837	-6.86444	3.42251	0.420432	-3.94942	2.30412	-6.13515	0.993109	2.58771	3.75214		146.59	16.6949	8.32616	22.0364	14.5031	18.4453	35.2083	15.1437	16.0261	23.0343	24.4379	22.9367	10.0623
146.636	6.51858	34.6044	37.8647	42.8215	19.8981	13.4602	17.5871	5.44276	46.9069	14.7559	10.8041	35.8916		146.636	-4.51833	-3.45892	-4.43894	-6.30581	-4.12016	-2.32503	-4.8782	-0.483478	-2.64617	0.994337	-3.28009	-0.927435		146.636	14.9649	9.50876	21.3679	17.6083	15.3095	32.6392	12.9209	15.1051	19.628	19.1833	16.3828	6.39613
146.682	6.18303	31.2617	39.465	30.9727	16.7946	13.9492	21.9422	7.65714	43.3163	12.1741	5.52623	31.6031		146.682	1.37736	-2.10599	-5.89735	-0.36852	-1.22204	0.420432	1.39379	0.498564	-4.89992	-0.0884375	3.15413	2.30881		146.682	10.3984	0.639258	23.6597	15.2794	7.32766	29.8499	10.9203	17.2979	18.9468	13.8093	12.7218	9.52542
146.728	3.86311	27.5887	34.4228	38.3088	15.3463	8.07743	19.9431	2.93269	35.439	11.729	8.08513	32.5035		146.728	2.46501	-0.94369	-6.62644	-5.52433	2.08329	-1.63866	-1.47153	-0.618882	-5.92258	-0.382177	-0.160732	0.361243		146.728	13.5437	2.53142	17.1664	15.9263	11.8887	30.4371	14.0323	15.132	16.6305	14.7647	9.83147	14.2194
146.774	1.07481	24.8162	38.5835	29.5044	11.1049	11.066	20.4429	8.9639	43.5089	4.69129	10.7908	36.2683		146.774	-0.170141	-2.77538	-4.85144	1.51447	-8.78596	-0.952298	-4.80023	-0.474998	-7.83787	-2.5612	1.47682	-1.06619		146.774	10.0839	4.77836	15.2566	16.5732	9.6082	24.7117	12.4763	11.5619	17.0393	13.3316	15.2281	10.049
146.82	-1.48425	23.2603	30.5821	26.57	11.829	9.7619	18.5153	3.53645	39.8039	4.05874	13.2117	30.8124		146.82	0.317052	-1.99699	-4.04142	-0.681638	-5.78769	-1.05789	-2.09304	-3.01373	-7.8393	-1.08052	2.2138	3.84696		146.82	13.6979	5.2514	17.7393	15.9263	13.4566	26.1063	9.80889	4.25037	7.91049	13.451	9.64008	7.96337
146.866	1.78623	22.8514	33.3826	24.9071	10.3807	8.72722	20.4429	4.34658	35.2202	8.5089	8.22493	30.1532		146.866	-1.35126	1.28911	-7.11961	-7.48377	-3.68768	-3.53936	-1.70606	-1.69657	-9.08591	0.590262	-1.69717	2.15248		146.866	7.72209	8.68094	15.543	8.93968	10.891	20.5277	11.2537	10.0177	9.68289	7.24109	5.59548	4.66014
146.912	9.61601	22.6069	32.7425	28.4284	13.1699	9.59331	20.5857	-0.271947	33.028	11.3546	0.676342	23.1341		146.912	-3.38929	-1.12376	-10.2033	-5.05014	-2.50147	-0.476961	-2.94325	-6.32732	-3.34686	1.38369	0.837545	0.466759		146.912	8.98016	3.00446	13.9197	13.2093	11.6037	23.684	8.36404	12.203	15.133	12.7345	4.43933	4.31661
146.959	4.60119	23.1739	27.1331	25.7791	14.7216	11.1652	20.4429	6.16212	38.803	9.48357	8.08111	23.5237		146.959	4.06617	-6.24248	-6.88676	-3.40023	-0.114574	-2.21927	-1.00855	2.35875	-5.27014	-1.88425	5.62539	-0.950292		146.959	14.1672	4.54184	12.2964	11.1392	12.3163	19.3532	12.1429	11.8918	9.9554	10.7043	8.67856	17.3562
147.005	6.00001	24.385	29.4507	27.0506	10.6872	10.9402	16.0878	0.439224	30.2241	8.05511	5.37437	29.6264		147.005	-3.02934	-3.91786	-4.55246	-7.46206	-0.125355	-0.318488	-0.315286	-3.18968	-10.3253	-0.599211	2.17146	0.340684		147.005	10.5367	6.55226	12.2964	12.8211	11.3186	23.9042	8.14175	10.9676	11.5904	8.67416	6.55894	1.53836
147.051	7.62588	20.7133	24.0898	20.298	9.65273	9.74285	19.5148	4.96676	37.2983	10.36	7.63814	21.3086		147.051	-6.38367	-0.919569	-3.26594	-2.18228	-1.64283	-4.85891	-2.71384	-1.61762	-7.51722	0.889595	7.56492	3.56986		147.051	6.75559	3.35924	10.2911	7.64586	6.1874	17.9586	6.47461	16.5819	13.3617	6.88283	2.5124	8.83671
147.097	1.2182	20.958	26.97	18.6279	10.4803	9.36063	18.9436	9.79281	29.6067	13.5528	9.91619	24.0339		147.097	-1.56105	-3.1391	-6.66568	-6.8962	-3.16427	-2.79981	-4.6502	-2.47987	-8.75293	-5.73747	1.85637	0.324522		147.097	3.76506	3.83228	14.2062	8.93968	11.8887	18.2522	1.58434	6.01135	3.6878	5.44976	5.40279	5.3595
147.143	2.39227	17.5362	22.9697	21.3518	16.3791	13.216	16.0164	-1.76249	26.2103	6.07751	6.78386	26.3717		147.143	4.56866	-9.12587	-5.45897	-3.14709	-3.18323	-3.16939	-1.16969	-2.09306	-7.40871	-7.22438	3.79622	-2.39996		147.143	7.23193	3.95054	5.03912	13.2093	6.47246	14.8023	5.1409	11.7808	8.46071	8.31589	2.32122	0.839124
147.189	2.15876	20.4689	19.4423	20.3662	12.4483	6.85882	18.9436	2.36007	25.014	7.40753	8.35003	23.9001		147.189	-0.957881	-2.4562	-4.33778	-4.35508	-1.69815	-4.01057	-1.40186	-5.63957	-11.9202	-1.79116	1.68693	1.47122		147.189	7.22157	1.1123	12.6783	4.92884	10.3209	18.399	6.58575	8.82799	7.51726	9.39069	-0.372972	5.70722
147.235	2.8602	15.0845	17.6823	20.6595	3.55172	7.18477	10.6618	3.46708	19.7306	9.36196	5.07371	16.882		147.235	-5.40254	-0.320936	-6.45517	-3.58324	-3.73086	-3.48211	6.25432	-3.23763	-9.78363	-4.66045	-0.122369	-4.74623		147.235	11.1552	2.53142	12.2964	13.8562	0.771125	12.747	6.14118	14.1346	12.9811	13.9377	8.67985	7.6332
147.281	0.882261	16.0606	22.3111	17.52	3.24138	8.70499	14.5171	5.98446	23.5069	9.27074	9.345	20.8944		147.281	3.39536	-0.905149	-7.18784	-1.4944	-2.04058	-2.05651	4.46718	-3.18037	-6.52628	-2.87745	2.26079	4.43518		147.281	8.47066	4.77664	11.8189	8.93968	6.75753	14.6555	4.80747	17.2541	10.9382	7.48841	-4.61468	4.85108
147.327	2.18149	14.2667	17.7515	10.3827	6.03448	8.59634	15.5881	5.38113	21.1128	7.21857	3.9347	21.0139		147.327	-0.321746	-0.0288121	-9.37408	-4.01214	5.15781	-1.73732	-1.41265	-4.03864	-7.42183	-3.17916	-4.0503	3.51037		147.327	6.58421	2.17497	12.2009	5.9639	4.61953	16.9309	2.80691	12.5786	9.43925	3.54717	5.58486	0.677901
147.373	-0.383538	13.9371	22.5511	15.9499	3.86207	8.86733	13.4485	4.98086	19.714	6.23226	5.07348	16.4591		147.373	4.25678	-2.45084	-8.81752	-3.01537	-2.57432	-3.20845	-1.02902	-7.24627	-15.5279	-0.706867	-1.97902	3.49967		147.373	10.1906	-3.62038	14.6836	14.6325	-0.084075	13.1126	4.91861	13.5213	8.35575	7.24955	6.92344	11.115
147.419	2.89176	11.6535	19.4275	11.9402	13.7918	7.23364	13.9489	0.562905	22.9931	11.3911	0.517453	18.9148		147.419	-5.23335	-1.29039	-7.45682	-1.24867	-2.092	-4.73794	-1.88092	-5.93741	-5.63115	-3.57797	-7.07631	-6.72834		147.419	1.5375	2.64725	13.1558	11.1392	0.0584584	10.1765	1.58434	6.35805	5.49353	10.4738	5.57954	3.81
147.465	3.59454	7.24742	17.5877	13.3952	6.2402	5.49442	13.5285	1.06572	28.4633	10.7571	-4.61518	22.6622		147.465	-0.901161	-0.795948	-8.99585	-2.34687	-5.2237	-3.9957	-4.59401	-5.20443	-9.6844	-3.87685	-3.79937	-2.08251		147.465	3.58808	1.10991	7.42685	5.31699	10.6059	12.1584	-0.638515	3.40032	0.314257	3.54679	6.3502	3.11639
147.512	0.0907785	8.63039	33.1779	32.8508	23.9334	3.37584	25.2412	0.972644	42.8961	22.7661	3.21131	53.9369		147.512	-5.59588	-3.79334	-8.51925	0.195132	0.0644685	-1.24674	-6.69251	-6.56737	-8.11439	-1.99492	-0.827181	-5.32884		147.512	-0.644529	1.69639	3.80171	8.03401	2.76659	11.8651	8.80861	2.15624	7.81869	5.45769	-10.0153	-3.83919
147.558	2.07533	7.89736	35.9758	27.957	26.5197	5.76604	24.7414	-5.36095	41.7958	20.0958	9.74933	51.469		147.558	16.5414	-3.39898	10.6403	0.535444	9.95945	3.24481	6.77078	0.838474	12.0112	2.85876	2.7498	25.8385		147.558	2.02333	-1.2599	5.52292	4.41131	2.33899	11.3513	-7.19593	-0.796144	-0.485813	1.63589	1.56066	-0.874332
147.604	1.02185	8.22672	33.8124	26.9705	36.9681	6.25166	21.397	5.00422	39.2943	24.622	10.0319	53.4055		147.604	100.493	63.6174	74.7591	47.7363	79.6199	63.5586	66.0331	40.9533	114.018	66.2473	82.2796	98.5982		147.604	3.43913	2.87891	9.06074	5.83451	9.18347	13.6273	2.02995	4.34714	8.51704	2.47191	10.7985	0.169096
147.65	-0.258703	11.7343	32.3673	27.7509	30.2439	8.63679	22.7585	-0.0247198	36.5978	22.2178	11.8774	50.2799		147.65	135.145	99.3943	107.343	68.2006	109.522	87.3397	100.921	62.3568	151.335	95.9262	97.3362	110.875		147.65	11.6093	2.99847	6.10663	4.28193	5.62004	12.5263	1.1408	8.39954	1.02641	6.76282	-5.19502	1.7356
147.696	4.30053	5.21848	33.9669	27.1507	34.0649	7.05799	26.9802	1.59019	32.6194	23.3741	7.03725	54.159		147.696	141.543	106.945	117.92	72.3805	121.49	95.1172	109.81	63.3161	154.039	103.044	108.364	122.735		147.696	4.37831	8.20161	4.29203	4.28193	9.18777	12.2373	3.69711	4.52114	11.9391	6.40845	7.71637	15.3161
147.742	2.67218	9.29875	33.8002	23.3436	23.5143	7.87012	26.6344	1.59364	33.3029	22.2103	8.72913	47.524		147.742	142.642	110.052	120.739	75.4818	127.156	100.624	116.213	72.7708	162.237	106.302	112.066	126.063		147.742	1.23439	7.96157	2.58136	4.41463	0.635202	11.2148	5.03065	7.49181	5.95676	2.46665	0.578332	8.02309
147.788	6.3004	14.272	30.2813	23.7286	26.7312	6.50931	23.1502	3.61452	38.574	27.0095	10.7111	45.6858		147.788	145.655	111.116	120.157	69.7691	124.105	103.117	119.768	72.8993	158.452	107.075	106.959	125.121		147.788	4.21382	2.28133	1.53294	3.7677	1.633	8.49865	6.25323	11.0762	12.0942	4.61572	0.969667	2.28765
147.834	2.33002	10.275	31.4009	20.7945	26.3214	8.08441	21.0882	3.11154	33.0044	22.0279	4.73307	45.1547		147.834	141.443	104.148	127.748	83.9514	119.056	98.8965	117.215	68.3542	159.441	101.134	107.973	115.144		147.834	4.69751	5.70466	5.92821	4.80279	0.635202	6.36979	0.696056	11.2402	7.3265	0.790816	-9.04538	-3.0929
147.88	-1.04892	5.05732	27.6353	19.128	22.5952	3.40713	20.6697	3.71624	31.018	20.6901	11.5589	48.2511		147.88	142.896	107.823	126.67	78.0134	121.914	100.542	114.186	72.8214	162.143	106.36	107.335	121.047		147.88	13.961	1.44846	5.55218	-0.24327	-1.07531	7.10388	-2.63742	3.92143	0.375831	4.73438	4.43253	4.56504
147.926	-0.46211	8.48818	26.7556	20.3932	22.2848	4.65627	13.8228	1.50498	28.2462	17.8441	5.72478	34.3701		147.926	138.688	98.9264	125.529	81.661	114.97	95.3695	123.691	72.0248	148.304	96.8607	103.571	120.086		147.926	8.76825	2.51261	3.93135	4.02647	2.91589	8.06222	0.363482	6.73792	4.0751	3.18869	9.82464	9.09506
147.972	3.28938	4.25821	26.6725	16.6688	21.7704	6.61002	22.1922	1.00916	27.459	18.291	11.6931	40.1947		147.972	128.581	96.3153	117.355	72.6434	112.719	96.01	111.213	71.1689	156.846	98.2351	97.4384	112.451		147.972	-0.0345261	10.4332	5.47306	0.403661	1.3457	6.88763	0.0300483	1.60844	0.536854	2.11362	0.00532779	3.19053
148.018	1.89787	4.35044	24.0335	14.4094	23.5335	7.37036	20.0627	4.93769	25.1787	17.3125	2.87215	41.3512		148.018	121.97	92.3503	117.429	63.5286	108.68	89.4752	108.72	66.7238	153.002	88.3377	86.8166	102.607		148.018	9.70232	3.69123	6.61951	5.06156	-3.50065	5.71304	-1.07734	3.33556	3.27854	0.325465	6.18047	4.23462
148.065	0.138027	6.39466	24.1904	31.9888	21.8781	6.77295	22.2235	3.43347	22.0858	12.9537	0.87707	47.0571		148.065	110.697	87.3422	109.653	64.0788	99.849	89.003	104.849	71.1891	143.875	84.3955	81.4077	94.8275		148.065	1.68732	4.04479	0.700341	5.84566	2.91408	9.16561	-0.630711	7.07621	3.27876	1.40094	-4.41547	2.32401
148.111	-3.48077	2.89203	21.7012	33.6475	15.5683	4.43467	14.9392	2.12751	24.4746	14.1926	6.85426	50.8097		148.111	105.304	85.1185	105.77	62.5522	106.415	84.1533	101.137	63.662	137.69	81.4345	76.481	88.6021		148.111	0.587145	-3.75857	1.66083	-1.01054	-1.36212	5.0579	2.37632	4.11137	1.37445	-0.153374	-5.76138	-4.98484
148.157	-0.67919	1.34104	28.3347	36.3832	16.0918	5.9553	15.884	0.519484	30.3659	14.0063	7.55839	50.8007		148.157	112.884	81.2546	105.276	60.1404	98.0955	86.8596	99.4997	62.466	132.946	78.6631	74.219	94.2563		148.157	6.57494	0.375205	3.38566	1.57742	-4.63888	2.71011	2.04284	5.99204	5.48178	3.43685	-1.70967	2.67206
148.203	2.7094	4.52304	23.2147	29.4489	19.9263	5.24929	14.8239	1.93336	25.1938	7.51541	0.148594	39.5134		148.203	109.274	77.478	100.97	61.6808	91.8854	78.0992	94.9303	66.3455	127.434	76.079	78.6838	86.7511		148.203	4.68689	4.97273	-0.232521	3.64779	-4.3538	3.00517	-2.7308	10.3649	7.81309	8.21255	-0.548894	7.20977
148.249	3.1805	10.1498	22.8136	27.7836	17.2449	6.60584	15.0519	5.05518	19.0172	15.3407	-2.97745	42.6238		148.249	93.3779	74.5998	107.35	60.267	88.6624	80.2241	92.5132	58.4911	116.97	73.9087	72.3948	89.1617		148.249	-4.42191	4.38091	5.21641	4.81237	2.77672	4.77204	-2.84196	2.41756	9.59826	1.27797	0.0456006	4.41868
148.295	3.06846	6.15606	24.8925	32.6618	16.7321	4.97574	12.2779	3.24772	27.6848	13.2953	8.96397	37.5518		148.295	93.9817	69.764	96.3513	57.0736	87.9275	78.4296	86.7862	61.123	114.823	66.4924	65.9629	81.7794		148.295	-2.53103	19.6211	16.5975	18.1479	27.4374	17.7691	30.0704	-0.376472	41.2766	23.6115	33.4111	-2.88699
148.341	2.49005	5.34812	21.7718	25.719	16.2154	7.36525	18.0112	1.33572	25.4024	10.4514	7.8149	39.1059		148.341	96.1782	68.329	97.4649	50.805	82.4897	72.3005	79.9743	64.5827	108.871	67.6607	59.0531	72.2055		148.341	-3.6238	24.2393	20.1396	16.7295	31.8607	17.4783	44.8636	5.3948	54.9525	22.0658	35.3386	5.47048
148.387	-4.87035	6.48953	19.2877	23.1887	16.0085	6.33342	15.5265	5.26978	22.5304	9.91785	5.67743	34.9415		148.387	88.6943	63.3155	89.8572	52.8949	81.6468	69.5011	83.0539	55.3165	108.636	66.2696	61.112	69.4832		148.387	-0.96588	21.0477	25.2101	16.9935	33.16	22.4835	44.867	6.02784	48.9537	26.488	37.8445	0.425092
148.433	3.5541	6.32925	17.3741	26.4118	18.1862	4.65103	13.5449	2.66488	21.6448	10.5416	1.8372	41.2791		148.433	76.6621	62.6491	91.9417	49.2614	77.6096	68.3573	79.8631	59.8434	103.682	61.8132	56.1892	72.5491		148.433	-7.56905	21.0402	23.4026	19.8507	26.3239	15.0758	47.5487	3.07196	50.4685	23.2649	29.7639	1.12425
148.479	6.01597	5.77158	16.8171	20.8396	12.4036	3.23903	13.6994	0.56145	20.5646	9.20894	2.11787	33.2431		148.479	71.9726	59.458	85.622	49.494	77.8626	70.8484	76.4513	54.2347	104.687	54.1834	52.3036	66.08		148.479	-5.83831	17.962	27.3322	17.912	26.7516	18.9748	38.9814	3.0885	40.7944	18.0118	32.8536	4.60669
148.525	0.884922	5.3695	12.8992	20.2533	9.40568	5.30272	13.5762	-1.34793	27.5457	10.544	2.25607	32.5979		148.525	67.4094	56.3659	83.7468	48.2808	69.8502	68.1541	71.0199	53.0367	94.9055	53.3988	53.467	62.943		148.525	-1.58516	21.3763	18.2614	16.247	24.4805	16.9995	33.8717	11.37	37.678	16.8238	29.5864	9.82833
148.571	-2.62366	5.12312	15.6267	18.781	7.13877	4.48758	13.9526	9.1287	21.4865	9.03018	5.38491	34.4152		148.571	72.8352	51.4419	78.8959	48.2818	72.4936	63.7761	70.6211	55.9083	96.345	55.1911	48.2209	61.2621		148.571	1.41191	13.566	21.9031	12.1046	25.3363	16.6427	38.217	5.60053	39.6125	17.9004	33.0653	5.47838
148.618	0.774899	3.5041	14.1108	19.951	8.90771	3.72408	11.2499	5.91751	20.4956	8.93887	3.24665	25.2083		148.618	63.6915	48.1432	75.3324	48.7204	64.0946	62.2484	67.7313	53.6257	86.1162	55.3761	47.4493	56.4891		148.618	2.1978	17.2211	15.0227	15.2132	23.626	17.6777	34.3201	2.4821	33.1934	18.611	31.909	-2.70229
148.664	-0.844366	8.55505	15.3899	9.7956	8.49776	4.15852	11.9052	0.289859	21.7979	10.181	-3.01199	23.1447		148.664	60.9146	45.7376	73.387	42.6729	70.4332	60.2423	64.7016	52.9333	78.9264	56.0653	38.4919	58.2766		148.664	1.73202	21.4751	20.0026	15.2162	20.9168	14.2275	30.8732	7.32638	33.884	12.7463	21.4937	-3.74972
148.71	-3.1772	1.94852	13.461	13.514	9.43143	3.94052	7.33877	1.70648	17.7111	8.94497	4.9422	23.5361		148.71	51.8812	44.9598	74.3522	39.1661	59.9217	56.9109	62.677	51.816	83.4192	48.0646	44.135	60.0626		148.71	3.14017	14.4968	16.5678	14.1846	22.3515	14.8949	32.6522	4.0609	30.4899	8.80695	20.3566	5.13757
148.756	-4.45097	4.41032	12.269	17.2288	9.01991	2.25364	13.6573	4.13551	18.9261	9.47783	5.49694	22.6142		148.756	49.8358	42.3603	69.6612	37.7411	56.3084	54.3339	59.8013	46.2276	76.442	44.3163	38.1536	57.337		148.756	3.46412	12.2518	19.6266	13.155	14.9491	16.0838	28.2102	3.13817	34.6041	13.5863	31.3577	4.26723
148.802	0.930051	-0.240323	11.0683	13.9125	11.4035	3.28136	13.821	6.66187	13.5527	10.4567	12.9001	17.1773		148.802	46.694	38.8931	65.4592	31.7976	51.7921	51.8498	54.6894	43.2119	71.9282	44.9063	30.8531	47.4002		148.802	2.99364	7.75329	15.6263	11.7509	12.3909	14.993	27.7655	0.343032	23.2879	13.9515	17.2792	0.0895746
148.848	-2.6946	3.18883	7.78305	11.363	13.4832	3.66112	9.24982	-0.780161	15.1545	8.94259	3.49897	26.1176		148.848	48.2444	37.0679	66.5678	35.2247	48.3739	50.5918	54.45	46.1713	65.7361	39.0677	32.8	48.0371		148.848	-3.13108	14.84	15.4483	10.9781	15.6713	13.087	25.7639	8.94901	26.5723	11.2034	19.7954	8.29282
148.894	-0.823881	2.86229	13.4585	9.98932	6.55173	0.509973	12.8494	1.54293	16.1491	7.34151	-4.60466	16.9096		148.894	48.6065	42.7914	63.084	30.3956	49.1509	46.0496	52.4319	43.6619	63.4817	35.8027	30.696	42.3375		148.894	7.57289	13.5317	11.0587	9.95134	14.1024	11.3987	24.3251	10.0527	24.9489	10.7311	21.5402	10.9044
148.94	1.40478	2.21471	10.2589	11.8595	0.547337	4.20196	8.99985	3.66675	14.2686	9.83027	-0.907616	20.6532		148.94	42.9492	37.4666	63.4029	26.5476	50.4152	45.7915	50.8008	42.9679	58.1867	38.7781	36.0506	37.9461		148.94	0.347912	9.63633	14.3196	8.26947	16.9522	11.7012	26.1195	8.03399	28.246	7.39933	14.4116	-0.233221
148.986	2.22553	-0.0665409	7.70203	12.44	14.9472	6.97127	6.36295	1.46323	10.1879	8.22521	-2.89248	12.0917		148.986	39.4798	32.2555	52.0962	31.8438	49.7886	47.3383	48.144	40.5397	55.2769	34.6277	29.6157	37.1527		148.986	-0.287733	11.7623	12.3121	8.91767	13.9663	8.99537	18.2231	11.0128	19.0983	10.9927	16.3554	-0.231086
149.032	2.58268	6.04067	9.77997	13.7159	4.28659	2.9516	13.1932	2.98592	13.394	6.71723	3.21306	17.6435		149.032	38.6353	32.4511	53.0597	29.2025	47.2821	45.1707	44.272	37.9388	55.1605	36.2181	31.5434	39.8552		149.032	-0.599882	15.0571	9.63687	11.2533	9.54457	9.51924	22.3381	0.250421	23.2131	12.5419	17.1287	0.988272
149.078	7.49967	0.0077688	7.54951	14.396	9.06275	4.30908	10.35	3.9012	14.8957	9.29205	3.92321	20.6285		149.078	37.2047	35.8497	55.3961	26.2221	45.3705	44.3348	45.7165	38.3262	50.2068	30.2805	28.2452	26.4458		149.078	0.66078	13.5188	13.4751	7.38214	14.1124	15.1126	18.8973	3.84593	19.9432	5.84395	16.7611	5.51618
149.124	4.34567	2.20984	12.8337	6.38484	1.82298	-1.06977	10.0817	0.685221	11.2099	10.1771	8.19952	16.8668		149.124	38.5334	30.5329	54.2497	20.1589	45.8419	40.6841	42.071	40.6244	51.5487	30.1765	23.0151	32.9914		149.124	2.70545	11.1377	8.60717	16.5768	9.83394	9.75053	21.3442	12.4355	23.6418	12.784	18.5121	3.60198
149.171	1.5471	1.64826	9.95163	5.89416	3.49086	2.40152	8.02146	7.84837	15.0119	7.68238	-1.75034	14.7936		149.171	32.2633	27.1581	49.7255	26.7741	41.2383	43.5864	41.9814	38.8674	51.2247	30.7654	23.9087	30.2775		149.171	-1.54522	10.8971	8.90224	8.42357	17.811	12.1805	17.8989	-6.76999	12.3025	11.2261	7.69837	1.51144
149.217	-0.552278	0.759722	5.40412	5.11266	1.94571	1.80427	5.52821	2.61541	14.2242	6.26111	-0.0532871	19.5924		149.217	29.1466	29.9792	45.7602	27.7542	35.544	38.6184	38.736	36.6847	42.2469	28.0852	18.0891	28.2021		149.217	11.5138	7.58066	10.3601	2.46787	10.1168	10.4192	14.5688	-4.73917	22.0287	12.5289	16.3855	2.0338
149.263	3.19089	-0.783961	5.96692	2.9717	1.95723	1.69567	6.62779	1.92495	10.744	5.99463	2.93659	10.5268		149.263	30.5702	26.394	44.8415	25.6427	38.6959	38.2919	38.4025	37.2361	42.9004	32.4163	21.353	32.168		149.263	-1.06789	8.75388	14.2943	9.86773	8.26393	6.90005	13.5865	3.07824	23.4071	6.79161	9.83025	-0.401473
149.309	2.83917	1.91037	1.90222	7.17859	4.14955	0.879978	6.36411	4.96292	17.1375	8.56817	1.94357	15.8379		149.309	34.5414	21.0601	43.2675	22.2074	30.203	34.4141	38.9157	35.1966	42.0774	25.6772	23.5574	24.7836		149.309	3.48886	7.79514	2.82228	3.39915	13.5461	11.9115	11.9209	7.61337	17.5327	2.13854	5.02055	4.6481
149.355	3.18867	4.60584	9.19168	7.86606	1.98433	0.228355	11.1278	5.67838	7.97129	6.61752	1.09976	16.0904		149.355	28.2605	21.6411	37.3438	24.7143	32.7525	33.8201	32.7931	33.3255	37.5524	24.6827	18.4765	18.1995		149.355	7.11661	8.27291	8.68002	7.55982	4.14014	4.41908	14.8215	3.08739	16.9975	8.83291	4.83651	5.00028
149.401	1.89624	-0.369507	5.76013	0.639531	-0.500554	-0.484699	6.70236	2.66151	10.4729	5.54844	3.23154	14.3919		149.401	21.1535	22.8888	39.8119	17.3278	33.0118	31.7912	33.6965	32.5331	35.6135	25.0601	24.4082	24.9861		149.401	-1.36673	7.3184	6.29775	-0.458319	4.5727	4.86621	11.2674	-2.67517	6.47049	3.21956	5.61412	-3.17631
149.447	-0.56836	4.19721	10.8037	7.09085	-1.63423	-2.38545	9.10261	-0.870725	13.6774	8.92592	3.08822	16.2086		149.447	22.3549	22.1992	35.2638	16.9791	25.9286	33.4162	30.2068	32.1532	30.0801	25.633	13.0846	18.9108		149.447	6.50416	6.12892	5.43464	2.00552	11.7147	11.0548	10.7245	9.04601	10.7262	8.4779	4.07473	-1.95731
149.493	5.979	-1.67482	3.93022	3.474	1.68798	2.82551	11.0657	1.05376	8.49884	5.37837	-0.607214	12.3301		149.493	24.2667	16.8662	36.526	16.7471	24.9028	31.2338	31.1094	36.1534	34.9843	15.2476	6.06216	18.376		149.493	3.37379	8.72449	2.57051	4.09239	7.44175	7.09378	3.27098	1.86693	8.00083	4.65047	14.7086	4.66042
149.539	1.06716	0.203936	11.9376	3.48239	0.249702	2.76873	9.65282	6.20906	6.31513	8.48977	3.23312	18.0322		149.539	22.8073	14.7253	32.7037	18.832	28.6395	29.7448	32.7768	32.7138	30.8038	21.1568	19.7304	21.3042		149.539	2.59105	6.59958	5.54375	4.23613	12.1504	8.19855	10.6195	11.7244	10.8854	11.4714	4.85735	0.829256
149.585	8.20541	0.371034	6.89865	4.165	-1.91926	-2.28135	8.52983	3.19563	5.02029	8.57662	0.952938	11.1649		149.585	21.4712	21.6877	37.0096	17.4914	25.2295	30.8388	26.3512	30.6003	29.1974	18.0863	13.0265	14.0913		149.585	0.55573	8.83346	5.74682	4.37492	2.30667	6.07494	7.83046	5.62525	12.2702	7.05449	5.83105	11.6342
149.631	1.07497	-1.66299	5.39264	6.52265	-0.670523	-2.28575	8.13141	2.29821	8.42994	7.06491	5.21856	8.58336		149.631	20.1462	17.0409	27.7925	20.7692	24.2075	25.2746	24.3225	30.3052	34.5553	16.4958	14.3389	18.6878		149.631	1.51341	4.92119	4.12123	3.7382	5.15349	2.91391	10.285	7.35457	16.9349	3.11617	8.14338	8.14619
149.677	-2.30162	1.52747	7.07921	3.59084	1.62105	-0.0614562	8.73348	8.15948	8.84634	7.42736	1.09513	5.48134		149.677	14.7223	22.1704	32.1106	16.7859	24.4677	25.3634	24.2175	32.1607	26.4478	18.0515	11.943	11.5982		149.677	2.30776	-0.988683	-1.3317	9.45056	9.14177	6.88785	6.16544	7.97886	19.1447	4.65873	7.75684	-1.60612
149.724	4.37399	-3.03476	7.16965	7.90152	-2.30302	0.425852	6.75256	0.896444	10.3574	4.85541	3.65676	11.4442		149.724	17.7193	10.8361	29.7432	14.8982	23.5358	25.0817	20.8011	28.9751	33.7115	15.9629	7.75439	14.0103		149.724	3.72734	1.59872	2.22683	-2.86427	-1.12346	4.54386	3.15511	6.1047	11.3539	0.965801	-0.155448	-2.82256
149.77	1.10767	-2.78136	9.98704	1.94294	-3.12114	-0.33579	4.11476	4.93425	9.37466	7.34987	-4.5784	6.1413		149.77	14.5769	16.9203	25.8431	16.6426	21.9071	24.2716	20.3087	22.2464	22.2437	14.5578	13.0853	14.1175		149.77	9.56919	5.00837	4.43978	2.97965	5.02071	6.02881	5.49719	4.8586	7.80051	5.38253	5.81818	8.3215
149.816	3.92033	0.162386	6.08017	4.49046	-1.54535	-1.09576	7.16221	4.73684	8.39543	4.23699	-0.450452	7.05276		149.816	19.727	15.6536	24.6854	12.454	21.0737	23.779	16.8206	27.7226	21.985	6.64611	11.7296	11.2647		149.816	3.11568	5.23691	3.00997	6.3522	3.89535	3.60594	3.38279	9.55255	10.147	-1.7849	-0.753659	1.18269
149.862	-4.03253	1.39043	4.56314	6.25914	0.53998	-3.97958	9.77774	-0.907866	3.01281	7.17814	0.985803	7.96966		149.862	18.7432	11.8763	26.7405	10.7862	19.1673	23.7092	19.4895	17.2903	19.2685	17.2838	8.4386	15.6025		149.862	8.30428	11.0181	4.16322	-0.386327	7.31953	5.52676	9.7301	7.69399	7.81616	5.021	5.21548	0.132949
149.908	-4.7248	-0.971893	7.78384	7.34411	-2.97227	-1.70082	6.49161	2.73471	6.42839	6.02997	-1.7074	5.37735		149.908	19.4553	9.1634	21.0061	11.314	20.815	22.159	18.8512	28.4506	15.9947	17.4651	11.098	9.16599		149.908	4.69047	11.6015	1.77415	0.00737222	-1.10981	3.18334	9.06816	12.5516	12.0845	8.61232	10.8151	6.75043
149.954	-0.156426	2.54231	5.38931	1.28705	-3.38074	-1.91998	8.18368	4.24978	4.84798	5.41206	4.41652	2.14896		149.954	15.9543	15.5398	23.7936	10.636	19.4922	18.7087	19.0605	23.3694	21.1148	14.4925	4.84216	7.09178		149.954	6.74686	10.1708	5.23172	8.57545	17.1592	4.88722	8.06706	5.99347	0.17767	6.22397	7.54395	6.75043
150	-0.849455	-0.882672	6.28133	1.78536	2.03306	-4.85027	10.3739	2.23694	8.26657	11.3768	4.41926	13.5684		150	14.2577	9.43453	20.2218	10.622	14.0245	18.9057	16.4245	21.753	15.264	13.2915	6.90265	10.916		150	3.60726	9.46093	-1.16974	2.22835	2.46822	0.845211	0.39031	14.4442	9.64926	4.66833	2.90491	6.58199
150.046	-2.71333	1.32849	2.28469	5.2186	1.73205	-2.95264	10.1883	8.61339	12.185	6.93687	0.299836	12.9362		150.046	15.0788	14.5587	22.5291	14.0084	13.9961	17.1479	11.552	17.7575	14.4466	9.52941	7.48282	2.68705		150.046	2.04576	3.67914	2.77348	9.25039	3.04133	6.23217	2.29146	14.6256	14.0501	0.126825	2.51756	-3.33675
150.092	-1.29906	1.33827	6.45173	3.86004	3.71565	-1.32433	8.63047	5.80179	7.61108	7.82653	-3.95544	11.1242		150.092	8.21555	7.58699	19.4445	11.0273	16.6333	18.0781	16.3693	20.7536	21.5767	14.743	2.4173	4.84537		150.092	6.77243	5.80034	4.21998	-5.27172	-2.95681	0.347984	3.4185	6.33754	3.08919	3.60058	1.76099	3.11216
150.138	5.8529	1.1023	5.49742	1.61667	-0.316138	-1.43403	9.67316	1.88141	1.32288	4.62633	3.5949	13.589		150.138	12.2828	10.7798	17.8017	5.30036	20.1631	18.5916	13.3458	21.2757	17.7423	10.2895	0.779738	4.43556		150.138	2.99711	6.62483	1.64339	-3.18796	9.32062	3.59594	2.31193	3.05953	3.3823	9.08005	2.92292	-0.183031
150.184	3.27887	-0.446977	0.13462	7.20219	0.422737	0.0325996	8.98373	-0.127044	4.53822	8.27624	2.89801	10.481		150.184	9.14136	6.61537	20.584	10.5519	17.3659	15.8313	14.0903	17.7767	16.3732	7.01953	1.94458	4.15898		150.184	3.47007	3.7828	-0.461355	-0.97448	-1.08899	-0.595061	1.42094	11.9798	6.82022	1.06841	2.93788	1.21057
150.23	0.364105	-0.762195	7.2749	-1.3002	0.745536	-0.402198	5.62279	5.43884	3.85312	3.11952	0.623957	2.44984		150.23	15.7308	11.3444	16.384	12.4024	16.7469	16.2896	13.8342	18.4673	12.0919	6.90416	4.01708	6.44748		150.23	-4.24849	4.12943	3.95424	3.96769	2.0582	4.41814	0.987198	9.48432	4.08364	3.57701	4.48539	3.46909
150.276	5.75844	2.51158	0.879796	-3.54121	-5.99375	-4.04098	8.75113	4.53653	9.66081	5.34427	3.47408	8.81148		150.276	6.58554	7.08557	14.0271	8.22194	10.6872	14.2668	10.1998	20.8025	15.1993	8.56749	-3.56918	3.21889		150.276	8.03542	-0.481613	1.75411	-3.93865	0.349296	-1.5484	1.99172	6.19672	0.523702	-2.03574	-2.85398	-4.01827
150.323	4.00577	-0.41837	6.50126	-2.94534	-1.62271	-2.73853	12.7491	4.14077	3.47089	4.81645	7.317	7.38936		150.323	10.0491	3.88252	12.4726	7.21857	9.27643	13.2453	8.79663	17.7969	14.9417	10.4261	7.25683	6.40582		150.323	-0.938891	11.0668	2.34085	0.87307	-0.500189	0.964714	-4.23769	13.3879	4.0922	4.65835	8.92618	0.690128
150.369	5.3072	-0.738782	5.87268	2.8419	2.65009	0.728963	9.89645	8.0902	8.7884	7.93128	4.90862	1.56512		150.369	11.7052	7.0711	18.4587	7.64157	8.25964	14.5421	7.85174	17.7436	14.1343	10.1131	6.95257	4.85483		150.369	0.799837	5.2801	0.43454	3.87331	5.35713	4.14362	0.775545	9.478	1.34975	6.56796	9.89575	7.30616
150.415	6.13328	-0.160266	5.80192	1.48663	-1.17895	1.3279	7.82582	6.18518	7.10546	5.18156	0.503825	12.2069		150.415	10.3609	1.74459	12.2522	9.49105	11.8872	13.3161	10.8905	17.6069	14.9855	17.2749	5.74418	8.80102		150.415	7.10838	3.85765	2.93666	-2.34721	7.63634	1.8701	7.22473	11.3647	0.664872	9.9081	7.38367	8.52816
150.461	3.80028	0.664333	4.68622	1.19546	1.62685	-0.517387	6.70059	5.07578	3.62033	7.41385	-0.63416	8.97026		150.461	7.94548	8.11994	12.9467	10.5678	8.99875	12.0339	12.934	17.8075	13.4001	8.29883	-0.353057	6.98859		150.461	9.48325	6.20441	4.00327	-0.778429	1.08252	-1.94807	3.55037	17.0008	3.00351	3.21274	12.582	9.39918
150.507	5.44768	1.48651	3.25419	6.87646	-1.57732	-5.45813	8.96873	2.65796	6.64071	3.41187	0.0857278	7.56063		150.507	8.04989	3.94634	11.637	6.70873	14.1984	12.9622	6.69566	12.921	13.1471	7.00291	3.79346	10.1668		150.507	4.44962	4.77588	-1.46365	4.16748	4.09443	3.95407	-2.0068	11.0623	-4.93827	-4.20164	1.00239	5.91569
150.553	-0.165236	-0.956651	0.222306	1.49456	-1.87721	-2.36235	8.34701	-0.863868	3.45383	2.61401	4.64361	4.8537		150.553	5.7476	9.0645	12.7262	10.8541	9.04142	11.6259	10.5047	15.0025	12.8932	11.4193	5.10688	7.44622		150.553	3.99059	0.287648	0.171412	-5.95283	2.53858	0.207691	1.78191	5.12464	-2.86613	2.3615	4.67449	4.17784
150.599	6.29423	2.23385	7.53332	-2.70419	0.945545	-1.49397	7.8042	5.81701	1.26816	0.483016	-0.0459306	3.04904		150.599	10.8847	8.76749	13.257	2.60825	12.0737	10.7639	9.87271	13.8955	11.0857	8.75327	8.79694	12.4112		150.599	-1.66758	4.2867	-1.06733	3.54326	2.68747	0.0675751	6.58547	9.6734	-1.76298	4.98709	5.26167	-3.83584
150.645	4.3072	0.122536	6.02123	6.60496	-0.913875	-2.63469	9.27782	1.47665	5.2949	6.45137	6.37953	5.40093		150.645	7.39924	3.72954	10.5036	5.43788	9.8849	10.6939	9.38149	14.1748	8.70552	8.54084	2.11218	5.8626		150.645	3.22527	4.86222	1.61979	-0.609299	6.68643	-0.367783	1.12742	6.39019	1.26487	1.88504	-1.69139	-1.92031
150.691	2.78565	-0.523957	3.2996	-0.53102	-5.58677	-5.4026	6.84547	7.1402	7.21245	3.33757	3.2506	6.06116		150.691	8.3424	2.26609	7.91493	2.56593	5.11913	6.98569	8.6677	12.9794	14.8068	5.37467	2.68326	9.03473		150.691	-0.39582	3.09171	-2.01536	-6.83684	0.687992	-1.68534	2.035	0.304309	2.65022	0.682293	4.28669	5.92193
150.737	-2.00938	1.61158	6.43965	-0.619656	-5.37247	-5.78219	6.36475	1.99626	5.02214	2.36297	0.990521	4.39372		150.737	4.13412	2.64267	11.4068	6.70712	8.74302	8.44411	7.72425	7.53343	8.98419	1.91827	6.22827	12.4677		150.737	13.0014	6.61644	0.300032	-2.93744	0.826388	-2.71691	-3.63758	15.6381	2.10753	1.6344	1.38743	1.57284
150.783	5.73605	5.21863	3.48053	3.59693	-6.60941	-4.26638	3.93222	3.22228	3.33636	1.4834	1.7163	0.378196		150.783	10.3465	3.5056	10.8169	3.18363	7.93127	9.27129	6.16541	12.3985	7.84768	8.98427	3.25033	13.9747		150.783	-1.79545	6.72517	1.75535	0.060483	0.828158	0.606846	-0.287341	9.85915	-1.58097	6.89381	-1.69139	-0.677992
150.829	6.56008	-0.335827	5.01423	4.48841	-2.7537	-3.83286	4.10313	3.84162	5.05627	1.57312	-3.5507	7.91067		150.829	9.36445	3.68519	6.30968	1.74288	7.70918	8.56938	8.35476	12.3476	9.70903	9.65424	8.27708	17.1493		150.829	6.08947	0.236841	2.5215	0.326789	-2.30265	-2.32707	5.16621	15.9652	3.37081	1.27853	3.54061	-1.02676
150.876	0.698504	0.654003	4.78144	3.31903	-2.6399	-2.9693	7.3145	7.38369	11.1821	4.24375	5.86455	1.55459		150.876	3.48029	1.64296	6.92531	4.79142	9.95656	9.65823	4.19111	11.6474	7.22859	3.83622	5.89773	8.19046		150.876	3.40965	6.58751	1.57234	0.601564	-0.434471	-2.0179	2.05264	11.5758	-3.22611	0.200331	3.34958	8.90979
150.922	5.85957	-1.87446	5.11622	6.35815	-3.97754	-2.9706	6.25668	2.64359	2.37394	4.51353	2.73555	8.97126		150.922	2.74391	0.767563	7.54027	-2.01768	5.29868	5.37599	5.08543	9.31339	7.30598	5.39246	4.83879	10.3338		150.922	-1.14242	8.93318	-0.919233	2.16311	-4.57813	-4.88665	2.05491	5.01414	-2.11393	-3.02601	2.95284	1.76531
150.968	7.62734	-0.723177	4.16475	7.15066	-0.0159818	-3.18767	4.76372	2.75205	3.7948	4.15872	1.89377	12.4823		150.968	6.1957	2.20159	5.51261	2.01583	7.23935	5.72332	6.35955	8.85346	5.71325	9.01756	7.19315	11.2		150.968	8.80539	4.20861	-0.52405	-0.298714	-4.28949	-2.52063	-1.3979	8.14005	5.16874	-0.270064	3.34928	1.24254
151.014	1.17907	0.350634	5.14149	3.2388	-2.1971	-2.26513	8.48671	0.937289	2.80462	2.65344	5.32043	8.85918		151.014	0.31038	-4.47351	5.00387	5.06319	3.28145	6.80424	6.02905	14.3476	7.12927	5.55737	7.17926	7.98454		151.014	10.0768	0.791127	0.722269	0.614622	8.14357	-2.4396	0.614794	15.3362	1.19057	3.07096	2.00764	0.199422
151.06	6.81492	-0.130919	6.0322	3.5406	-5.82591	-2.53297	5.91236	4.58871	3.21933	-0.63135	4.05441	7.69757		151.06	-1.98397	-1.29647	4.73418	2.09319	2.37412	5.62728	3.16921	6.54611	5.87011	6.82248	10.8633	13.454		151.06	5.18925	9.73114	-1.76694	1.14146	-0.704916	-1.10205	-1.04825	8.13746	-0.0318512	-2.65684	5.49644	1.41924
151.106	6.24589	-5.60345	6.36783	4.13461	-6.13584	-3.99823	5.58399	6.72148	0.220058	1.95806	-1.3578	6.02013		151.106	2.29716	0.722719	11.4974	-0.879438	-0.20183	4.24175	0.468627	7.80588	14.0639	7.00368	4.47942	12.6569		151.106	7.41143	4.42314	-2.52579	-2.23273	0.295178	-4.85314	2.86209	19.8932	-3.59523	-2.42548	7.2354	3.51258
151.152	8.48124	-1.91212	5.33175	4.62442	-4.56621	-4.16016	3.51468	2.27848	1.13759	3.02718	-2.06818	-1.76723		151.152	0.95397	4.18302	7.71232	6.64743	5.78022	7.22512	6.55891	12.0719	12.2477	3.84577	3.28542	14.6756		151.152	6.94628	2.76457	-1.74563	-0.9172	1.30972	-2.63192	0.294773	20.0463	5.62162	3.19001	5.11812	12.0542
151.198	4.73856	-0.179727	7.18501	2.57199	-6.84357	-5.46262	4.989	-0.95097	-2.26822	3.03254	3.92871	3.30982		151.198	6.19063	-2.67875	4.09282	-1.35701	7.62022	6.89068	4.23703	6.08148	10.0995	5.50066	4.74825	12.0956		151.198	10.5775	6.75739	-0.962953	-4.02392	1.32151	-3.13334	0.301813	7.21988	4.66194	-2.31286	0.289409	-2.92894
151.244	-0.298734	1.13613	5.50741	2.86589	-5.06623	-2.85769	2.33407	7.95584	5.76702	2.0566	3.3709	5.01216		151.244	0.0681339	-1.91989	8.45704	0.153005	1.19874	6.39899	1.76232	6.36643	5.29344	1.25654	1.3263	6.07423		151.244	1.74907	2.62626	1.3483	-1.0154	1.60889	-0.696966	-6.71931	3.63973	1.93297	1.98034	6.86894	0.910778
151.29	11.321	1.14312	4.71544	5.22075	-5.9891	-2.69083	4.03478	-1.65139	0.95964	1.88574	0.674219	1.90234		151.29	-2.22264	2.21311	7.86679	0.794301	2.35555	4.22388	2.72934	4.69324	6.70639	5.75786	2.94221	9.10885		151.29	12.7938	6.38966	-0.751211	-0.871265	-0.240618	-4.00733	-0.808576	6.93177	0.295041	4.48288	-4.91949	2.82846
151.336	-0.0502765	2.87437	7.8635	3.66055	-6.08119	-3.22894	3.41472	2.20066	0.264093	-2.29785	-1.3161	0.610804		151.336	-1.76002	-1.95652	7.67687	1.00294	7.05361	3.8858	0.56277	3.99439	0.786021	2.8937	-0.625814	4.24217		151.336	7.91624	2.02692	0.317346	0.186274	3.47853	-3.33451	-2.24405	11.3155	3.4666	-0.0561269	-4.72426	-1.5329
151.382	2.89235	1.90612	4.02171	1.70635	-0.973627	0.348724	3.73194	3.11344	2.58102	-0.78066	-3.87607	3.74129		151.382	-3.80199	-0.519943	5.17427	0.433281	1.81949	5.33734	-3.05241	5.7338	3.08007	3.17082	0.974699	7.52876		151.382	4.93205	3.91184	-0.533805	-3.58698	5.05833	-1.48361	-7.14634	18.0536	1.27345	-3.14917	0.884688	3.3491
151.429	5.01154	-0.213513	4.51966	1.51772	-13.344	-2.85089	4.70923	1.60111	4.09865	0.474784	-1.86912	2.96683		151.429	-5.97095	0.242608	6.57169	-1.00754	-0.563734	1.95837	-0.633874	3.48987	5.82101	3.94422	6.4339	2.78585		151.429	8.41873	-1.50965	-1.19865	-2.79115	3.20015	-4.42685	-3.57356	8.82386	-5.30279	-1.24114	-4.13709	2.13214
151.475	0.205294	3.318	6.62002	1.91735	-5.20803	-1.16496	3.35756	4.04227	0.796528	5.20186	-3.8508	3.35686		151.475	-4.19268	3.30853	4.47149	-1.79183	-1.47571	2.04239	1.24998	7.50493	9.00176	5.0076	6.12982	3.14172		151.475	4.16177	4.02293	3.4264	3.33994	2.4929	-4.12447	6.46563	9.77391	-1.03166	-1.11628	6.69469	0.917802
151.521	9.47329	1.27422	2.04744	4.57036	-5.61518	-5.50854	2.43954	-2.72901	-4.10863	-0.137935	-0.698252	4.53049		151.521	-1.22773	-4.81032	0.0651064	-0.0602325	0.371421	3.43904	0.235292	4.77733	1.75963	3.22524	2.86111	8.21503		151.521	5.42919	5.30668	-1.56609	-3.93661	-5.94179	-2.48833	-1.78406	2.2536	3.78851	-1.24477	4.95885	-0.301474
151.567	1.85314	1.85987	3.82122	5.35646	-7.48238	-3.72159	7.1988	5.78716	2.12655	0.312696	5.88104	-1.5701		151.567	-2.19541	-4.05171	0.909735	-1.72019	0.148257	1.42328	-0.402394	1.24013	2.61305	2.42451	0.0374522	0.556267		151.567	7.17959	-0.589134	1.13667	-6.79991	1.91954	0.0295971	0.678724	1.63164	-4.17777	-0.890523	1.49974	-3.78898
151.613	4.20563	1.5432	6.40091	7.51421	-6.22224	-0.682359	4.32308	3.26745	3.54504	-0.931548	-10.2311	-2.99613		151.613	-7.11887	-2.72243	0.961711	-0.97124	5.71656	2.61304	1.70958	4.76185	0.140553	3.5812	5.04981	10.2001		151.613	2.46424	3.40242	-0.00590772	-0.539732	-3.36686	-2.40035	-6.11419	11.6592	-8.84433	-0.0605264	0.913448	-3.0918
151.659	5.85366	-0.0786317	5.92815	8.70175	-4.12816	-3.72568	1.14763	1.25456	4.15727	1.74353	0.770459	-0.386933		151.659	-3.67103	-1.67896	2.28102	-2.95037	-0.684852	0.545684	0.770336	4.06287	4.42222	1.20634	-0.736525	3.94118		151.659	3.42406	6.45385	-3.0732	2.07006	-0.0772945	-0.321317	-4.77582	5.70902	-9.66201	-3.29023	2.08823	3.88112
151.705	13.8453	4.59891	4.65837	5.08522	-4.00505	-0.412743	5.1086	3.80288	-2.15708	3.35144	0.0699512	2.60939		151.705	-2.00924	1.09743	5.43857	1.72694	-0.610687	-0.212085	2.56865	4.26097	2.63214	5.20733	3.82492	6.07349		151.705	2.63531	4.55819	-0.754719	2.07802	-1.93975	-1.9337	-0.426662	12.2865	1.34661	-2.34117	-2.54694	-1.52393
151.751	7.75095	3.63046	3.77916	4.69721	-8.88952	-2.84967	6.88627	4.71969	-2.34955	-0.917446	-3.48364	4.69479		151.751	3.94252	-2.28814	1.83199	1.81714	1.61086	2.48848	-0.575559	2.83848	2.26852	1.75934	0.714101	3.12846		151.751	5.95688	4.306	-2.10107	-0.260018	3.3558	-3.03137	-0.427856	14.1773	0.94132	1.48109	2.10582	-0.994691
151.797	9.39894	1.9255	3.46362	9.01173	-4.18022	-4.09318	3.64212	3.31533	-4.14606	-0.376692	7.08857	1.18733		151.797	-4.53321	-1.14144	1.72683	-0.928355	2.57003	2.93965	-2.4245	1.73772	1.4634	2.03593	5.42008	5.90369		151.797	9.91047	4.29621	1.16401	0.529278	0.506427	-3.4678	0.687863	11.8374	-2.34931	-2.33633	7.13694	0.399482
151.843	3.88579	-1.67091	4.19357	4.80171	-3.85341	-2.9532	4.76428	0.795634	2.59216	-1.70538	-3.60739	1.19016		151.843	-5.62433	-2.0295	-2.2827	2.32522	2.34755	1.60731	0.975569	2.82303	3.8678	6.82108	5.8407	2.19222		151.843	4.23808	3.70511	-1.9125	0.15585	-1.7761	-4.12251	-5.76757	15.6041	3.16238	-2.93881	2.89035	7.54626
151.889	9.88154	-2.15012	7.90766	9.80293	-5.08729	-3.97942	3.4106	3.54465	-1.21183	2.48923	0.971417	-2.4419		151.889	0.33096	0.757591	-0.160567	2.21167	2.71416	1.69165	-1.40124	2.68815	2.85216	2.77999	3.90402	8.79763		151.889	7.56702	3.12708	-0.195256	2.10948	12.248	0.99346	-2.53656	13.4346	2.06133	-3.18185	5.39926	4.23335
151.935	5.07972	0.7287	5.18457	6.57039	-6.5397	-6.6392	0.887399	4.983	-0.497597	2.582	-3.74069	-7.1297		151.935	-5.61724	-0.590098	-0.240057	-4.33336	2.51814	3.2634	0.349931	2.769	3.85615	2.38884	-0.818892	3.58652		151.935	-0.804573	2.53783	0.760301	-0.498345	0.233258	-2.92359	-4.99053	15.9414	-1.24568	-1.03662	8.49355	8.06802
151.982	3.08956	2.95238	6.56178	9.31866	-1.00025	-1.15531	4.64081	5.80933	1.62169	-0.18085	3.40883	0.544257		151.982	-1.31862	-5.98443	-0.160567	-3.893	1.14601	1.53579	-2.924	2.36472	2.19763	1.32082	-4.50866	4.98463		151.982	13.0954	3.2402	0.947672	-5.96833	-0.912807	-4.6268	-4.66432	6.86851	-0.833062	-4.50677	4.62507	3.88474
152.028	0.279941	0.747346	2.86914	5.50465	-1.92656	-3.86894	2.92415	1.36003	-5.20506	-2.49554	-1.86231	2.6221		152.028	-0.833686	-5.5028	-0.00158736	-3.893	-3.26443	-0.769463	-3.07628	0.181586	1.43099	3.86854	-1.70444	0.281924		152.028	4.2391	-0.0626697	-0.206016	-8.44285	4.37756	-3.59255	-2.54825	9.08907	-1.79585	-5.22645	-3.304	-0.472841
152.074	3.57734	-0.0588135	1.83199	9.12948	-0.456641	-2.89172	4.92245	1.97756	-5.28993	-5.42882	-3.85419	1.83702		152.074	-5.95659	-2.51665	1.6677	-2.0385	-2.87239	0.698325	-0.79214	0.3433	4.86084	1.91321	-0.228528	-6.58148		152.074	7.08198	0.172477	-6.26288	-0.237869	-2.34264	-4.25743	-0.20673	11.3048	-2.20847	-3.43602	-1.37008	-3.43832
152.12	8.98424	-1.35842	6.58522	2.1744	-2.63458	-2.61837	1.74384	4.2158	2.75561	-0.702681	0.439592	1.71916		152.12	-4.39845	-2.61297	0.793805	-1.16364	4.87401	-0.658603	-1.85807	2.68815	3.98919	7.30656	6.70825	4.60332		152.12	7.55579	2.52394	-1.45584	-8.18237	1.37492	-2.92767	1.80028	9.42362	-6.88486	0.0254859	-1.75687	3.53364
152.166	6.99587	2.50277	6.02711	7.47558	-5.12714	-1.69664	4.91521	-0.537315	-3.2676	1.97139	-1.84551	2.50575		152.166	-6.89137	-0.87908	-5.48594	-4.10459	-1.8889	-0.866588	-4.44677	5.43728	8.63829	2.80056	4.34679	-1.62458		152.166	3.44941	2.2888	-0.975141	-0.889058	3.37668	-1.22853	-2.10225	11.1689	-1.10814	0.144848	2.30437	9.27819
152.212	8.64408	2.10703	9.17757	7.68128	-1.35636	-1.31758	4.94676	-0.525231	2.0693	0.724044	0.159342	4.18393		152.212	-8.30616	-5.20891	-0.474517	-3.11932	-1.00305	0.294118	-3.07141	0.747584	-1.97666	2.51104	0.657018	2.31552		152.212	8.50342	6.05114	-2.03269	1.19475	0.660006	-4.99618	-2.65975	17.7589	-0.695521	-2.12303	6.94577	3.701
152.258	8.07026	4.99352	7.33851	3.9582	-1.97104	-1.91033	3.14862	2.22343	2.28259	-2.57347	-1.69444	7.56418		152.258	-1.60337	-0.769098	1.99376	-7.26092	-2.76736	-3.94582	-0.406441	3.01157	2.01455	1.24645	4.19944	2.82493		152.258	3.44941	0.99549	0.0824063	-0.628582	-4.3444	-4.99618	-2.10225	12.2806	0.954969	-0.213238	9.07308	5.79245
152.304	0.329527	1.14695	5.9794	5.13382	-0.595543	-1.95734	3.17942	1.01562	2.28812	1.08613	0.315212	-0.879188		152.304	-6.37681	-1.63616	0.0869462	-4.64176	-1.48824	-1.21714	-1.16543	-0.626982	3.90576	3.6028	9.8079	2.69783		152.304	5.66054	4.16997	-5.20533	-3.49381	0.231057	-5.36556	-0.987236	18.5607	3.15562	-0.213238	0.950621	-2.22477
152.35	4.10473	4.19702	4.79359	7.49874	4.21932	-1.24593	4.37788	-2.11884	-3.23846	-3.09542	-0.818402	-1.39261		152.35	-6.60057	-1.24832	-3.32978	-1.47456	-3.93878	-2.78271	-0.403995	1.87958	1.81437	-0.411354	2.87112	-2.13202		152.35	9.60899	1.23064	-1.07128	-3.36358	1.66089	-0.711406	0.462275	9.62553	0.679887	-0.213238	-11.6199	-0.133326
152.396	2.46288	1.08594	2.39216	5.14649	1.31532	-4.06806	5.79339	4.08177	-3.03234	-1.92628	-7.24175	2.5285		152.396	-5.27564	-5.0057	0.0886574	-0.480907	5.17723	-0.369924	-1.69844	1.31358	-1.17147	4.69075	0.516263	5.24067		152.396	12.9257	6.99173	-3.57094	-5.1869	-1.34176	-3.29705	-0.987236	12.6192	-2.75863	-2.00367	-8.71898	-1.70507
152.442	8.93972	0.606189	4.57851	6.92152	-1.28133	-3.25184	8.01635	4.19214	-1.5156	3.87283	10.4853	12.6838		152.442	-4.55071	-1.63369	-1.81931	-6.70085	-2.27242	-1.8811	-2.4536	3.01413	4.0387	4.50666	1.25427	-0.60603		152.442	0.922397	-0.180243	-1.3597	0.0226066	2.51878	-5.21781	-5.55877	3.68815	-6.47224	-6.30071	1.91758	-1.70507
152.488	3.53704	-1.7566	5.23076	5.36155	-4.29313	-2.8718	2.05	-0.972544	2.01791	-2.27167	-2.50832	5.52024		152.488	-7.40996	-3.94123	-0.0703397	0.610648	-1.58241	-0.614608	3.4872	3.58015	1.17531	2.7516	4.79931	6.00329		152.488	11.0304	6.75658	1.13995	1.06451	2.94773	-1.37628	-1.87924	18.7538	-3.85896	1.93528	4.23829	6.31189
152.535	5.77072	2.35643	3.0708	7.72737	-3.44394	-2.37926	1.93622	5.22815	2.72614	-3.96113	-1.93759	2.53177		152.535	-1.78671	-2.97775	-2.3758	-6.58844	-3.63442	-4.27743	-5.11214	2.77156	1.85212	5.10928	7.31102	3.84255		152.535	9.45158	6.63901	-6.07059	-2.84262	5.23546	1.0616	3.9188	7.94173	-0.970603	-0.929411	3.27133	5.2662
152.581	3.31001	0.556451	1.54712	6.26289	-8.86203	-4.93109	2.47542	4.93992	0.820565	-1.46429	4.07217	3.32218		152.581	-6.80422	-5.19207	-1.1002	-1.99646	0.777029	-3.63773	-1.45168	-2.8077	3.85018	3.94239	1.99713	2.31732		152.581	7.71425	-0.532963	-2.99409	4.05998	0.660006	-4.47905	2.80379	14.3848	-3.85896	1.09975	2.30437	2.47769
152.627	4.84076	0.0771795	6.55548	8.92359	-8.95383	-6.55983	3.8218	2.3095	1.13274	1.57676	0.218951	5.01574		152.627	-5.84059	-3.93953	-3.55838	-0.027327	-5.09561	-6.04048	-0.537785	0.750087	1.86979	4.04813	1.11148	0.666958		152.627	8.18807	3.93482	-3.4748	0.283082	4.37756	-1.37628	3.02679	5.14098	-3.44634	0.383572	-1.75687	1.78057
152.673	6.85274	1.1604	3.18668	0.881394	-1.72243	-0.474905	1.87851	1.2047	1.13993	-1.45295	-0.348754	3.19308		152.673	-5.3562	-5.76403	-3.0804	-2.96712	0.592932	-1.52436	-1.59525	1.07352	5.09771	-4.28389	-1.98829	-3.40039		152.673	7.55632	5.816	-2.89795	-4.01476	-1.62772	-4.3313	-1.99074	9.23556	-1.38323	1.57719	5.39864	2.30341
152.719	8.86091	3.14328	2.87071	1.96901	5.19024	-0.0948308	7.77078	4.86688	2.25105	3.63558	-2.04871	6.04873		152.719	-2.47209	0.402741	-1.64446	-3.62072	-4.10494	-1.77555	-0.0648206	0.830945	4.22344	-0.943545	2.88791	-1.23691		152.719	4.08166	-0.297816	-0.879	0.0226066	2.23282	-1.67179	-5.33577	6.88727	0.404805	3.36763	8.29952	5.78905
152.765	3.46135	2.58358	5.8661	9.03701	-0.761557	-4.27564	2.52361	0.409223	-1.27138	0.52036	7.96613	2.80043		152.765	-5.44046	-4.21964	0.191892	1.1912	-2.53243	-0.615171	-3.33301	-1.83483	-3.51617	5.63803	0.821752	1.31059		152.765	10.3992	2.99424	-5.78217	-3.1031	-2.05667	-3.37092	-1.99074	10.3406	-5.64699	-0.929411	3.46472	-0.489094
152.811	0.88557	3.83011	5.39691	5.60853	-3.05777	-3.84127	0.795668	-1.21103	2.45233	-5.7172	1.11516	-0.180321		152.811	-2.31401	-1.9066	-3.45577	0.324146	-2.42277	-3.22974	-5.76788	-0.537972	2.69939	-2.59278	-0.794151	-4.27817		152.811	1.23876	2.52394	-4.4362	-1.67048	1.37492	-2.92767	1.46578	7.203	-3.3088	-5.34581	-0.983299	1.24281
152.857	0.5439	0.800064	0.576012	1.00008	3.64094	-2.48387	4.26899	3.77771	-1.7679	-2.59285	-9.61293	6.19987		152.857	-5.17264	-4.79075	-3.28939	-2.39569	-2.21809	-4.0076	-0.345598	-5.14212	-2.60744	2.51443	-2.71177	-7.45618		152.857	8.18807	8.04989	0.466969	-9.87546	0.660006	-3.00154	-3.88626	8.46364	3.98087	-2.12303	1.5308	6.64475
152.903	6.19173	0.243977	2.43655	5.03166	5.32373	2.34918	1.9491	5.82641	1.36001	2.85586	3.98447	3.60646		152.903	-2.6466	-3.04741	-0.418095	-2.38718	-2.50424	-4.46553	-6.28007	1.33334	-5.4768	3.69804	-3.29483	0.562629		152.903	11.8207	3.5821	-4.82077	-2.19144	-2.6286	-6.76919	-0.429732	8.939	-6.60978	1.57719	-0.403123	1.59133
152.949	1.85217	1.89568	9.13622	3.26789	1.7771	-2.59181	-1.02726	1.27624	0.254038	-0.890295	-0.735377	2.42971		152.949	-5.74821	1.00255	-2.79783	-2.04943	-8.08645	-5.45318	-2.46449	0.448111	2.72648	-3.65991	2.7594	-6.42972		152.949	8.18807	-2.41414	-6.93586	-7.40095	2.51878	-3.7403	-3.44026	12.2433	1.23005	-0.690687	3.65811	0.0173979
152.995	-0.370406	2.81465	7.29644	5.03863	-4.28286	-1.06969	-0.48015	-0.851548	1.66355	-1.86862	1.55738	0.858403		152.995	-4.06099	2.73794	-8.7588	2.65796	-3.0704	-1.55811	-2.46186	-2.9435	1.96032	-1.01105	5.71777	0.181229		152.995	2.34632	-2.88443	-1.74427	-3.88453	3.2337	-4.47905	4.81081	8.0193	-3.85896	2.174	11.5872	5.76753
153.041	8.5796	0.522452	4.81404	6.6167	-0.818174	-0.0890811	4.17598	-1.35332	2.4688	1.07989	6.85169	2.54797		153.041	-1.77152	3.22395	-6.13006	-2.47412	-0.216126	-1.44069	-3.28672	-3.99459	-1.90992	-4.05219	-0.0342498	-1.972		153.041	9.92753	5.3457	0.755391	-2.19144	2.51878	-0.415904	-2.10225	10.6945	-0.833062	-0.690687	1.72419	5.59328
153.088	1.4037	1.11006	5.80134	6.73049	1.28469	-3.18415	5.08587	3.22593	2.2735	-2.75553	-1.15774	1.12455		153.088	-4.26981	2.26014	-6.68224	-3.66526	2.055	-1.69366	-4.19342	-0.919397	4.53335	-0.122677	4.39863	-1.20914		153.088	5.03133	2.99424	-1.55198	-4.145	-3.20053	-6.10431	-2.10225	10.385	1.09251	-3.31665	2.69115	-0.676663
153.134	5.06205	-0.356514	2.91126	9.49164	-3.19882	-4.91729	3.28285	6.2882	-2.85595	1.08585	5.29328	7.24705		153.134	-2.33869	0.625836	-6.91225	-1.14517	-1.27576	-1.42281	-3.88303	-0.0195081	3.76604	3.21311	-0.472263	0.448247		153.134	10.4027	7.34445	-0.686719	5.62283	-1.19877	-3.00154	0.573776	13.3725	-1.79585	-7.97178	1.14401	0.8916
153.18	3.66542	-0.178723	3.41323	4.29151	-0.988116	-3.23336	2.50534	7.62145	-0.231197	1.62952	0.139541	0.0871681		153.18	-4.00154	5.34979	-6.18622	-9.98208	-2.34936	-1.25268	-5.47242	-2.60207	2.00964	4.78289	5.43443	5.28508		153.18	2.66345	3.69968	-2.32111	-0.237869	4.80651	-0.194278	-1.43324	10.0792	-4.40912	1.09975	6.1722	4.20545
153.226	-2.21409	0.975745	3.11242	7.04701	1.12077	-4.25959	1.72656	4.17773	1.18686	-2.37539	-6.02304	-2.90265		153.226	-7.45682	0.537489	-4.98627	2.14669	-3.02802	-2.9739	-4.24408	1.0445	2.13478	-0.701617	2.62875	-5.52151		153.226	9.92886	-1.2384	-0.879	0.41332	-2.05667	-4.40518	-3.10061	8.82637	0.404805	-5.58454	-0.403123	2.11437
153.272	5.44702	1.47719	2.55323	7.74471	-3.15133	-2.13728	8.00421	0.0207666	1.09352	0.220023	-3.72552	3.33581		153.272	-11.1542	3.8153	-2.66596	-1.12195	-4.88455	-3.4328	-3.01744	-1.37786	4.14225	-5.21447	1.44971	-5.64093		153.272	9.6167	1.23064	-5.20533	1.06451	3.09389	-3.7403	-1.87403	11.1927	-5.64699	-1.64558	-5.23792	-0.673739
153.318	6.04619	-0.645093	3.61475	2.6425	2.93641	-4.41653	3.69872	-1.60036	1.40218	2.62959	-6.2945	1.50951		153.318	-4.6675	3.53792	-2.25883	-3.07606	-3.20184	-3.36805	-2.01353	-1.04502	1.71944	-4.32156	1.75983	-5.25258		153.318	-0.491561	-1.47355	-2.89795	3.92974	-0.620729	-3.1493	1.24816	4.91691	-6.74732	-2.83921	-6.78506	-1.02225
153.364	5.45865	3.06945	0.716403	-2.85107	1.0624	-3.70843	5.41468	-2.40977	0.296529	-1.38216	-1.27779	-3.43891		153.364	-4.52525	2.58148	-8.61761	-5.26149	-6.53365	-4.77334	-0.784515	-2.97809	3.06865	-2.16267	-1.19312	-2.963		153.364	6.62601	-0.650536	-1.55198	-2.05591	1.3885	-4.18355	2.0287	4.13437	-1.24568	-0.213238	-0.789907	3.50482
153.41	6.17886	-2.35958	3.14783	6.3825	-1.86588	-0.0115966	3.23639	3.60365	-0.106268	-3.52567	-8.72294	0.447502		153.41	-1.86544	2.39609	-3.03058	-6.12636	-5.73699	-4.28819	-4.43832	-1.11081	3.18997	-1.47485	-0.297005	-0.153764		153.41	5.05606	1.46578	-3.76322	-3.22695	0.24669	-5.21738	1.24816	11.3594	2.88054	-1.40831	-2.91722	0.541213
153.456	2.20372	1.91784	0.237905	6.3825	-3.01793	-2.55914	2.51227	6.87785	-0.00556863	-3.16869	-0.578801	7.58352		153.456	-7.35851	2.50237	-5.96616	-7.10991	-1.79781	-3.38378	-4.65863	-2.40268	2.08771	3.82838	-1.02477	-3.06764		153.456	9.63718	-3.83075	-3.76322	-1.13331	2.96379	-5.439	-5.66526	1.31159	-1.65831	-7.01825	0.950621	4.19039
153.502	1.75408	1.75332	3.46618	4.41649	-5.74749	1.02935	5.76271	5.0625	1.60562	-2.54398	-2.59929	-1.01935		153.502	-3.74911	0.780861	-5.64202	-8.85231	-6.69764	-4.26455	-2.66516	-5.95409	2.76173	-1.27264	-0.430028	-4.97576		153.502	3.63399	5.10334	-5.01291	-1.39383	5.25187	-6.76877	0.579116	11.8389	0.129724	0.3821	-1.36598	5.58452
153.548	4.2333	2.90494	-0.407749	2.94074	-4.59551	-2.98872	4.81681	7.61844	2.81401	2.81061	-3.18374	4.17144		153.548	-7.56417	3.96619	-4.0388	-7.09338	-2.55917	-3.728	-1.5124	-4.81308	4.548	-2.74193	-1.60517	-5.73385		153.548	6.63559	-1.83301	-2.99352	-1.91487	-0.182326	-4.92187	-1.0945	8.23583	-8.94797	-1.05022	1.34252	-0.512531
153.594	0.72111	2.5737	2.6558	3.43187	-2.39629	-0.00125156	6.22592	-0.913552	3.31751	-0.669957	2.9656	1.17237		153.594	-0.228782	3.00541	-4.66492	-6.75952	-3.62236	-5.03025	-2.49226	-0.995303	4.4477	3.34455	-6.6279	-7.38746		153.594	5.54152	4.16282	-1.0707	1.21257	0.5327	-7.2859	-0.0909516	13.7447	-3.3088	-2.00511	-1.94531	-3.482
153.641	3.43918	-1.37872	4.02777	4.3137	3.57304	-1.68141	8.00305	4.39198	2.20982	-4.15052	-0.180572	2.46808		153.641	-9.56101	2.43538	-6.80622	-4.78493	-8.62661	-6.28094	-3.4702	-5.76247	-3.65192	3.44472	-2.19568	-2.41787		153.641	8.70725	3.33874	-7.99286	-2.565	-0.182326	-7.2859	-2.76709	8.56206	-3.44634	-4.51168	4.05015	2.08813
153.687	7.21538	2.24041	4.4313	6.37191	-0.197063	-3.63346	4.33023	-2.11184	-3.93284	1.56118	-0.332119	1.15661		153.687	-4.15145	1.4782	-7.11801	-8.27367	-4.98617	-3.32495	1.04702	-5.02272	3.35007	0.603068	-0.563091	-3.55838		153.687	8.08625	6.5099	-5.77925	-0.089842	-1.7597	-2.63095	-3.88214	2.91186	-0.824681	-2.00511	0.573398	-2.61819
153.733	-0.31927	1.25338	4.59102	4.21092	-2.60574	-2.76285	6.69777	1.14858	-3.22795	1.0257	-2.33427	5.69997		153.733	-2.2155	6.8804	-5.51593	-4.33786	-4.78003	-3.05122	-1.31056	-0.966856	7.68717	-2.43471	1.51718	-3.29541		153.733	4.77671	4.04112	-0.779782	-2.69039	-2.1887	-6.69415	-2.54408	5.42828	-6.46394	-2.95999	5.60364	9.40503
153.779	2.16765	5.53053	2.65338	2.83584	-2.8191	-4.22948	1.9911	1.16076	-1.31466	1.73967	-0.475333	0.101246		153.779	-7.96271	3.89653	-6.61869	-4.76606	-2.21093	-0.616548	1.36822	-4.44215	0.701809	-4.10318	-3.34251	0.140143		153.779	9.68563	5.92209	-2.70265	-0.345578	-2.76069	-4.25623	-0.202457	5.89965	-2.0581	-2.24383	-4.84068	2.4319
153.825	7.70927	0.921944	6.44389	-0.212876	-3.97103	-0.642452	3.09978	3.81314	-0.609765	-4.86449	-3.91376	-3.93418		153.825	-2.3137	3.03213	-3.34224	-6.83614	-1.51107	-4.75767	-0.757307	-3.70901	1.37766	-3.70621	4.50292	4.08813		153.825	7.32741	7.91945	14.0314	19.0695	21.1241	5.12607	9.83625	-0.226153	15.5494	7.90181	5.60364	7.83424
153.871	4.89298	2.15571	4.82676	-1.98726	-4.49893	-1.39755	0.383858	6.76753	-0.509065	0.133251	-9.63556	0.735161		153.871	-1.93849	3.90915	-6.11868	-9.23735	-2.18878	-3.4308	0.327107	-1.75804	0.387217	-0.56408	5.69982	-0.104189		153.871	33.4081	31.5489	51.7375	34.3179	48.2948	25.7376	35.2684	-1.01106	44.1617	36.9064	62.854	17.7732
153.917	3.72192	1.99108	2.32411	4.00114	-6.06967	-4.05722	6.94638	4.8319	-0.206967	-1.11795	-3.63287	0.203633		153.917	-4.44477	6.03407	-5.70878	-7.48274	-7.97197	-3.46936	-5.54018	-4.50282	0.293962	-0.955674	2.89241	1.67739		153.917	28.0497	39.0724	57.5161	29.7651	57.1759	31.0683	49.4309	-8.55307	43.1988	36.0709	73.1049	22.6514
153.963	0.664695	-0.807833	-0.98485	-1.60244	-2.40461	-1.87797	4.82143	5.75254	1.10212	-1.11795	-4.77941	3.57261		153.963	-2.50788	0.15444	-6.25765	-9.98664	-4.22885	-4.67065	-5.67796	-2.78975	1.74721	-3.89224	-3.45897	-6.58492		153.963	23.3059	32.1319	55.7932	32.508	48.3144	27.0047	50.2182	4.96959	51.0479	35.5934	70.9773	17.6116
154.009	-0.864081	-0.729222	2.55832	3.79408	-1.98779	-1.39113	2.92042	3.51784	-1.41536	-2.63509	-4.36078	0.443512		154.009	-6.45396	5.56011	-4.01264	-7.35144	-8.34864	-3.08006	-0.390972	-0.755526	1.87602	3.66961	0.533234	-2.88806		154.009	34.0554	37.3043	54.7397	31.2082	42.3218	28.8553	50.2292	3.56182	40.5982	33.5643	70.6067	21.2793
154.055	-0.615727	-2.20977	-1.79912	3.20023	-6.80463	-1.93427	6.76093	1.69251	-3.42935	-3.2598	-7.65451	-1.77429		154.055	-0.912876	4.88468	-5.59497	-8.54099	-5.19107	-4.49114	1.30702	0.875337	3.21711	-1.91732	7.49479	-1.61049		154.055	27.104	39.5278	56.0881	28.4772	49.7676	26.6441	48.788	-2.08541	46.5184	33.9224	65.387	20.594
154.101	0.804838	-1.88079	3.03569	4.2761	-5.12921	-2.63966	4.27366	2.72362	2.61261	0.131192	-11.3788	-6.60064		154.101	1.02838	4.41306	-8.53034	-2.94867	-3.51301	-4.90296	-1.50639	-4.21799	1.78438	2.79691	2.61888	1.32672		154.101	25.3717	36.1189	54.4607	25.881	45.4843	25.6858	63.0724	0.435069	41.8409	29.7452	62.8801	23.036
154.147	2.46788	-0.321015	-3.2578	2.40774	-1.56894	-3.55733	3.03198	3.34028	0.699327	-3.97401	-2.80254	-0.893472		154.147	1.16027	2.39263	-5.96865	-2.4938	-5.17417	-4.36401	-0.0431988	-5.50512	2.12767	-4.95247	4.689	-0.581535		154.147	28.6986	36.2365	55.7246	30.8328	38.3384	27.3199	68.6459	-4.58003	38.539	29.984	54.953	5.77998
154.194	1.88569	0.00795904	0.368212	-2.30709	-2.09251	-0.997188	9.3855	7.92694	4.4252	0.84514	4.05526	2.86556		154.194	-7.7165	1.62842	-3.96618	-6.96857	-7.2281	-5.0352	-6.06833	1.22766	6.46425	-6.8116	-2.40057	-0.574925		154.194	27.1296	36.7067	49.1017	23.2834	30.4741	34.4876	57.5034	-4.8919	36.4789	28.7903	51.8574	21.6305
154.24	2.36517	0.254689	3.99722	4.36893	3.453	-1.21107	5.05303	3.15295	-1.21396	-1.65368	-1.09663	2.07222		154.24	-4.93069	6.36529	-6.97709	-2.02938	-4.95546	-3.54666	-2.39112	-1.68049	0.362625	-3.07736	4.26933	1.72273		154.24	22.5468	30.7087	46.1229	29.2833	34.3333	39.2992	62.4243	-3.62962	35.668	24.6127	47.6208	12.583
154.286	1.20601	0.24823	3.26969	-0.250499	0.311716	-1.86315	5.29661	7.23937	-1.41536	0.131192	-4.53393	0.639714		154.286	-0.832192	-0.196306	-4.00772	-3.66276	-6.13131	-1.21564	-0.846102	-0.938413	2.93052	-1.01174	0.128134	-3.48973		154.286	26.9826	31.1789	46.6195	24.7316	34.0587	42.0449	60.974	3.29141	33.3385	23.2997	44.9272	18.698
154.332	3.91824	3.04367	2.54357	7.21092	-4.71434	-0.015609	9.00804	7.3481	6.43919	-1.47519	-4.24915	2.05777		154.332	-4.06334	3.66918	-7.18891	-8.25111	-3.95647	-1.15123	-2.8243	-0.35917	4.27544	-2.18781	-1.19286	3.65208		154.332	19.3912	30.7097	46.4446	21.9958	32.922	42.7938	56.1836	2.98469	35.2678	21.8674	41.2567	12.5906
154.378	2.03965	3.12591	0.849303	2.30199	-4.50492	-2.83988	5.11302	6.13023	6.33849	-0.404269	-8.1118	2.96462		154.378	-2.61043	-0.280112	-6.21724	-0.575748	-5.81008	-1.13691	-2.58383	-4.56697	9.95401	0.269126	-2.37108	8.10886		154.378	19.3941	27.1859	40.4807	30.083	25.1978	40.1415	47.9327	8.64649	31.0133	24.502	43.3857	28.6296
154.424	0.988032	-3.12414	2.53938	2.59653	-3.45783	-2.3491	5.57271	7.15882	-1.31466	-2.01065	-6.83854	-1.85088		154.424	83.6228	57.8431	58.2967	53.5266	58.9738	51.8165	48.5104	18.0636	104.579	42.3998	69.0844	82.2231		154.424	17.3383	23.189	37.8889	22.0016	34.6582	34.6853	50.8414	12.7451	32.5271	21.7565	36.624	19.4051
154.47	5.35565	-0.57817	-2.79175	-1.135	-3.46233	-4.90123	4.10971	7.97371	4.2238	1.29136	-6.12411	3.07432		154.47	144.75	110.47	120.758	108.844	123.88	81.7675	89.9801	37.8693	158.954	94.0783	132.861	141.204		154.47	13.8823	21.7583	38.3847	18.2295	29.5088	36.4673	43.5906	5.68412	28.2756	18.5336	34.1087	10.3464
154.516	1.70566	-1.23605	3.25651	-1.53083	-3.77644	-4.08457	4.35259	1.35078	-3.42935	-2.63536	0.872859	10.1993		154.516	150.569	117.149	134.748	127.931	136.414	93.1304	115.092	40.2416	168.308	106.165	143.087	139.456		154.516	22.7586	18.8308	35.3146	18.8932	36.2392	36.2556	48.0603	1.92101	22.0916	22.8309	22.3084	11.7457
154.562	0.289805	0.325906	-0.0567501	2.001	-3.67174	-0.552279	5.25787	6.24006	-0.00556863	-0.315025	-1.84185	1.75241		154.562	147.264	124.008	142.452	124.342	139.194	94.525	120.094	42.5312	174.118	112.563	146.365	147.759		154.562	12.8047	16.7174	34.8466	20.4679	24.9372	35.1501	41.7005	4.28961	19.0714	16.6237	39.3391	18.3808
154.608	-0.0641594	-0.1675	0.987258	0.324653	-3.15741	-4.08201	3.72543	10.1107	0.492954	-5.04493	1.87302	6.02881		154.608	149.485	122.676	146.182	122.589	144.048	100.029	124.105	42.5573	167.023	109.932	149.946	139.759		154.608	9.6431	13.0643	32.6454	16.5772	28.9364	31.4615	41.602	3.35431	18.3864	11.1402	22.7038	9.14861
154.654	-3.72179	1.47706	-0.39101	6.99875	-5.3566	-3.10381	3.51933	8.78282	1.80198	-2.54611	-5.55899	-2.67371		154.654	149.06	121.434	148.049	128.954	140.817	96.6267	123.748	41.4411	162.384	111.52	147.903	145.273		154.654	15.51	15.1719	25.4419	18.1517	28.5192	32.0647	34.9115	1.4722	20.0505	13.7699	19.4229	9.50672
154.7	-6.31566	3.12174	-1.20319	6.11383	-6.30548	-2.3394	5.23513	-0.177902	-3.73621	-2.45687	-0.996524	-0.0873018		154.7	148.246	120.096	149.521	128.328	136.988	96.6463	122.627	44.7092	159.398	111.244	135.915	142.231		154.7	14.8776	16.9348	26.1258	18.0359	19.0821	28.0844	35.3588	4.62267	19.3785	8.87525	26.1984	11.607
154.747	-7.49673	12.744	28.3125	22.2061	21.4343	-2.06865	23.715	7.14205	15.693	11.6399	44.5594	49.594		154.747	146.257	118.173	146.436	129	135.135	97.9255	126.944	43.5208	158.439	106.544	138.468	131.917		154.747	13.1329	19.2846	27.0933	14.7867	19.9383	28.6146	33.9176	5.56663	17.8667	15.2024	24.4712	16.4882
154.793	-3.00683	17.6751	35.4009	23.8725	24.8889	-3.15557	30.9101	3.57485	24.453	10.6583	50.8343	60.4739		154.793	137.388	116.821	140.076	123.559	133.012	89.0894	122.925	42.4053	155.785	99.3894	131.081	134.347		154.793	9.01501	15.8764	27.298	20.1355	22.0811	27.884	32.8086	1.48176	9.74269	9.59154	20.2175	6.9123
154.839	-2.64825	16.8509	39.101	30.6393	26.6686	-1.03608	29.605	1.93738	21.9316	15.2096	57.6766	66.3064		154.839	129.829	109.972	139.552	116.996	133.065	92.0678	119.515	41.1283	145.45	100.479	134.073	133.216		154.839	16.1426	18.6938	23.9287	9.18529	23.5251	23.9787	27.3549	6.51935	11.125	7.68006	15.9544	5.51986
154.885	-1.23222	24.0871	39.0902	24.3576	25.4123	-1.73905	31.8432	6.00964	24.7508	9.31967	54.2488	66.8107		154.885	131.188	105.931	138.951	115.923	125.413	85.8258	116.726	38.2998	144.034	94.1045	132.612	126.494		154.885	7.60278	15.5164	21.9144	13.6351	18.2275	23.1814	25.2335	0.54455	14.8491	10.3094	13.642	7.62579
154.931	4.43699	14.7127	38.687	23.0765	29.2846	-2.61073	34.0108	9.36915	31.8967	14.6738	62.3712	60.825		154.931	124.696	96.9569	137.63	113.972	121.42	85.6943	115.769	41.8885	140.264	88.2134	123.445	127.277		154.931	13.7888	15.986	21.9276	11.6887	18.9552	23.6384	20.0992	-3.22733	10.9946	11.5037	21.1926	1.35459
154.977	1.13845	19.5653	43.6056	25.3339	27.8187	-0.977104	36.3997	3.96726	19.5074	13.4244	57.5051	65.7426		154.977	128.598	97.3567	130.148	113.767	119.773	86.8226	110.893	40.9325	139.073	88.3247	124.65	125.252		154.977	13.7998	14.3303	26.8536	12.3471	9.9343	20.17	23.7972	-4.0018	10.0344	11.2745	6.49182	3.98135
155.023	-1.22094	19.4037	36.7491	26.9006	21.6423	1.52513	29.9922	9.26236	21.3091	5.93086	48.4942	61.5816		155.023	119.594	94.1859	130.508	108.089	114.474	83.8797	109.762	41.2724	130.068	84.6963	127.932	116.966		155.023	15.8602	9.74828	16.2624	8.17335	14.653	22.7044	25.2483	8.2794	8.5241	10.4434	13.2696	6.77651
155.069	-3.69526	16.8555	38.2005	30.2375	26.8765	-2.81757	29.2073	7.11675	18.1883	8.5171	46.6232	51.1825		155.069	111.306	90.1297	128.772	105.033	115.189	79.8379	104.803	35.2689	126.965	82.5341	117.276	117.881		155.069	8.73768	14.6834	22.6215	10.5332	16.6549	23.3082	26.0444	2.29885	15.0074	10.4568	14.057	-0.716977
155.115	6.69558	10.8544	39.8772	20.3178	20.8049	0.44669	29.6773	5.17604	21.0071	7.89242	43.7537	55.5633		155.115	109.055	85.0324	126.662	102.414	107.434	76.0618	100.464	41.786	127.091	77.1354	101.745	113.805		155.115	14.2797	15.4999	16.1791	10.5345	15.0751	21.3261	24.268	4.83016	8.96055	10.2163	4.18107	8.18069
155.161	0.561139	9.46304	35.8322	24.9172	22.8944	-1.347	25.9302	9.0396	21.2037	8.87287	39.8889	49.0536		155.161	96.9154	80.8873	121.023	96.7384	107.183	76.4555	94.1964	36.1901	121.423	78.6277	112.869	106.927		155.161	8.7398	13.4926	17.2388	10.2852	13.9248	16.0804	22.0456	3.73637	11.7229	8.30616	3.21254	4.17424
155.207	-3.45484	18.3502	33.32	18.1445	22.4757	-0.205561	22.7021	2.92675	23.0154	9.31907	40.7311	49.6769		155.207	101.053	78.5937	115.614	91.8099	100.799	73.0424	94.845	35.9621	105.635	76.9695	100.284	101.6		155.207	6.05803	9.49805	12.2332	7.68184	14.6482	15.0538	20.8173	6.10374	7.74291	3.76852	10.7765	7.14125
155.253	1.73922	16.2168	34.7648	23.8348	22.0626	-1.23293	29.0177	7.30294	18.0821	3.60771	38.4396	48.2261		155.253	93.2445	75.6087	113.247	92.0509	95.5174	71.5891	88.3586	35.5876	106.439	63.6014	96.0116	95.5024		155.253	9.07758	10.203	11.7507	16.043	14.0689	15.2845	15.1412	3.90282	7.06308	4.36711	8.85024	1.03574
155.3	-0.0179512	11.6109	28.4725	18.6312	12.2222	-2.42879	26.9709	7.60314	14.8551	5.84002	36.577	44.0661		155.3	89.1747	69.8212	105.672	88.4454	92.4844	69.4512	84.1669	33.4861	98.1028	64.7885	89.6512	91.4218		155.3	5.44356	13.0235	14.7395	8.87859	11.3562	14.2594	18.2708	4.8474	6.92529	3.05357	4.60788	6.45924
155.346	1.64257	12.4379	29.8401	20.6918	17.8771	-0.145621	23.7419	8.81624	12.9289	7.98536	37.8645	39.5103		155.346	84.2654	65.2127	109.948	85.3995	94.4012	71.427	77.7545	30.0099	92.1169	62.1382	95.9125	91.7054		155.346	12.2515	5.6204	18.605	10.2018	14.2176	14.1945	20.7396	2.01985	8.72761	6.63792	11.388	2.26876
155.392	-1.42678	11.7827	28.3011	18.3354	18.92	-0.254918	23.3965	5.95892	11.3177	6.37897	31.4347	39.4975		155.392	82.0047	65.7168	100.773	82.6612	88.805	64.3047	78.9292	33.9299	95.0242	57.0281	84.6581	82.6559		155.392	10.2083	9.84814	12.1557	10.7294	13.0613	12.727	15.7167	9.10694	10.9449	5.32551	11.9778	5.94391
155.438	8.25347	10.6406	27.6539	16.6674	15.5614	-0.850693	22.9805	7.06735	10.8053	7.26876	24.8668	39.368		155.438	81.5469	57.2254	102.087	78.0706	85.0722	63.0053	71.8275	33.383	88.2601	57.9188	80.2199	80.8879		155.438	6.72624	5.38372	14.0878	6.55562	11.2038	10.2905	16.4008	3.75393	9.44049	2.09433	5.20531	-0.348239
155.484	5.65959	11.1462	25.0662	15.3916	15.2474	-1.99197	21.3717	7.56042	7.57985	5.5694	22.2877	34.049		155.484	74.09	54.0475	96.6758	70.0842	83.222	55.0956	72.7779	29.0934	81.2551	52.6089	72.3755	73.8718		155.484	7.51955	5.03354	18.3449	10.223	9.63957	12.2229	11.7163	4.54872	3.93988	6.39108	11.7928	10.4745
155.53	5.54536	9.34967	26.5907	17.3486	14.4129	-1.55628	22.8843	6.63274	14.3133	5.66356	22.2743	35.7224		155.53	71.7127	56.6813	93.8184	68.8905	78.5094	59.7575	67.6633	32.775	79.8158	52.2262	74.0162	72.3559		155.53	2.93041	5.49854	12.4739	5.79377	9.78512	12.3837	11.3892	3.13264	2.84687	1.14351	7.14981	3.84863
155.576	-0.582926	10.0192	27.467	13.7102	18.3863	0.1832	19.0571	13.0305	9.57783	6.28826	25.6922	34.8078		155.576	72.7028	55.8372	92.5742	67.702	80.1053	56.1735	67.0701	31.8234	72.4801	48.4968	74.4812	73.2655		155.576	9.5813	9.48244	11.5196	7.24145	7.35913	8.6162	11.4001	10.3769	3.68174	7.2407	14.715	4.1977
155.622	4.50575	8.13407	26.3314	11.9381	18.3867	-2.31575	20.4961	12.1042	9.67015	9.06451	23.6729	30.7827		155.622	60.6602	57.1141	84.2626	61.2353	75.1934	58.7691	66.4846	29.4827	69.0426	43.4835	63.6692	68.43		155.622	15.9208	4.43084	13.0737	7.89781	9.51595	8.39923	14.7673	5.18082	4.65085	-1.59398	8.13503	-2.60788
155.668	7.81411	10.6109	23.4281	14.293	15.7717	-1.93384	20.0796	8.94742	11.6837	6.29613	23.521	31.292		155.668	57.0596	49.584	83.3981	60.9085	68.988	53.0221	63.4288	31.5278	72.8416	44.7689	67.5195	63.7086		155.668	4.36093	8.77723	13.9506	3.59565	9.38169	10.4162	8.40984	2.34661	6.86531	-1.35224	10.8504	3.3325
155.714	4.39695	12.587	23.9868	11.9307	12.2093	1.87079	16.6225	4.66401	5.34436	3.98092	14.6946	25.3273		155.714	58.0481	50.276	81.7444	60.3797	65.1547	52.3534	58.2305	28.9407	65.3831	45.2629	60.2597	60.6409		155.714	10.2313	8.30305	9.91101	5.03477	10.2407	9.31212	12.3235	5.35102	-0.434256	4.61668	10.27	4.54537
155.76	0.972711	7.74003	21.4808	11.7358	12.6308	-1.82168	16.802	2.82352	7.66484	0.858275	17.981	30.1161		155.76	54.1975	45.6467	80.7376	57.0942	63.4809	54.5275	61.7172	30.1025	63.723	36.1237	58.9345	56.6916		155.76	8.97121	9.35175	10.3947	5.5694	9.24693	10.7375	11.882	7.564	9.92009	-3.38358	7.56935	3.32641
155.806	0.62627	11.8646	20.7517	12.9188	7.93242	-1.1096	14.3048	4.3455	3.64175	2.56157	13.5563	17.8086		155.806	48.4251	42.6515	75.6362	54.1447	61.5203	46.2942	56.4402	27.6814	60.4052	39.3768	49.4629	52.228		155.806	10.0778	8.65447	6.92822	3.3576	10.9646	11.1243	14.0193	-6.76015	1.93557	0.800431	6.40644	4.55126
155.853	7.47797	13.9338	18.8069	8.30674	13.5932	-0.835871	22.6461	7.59574	7.86675	1.58819	6.55692	18.8337		155.853	45.0586	38.5982	74.9426	51.4219	57.799	46.0973	51.1585	25.4177	55.2944	28.945	46.9586	48.9224		155.853	6.44243	6.89482	7.89736	4.79494	4.80809	10.4695	11.0027	-0.77348	-1.22987	0.917642	7.19065	-2.24832
155.899	-6.81305	5.70641	17.0335	12.044	13.4905	-2.30376	15.0952	9.21778	3.63839	4.71261	20.2373	21.4101		155.899	45.7977	38.6169	68.4016	48.3569	55.5313	43.3573	46.031	23.8934	54.1999	31.3168	45.7573	48.391		155.899	8.18479	4.42462	11.8578	5.71852	6.24223	5.44131	14.1527	10.8844	8.29812	-0.159236	3.12933	0.896944
155.945	1.92839	7.11232	11.4729	8.02235	9.93633	0.684956	15.0433	7.88128	5.54364	3.46824	13.3826	17.3955		155.945	44.6234	36.007	65.9349	48.3641	48.3287	42.3638	47.745	24.4024	51.7688	31.2252	46.5054	45.7192		155.945	3.75322	1.72297	8.97528	2.34041	8.38999	6.34541	7.4525	-5.32983	-0.796058	-4.33689	0.804602	-1.54693
155.991	1.69218	6.04711	14.6946	6.93602	6.0663	-1.27303	16.1802	3.40741	3.22953	0.611477	9.52897	19.194		155.991	43.8079	39.9929	64.596	47.7204	53.6849	42.7407	46.1504	22.7046	51.3207	27.2902	46.3788	49.9283		155.991	7.24302	8.06675	8.88433	0.651574	4.38383	5.98873	6.57428	1.60036	3.62463	1.40447	5.65098	7.17486
156.037	4.88474	4.65563	11.3108	9.96854	10.1574	-0.291626	16.4296	4.32252	5.24472	2.04391	11.0977	19.9567		156.037	39.5903	31.39	61.8127	43.3398	50.6232	41.2691	40.2479	23.6158	47.9908	29.154	41.1958	48.7723		156.037	7.72638	6.76829	6.28099	3.80273	11.5474	6.51787	6.57685	4.44735	-1.46839	5.10248	1.38617	0.185532
156.083	3.11604	7.5494	15.5743	7.62017	10.1569	-1.37912	15.7827	5.43687	2.43079	3.55921	11.5175	21.6382		156.083	33.0883	33.0441	60.327	47.0848	45.2904	38.3671	44.1857	21.027	41.1976	28.1788	41.6478	42.771		156.083	10.4139	2.53874	5.79971	4.85113	1.66818	4.60036	4.00844	0.196989	2.80349	-1.95118	4.1082	0.360071
156.129	0.755343	9.37384	15.6513	10.9545	6.39206	0.0334881	14.9936	7.36233	0.708583	1.41758	8.51307	18.0044		156.129	38.5495	30.2459	56.0163	40.1658	44.3051	35.9353	39.278	19.176	39.5459	27.3917	41.503	38.5476		156.129	9.94989	7.46625	5.03625	8.64927	0.807464	2.39139	5.3532	3.51264	-1.87677	-1.47203	9.15142	4.54453
156.175	4.77138	8.89731	13.2324	7.90798	8.49284	-0.346491	13.9036	7.76395	2.8231	-0.276747	9.37749	23.3104		156.175	34.2211	31.1286	55.3943	35.3485	47.8777	38.6361	39.6108	20.6514	38.7741	25.0374	33.8038	36.9011		156.175	11.0613	0.535643	8.22317	8.26551	7.1077	5.2955	4.23802	5.56518	9.72654	3.06926	0.438726	0.0152829
156.221	5.36657	9.89525	14.0346	4.18402	8.29472	0.692271	12.5975	8.4756	0.0159199	-1.42992	13.8082	16.1964		156.221	28.3147	28.3328	55.967	31.2996	38.2894	33.8254	39.0845	20.988	34.6505	24.6461	33.9518	42.1236		156.221	11.5391	2.29626	3.69007	3.16957	6.68352	3.37645	6.37895	4.14866	-2.68439	4.02585	-0.336863	0.533263
156.267	4.77595	9.4155	12.5069	6.23807	10.3906	-0.447825	13.815	4.19822	1.41864	4.20272	13.5222	21.2351		156.267	32.9342	28.4459	52.6078	33.4924	39.7881	32.7272	32.8706	19.7776	34.9951	17.5589	27.4187	33.1755		156.267	5.21238	0.534555	2.14919	1.46704	7.82816	4.21107	9.95885	8.5604	5.60361	2.83153	7.22513	3.83554
156.313	3.71283	3.32562	12.6638	8.49003	11.1315	0.0947086	9.97451	4.99721	-0.0930384	2.24406	7.23608	15.5469		156.313	25.6885	27.5012	45.0654	33.1657	38.7102	32.3608	35.6502	21.2467	35.3358	18.2445	37.3649	29.8431		156.313	3.31095	2.41371	5.73178	5.52791	9.27336	4.29599	3.14546	7.61841	4.78557	-5.29181	3.5417	8.0314
156.359	7.84619	6.71321	7.10442	5.25949	7.05083	0.0460206	11.7141	2.96918	-0.989664	0.45814	6.09713	15.9277		156.359	29.4654	31.4756	48.596	37.6758	34.1683	28.4992	36.8133	22.7234	37.9017	25.6326	31.7417	33.1463		156.359	9.66159	7.70231	4.57413	3.70573	5.97638	1.70506	5.61734	10.3019	6.03528	-2.18106	1.21492	-2.26562
156.406	2.88503	3.42634	9.6792	4.76694	10.5119	-2.56184	13.5272	6.21295	-2.505	-0.251851	6.52121	12.0404		156.406	26.3365	23.8247	48.0303	34.8279	40.7851	34.4674	31.9002	20.1244	25.4176	23.3607	25.2268	35.9449		156.406	7.443	1.59359	0.238597	7.11647	5.83061	2.67963	5.28803	1.32038	5.9044	2.00317	5.09351	8.90607
156.452	4.42366	7.47865	11.2899	2.11788	8.10595	-0.762361	14.3791	3.06213	1.82235	-2.2127	9.09802	13.2014		156.452	28.1653	20.2514	41.5296	29.3328	36.9264	31.8243	34.2996	18.7425	31.1143	20.9048	29.23	30.9674		156.452	-0.638994	4.76888	-1.29537	0.323887	7.40778	4.62561	6.6428	6.04839	1.07881	4.03501	-7.70221	2.44218
156.498	0.174019	3.37377	7.33711	5.65841	10.2106	-0.215759	9.04186	0.824341	1.41895	-0.416791	5.68228	10.7365		156.498	20.7986	19.6786	40.9663	24.5061	34.5563	30.1362	31.1463	19.7318	25.3191	14.2285	24.4887	25.0957		156.498	9.1883	-3.1063	4.11014	-3.72377	1.81855	-5.31433	3.07061	7.78172	0.526465	-0.141466	2.77774	3.32087
156.544	2.53215	1.73137	9.5923	3.20175	5.81686	-0.867802	13.6817	5.89629	3.12509	-2.01729	4.25858	10.6056		156.544	18.6391	22.8925	36.8788	27.043	33.078	29.3467	28.7589	18.9287	31.6702	12.9552	15.4476	21.9099		156.544	6.34147	6.16779	-1.09624	-3.71545	4.40036	-2.70446	5.7603	6.83704	3.70794	-3.24481	3.3595	1.06582
156.59	2.89231	4.87154	10.7927	4.77168	7.51341	-0.968866	9.09078	3.1591	-0.88215	-5.23133	4.97676	11.5174		156.59	21.6988	24.4484	41.5415	24.847	30.3049	24.9591	24.8482	19.4269	23.7397	15.9196	31.326	27.0119		156.59	3.02614	5.00114	4.21512	-4.0898	0.103392	-1.28058	2.52392	10.1475	5.24192	1.77026	2.97166	2.64394
156.636	1.00459	6.85932	6.93582	5.46156	8.46873	-0.149788	12.1724	4.97558	-6.70786	0.4966	5.9652	14.6238		156.636	22.3276	16.0265	41.2278	25.6286	31.0914	24.6439	29.0063	17.2413	28.44	16.506	26.1248	26.616		156.636	1.28188	7.34609	-1.08847	0.757586	-1.04207	1.47766	5.10128	10.4626	4.55868	6.19727	0.461766	3.6955
156.682	3.13232	5.13859	5.32938	3.01363	7.32422	-2.26662	11.1537	0.799633	-2.66847	-1.45744	3.97219	11.7819		156.682	15.2008	16.3279	32.5556	25.6231	29.3188	23.6973	27.244	17.991	21.9745	11.7835	22.42	24.9481		156.682	4.6109	-1.4624	5.2747	1.54802	5.83177	2.82717	5.2114	6.53117	1.38573	0.700028	3.58026	3.52121
156.728	-0.287282	3.66899	5.89464	-0.311538	8.70861	-1.77287	11.1033	-0.731992	0.562383	1.67171	-0.742847	9.9743		156.728	19.2094	18.961	36.3375	23.6508	24.6704	21.5297	24.8611	14.7332	20.0677	13.0704	14.1163	14.3615		156.728	3.97994	5.46542	-0.0280156	5.22439	-6.33444	-1.77084	3.08478	-6.53821	-3.02777	-5.5116	2.41644	0.736698
156.774	3.25945	4.42501	5.82433	-2.95138	6.2151	-1.82357	12.098	-1.04067	-3.35047	0.245941	10.8055	9.08359		156.774	20.0583	17.9915	26.917	21.5577	24.3514	22.5161	24.9189	16.5924	20.4967	13.5531	18.8517	29.0035		156.774	11.4305	4.64048	-2.72693	0.783314	0.386278	-2.72702	0.622044	11.5911	1.67644	-0.730327	3.00326	5.10306
156.82	0.543916	1.88245	8.40403	6.86159	4.55313	-0.241056	11.9787	2.40481	-1.51834	-0.366352	3.40034	7.02916		156.82	18.3581	14.3017	27.6973	17.9191	26.1087	22.0778	19.827	15.7585	15.1344	9.01589	16.9201	19.9402		156.82	3.19193	1.93932	1.32866	-2.22513	1.82594	-2.19065	-0.162644	8.44378	6.10301	-4.3081	-2.62215	-4.33017
156.866	2.08836	11.2976	5.10444	4.41956	0.695569	-2.79108	13.7182	1.69811	-1.30061	-0.0969083	3.54682	8.84535		156.866	13.6287	15.3631	26.4748	21.9852	20.7392	19.9967	22.6535	15.3337	16.9026	13.7331	22.3949	21.076		156.866	10.4862	2.04443	1.52212	-0.0034179	0.386278	-0.914939	4.10555	4.66187	-3.83925	0.828733	-2.61722	2.48009
156.912	6.7002	6.60282	1.08283	0.994904	5.74381	-0.0107799	8.60276	3.1166	1.23696	-0.267549	-0.58412	6.64747		156.912	22.1093	12.7381	28.7869	21.9774	24.9551	21.4572	20.5575	11.9696	18.6692	13.8251	14.0692	19.5323		156.912	6.84735	4.74167	1.52664	-1.43325	0.392903	-1.6504	2.53361	6.87377	0.322006	-0.71393	0.302188	-2.93145
156.959	0.439804	5.70955	8.57706	-1.05861	6.28631	-0.223131	6.01475	4.32888	2.35485	-3.56707	5.12562	8.99297		156.959	13.3785	14.5678	31.8175	14.9421	22.2571	19.9555	19.3093	14.4795	14.972	10.4619	13.0167	14.2917		156.959	5.11123	2.50748	1.14345	-2.21058	-0.4828	2.07223	3.10304	8.77509	-0.777152	-0.589344	8.45053	-3.45443
157.005	0.32164	2.91048	2.05529	-4.68219	2.94539	-4.62698	9.5546	1.9873	-0.55177	0.646974	10.4074	16.8989		157.005	13.2572	14.8502	27.6224	14.0582	22.3257	21.1449	19.98	10.7991	13.9545	9.26581	15.0787	17.8524		157.005	5.58685	1.09352	-0.587995	-0.105784	-0.199712	1.19248	2.99977	4.99644	1.29919	3.244	1.07852	3.36299
157.051	0.558699	4.73908	3.9949	-3.20432	2.23224	0.166402	9.73618	-2.47845	-5.37073	-1.04467	-3.5619	9.27272		157.051	20.6532	16.0122	25.2749	16.3583	20.4246	18.9051	20.2621	11.3574	14.1605	10.7334	19.5129	15.1626		157.051	4.00045	-3.02157	2.02113	1.46937	2.23939	0.0145065	0.542961	3.89841	1.44772	0.496894	1.28068	0.583421
157.097	3.4033	2.68725	2.38965	3.2897	1.72252	-2.65821	10.9616	-0.548806	-0.817202	3.07578	3.72694	10.0625		157.097	13.8627	15.8184	24.1394	14.9216	18.9196	21.5758	21.6295	15.4209	15.0427	5.8132	12.2319	17.1777		157.097	8.28596	4.1322	-2.41052	-5.5848	1.80959	0.472718	0.102512	-3.3472	-3.79229	-0.817572	4.79373	2.86126
157.143	-2.38728	3.69568	-0.346621	2.41716	4.67403	-0.206202	5.53173	-2.98517	-2.7165	2.10531	0.734016	4.76315		157.143	9.01232	9.51862	24.4328	18.213	17.4128	16.4888	16.7721	10.9144	12.007	7.77527	9.39756	13.2103		157.143	9.07869	1.19341	2.13324	2.53907	-0.197736	-0.336462	5.02926	-3.3472	-6.12544	-1.29556	-4.13314	1.11489
157.189	-0.732831	7.58597	4.08949	0.365364	3.33233	-2.97844	10.714	3.7179	-9.25283	2.11105	-0.262577	4.77002		157.189	15.3178	8.74327	19.1168	12.4946	14.5204	14.6777	14.5317	9.26893	12.6573	10.3205	6.12793	14.9785		157.189	2.57686	8.00069	-3.26909	-5.7002	0.0954654	-2.10493	-0.00602018	-1.60303	3.69963	-8.45798	-0.240593	-2.37733
157.235	-2.03276	1.65256	-0.258408	-1.88994	-1.48442	-4.60897	4.45814	1.17182	-6.21384	0.781054	2.88779	5.03697		157.235	11.9196	13.4923	19.8988	14.0305	13.8959	19.1986	15.8971	8.83808	7.28547	5.69507	14.7043	19.2965		157.235	5.91063	0.957169	-0.843585	-1.50374	2.39519	-0.380791	2.44951	-1.27929	0.954032	-4.38756	3.46151	1.46389
157.281	0.921621	3.31734	1.11673	-0.217844	1.26083	-0.358531	5.38253	0.765503	-4.69378	-0.906436	3.31589	1.54572		157.281	9.4945	12.62	18.914	11.4997	19.1003	15.8539	13.9669	14.4373	9.27585	6.55984	10.5389	18.7696		157.281	1.79134	4.47158	1.18411	-0.316108	2.54156	1.56494	-1.79982	2.82093	-6.36119	-0.0809654	3.08097	6.35771
157.327	0.690023	-0.476901	4.2701	0.0825259	1.27456	0.0237408	5.78335	-0.0567909	-7.09842	-0.900309	-3.24456	6.47923		157.327	11.308	11.544	20.8225	8.19646	12.4591	12.7219	14.331	6.19145	11.2472	4.48428	10.3769	15.3215		157.327	3.52584	6.9297	2.64027	0.081697	4.40427	0.311606	1.00645	-3.32776	1.1224	-4.14114	6.38873	2.86761
157.373	1.16568	1.34333	5.64964	0.289702	5.81214	1.06355	6.26189	4.82339	-4.15996	0.0880703	-1.94429	4.28478		157.373	12.6272	12.61	20.7229	6.43393	9.76548	14.9665	15.3092	12.8511	9.33224	8.30034	5.91773	15.2951		157.373	6.22488	1.64979	-0.243575	-0.164426	-4.763	-2.87581	-5.14677	7.39608	-0.808169	-5.21251	0.960936	2.86816
157.419	-0.607078	2.17887	3.64227	0.692333	3.83865	0.573152	8.08085	1.87682	0.494883	-3.65601	-2.63788	6.24087		157.419	4.85805	11.7378	19.0951	10.7124	14.7715	10.9332	12.4539	10.307	4.97432	3.46887	6.9379	11.4626		157.419	6.39405	1.18703	1.4124	-3.16946	3.96959	2.7901	1.46345	2.67094	-7.02392	-2.46224	7.56383	3.04281
157.465	0.45658	-0.712206	-2.63492	0.993748	1.65026	-3.6653	5.78111	0.652146	-4.23042	-2.92489	-2.06276	4.30844		157.465	9.70698	11.1523	14.9906	5.10664	13.9532	12.8634	9.44414	9.79752	11.0792	0.996186	6.33383	7.3741		157.465	5.14017	5.04695	-2.24848	-0.548273	6.97721	2.72718	0.462272	5.82289	0.180456	0.175915	-0.977076	-3.93877
157.512	5.1912	2.10845	1.48386	0.70601	2.71356	-0.994926	10.6756	2.99476	-2.69209	-0.407955	4.09352	10.4088		157.512	9.82452	10.465	14.8082	14.4315	10.1856	11.3129	11.5785	10.9202	5.27408	1.56573	5.27464	10.2797		157.512	7.52231	-0.597428	-2.92376	-4.99373	4.97113	-2.62482	0.351655	-5.53195	-8.66848	0.775659	1.17048	-0.625086
157.558	3.41869	1.36996	5.68457	2.38537	5.35631	-0.606532	6.80038	5.13664	-0.859306	5.7713	10.9588	8.99334		157.558	8.60384	7.45884	16.1486	7.94654	10.1608	12.3983	13.9361	6.82988	6.47636	3.21829	4.51292	4.92205		157.558	4.82632	-0.836614	-0.983524	3.27113	-1.04315	-0.52691	2.82679	13.71	-2.56604	-2.67754	5.25151	4.08651
157.604	4.24604	5.83982	4.40173	-0.848478	-0.0953089	-0.326536	7.27876	-2.67707	-0.534219	0.502738	1.97852	7.84863		157.604	10.778	6.29608	12.3704	10.2405	9.14538	9.74167	10.925	8.51342	1.00612	1.63268	3.89455	6.30627		157.604	3.24346	-0.0153226	0.56568	-0.00503283	3.81839	-5.79895	-0.981608	-5.68395	-0.0605987	-1.11072	1.37495	6.01781
157.65	-4.50005	3.20008	2.39323	-1.53442	-0.919326	-3.91325	6.17983	-2.07028	-5.46364	-0.295999	1.13664	1.24276		157.65	11.1366	5.9047	10.273	13.1993	7.44053	9.03525	11.1411	5.39705	6.11138	2.10563	10.6864	9.96665		157.65	3.5609	4.08584	0.186397	-2.0962	5.96775	2.70112	3.95621	2.21018	-7.52408	2.36601	6.23482	0.433043
157.696	0.464057	1.71836	-2.43567	-0.640996	2.77198	-4.83578	6.65926	2.9086	-3.62993	-0.644031	2.15205	4.11249		157.696	6.40344	4.7384	14.2551	5.28775	9.77812	14.5963	8.05304	9.11605	9.64744	4.93683	10.2294	11.4789		157.696	1.97498	3.37412	2.40239	1.31102	5.10416	0.931965	-0.864821	3.64283	-3.0941	3.32194	6.62325	3.22466
157.742	9.09413	1.31241	-2.67479	4.87001	2.14925	-0.0974284	7.06115	-3.18517	-7.15169	-2.87657	1.45284	2.68998		157.742	4.58542	5.51352	12.3911	15.4946	12.2108	10.3601	9.17905	9.98393	8.40364	3.55395	7.4006	12.2287		157.742	0.389051	3.48549	5.10455	-0.523846	9.10087	3.18575	3.9487	8.85786	-2.54035	5.71366	6.42904	-0.967209
157.788	-0.24329	1.56225	-1.05427	2.91068	1.64132	-1.01898	11.1371	-1.25204	-7.84461	0.71288	-2.54812	4.76452		157.788	11.0028	4.24882	12.6133	5.05896	10.4084	10.8669	7.39412	9.23064	0.931784	7.95564	6.04774	8.6578		157.788	7.04707	-0.395033	0.56374	-1.70341	1.08118	0.890261	4.8403	6.00833	-3.78628	-3.85319	-0.174225	1.65271
157.834	8.14857	-0.502689	2.82666	-1.60134	3.54965	0.945258	8.09331	0.977167	-1.15614	-0.0847164	6.04189	7.23851		157.834	5.89818	8.02736	11.7915	8.67564	4.87242	8.62997	10.36	6.03387	6.68524	4.80437	0.119718	7.74885		157.834	8.79154	7.10208	1.52495	2.49058	-2.64757	-3.49296	0.465556	1.75326	-3.50941	-5.04905	4.29082	1.82382
157.88	1.6578	-0.824935	-5.14625	-2.87265	0.729513	-1.55084	6.54566	-3.90214	-8.71763	-0.430649	-3.3885	2.18783		157.88	0.565802	3.66551	8.81444	3.40024	3.76422	8.50474	6.81489	8.12793	2.88819	0.476591	7.50139	8.62514		157.88	16.0866	0.283407	-3.21182	-0.261722	-0.213758	-4.22744	0.801561	6.96235	-0.186922	1.52816	5.45608	6.19019
157.926	2.60662	1.73954	0.268268	-3.2593	4.84956	-3.23415	4.24502	0.470802	-4.45992	2.71077	2.33737	-0.271325		157.926	3.70988	2.40404	7.36198	5.91862	6.09973	8.11226	5.80632	7.61673	5.53646	-0.227855	1.71713	5.05778		157.926	5.14401	3.55541	1.51516	4.71864	0.357137	-3.69525	2.14453	1.12983	0.50334	-0.62438	2.34872	-1.14664
157.972	5.45229	-2.47191	-0.852952	-2.66104	1.18309	-0.286514	3.44367	0.668951	-6.36469	0.125601	-4.22392	2.20676		157.972	1.15675	7.62748	9.50627	7.67206	6.45623	7.56442	9.22973	4.58523	5.29236	0.348673	7.02496	6.18742		157.972	3.0801	1.67899	-0.89957	-0.394388	1.35437	-0.327627	3.71254	8.70273	-0.0503978	-3.61402	10.5055	-1.6706
158.018	9.11711	1.33454	-3.43401	0.496044	-1.33173	-3.2229	3.54357	1.8773	-4.53077	-0.0455392	-1.21613	2.98786		158.018	6.59998	2.97721	7.08881	5.36289	3.38013	7.75228	4.07386	11.2178	4.83253	4.74532	5.67846	3.88548		158.018	8.15455	-4.53926	-2.6402	-6.82289	-5.10225	-4.28334	-5.02433	2.39297	-3.78813	-6.96242	2.54293	6.71272
158.065	3.91882	-1.55838	-4.07452	-1.65851	-3.62905	-3.76316	6.64793	-2.78761	-3.097	0.236119	1.64392	2.08113		158.065	5.6189	2.38682	9.06585	5.35721	9.05115	7.09599	4.20349	5.02134	1.2585	2.46965	3.14241	12.4999		158.065	5.29875	2.26187	-5.34618	-3.41557	-4.96685	-4.65607	0.351655	0.184187	-4.4803	-3.61402	-3.866	2.34641
158.111	9.47535	2.16523	-4.06739	-1.35544	3.0245	-3.26846	7.20173	2.60416	-4.49071	-1.63172	7.9455	1.6924		158.111	4.88689	3.44772	6.56365	4.91557	2.83662	4.86208	2.57369	4.67412	1.01336	-0.388857	-1.29625	2.33154		158.111	2.44426	-2.20524	0.834696	-2.36795	4.46888	-2.64657	0.239655	6.03557	0.780208	-3.49443	0.795038	-0.448033
158.157	3.21342	7.20968	0.778116	-4.9905	3.78389	-0.974261	5.05163	1.18539	-4.67543	4.37344	4.22817	0.144267		158.157	8.14195	3.35086	5.10532	8.6368	7.21965	4.36197	3.77697	8.13132	2.87165	3.5199	1.93573	11.5793		158.157	4.02375	2.59724	3.24549	-3.0232	-3.40206	-3.9138	2.92357	-1.84566	-4.34186	-3.97313	3.31977	-2.54386
158.203	5.34631	4.07456	-1.63043	-3.11973	-0.522362	-0.483535	4.32608	-2.46826	-6.98178	-1.62022	4.10006	3.78141		158.203	0.508186	1.70362	4.68165	7.09186	-0.369863	6.96508	7.80882	5.34939	1.96058	8.50359	6.9538	12.323		158.203	1.32209	2.12399	-2.74559	-1.9748	1.45626	-3.46787	0.795665	0.0492084	2.85672	3.79991	10.5052	-0.622686
158.249	8.30216	0.0316206	1.19861	-6.75128	-0.0812758	-1.13213	8.25905	-0.629922	0.735597	2.332	6.6763	0.554668		158.249	4.60651	4.60461	6.25728	6.86178	4.4098	6.15581	5.19039	4.50271	1.26418	-1.9934	11.0828	5.95806		158.249	6.71273	4.57775	2.94643	3.78073	-2.69978	-4.29047	2.58635	7.62261	-0.465701	-0.985865	2.34719	-0.0987283
158.295	2.1553	2.18443	-2.0975	1.71629	-0.0597554	-4.01556	3.24894	-0.316705	-3.29633	1.80613	7.96328	3.79837		158.295	10.7812	6.8199	6.71581	5.32241	2.11926	6.50064	6.08648	7.30938	1.68427	5.14541	-0.151109	3.40765		158.295	8.13295	5.16395	2.74719	-0.941363	0.0123079	-5.18668	-0.662665	1.78138	-5.58777	-0.7467	0.402724	5.3155
158.341	3.81059	-2.27472	-3.21773	2.02759	-2.78578	-3.52117	7.56116	0.50562	-3.1788	0.824909	5.68762	6.92553		158.341	0.718338	-2.28599	4.29864	2.6807	1.90142	4.06402	6.37167	4.93361	4.65062	-2.80906	1.45201	4.7772		158.341	10.0297	1.41118	-3.33896	-1.46548	-0.137136	-6.15569	3.59055	8.5668	-2.13024	-2.66002	-3.67553	3.39099
158.387	2.98294	0.787305	-2.72546	0.358044	7.45324	-1.12046	8.64747	-1.92263	-4.97933	-1.67463	3.40257	1.62384		158.387	-1.71995	2.26074	5.87456	6.7339	2.07696	5.56638	7.4241	3.61495	-1.35675	-1.73962	-1.07101	4.76127		158.387	1.14973	4.09623	4.38248	-3.69299	-3.1431	-5.03761	0.00275232	0.992864	-1.71495	-2.42533	5.45199	2.34037
158.433	10.3169	1.78554	-4.40955	-0.318786	3.99327	-1.05621	4.9864	0.220149	-1.41077	-1.21859	4.69802	-2.76471		158.433	5.65196	-3.35585	3.70348	8.04351	0.880226	3.28466	6.79262	3.4268	1.05839	3.14256	6.59207	3.08979		158.433	1.62536	2.68065	-3.54197	0.235688	-5.87069	-5.18668	-1.34107	5.25988	1.3305	0.681444	-4.06708	-6.91967
158.479	0.384867	2.78038	-3.354	-1.29878	-2.09638	-3.5579	2.15668	-1.19668	-6.05929	1.57251	-0.00900921	-2.24192		158.479	7.22464	1.67139	3.04712	1.46218	0.25939	2.36807	5.39385	-2.18331	-2.62087	2.83463	3.18665	4.59776		158.479	-2.17965	1.14956	4.27896	-1.99868	-7.59099	-5.11215	-1.23316	-0.739583	0.0846313	-2.06876	-10.4756	-4.64942
158.525	11.854	3.19932	-3.34034	-4.53723	3.19583	-1.81168	4.21639	3.18391	-1.88288	0.773439	-1.85484	-1.46022		158.525	1.39942	2.44603	4.86073	5.95335	0.720758	3.40007	4.91225	1.83246	-1.43026	0.95923	1.70837	5.47335		158.525	8.75471	3.84532	-3.2523	-1.21257	-4.16374	-2.20513	0.446546	4.15243	-4.76041	-7.09105	-6.00904	-0.283547
158.571	7.59744	-2.3383	-3.82616	-3.35011	-1.75393	-0.776565	7.25261	1.06028	-1.77127	-1.64172	-2.42025	-2.74415		158.571	0.296236	-3.46231	7.55214	-0.746647	-0.874181	2.43415	5.50051	0.592096	-4.44366	-0.23056	5.82174	7.23102		158.571	5.74256	6.18392	0.320217	-4.75005	7.13471	0.478262	-1.45797	1.78557	-3.7914	0.681259	-1.17006	1.63662
158.618	2.86788	-1.00815	-4.78678	-3.24247	-3.63062	-2.13878	3.74448	1.17111	-3.07038	1.9575	7.74426	4.53899		158.618	5.72365	1.85672	1.79504	8.12715	0.95346	2.71945	3.03497	2.02532	-6.35053	1.22742	2.70932	5.94969		158.618	4.94988	3.94962	0.407985	-5.80123	-4.31456	-7.87008	3.02121	-6.25373	-6.00627	-3.74421	-0.00507036	2.16052
158.664	3.57732	1.31144	-5.67195	-0.777351	-5.40568	-0.171761	8.06855	3.72136	-1.22412	3.66542	4.03613	0.25974		158.664	2.56273	4.08038	2.64755	3.40348	2.00494	1.90428	3.624	1.34681	-7.70227	-0.844113	0.769426	4.27149		158.664	5.42549	3.35528	-0.273458	-1.08693	3.82365	-2.80144	2.57206	4.16985	-1.99181	-0.157042	0.376673	-1.50678
158.71	8.07138	6.03091	-3.23702	-0.27854	2.63842	-2.23802	6.74183	6.27102	1.63459	-0.274829	0.174762	2.33725		158.71	4.96762	-3.87064	3.50662	-0.10864	0.603264	3.0323	2.15274	2.28945	-0.0893982	-3.49828	1.93565	6.02523		158.71	-1.23297	-3.33145	0.0139395	-2.39978	-4.48025	-3.84499	3.237	1.18181	-5.86784	-1.23319	-2.92536	-1.68142
158.756	9.01651	3.55113	-0.719095	-3.42137	7.09738	-1.30443	5.26013	0.271656	-0.983656	0.902421	4.47118	1.5779		158.756	5.19659	1.3506	1.49451	7.56235	-0.792024	1.54003	4.72975	1.2145	-9.2908	-1.84892	1.46941	10.1874		158.756	-1.71288	1.81944	-0.189498	1.78814	-3.19756	-3.77045	1.89335	13.4941	3.13008	-8.04967	-2.14876	4.08148
158.802	3.10455	0.989091	2.4422	-3.60821	-1.12243	-0.864134	4.45528	7.70568	-4.00041	1.18348	3.61251	1.5933		158.802	1.68267	2.80078	2.43294	4.71156	0.844855	1.56734	2.33953	-3.01664	-3.34273	-1.968	3.81435	9.1517		158.802	-1.55363	5.2107	-2.50893	-0.311294	-8.35154	-6.08395	3.90543	4.34058	-1.71892	1.1577	8.13631	5.82498
158.848	3.58014	3.89556	-6.4344	-3.00396	-0.577458	1.10007	6.59369	6.18558	-4.28829	1.10534	4.05214	-0.219531		158.848	-1.7208	6.66292	3.84605	4.70645	-3.09197	1.33323	4.23057	-1.58486	-6.90586	-0.713882	2.17813	0.899025		158.848	3.67782	1.69587	3.18074	-2.01425	-7.35274	-5.11497	-1.58992	-1.97352	-0.749956	-0.880484	2.31392	1.45926
158.894	5.11996	2.25846	-4.56595	-7.22722	-0.131006	1.59943	7.67889	4.36344	-0.615647	2.28372	-4.09631	-3.45064		158.894	5.99909	4.23665	5.18147	-0.665926	-2.52823	-0.105651	2.23289	-3.62688	-3.71752	0.549453	-4.76702	6.95433		158.894	-0.440778	3.56299	1.34399	1.7779	-3.92431	-2.43054	-0.918184	8.12905	-2.13482	-5.06526	1.3432	1.11001
158.94	3.94695	5.15987	-1.16196	-4.06496	1.2611	1.43999	4.61202	1.92187	-4.15407	-0.848779	2.49759	3.96974		158.94	4.9037	2.09647	4.12112	2.07027	-1.28574	-1.07028	0.452252	-0.825105	-7.94533	-1.51967	-1.40071	3.37792		158.94	-0.916379	5.78565	-0.206811	-0.317913	-2.20867	-3.47406	-3.16715	-4.49916	-5.18013	-0.640077	6.97338	0.580184
158.986	8.44599	6.4054	-6.08078	1.06875	3.81949	1.11675	5.53904	4.47658	-4.33848	-1.10624	1.93327	1.37879		158.986	4.88501	2.86026	4.17631	3.70728	-2.38518	0.788826	3.09743	1.73288	-0.0122194	-4.17786	0.642835	2.9767		158.986	8.43553	4.37404	-1.36919	-0.710878	3.07668	-1.54026	2.64925	2.76206	2.29472	1.51212	8.91742	3.5437
159.032	-0.187111	1.53476	-4.04609	-2.174	1.50695	-1.71622	6.92643	3.37145	-0.156334	3.02607	7.53041	4.37838		159.032	-1.7839	-2.07965	2.47881	2.27145	-0.449006	0.97633	-0.12765	-2.97618	-0.472397	-0.57815	0.631902	-0.708593		159.032	4.63715	7.53689	0.555146	1.38493	-3.08097	-3.62722	1.29674	0.7173	-0.751012	-4.58683	1.34562	4.92819
159.078	3.59331	2.53376	-2.50195	-4.82946	-0.803465	-2.36938	3.40047	8.78035	-2.26461	1.5063	-2.63065	-1.74134		159.078	-0.95424	-0.0532072	-4.1522	0.627217	-4.479	-0.410624	1.53176	-1.62738	-8.44099	-0.00570561	1.64463	2.55673		159.078	1.62486	6.12297	-2.82243	-3.58893	-1.80845	-6.5348	3.97931	2.45455	-1.02786	-0.402224	-0.197747	3.35384
159.124	4.06634	3.03003	-7.02114	-0.186621	0.379878	1.72582	6.14307	6.85661	-0.917882	0.894188	4.53898	0.222041		159.124	4.10416	0.225436	6.97392	5.22718	-4.69794	-0.958395	6.93122	0.0391611	-2.83269	-0.799293	1.19102	4.30767		159.124	-0.918068	7.75528	3.35371	-2.67746	-3.23773	-3.18411	-5.31056	5.76305	-0.201141	-4.10874	2.32643	-3.98436
159.171	1.7012	2.29395	-2.73312	-0.277456	-1.8232	-0.45038	5.79603	4.42528	1.13431	0.817075	4.12471	2.56902		159.171	1.31083	-1.23613	0.505207	1.71635	-6.48515	-4.95801	1.65338	-1.51615	-4.0699	-3.05796	0.139799	3.78078		159.171	7.80114	5.75787	-2.43801	-4.64321	-0.805989	-2.81068	-1.84085	7.97564	1.87079	-1.23918	-0.380327	-3.10915
159.217	4.65763	2.7998	-3.28721	-2.23346	-0.0113772	0.427541	7.63579	9.93458	2.17594	1.7238	-2.03591	6.08047		159.217	0.324908	0.113518	0.803675	3.45981	1.59219	-0.954393	5.06353	-2.58789	-8.62136	-4.24114	-2.08733	-0.281892		159.217	-0.610203	3.75286	-1.6695	-7.65586	0.476417	-4.60184	0.173821	1.19187	-4.62421	-1.83376	2.14415	-0.491282
159.263	5.48753	3.38931	-3.11718	-3.616	-0.744936	3.15195	5.24157	2.41628	-5.84316	-3.65452	3.7037	0.877831		159.263	-0.302212	-1.44746	1.02544	-1.14444	-1.85425	-0.820136	3.13794	-3.97861	-12.7293	-2.20355	-0.930046	9.299		159.263	11.1327	4.21396	-0.418141	-1.3686	-3.38256	-4.37825	1.51449	0.40985	-3.10152	-1.94937	1.76336	1.9651
159.309	3.47769	8.53201	-5.85917	-5.2845	-0.20434	-0.0651558	5.26382	4.3589	-2.99093	-0.148416	-1.30547	-0.810549		159.309	4.26156	-0.0986412	4.58017	2.68087	-0.705397	-2.9874	1.97423	-3.44332	-6.03228	-6.21975	-2.42329	6.25055		159.309	3.37662	1.98568	-4.86335	-4.38124	-1.95546	-3.70275	1.62467	5.30506	3.26434	-3.97242	-4.44607	-5.54717
159.355	3.7127	-1.05691	-4.23854	0.0367891	-1.44928	-0.173861	3.32613	9.76206	-0.832121	0.760926	-0.730751	1.14207		159.355	-2.75172	2.01776	-0.294955	-1.5936	0.54167	-1.96523	1.49734	-4.59803	-12.1216	-3.59405	-5.53168	1.55809		159.355	3.69575	-0.0124096	-4.28868	1.37881	1.03148	-6.16353	-2.62835	-1.16125	-1.44208	0.0914787	8.76187	0.90452
159.401	1.34753	0.864369	-2.69095	-1.33466	2.48151	1.35049	5.08823	5.49205	-3.96414	-1.47481	2.72025	5.57354		159.401	0.124338	-5.14672	1.58871	2.89606	-0.45141	-1.88151	0.712246	-3.4182	-2.54871	-1.46218	4.90531	5.06232		159.401	1.46805	1.38236	-2.46418	0.0690112	-3.69019	-5.04565	-0.170883	4.69411	3.81804	-0.158693	-4.83592	-0.497953
159.447	0.164944	4.35904	1.03483	-2.01306	4.18016	3.20664	2.23522	5.30685	-0.590492	0.599496	3.58417	-0.673607		159.447	-4.72388	-2.83192	-2.96594	2.22997	-2.62473	-0.709088	1.22203	-1.02638	-6.10402	-0.0113994	5.18531	4.91732		159.447	3.05951	1.96001	1.29398	-0.847851	8.87578	-5.33836	-1.29615	-0.832725	-4.35712	-3.03034	-0.954035	1.59683
159.493	-0.0710281	4.78463	-4.78399	-0.915193	5.35968	1.13835	7.48845	4.20058	-2.29947	-0.921992	-6.28826	-3.00833		159.493	-3.41354	-0.811859	-1.39915	-0.402424	0.858167	-1.36118	0.516156	1.36324	-4.80829	-2.95502	-1.89071	-4.19918		159.493	3.22159	5.10666	-4.50614	-3.86601	2.44611	-2.43143	-2.08221	4.38792	-2.00744	-0.273684	3.31176	5.42567
159.539	3.00371	4.54611	-0.0800369	0.180545	1.87396	2.00609	8.57925	6.34891	0.567737	5.56004	2.32379	0.766748		159.539	0.788364	5.26363	0.166556	0.136317	-0.338802	-2.06853	4.90417	-5.58732	-7.2579	1.13137	5.00546	4.36474		159.539	-0.900934	4.28097	-2.48542	-3.21582	-1.421	-5.33836	-1.63458	2.97284	0.76071	-1.94631	-0.94576	-6.6205
159.585	0.638527	1.57635	-1.4432	-1.39292	3.69025	4.24654	0.957357	5.2488	-1.65394	2.24816	-2.40073	3.76802		159.585	2.09562	1.10136	-1.84673	-2.27874	-4.45663	-0.0580412	0.391486	-2.63562	-4.41774	-4.05327	1.61099	2.44935		159.585	6.86323	1.82317	-4.89676	-0.858423	0.293417	-2.13328	0.155912	-1.13176	-2.28426	-1.58341	0.416504	1.06229
159.631	4.65934	3.65727	-6.1232	-0.589909	-2.7536	2.66324	6.28145	-0.24917	-3.46987	0.373381	-1.95956	-2.73373		159.631	-6.11035	-1.80281	2.65234	-3.60424	-6.91501	-1.23565	1.13005	-4.5155	-3.01606	-4.94655	-4.43335	3.31471		159.631	3.35522	3.81356	5.03796	-1.90615	-2.42108	-5.18929	3.17738	-7.13019	4.63612	5.95983	5.47465	-1.72518
159.677	2.89255	4.58244	-7.57026	2.38299	5.09637	4.51784	1.99759	5.15448	0.527878	-0.060468	2.91652	0.258476		159.677	6.28729	3.5981	-2.04821	-2.07265	-1.29417	-1.41335	0.650314	1.08858	-7.66192	-3.78397	-1.80619	-2.63516		159.677	24.9122	30.6155	45.2591	28.871	51.7259	26.4143	24.4395	-9.49822	20.553	29.1705	28.784	8.5736
159.724	7.74993	5.34074	-4.97189	2.79155	0.447756	2.93602	4.67993	5.57644	-5.15595	-0.493489	6.65645	-2.34499		159.724	2.76785	0.110288	-3.4983	-0.989926	-8.03696	-3.52349	2.0045	-8.27227	-7.58311	-2.04188	-1.38012	8.05555		159.724	31.2516	37.4037	52.4931	34.7644	43.2967	27.4578	35.742	-6.97067	14.8783	32.7585	46.0717	17.3014
159.77	0.653337	2.37165	-2.77831	4.3753	1.09765	2.879	5.08536	7.11914	0.875731	1.85782	0.354776	1.55925		159.77	-0.500711	-0.192644	-5.19364	-2.19502	-2.02392	-5.2697	-2.05007	-7.01091	-8.4908	-5.76471	-4.03844	3.36215		159.77	21.4245	38.3401	54.2293	38.3005	49.8687	30.4393	34.5111	-8.38817	15.5703	42.6874	37.3307	23.0528
159.816	4.68064	1.22405	5.88959	8.03514	10.8615	-1.10236	4.20041	29.8679	9.34497	9.152	4.67068	17.4297		159.816	-1.24905	2.30685	-4.9789	-2.86786	-6.8156	-5.50155	-3.89568	-5.98791	-8.40742	-2.07197	4.47103	2.20097		159.816	24.4411	34.2437	60.2094	34.6335	47.1542	29.0231	31.1539	-0.643967	18.0617	37.5444	40.4487	30.7331
159.862	27.2794	16.0781	10.4324	25.7157	30.5884	-0.772418	15.8331	31.398	35.9722	15.0969	18.3003	37.8615		159.862	-4.03593	2.20053	0.227406	-3.21298	-6.93888	-3.49503	-0.651853	-8.34278	-12.72	-5.40413	-1.4204	0.796423		159.862	23.3339	35.5311	58.2803	41.1818	49.0114	27.3833	39.7707	4.89706	22.0755	43.1658	44.554	28.6334
159.908	25.9782	23.2983	13.5943	36.4687	28.3858	-0.7164	11.3028	34.9759	39.0466	13.3999	29.3613	41.6419		159.908	-3.93081	2.38917	-3.52455	-0.813429	-11.9188	-5.86697	-3.41167	-7.32547	-12.4168	-4.44065	-3.929	0.0172212		159.908	23.9783	36.4674	57.6052	35.5502	43.2967	28.2777	41.0016	-2.83228	17.0928	36.5876	37.948	10.307
159.954	32.375	24.0528	20.5599	34.3918	32.125	-1.53496	14.1302	32.7348	39.7877	19.3497	37.1302	42.952		159.954	-0.221492	2.18249	-1.88228	-1.58772	-7.65999	-5.577	-0.473806	-8.07409	-9.58349	-1.13792	-1.73685	4.52086		159.954	20.5012	35.18	53.0718	33.5857	42.0109	34.0916	49.7303	0.176696	16.9544	33.1259	36.9766	11.3551
160	35.9239	27.8745	14.8141	34.1025	34.4671	1.78894	14.8325	38.6508	38.6742	38.6169	42.5945	39.4506		160	0.357857	-0.535202	-5.2351	1.47519	-2.34009	-2.37749	-1.25128	-4.81564	-5.65138	-0.863241	-1.16159	3.85666		160	21.7697	31.4348	53.0718	35.5502	44.7254	61.8192	57.6756	3.49485	15.9855	34.5612	43.7858	20.083
160.046	24.9223	24.9878	20.4159	35.8921	34.3884	0.539025	18.6517	27.6545	40.0243	37.0144	33.1324	39.0642		160.046	-2.43091	-0.249494	-0.268309	1.56962	-3.52418	-3.49633	-0.133937	-2.03951	-10.625	-3.51007	-1.02455	1.18701		160.046	15.2667	30.7325	49.5031	30.9664	43.7253	65.2479	53.3113	-3.60495	14.3247	28.1136	26.4983	19.7304
160.092	26.1188	24.5936	15.157	35.7899	35.6643	2.11974	13.582	34.7013	42.068	30.0138	34.567	37.243		160.092	-0.164443	1.38397	-3.06289	-2.70711	-6.373	-2.42907	0.604283	-7.0385	-13.3973	-2.55133	-6.32608	0.0299581		160.092	19.5423	35.297	46.513	30.0497	38.1535	63.31	47.3803	2.09013	24.2913	25.1263	20.878	10.3073
160.138	24.0025	26.5828	19.2061	38.1556	33.4364	1.30285	8.80269	36.9575	33.6012	31.1834	45.4701	34.5084		160.138	-8.23872	4.55792	-3.5667	-0.850945	-7.9451	-5.00467	1.34244	-1.45536	-8.16553	1.32735	-2.81457	0.638265		160.138	23.9804	23.125	41.5939	29.7877	40.0108	62.1919	43.2397	4.30261	19.8622	21.4251	23.7931	19.1975
160.184	28.2798	20.9422	18.6393	49.1094	32.1636	2.39844	29.9209	31.4698	32.0714	30.5536	40.4489	28.9111		160.184	-1.0419	4.45533	-3.98592	-2.60863	-1.65709	-2.22226	0.563849	-5.41752	-9.51265	-5.40892	0.548135	2.13008		160.184	13.0412	20.4331	41.2081	27.8232	32.7245	57.8688	45.1421	0.517108	11.6961	24.8962	23.7931	16.7542
160.23	15.3928	23.4287	17.3436	46.5436	29.1928	-0.87324	30.3077	40.1599	32.0714	30.2837	64.2635	32.7998		160.23	-2.60503	2.04685	-3.27353	-4.90663	-2.91914	-4.71872	-3.00063	-3.09303	-10.4998	-7.16241	1.28206	0.998093		160.23	16.5272	26.7532	43.3341	23.7633	34.8675	58.9123	42.904	-0.268762	16.6788	23.583	16.4194	14.4935
160.276	20.1299	21.7635	17.8292	47.3331	28.9806	0.382352	29.1787	30.989	29.8269	28.2143	60.677	26.933		160.276	-6.33249	-5.57914	-3.03607	0.0176498	-3.01622	-2.84638	-0.951451	-6.21906	-9.07392	-3.26576	-0.476896	3.26206		160.276	23.5029	22.0716	41.5979	31.6212	36.0104	57.2725	41.0016	-1.84929	13.7722	23.2297	21.0839	17.635
160.323	17.4208	20.0216	15.7186	38.8464	32.2688	-1.08728	27.1283	31.814	28.9091	29.7438	62.1116	19.7769		160.323	-2.24431	2.8285	-4.69831	0.893078	-6.99653	-5.03077	-3.45207	-7.42138	-7.09965	-1.51227	-5.02736	3.38784		160.323	19.225	23.4761	37.7396	30.8354	31.2958	57.347	39.323	5.57919	12.3881	17.1296	12.7266	11.5204
160.369	15.6472	17.4446	16.5272	44.0696	24.4196	2.12821	27.6594	36.004	26.4585	22.006	56.2297	27.4489		160.369	-5.13009	0.511537	-4.30254	1.65908	-2.62789	-4.66671	2.01301	-6.29922	-5.78347	-1.80452	-4.29342	-1.39165		160.369	7.80981	22.6568	29.5414	21.7988	30.2957	46.6883	38.5397	2.10203	14.8895	20.2423	18.5626	12.5561
160.415	15.8839	16.8618	15.4731	40.3124	24.8417	6.05083	25.9174	32.1333	26.4585	24.2554	59.8162	23.5398		160.415	-5.85153	1.76959	-8.97264	-2.28002	-5.54032	-4.30264	-0.558807	-8.06262	-8.19647	-3.46059	-0.183317	2.13008		160.415	18.5908	22.1887	29.5452	21.1439	22.7237	44.3776	35.4063	3.36795	4.38305	18.6921	17.9795	12.3816
160.461	13.2841	19.2611	16.6067	41.8737	23.6749	14.8283	25.2341	28.6777	26.4585	19.8466	54.0777	21.7192		160.461	0.160506	3.79726	-3.90677	-9.3929	-3.5987	-4.51068	3.17029	-4.77628	-7.20934	0.241221	-3.41246	3.89094		160.461	13.6732	18.7946	36.204	23.2429	32.5816	48.0299	32.8325	5.58457	13.1052	20.618	20.7006	9.75753
160.507	11.6269	12.2946	14.0132	35.8554	24.5192	16.6805	24.4745	28.5869	25.5381	16.8774	48.1958	39.262		160.507	-1.88304	-1.03052	-5.569	-4.02911	-5.44324	-5.44685	-0.464748	-10.0665	-9.62233	-0.538108	-4.1449	-3.02674		160.507	9.8682	18.0874	22.1265	20.8864	23.0094	39.98	28.4681	5.42651	6.32165	13.5677	13.9046	12.9057
160.553	15.7769	13.4557	14.3371	41.0759	23.6707	19.2992	22.5025	32.0582	18.8073	16.1576	48.4769	44.0674		160.553	-0.313276	-0.254672	-5.09408	-2.49331	-8.1615	-7.3712	1.59001	-5.9786	-3.8092	-1.31744	-4.73207	-3.02674		160.553	8.91086	17.1512	25.8887	21.0174	24.1524	44.0049	31.1539	4.32008	16.0149	20.6287	9.04881	6.45154
160.599	16.731	19.6738	11.2552	33.2805	25.1552	18.3647	22.3551	26.2554	19.0113	11.029	39.726	40.9263		160.599	-4.40158	-0.924853	-5.96478	-0.625391	-3.88995	-4.92676	1.8232	-9.82602	-3.37048	-0.148444	5.40109	5.40025		160.599	13.3495	19.3718	25.0205	16.8298	19.8663	42.1415	29.9229	1.63651	11.4463	14.7648	14.8803	12.2029
160.645	6.07793	13.447	12.6298	34.4617	25.4734	19.7767	20.3807	30.6632	17.7875	16.2476	37.1387	40.5362		160.645	-3.07651	-1.50366	-0.898905	-3.14031	-4.95783	-4.6147	-3.1845	-6.53968	-7.64806	-0.732941	-4.43094	4.14249		160.645	9.53672	16.6717	23.0947	19.1874	19.4377	39.3091	23.3205	7.48965	6.18931	13.9371	9.63196	7.13838
160.691	10.34	13.8616	16.5924	35.5469	24.7309	19.0124	18.719	33.3345	26.5579	11.119	41.4407	38.704		160.691	-3.67492	0.620775	-2.00706	-6.53313	-8.64691	-6.22699	-2.71996	-7.10077	-11.0482	-0.635524	1.00261	-1.76898		160.691	2.56962	8.71142	23.4866	12.9062	14.1516	30.8119	18.9561	8.60249	13.4006	14.54	11.1943	2.07755
160.737	12.6017	16.8471	15.8573	31.4841	24.7279	19.1739	18.9536	32.0207	20.541	11.2994	38.8558	35.0606		160.737	-2.95338	-1.59234	-0.661442	-1.27342	-10.2002	-8.56742	1.0813	-9.18479	-5.23507	0.728302	1.88345	-0.385442		160.737	9.54258	15.3815	25.8103	12.5149	16.4375	34.8369	24.1038	4.33756	11.1926	8.92232	6.14004	2.06004
160.783	2.30971	17.3447	12.3684	32.6677	21.5441	17.9691	23.5972	29.5788	21.9687	11.5703	37.9951	37.0075		160.783	-4.51389	1.112	-7.23124	-0.945062	-6.41237	-6.17498	-0.731653	-9.10463	-6.1111	-1.80452	-6.63131	-0.259666		160.783	3.99412	16.3177	23.3145	8.33211	14.5802	31.7809	23.9919	-2.3021	3.0289	6.05725	14.5049	5.37481
160.829	1.59923	15.4361	6.37612	32.6651	22.7107	20.5864	18.3661	23.5703	18.1955	10.7654	34.828	34.0025		160.829	-3.67029	-2.17105	-5.72731	-2.69549	-7.09195	-4.56269	2.00597	-4.85644	-5.453	1.21538	-0.60979	10.054		160.829	12.3961	13.6262	23.3181	19.3493	21.8665	34.3152	20.9704	8.60592	10.0967	9.89079	5.17497	9.21297
160.876	12.3769	13.8616	14.9575	31.8654	23.7713	20.1523	18.4558	23.9848	18.9093	7.44222	34.0996	24.5028		160.876	-6.55485	-4.00281	-3.74846	-0.063389	1.16203	-3.5225	-0.259317	-7.58169	-0.736614	0.241221	1.00603	4.14249		160.876	15.8837	12.3402	20.9104	14.3811	22.1522	33.048	15.9347	-3.5668	7.74248	8.2155	7.89894	6.24
160.922	7.64128	15.2676	13.2574	26.4394	20.6956	16.0593	18.7711	21.5419	16.6658	8.61789	25.4943	23.3304		160.922	-4.38727	-4.67319	-2.32368	3.66085	-2.4282	-3.31446	-1.08021	-6.37937	-8.74042	-0.732941	-0.902516	6.28068		160.922	15.8843	12.3344	17.8355	12.8111	12.7229	29.843	20.7466	0.702047	3.03394	4.74629	7.70549	7.29159
160.968	8.00144	17.2579	6.77745	26.9246	16.7664	14.4775	19.1698	23.7025	15.8499	7.8114	25.6377	22.4124		160.968	-6.79262	-2.24834	-2.24453	-5.63552	-6.99112	-6.279	-0.844715	-7.18092	-3.14426	1.41021	-0.462083	4.39404		160.968	6.21169	7.53407	17.836	12.1693	14.4374	31.3337	21.53	4.17998	10.7948	10.1363	9.63916	1.70785
161.014	8.71198	16.1049	7.09727	25.634	19.842	16.9825	12.4132	23.6157	22.4877	10.3422	25.0594	18.7624		161.014	-1.50085	0.0698849	-4.61915	-3.33661	-3.10766	-3.99059	-3.19087	-6.61984	-10.7128	4.23528	-0.608894	2.5074		161.014	6.84579	8.81396	19.7662	13.2194	14.5802	25.8925	17.6133	5.60277	6.92362	10.2615	4.39048	-0.913242
161.06	4.57061	9.06009	10.2473	23.6563	21.6456	17.3088	14.7825	21.6847	13.1067	6.30489	29.9355	19.019		161.06	-3.66567	0.746033	-2.08622	-7.05865	-3.20475	-4.82274	-0.00186614	-6.29922	-2.92488	0.0463886	4.23587	1.75275		161.06	-0.288314	11.2711	16.7756	11.6505	14.2965	22.9881	17.949	3.07937	12.3276	0.455387	2.44652	-1.78548
161.106	9.66674	12.1287	7.97577	23.6523	14.0096	15.8906	13.8048	15.6723	12.5034	6.13015	17.7376	14.3343		161.106	-1.14005	0.552848	-3.82761	-1.4756	-3.98144	-2.69035	-2.35566	-8.46339	-4.57022	1.8973	-4.27917	0.117661		161.106	2.56512	8.91511	13.5981	8.77259	10.8676	21.9446	16.0466	0.707916	-0.270643	6.07929	1.87215	-1.44504
161.152	7.54575	10.0543	10.3181	24.6363	15.2792	14.9029	12.8247	18.6412	18.0144	6.67468	21.1732	14.1905		161.152	-3.66567	0.842625	-8.18109	-2.89873	-7.67073	-7.16316	-2.65937	-10.6276	-5.66712	0.0463886	-2.077	2.63318		161.152	5.58299	9.37323	12.3449	7.20493	5.15278	20.0829	10.3394	3.23772	3.19284	5.01468	8.871	6.0556
161.198	7.78283	13.2059	3.18714	23.1397	10.5083	13.1003	11.1002	16.3934	15.2573	2.535	19.4524	15.6033		161.198	1.2653	-0.413078	-4.77746	-3.33661	-8.64159	-5.23881	2.20007	-8.70386	-1.93768	1.79988	1.00603	6.15491		161.198	2.41233	2.70445	16.2141	9.04545	5.72565	18.7473	13.0251	1.34055	-0.253452	5.7345	3.81628	4.82277
161.244	11.0992	9.55393	9.73861	21.4499	16.7636	11.6254	16.824	18.956	18.425	5.87122	17.158	10.6668		161.244	-1.26032	2.96766	-6.51886	-2.46084	-7.96199	-2.89839	0.83335	-6.78015	-5.8865	2.09213	1.00603	5.1487		161.244	9.22234	10.7688	9.75359	8.00802	4.58267	18.8976	12.8013	-0.554205	3.62867	5.5051	3.4256	0.804771
161.29	9.9148	11.3012	9.57076	25.2899	17.0818	15.6004	13.6406	22.858	17.1135	6.50524	19.1454	15.0681		161.29	-2.46299	-0.606263	-4.30254	-3.99344	-5.14648	-5.08278	1.36485	-9.66571	-10.0547	2.67662	-3.98555	7.91577		161.29	10.6596	10.063	15.3583	5.26154	19.87	27.176	13.4727	-0.396104	4.73298	4.54686	4.98369	3.25056
161.336	5.53549	10.2205	8.68114	14.937	9.54793	10.798	11.4428	20.2107	15.5921	6.86861	12.2547	14.1581		161.336	-5.58995	-1.18582	-4.61915	-2.78925	-4.56396	-5.60288	0.0740626	-8.78401	-6.10587	-0.24586	-2.66425	2.75896		161.336	13.6715	7.59403	11.3038	7.76105	9.72608	20.0991	9.89174	3.24524	2.10993	4.07205	-0.26132	2.38153
161.382	8.26369	6.65428	14.0999	22.8116	18.4579	13.8482	14.1262	19.0986	16.3112	5.25603	20.7133	15.8372		161.382	-3.06433	-2.44152	-7.86448	-4.65027	-4.36979	-4.0946	-0.0777949	-8.14278	-2.48612	2.38438	-1.93019	3.76516		161.382	5.74771	6.88714	11.4131	7.37685	3.72544	14.8807	8.10124	-2.12975	6.41896	2.88334	8.87653	-0.0661719
161.429	0.449619	7.72997	6.31914	21.0354	9.65577	12.8112	11.1651	15.2203	13.8626	8.50075	25.5816	9.34105		161.429	-3.9062	-0.896041	-4.77746	-6.18287	-6.79695	-6.279	-0.98894	-5.25721	-3.91209	-4.727	3.20819	2.63318		161.429	5.74771	9.68396	13.5448	1.48663	12.2978	17.1927	10.3394	8.62491	11.2721	1.56922	6.93231	3.94513
161.475	3.76635	11.4638	4.21554	22.0125	17.0833	11.8232	12.7049	16.0475	11.2193	6.07607	16.9742	16.6055		161.475	-7.27369	-2.05515	-7.3104	-7.71547	-6.89404	-6.8511	-1.21673	-5.89845	-4.24115	-3.36318	0.712406	6.65801		161.475	3.83003	6.62988	6.01379	9.22313	8.86885	16.0761	9.10877	5.47542	8.37343	9.36466	3.23828	6.19931
161.521	9.33472	10.2229	4.68657	18.9578	9.23975	8.93031	10.5202	18.6124	10.1062	7.88493	11.6702	8.93822		161.521	2.22744	2.38811	-8.97264	-3.0082	-5.43774	-6.59106	0.377777	-9.74587	-4.13147	-2.2916	-3.69193	3.26206		161.521	-3.79365	13.8635	9.01611	2.01439	10.8691	16.598	15.5993	-2.26294	7.40379	5.77555	2.46059	2.53561
161.567	3.64884	8.56289	6.77926	19.1513	15.3945	10.453	8.33391	17.8088	13.5862	5.36968	14.3939	10.7505		161.567	-0.658978	-0.992633	-8.81433	-1.91348	0.775797	-3.10643	-1.74823	-7.50154	-4.57022	3.16371	-1.34295	3.51361		161.567	5.85546	14.3161	10.8507	6.34877	5.29704	15.2628	6.87064	-4.16075	4.35868	3.49952	2.65502	-0.961809
161.613	1.75355	9.97883	6.61271	15.006	10.5128	12.5206	11.4742	12.5045	11.2536	5.46353	9.08412	8.14773		161.613	-0.177907	2.09833	-2.95692	-3.88397	-8.73868	-5.55087	-0.38151	-7.50154	-6.21556	4.23528	0.271973	5.6518		161.613	13.2998	10.3243	8.34421	5.70034	11.441	13.6279	7.98971	5.02041	8.80261	4.46669	0.127524	0.775073
161.659	-0.497114	5.75008	5.631	18.6439	13.3771	8.21466	11.3326	17.4199	9.6207	9.52393	18.6758	10.4758		161.659	-1.14005	0.939218	-6.04393	-4.32186	-3.39892	-4.6147	-2.7353	-9.50541	-7.42215	0.533469	6.73166	4.26827		161.659	2.19631	6.92783	7.18545	7.53633	12.1554	13.6284	6.42302	1.69997	6.16918	5.78743	10.0431	4.08775
161.705	5.07031	6.74769	7.80717	16.1779	16.8856	10.7715	11.797	15.7908	14.5307	6.73815	13.6586	9.8158		161.705	0.904501	0.166477	-7.15209	-1.36612	-3.98144	-2.9504	-0.38151	-6.53968	-4.02178	1.02055	-0.168461	4.39404		161.705	7.10103	1.67018	10.7647	-0.069902	5.44037	9.31013	7.65399	-2.72321	-0.893621	2.19874	9.46993	-0.445386
161.751	4.00421	4.26431	4.32018	16.3682	11.1566	8.42654	13.1096	13.348	17.9093	9.35983	7.20886	3.30964		161.751	-0.779245	-6.11204	-6.91463	-4.32186	-1.55428	-4.92676	-1.36858	-11.91	-9.06749	1.11797	1.44646	2.5074		161.751	0.928513	3.99361	7.00804	0.982081	1.86854	12.0037	3.62536	-0.0272146	-5.45709	5.08001	1.30344	-2.18156
161.797	2.70119	8.24466	5.68956	14.3946	10.3032	7.66265	10.8433	6.9115	7.09537	10.8059	11.7931	6.67642		161.797	-3.06433	2.09833	-0.978059	-10.0144	-3.98144	-3.88657	-3.19087	-9.3451	-4.35084	-1.02519	-1.34295	3.26206		161.797	2.03662	4.10317	7.30541	1.38164	8.86933	12.0804	2.84413	1.40039	0.0979636	8.09116	5.39833	2.87748
161.843	6.61101	3.84402	5.20124	15.0807	6.16788	6.57268	10.2531	14.1764	13.1153	6.57687	9.64325	1.87042		161.843	1.38557	1.61537	-6.91463	-1.4756	-8.54451	-7.73526	0.0740626	-11.8299	-8.51904	3.55337	3.06138	0.494989		161.843	2.03662	1.6408	3.26495	6.10916	7.4406	11.0396	4.29895	3.61506	3.0094	-1.84683	2.67832	-0.958626
161.889	4.83779	3.01433	3.01324	13.5995	12.22	8.85495	5.78055	17.146	9.44505	7.58067	13.9345	2.11897		161.889	-5.34941	0.0698849	-4.38169	-1.03771	-12.0396	-6.17498	-0.38058	-7.66185	-9.28687	-1.60969	-6.48134	6.90956		161.889	4.57119	1.51377	2.88008	0.0872491	5.72519	9.18076	5.98231	3.45687	-0.719075	-1.48729	7.34744	-0.432853
161.935	1.04704	8.56607	8.8384	15.7662	8.39871	6.88779	8.16068	13.7856	10.8862	1.6378	11.2113	10.5483		161.935	-3.5454	-0.413078	-3.82761	-3.33661	-9.02994	-6.53905	-3.41776	-7.50154	-7.42215	-2.48643	1.88689	2.63318		161.935	-1.28874	4.30989	6.74998	2.06188	4.72509	7.54241	-0.396769	5.20669	5.66629	-2.07751	1.70994	-2.53551
161.982	0.0995363	4.33915	6.64947	12.3165	3.21446	7.48301	8.63366	12.3637	10.4778	6.59738	6.0452	8.59536		161.982	-1.74139	1.229	-9.68502	-2.57031	-7.76782	-7.47522	-2.05103	-9.66571	-6.98339	-1.02519	6.58485	3.13628		161.982	6.47896	3.94249	8.58936	2.60461	1.29216	7.10549	8.89207	0.780851	7.05823	0.443541	5.21047	3.20411
162.028	1.04833	9.14483	5.67302	15.7579	7.56841	5.95508	6.13509	11.9628	18.9689	8.85278	11.782	6.38145		162.028	-4.86834	4.03018	-7.78532	-3.7745	-6.21443	-8.82746	-3.265	-11.4291	-5.44774	0.338637	-0.755705	1.75275		162.028	4.41452	6.03557	7.24017	-0.934811	3.86375	8.52586	6.76571	6.31826	1.9272	4.16633	1.91872	0.765358
162.074	1.76243	5.34209	6.72993	12.6129	4.4983	7.5301	6.60705	15.8698	12.6428	4.43739	5.76208	5.33267		162.074	-8.23584	4.31996	-9.92249	0.166477	-7.1853	-6.22699	-0.303721	-10.3871	-7.86091	-1.80452	-3.25149	4.39404		162.074	3.14396	1.35949	2.80575	3.78987	4.01849	8.53618	6.76571	3.78687	-0.428817	0.811662	3.09374	1.807
162.12	2.72044	4.0115	3.889	14.4833	13.8409	9.92545	8.3116	15.1768	12.745	6.87095	16.6605	6.75278		162.12	-6.79262	2.29151	-5.96478	-1.03771	-6.89404	-5.65489	-4.40395	-11.9902	-3.25395	-0.635524	4.53397	1.75275		162.12	7.73634	5.67594	1.07405	4.7204	-0.267987	7.05163	2.96082	1.25672	5.12818	2.61389	3.28825	2.33327
162.166	-3.44041	6.6657	6.46819	10.8297	3.97886	4.4233	8.25841	11.9172	8.14937	9.39405	13.3642	3.1114		162.166	-0.29707	2.87107	-1.37383	-0.0524656	-2.91349	-3.99059	-1.21027	-10.868	-13.126	4.52753	1.45081	5.6518		162.166	2.65665	9.75439	7.7477	-2.10349	4.01849	5.71064	1.50751	9.17297	3.60875	1.77475	-0.208569	-5.33356
162.212	2.96321	2.93323	5.48918	10.1308	8.54563	7.5257	9.19759	12.7502	9.06028	5.24693	11.4944	3.22856		162.212	-3.06218	3.45062	-6.04393	0.932778	-6.11538	-5.55087	-2.11714	-7.42138	-6.43494	2.09213	-4.71552	3.26206		162.212	-0.986786	7.87056	3.49961	4.98645	5.44731	8.70057	3.63391	3.48302	5.13759	5.73495	0.960995	1.46786
162.258	-0.227887	10.2323	0.869457	10.1253	7.28023	3.76789	6.69929	10.5192	15.9971	4.97616	6.46503	1.14273		162.258	-6.30307	1.61537	-5.569	-5.96393	-5.92121	-2.4303	-2.33789	-9.90618	-6.54463	4.43012	-4.71917	0.240726		162.258	5.82532	11.1302	2.25273	-1.04588	2.16102	5.86919	-0.392489	5.69826	8.06004	10.058	0.960995	-4.45265
162.304	8.77846	1.59966	0.857311	15.928	10.893	6.4887	9.39573	9.61183	11.6004	12.0015	13.1905	7.62174		162.304	-4.97773	1.80855	-6.51886	-5.19763	-10.3873	-6.90311	-1.4214	-6.8603	-3.47333	-0.148444	-0.898493	3.75935		162.304	6.1463	3.99864	1.67284	6.56855	4.30425	6.24746	1.73396	2.37541	1.12422	1.90946	4.08498	1.47846
162.35	2.1539	-2.2185	5.45409	9.32221	9.10211	7.03241	3.15263	11.3675	12.5193	8.84389	7.15483	4.24443		162.35	-6.9012	4.31996	-8.41856	-0.928238	-3.00855	-3.15843	-1.41703	-8.06262	-1.93768	-4.53217	-2.95393	-1.64871		162.35	1.54943	5.86182	2.54663	1.84979	1.73237	4.16227	3.63658	-11.387	-5.25229	-0.123951	0.583056	-5.84675
162.396	6.89694	2.08662	4.88088	10.7995	10.0573	9.31537	6.83473	12.3043	8.73329	3.97418	6.86621	-2.63845		162.396	-4.60296	2.67788	-8.34063	-7.05865	0.103059	-5.03077	-7.41243	-15.1162	-11.9194	-0.927773	-5.74601	1.87282		162.396	-3.20916	-1.61456	-1.12317	1.45666	3.44968	7.82433	2.62931	-0.152161	3.48725	6.23071	-2.91887	0.0814206
162.442	-2.1099	1.24817	0.583525	11.2812	10.3757	5.55591	5.55547	8.51964	8.3249	6.67715	9.15728	2.15832		162.442	-2.67818	2.19492	-4.06636	-7.16812	-5.52637	-4.25063	-2.09521	-11.91	-7.42215	0.143805	3.80035	-0.894099		162.442	-3.53091	2.69685	2.8433	5.65668	5.30721	6.33597	3.6389	0.48372	-2.05248	3.4856	2.53286	-3.23112
162.488	5.83034	6.71696	5.34229	11.1693	7.72066	3.80439	4.19667	10.0722	6.07428	4.33458	4.13227	1.36936		162.488	-0.749358	1.61537	-5.09535	-5.08816	-7.75956	-4.66671	-1.40599	-12.391	-5.33805	-3.36318	-4.13193	-0.394102		162.488	10.092	5.95156	5.27129	1.19946	3.73546	4.62759	2.41463	-3.62776	2.81467	2.05096	1.75462	-2.19414
162.535	1.09027	2.64961	5.33549	9.09718	8.98674	2.48915	8.56685	13.8764	15.5658	5.14357	6.98921	1.35907		162.535	-3.26591	-0.606263	-4.93982	-9.02852	-2.80408	-4.51068	-2.15393	-9.10463	-7.09308	2.67662	2.76822	2.1212		162.535	1.3846	8.27443	-0.526414	-4.04754	-1.98107	6.94483	3.8697	-0.462103	6.01295	2.18349	0.780017	-4.48309
162.581	5.71222	7.3676	5.32242	6.52973	3.89766	3.4171	8.28031	10.8175	9.74204	10.5494	12.709	4.06172		162.581	-2.41269	0.942363	-5.41702	-2.7886	-7.26039	-6.53905	-4.49945	-7.02061	-2.7055	1.89516	7.76541	-0.152024		162.581	4.70262	2.90277	-1.8763	0.816057	8.59168	4.33745	3.08939	-6.63377	-5.36076	5.78618	2.35207	-2.91543
162.627	-0.805914	5.45732	5.46996	7.31462	8.46144	6.46055	10.3694	9.1912	13.2007	5.77221	9.26351	3.01309		162.627	1.79734	3.36799	-4.86298	0.0586885	-6.37691	-4.71872	-1.37641	-9.10463	-5.55743	-0.73502	2.33702	0.476741		162.627	6.12874	6.73833	-1.101	2.12877	-0.543929	7.03603	2.30851	-2.20283	2.27623	-1.04742	-0.556911	2.66214
162.673	1.33061	3.79919	1.99117	8.78879	10.3867	5.47435	7.33579	7.66907	10.7455	5.76986	7.09709	5.8486		162.673	3.84905	3.75456	-8.66213	-4.53486	-4.33084	-6.53905	-3.80299	-11.7497	-4.24115	1.79348	-3.68498	-0.785389		162.673	6.92594	3.00061	-1.38356	0.950585	6.03351	9.57435	0.294196	0.489582	-2.43625	-1.87473	0.228999	-2.73618
162.719	-1.3947	3.87522	5.37025	9.46951	2.42875	4.3826	5.52826	9.21907	7.37471	4.24376	5.7957	0.403784		162.719	36.6031	12.7389	25.9188	28.1992	28.9949	17.5933	19.4589	5.40336	54.2233	24.5874	31.1168	45.3588		162.719	1.54598	3.57457	-2.14569	-0.490231	1.45796	5.09788	2.19359	1.60376	3.39391	3.89089	-5.22006	-8.66265
162.765	2.39781	5.36717	6.49009	10.1531	7.75052	8.51688	8.83576	15.0709	8.49541	7.57739	6.08202	-1.67963		162.765	122.796	64.2398	91.1908	82.3033	97.6863	75.0117	62.9427	22.0755	141.646	75.5329	110.831	96.7801		162.765	6.77377	1.92575	0.176607	-4.15678	9.03158	5.02853	0.290747	4.29421	5.05999	-2.46733	5.68466	-0.470976
162.811	4.05703	4.5371	0.826353	6.99644	2.13447	2.85126	8.02402	6.26595	9.61572	4.96353	9.08575	2.7247		162.811	138.943	71.8736	118.248	100.698	123.731	91.4531	78.2343	30.0108	157.441	95.1094	126.978	98.4001		162.811	8.19953	2.38618	-4.16772	-0.0832957	3.18656	3.76453	-1.94468	1.13709	0.770126	4.13639	-2.48634	-1.17879
162.857	0.26653	1.30399	-0.308257	4.43719	5.53962	3.99561	3.84179	9.14953	5.93547	6.76946	3.35947	-4.2809		162.857	139.442	79.1288	131.214	104.531	130.947	99.0468	85.9377	34.259	167.094	93.3531	135.613	109.94		162.857	7.40352	5.76397	-1.45536	2.15287	4.04452	4.89175	-3.39984	1.14545	2.99952	2.09553	2.57424	-2.39802
162.903	5.36934	5.2832	3.39637	6.99498	3.3217	2.8018	9.22267	6.19266	5.6293	7.39898	5.35347	0.770585		162.903	144.047	74.1047	131.675	105.085	125.504	101.751	84.5005	37.2248	159.873	92.2816	131.053	104.002		162.903	8.20348	3.88763	3.67212	3.33959	-0.957836	6.15847	4.09982	0.995762	-1.16446	2.4596	0.433227	-4.49409
162.949	-0.665341	3.94951	5.32531	9.15965	5.04077	3.34267	5.95063	6.20036	4.7052	4.14804	9.64367	-1.3079		162.949	134.769	74.5958	133.08	104.338	120.576	97.9612	90.8259	34.259	165.467	99.4948	132.062	97.4502		162.949	1.39076	1.55461	0.398033	2.29407	6.18154	5.78192	3.20434	-1.69296	-0.322436	1.14229	3.3528	0.562747
162.995	1.58965	5.85568	1.76364	10.6304	-0.890283	1.43893	5.67312	8.5732	10.7099	1.085	4.77145	0.893887		162.995	135.996	72.6608	127.926	104.557	126.805	98.9	85.912	34.4995	151.098	90.0458	137.948	98.5699		162.995	8.3772	4.11225	0.882246	2.171	2.75149	5.7103	-1.60532	1.78974	0.93217	0.90233	5.68498	0.209347
163.041	5.38431	5.35483	2.96241	10.0372	6.03298	1.65435	5.61716	7.24707	8.2536	6.66814	5.62815	-2.09007		163.041	132.303	71.9845	126.739	105.992	117.988	93.8546	86.7027	34.0987	150.331	90.2515	130.731	96.7815		163.041	-1.9218	2.70915	1.85296	-0.180569	-1.11552	2.50475	2.65102	-6.917	-5.29738	3.42189	0.238888	-4.49741
163.088	1.00154	1.1199	1.33351	6.68953	4.23667	1.86831	9.24246	7.05566	11.6136	8.37343	3.47623	0.628246		163.088	128.73	65.0293	129.41	102.816	115.293	92.3015	86.8056	33.6178	152.427	92.1957	124.134	97.2636		163.088	3.31623	3.74168	1.47374	-3.07008	9.17688	3.18484	5.34723	5.27244	2.61765	-3.2964	5.70868	-6.58196
163.134	1.47573	-0.795927	3.58188	6.19308	-2.24731	-1.24164	6.51053	6.86958	5.89115	6.75188	8.48545	2.56924		163.134	125.262	70.1651	121.328	102.827	117.455	90.329	84.7033	34.3392	142.468	80.0137	122.08	83.7926		163.134	2.68239	1.40005	1.29111	1.40719	4.61528	5.73043	-1.47746	-1.37107	0.128421	4.3823	7.46622	4.74111
163.18	2.77974	7.40892	1.80005	9.64318	1.26598	-0.918297	6.53372	4.62078	2.0082	5.1315	3.7627	-1.97304		163.18	117.953	70.4573	122.262	98.676	110.758	87.837	82.7487	35.6217	138.734	81.0839	113.129	79.8731		163.18	2.37219	3.24695	-1.11427	0.759555	-3.66736	-0.907559	1.32514	-2.15455	2.07266	5.58209	4.55439	0.209883
163.226	1.9449	8.23769	3.01003	3.74439	9.9944	2.12619	9.46781	10.1803	9.4548	4.04844	3.75563	-5.0809		163.226	115.079	56.459	117.027	99.453	104.641	87.3747	77.6718	32.0147	139.494	78.9395	104.627	73.0585		163.226	4.59843	1.25196	1.02595	0.36545	-0.946963	5.8964	1.88932	-5.95323	1.10788	1.86911	-3.23047	0.732717
163.272	4.08868	-0.130239	-0.13593	3.16271	5.86023	4.58019	4.73659	5.57095	5.98652	5.66997	9.63427	3.98368		163.272	111.832	58.6761	117.233	96.9425	97.9518	80.4029	73.8829	31.7742	128.642	75.1474	102.881	69.3982		163.272	3.96222	5.19692	-0.907056	1.02576	3.4758	3.58358	-2.58983	-0.726957	-1.10626	3.54607	5.53831	0.0278395
163.318	0.295014	2.60478	4.86534	4.6437	5.02229	3.54582	5.30022	9.27437	9.5568	8.10646	6.77176	-4.04495		163.318	105.821	55.6755	118.169	90.9181	104.861	82.3296	72.4679	31.6139	125.468	71.5375	101.721	75.7861		163.318	-1.74303	5.76899	3.35976	0.896421	-3.0948	3.2871	1.66487	0.859043	0.980624	6.0671	-0.303297	-0.670814
163.364	2.19743	5.09625	2.6067	4.84423	6.42606	1.9167	9.54095	12.3625	8.12869	4.05809	3.47987	-0.030633		163.364	103.91	54.205	108.417	88.9627	99.021	80.814	72.721	36.1026	126.781	67.1429	93.5215	69.2439		163.364	5.5524	2.72419	2.69207	2.49092	-0.819708	1.86601	3.12627	-4.04932	-0.407955	-0.652087	2.23112	1.0764
163.41	11.9192	4.59895	4.54501	9.67187	0.486265	3.16888	8.03426	6.93501	2.92627	6.31896	9.20826	-1.45507		163.41	96.5824	50.8358	109.667	85.5693	94.0616	79.6151	67.7965	35.5415	115.581	67.2345	98.3364	67.832		163.41	6.02787	0.264744	5.121	-1.43631	0.466492	-0.290266	-3.25414	2.60072	6.40206	4.27058	8.07096	4.56264
163.456	4.45194	2.03931	3.58175	6.33185	1.35714	3.27915	5.45319	11.4738	10.3729	5.50805	8.92511	2.55925		163.456	93.2073	51.3331	106.872	80.8635	92.8026	77.8878	68.7304	31.2132	111.517	65.5686	87.1862	60.6555		163.456	3.96779	4.55867	-3.78228	-0.63898	6.04282	3.59166	1.77858	-3.40964	-0.824235	6.43372	0.290463	4.56823
163.502	3.50346	1.21529	2.86591	0.329861	6.5799	4.20782	7.63351	3.27103	2.2159	3.79757	2.35196	1.78228		163.502	91.3905	48.4461	99.1764	82.3005	82.2181	73.0896	62.3542	33.0546	109.435	56.7055	81.4618	55.1228		163.502	5.0772	8.73575	-0.291009	2.78422	0.0324881	0.0102111	0.546939	-6.10151	-1.94256	3.07867	5.74315	-0.137069
163.548	2.79359	0.0561557	2.38564	3.97537	6.06036	1.43189	4.90054	4.52028	6.39839	1.45955	2.21713	0.228355		163.548	90.3259	45.3546	98.1311	77.3803	81.1331	70.1146	62.6666	30.2492	100.557	59.3299	77.349	58.1248		163.548	1.11501	3.83536	-0.672764	-2.85995	-8.26276	1.8853	-2.92673	-0.0780828	7.63659	-4.12124	-2.43588	-4.66837
163.594	1.73283	1.88572	0.941742	4.0743	5.11583	1.27025	8.85042	8.95707	8.54506	3.63128	0.224554	1.3938		163.594	80.2175	40.4229	93.6924	71.5782	81.6363	71.6844	61.6212	35.1386	97.0304	56.8938	75.4282	49.9456		163.594	1.90745	-1.29768	1.17205	-3.90979	6.5988	4.42916	-3.37708	-2.12313	2.93336	3.79426	2.03151	-2.06255
163.641	2.33257	-0.350714	2.96203	6.25219	0.979559	0.946609	7.42245	8.13988	9.87127	1.91911	9.39636	3.5952		163.641	70.3415	38.3934	90.0429	71.4793	79.9081	64.5006	56.4497	27.2034	92.0008	50.6534	73.6795	51.5576		163.641	-1.41695	-0.258335	0.405138	-3.90979	-0.973054	0.252915	-2.70531	0.727903	4.88864	-0.285514	-0.889236	5.95368
163.687	1.38395	3.71694	3.21254	8.62803	2.6881	3.77791	6.60602	6.81468	5.68927	2.28863	5.96868	2.30026		163.687	69.8725	34.4311	86.5425	62.4944	78.163	61.9464	48.5501	27.6042	88.1573	46.9471	73.1043	48.2764		163.687	1.11206	3.45728	-0.0740708	-0.356003	-0.258355	0.3328	-3.7133	-5.75868	2.67635	0.917954	-5.95187	-2.23446
163.733	5.65891	5.87577	-0.980431	4.69611	3.33435	-0.523487	5.40661	4.66552	2.01667	1.66622	-2.04109	1.3938		163.733	65.543	33.3715	88.5882	61.6271	67.2884	61.3726	51.0146	28.0808	83.7706	48.507	63.4125	44.5142		163.733	3.96855	2.74636	-0.0635172	-3.64066	1.89247	-2.27245	-0.584878	-8.92225	-2.03798	1.04149	3.39762	0.911858
163.779	7.67485	4.63212	2.49312	2.33278	2.59913	2.47192	6.73833	6.21613	5.68927	3.47712	5.26611	2.30026		163.779	63.7457	33.4466	79.01	61.7492	68.2696	59.0727	51.3328	25.6738	86.2874	40.8916	68.0953	42.9871		163.779	-0.615769	4.24768	1.01176	-4.29197	5.17286	3.03955	-4.16872	-3.06159	6.57211	-0.64	3.01465	-1.52288
163.825	5.18495	0.244415	-2.5884	4.20885	4.31754	1.4374	5.45705	4.78521	2.93482	5.46232	1.98172	0.878233		163.825	57.607	34.5093	78.431	57.5863	62.8208	60.5657	47.9138	29.4408	86.7272	43.0313	61.3388	41.8394		163.825	4.45546	0.403176	-6.14949	-2.71436	2.74991	1.92155	-1.70746	-2.74409	5.32272	-0.643846	2.23877	-0.653794
163.871	3.76496	2.1568	0.408157	6.68498	1.2488	1.05821	7.02517	1.51305	6.40572	3.30186	12.438	2.5617		163.871	56.0301	31.0133	79.2792	60.449	61.3618	57.2788	45.9359	27.6669	80.2655	37.5673	55.4677	36.6973		163.871	3.50316	-3.0947	-2.27232	5.57638	0.176491	-1.80838	0.754411	-3.69448	4.63579	4.27596	4.76914	-1.52578
163.917	-2.04517	6.39626	3.80805	7.28317	-0.662216	1.54826	4.04684	4.0922	7.83923	4.30251	3.42997	-2.09981		163.917	55.9222	27.5394	73.0934	52.0137	59.1502	52.9535	41.3085	24.2943	78.1803	36.9831	50.6193	32.9119		163.917	-0.93592	7.7077	0.444876	1.50222	2.60588	0.814252	-1.82667	2.79981	2.13607	4.27846	-5.55198	-2.57178
163.963	1.87033	0.44082	-0.541173	2.07545	0.945091	-0.302443	4.38713	2.35234	2.3402	-0.195826	8.74787	1.13763		163.963	55.068	29.2725	69.9195	54.1244	51.9641	51.4378	43.5331	22.7582	60.7394	37.1699	51.3629	34.1443		163.963	4.30685	0.2553	-2.07162	-1.12398	-3.96122	0.0776108	-2.83833	-4.63859	3.38318	-2.20036	0.679639	-5.36651
164.009	3.29606	1.52422	0.836981	10.9506	4.56908	3.99909	6.26711	4.12543	-2.34372	3.96019	1.16617	7.8715		164.009	49.5199	26.2684	66.8134	50.4021	50.7098	48.4673	41.705	27.3943	64.4737	31.2268	47.8528	26.4869		164.009	-2.19251	4.19349	-0.702091	-1.24888	2.33018	-0.88571	-1.60786	1.85612	5.05402	5.00774	10.0376	5.27494
164.055	5.78655	3.35927	-1.98519	0.214789	0.316371	1.8234	7.29483	6.80954	5.11226	2.79702	-1.11588	-0.545839		164.055	49.1604	24.1384	64.0252	42.8447	55.3797	48.5525	39.8795	24.9105	61.0664	33.7511	39.6369	27.7304		164.055	2.08607	7.55814	-0.890828	0.735518	5.32269	6.44156	-5.53213	4.39217	6.16774	6.56845	-6.51868	0.217664
164.101	3.65808	1.37202	2.46297	1.11236	3.73602	0.244319	8.71252	13.5122	0.525015	4.16346	3.91096	-0.0278489		164.101	46.4013	21.2483	62.6719	50.4138	50.3235	45.5333	37.2998	25.6996	57.6725	32.4843	42.7187	29.328		164.101	7.15867	1.96727	-1.36701	-6.09363	2.46455	0.912154	-2.39679	1.06556	-1.04968	0.203694	3.60691	1.612
164.147	2.11979	2.37701	0.212981	4.37178	4.28135	2.36791	3.35181	1.37718	0.0261832	4.17068	2.48131	-3.52428		164.147	44.3432	24.1424	62.9797	46.1359	47.4143	45.2048	35.1776	23.6912	60.9832	32.2876	39.9312	24.6723		164.147	1.45224	4.51304	-2.70999	-0.700042	2.60993	0.0211287	-0.048313	-8.12222	-5.07307	4.3975	1.26991	5.79358
164.194	0.459302	0.976028	-3.41186	2.0129	1.20308	1.27889	8.38976	4.25897	-1.09656	2.64795	1.92774	-3.65206		164.194	41.8106	21.3372	59.6493	40.7786	51.2105	44.1559	36.8724	23.6028	54.855	28.4932	36.8591	25.7852		164.194	0.0275161	3.57579	3.2975	3.51895	4.75681	0.922003	3.75492	-2.10264	0.474329	2.59887	0.101414	4.40262
164.24	1.18108	0.8973	-1.46411	3.49997	1.53663	-2.31382	7.26312	2.202	0.132961	2.84089	1.23369	-2.8739		164.24	44.4729	23.1816	56.4098	39.3568	42.1801	44.195	31.2511	21.751	54.7716	28.785	36.4195	21.1469		164.24	-3.77561	8.68211	-0.280604	4.70869	4.32807	2.42173	-1.05992	0.590327	2.84536	4.99865	7.70955	4.05375
164.286	-0.23143	2.82315	-1.53424	3.31518	5.70932	2.36911	5.75169	9.51192	0.34985	4.73707	5.40757	-2.8739		164.286	34.2193	18.6341	53.4728	41.89	42.8795	39.3549	32.0259	19.0203	47.4222	25.0916	39.0596	20.5108		164.286	4.46792	7.1538	2.82339	3.78537	6.46175	3.01792	-4.97723	1.06556	1.44083	4.39557	1.87275	-3.96379
164.332	4.5138	2.08523	-6.776	6.57666	4.23776	3.02253	9.72092	6.83791	-1.88726	3.57579	4.12879	7.09921		164.332	35.7921	24.7152	48.4839	34.2141	45.5037	39.1945	31.8178	16.1282	40.1787	21.5871	33.045	16.1263		164.332	2.57012	0.159924	4.56282	-4.62801	-1.67717	-2.65762	-2.85069	-0.83295	2.00407	-1.37218	1.67858	3.18946
164.378	-1.05932	1.10152	-2.23345	3.13644	3.92533	0.899081	6.05246	8.48902	1.99841	5.6575	0.695168	-4.55609		164.378	35.5642	17.3824	48.5509	30.1651	34.8169	35.595	30.7661	19.1577	40.8502	22.3783	33.0417	21.7579		164.378	-0.763162	5.14316	3.50316	6.02927	-2.82985	0.933942	-3.52223	-8.91205	-2.44547	-1.2471	4.60945	0.574863
164.424	0.134863	2.69474	2.71083	-0.20646	2.6639	1.60806	10.6421	5.09646	-0.340055	4.58636	5.72211	1.79058		164.424	29.1853	14.67	49.5705	38.7281	35.4007	35.1131	26.0442	17.5424	37.0311	22.3856	28.6547	15.4831		164.424	-1.24355	5.24901	1.57972	3.40809	-1.40412	1.53568	0.388525	0.275947	0.88822	1.39159	-6.49435	-0.122363
164.47	4.29175	4.78519	-0.193782	5.22603	0.114315	1.98923	5.95814	5.41843	0.592036	2.69334	7.17431	2.1791		164.47	34.8483	20.4738	45.6102	32.5872	35.7903	30.368	26.3552	15.3652	41.6554	20.5375	30.4227	14.2189		164.47	-2.67803	3.26898	-2.58525	2.48902	1.02816	1.92123	-3.98032	3.76105	5.76349	3.43695	-8.63718	-0.645282
164.516	-0.928773	3.14193	0.945144	2.17659	5.35275	3.07827	7.92176	10.0572	1.62093	1.97807	4.74427	-4.5521		164.516	23.038	13.1361	42.5945	29.3016	31.3181	33.3648	24.986	19.44	40.0163	12.3572	23.0757	5.81517		164.516	-1.57113	4.65248	3.43535	5.25316	-0.678541	0.207459	-4.98883	-3.20869	0.48248	1.6297	4.22078	-3.4316
164.562	0.139061	3.07519	0.0692841	0.703608	-0.495896	-1.27593	10.2757	1.73226	2.15162	4.33227	1.88871	-1.70291		164.562	26.5324	15.7313	42.1105	27.6567	32.7852	32.6678	27.7464	14.7005	35.9746	16.9333	25.4318	13.6969		164.562	0.640039	0.344673	0.631424	-0.143487	-0.961967	3.2798	-6.33303	1.38534	6.7384	3.18916	-6.10923	-7.43754
164.608	5.59688	2.41961	-1.4484	-1.15918	1.96707	0.35767	9.91582	6.68147	1.4477	1.01155	-5.12129	-0.270378		164.608	32.2185	14.7751	40.8678	33.8028	32.5177	31.3177	24.4921	15.3408	31.6982	16.5454	26.0259	10.8246		164.608	-2.04448	-0.24617	5.8669	-2.1201	1.02084	-0.607604	-7.12469	1.22692	6.45998	5.7048	5.9661	4.40374
164.654	3.58288	4.83935	0.744956	0.723294	-0.260865	1.12002	7.24214	6.07772	3.91167	-0.153236	6.80556	0.386604		164.654	26.8042	17.2042	41.6768	24.0491	32.2516	32.1525	22.2238	11.6589	28.5296	13.3369	20.0148	7.7122		164.654	-0.922652	10.1928	-3.24229	5.64893	-5.27075	-2.47113	-3.55572	3.1279	3.54026	3.535	-1.43595	0.917802
164.7	5.71861	0.860161	3.26094	5.96612	-1.95156	0.956742	5.7328	2.07217	2.49683	1.5726	-1.07343	3.49741		164.7	22.3466	14.3151	37.9968	24.715	29.5522	29.9795	23.3899	14.8606	32.0551	13.6307	21.4837	11.8501		164.7	-4.57079	3.80701	-0.0324695	4.86906	5.8741	3.36622	-1.21481	-6.06015	3.81755	1.3701	3.81936	1.78929
164.747	1.68445	-2.03479	1.49647	2.12562	-1.19	3.95707	11.0268	2.48741	0.0500777	2.39413	4.54579	3.11743		164.747	24.3039	14.2185	35.0154	25.927	28.9956	29.8292	25.4733	12.4593	27.5669	18.6016	15.0306	14.4843		164.747	2.72815	-0.271609	4.53345	5.65661	7.15697	1.35573	-1.22432	0.276435	6.04598	5.07545	2.25743	1.0875
164.793	6.91662	3.46208	-0.755167	-0.529633	-2.24248	1.23595	8.67183	0.339119	0.373053	2.9426	8.72382	-0.243188		164.793	19.3716	10.6487	34.2447	22.7499	21.1327	26.5137	21.6825	13.4198	28.1347	12.3742	18.1238	15.3682		164.793	6.85152	5.40235	1.23648	-2.88492	-5.27324	-1.55779	0.996299	3.60314	-0.0809055	6.50895	5.37668	-3.78872
164.839	8.34059	4.31094	-2.19735	2.64123	-1.15954	0.0923514	10.8695	2.00451	-2.37075	1.68855	-3.61344	-0.887409		164.839	22.889	14.5239	31.8258	21.6615	28.5683	28.0251	24.0777	14.9406	25.7323	12.4729	14.0357	5.48881		164.839	1.77845	5.85328	-1.86407	0.409146	-2.1347	-2.29651	-1.69728	-3.84234	7.83437	3.7541	5.56546	-0.308414
164.885	7.39872	1.00241	-1.2929	-3.46533	-1.6734	-0.560802	10.5158	3.7676	-0.203715	2.06607	8.62453	-1.01697		164.885	18.1981	14.1393	29.4784	23.8631	22.2612	23.1538	20.5929	9.65781	26.8556	14.3306	18.0136	8.12996		164.885	0.20019	2.48021	-0.596621	-1.95664	2.72353	1.59297	-1.36736	-0.990882	0.192328	3.86945	9.62907	6.47848
164.931	2.2958	2.85109	-3.78764	-2.67066	6.46328	2.7617	8.9967	1.50412	2.77833	5.33118	1.60244	2.6166		164.931	19.1761	9.02936	28.9412	14.1122	23.7542	24.093	19.3206	9.09751	27.1005	12.388	16.1167	11.6485		164.931	1.62833	9.66903	-1.08152	4.75505	-0.992178	-3.04329	-5.39692	-8.27795	-0.919376	1.70282	4.95572	1.77566
164.977	5.38128	0.452055	0.594097	-3.24929	0.705884	1.56193	9.41658	2.85223	-1.70752	4.53006	4.06318	2.23259		164.977	16.779	10.6729	29.9064	20.0396	25.8299	23.531	18.733	10.9385	14.6971	12.5827	7.30616	8.64787		164.977	0.98947	-1.25111	-0.891101	0.936762	1.00776	-1.54704	-2.38069	-4.95125	5.61189	-5.0169	7.29239	-6.41268
165.023	-3.75633	3.12647	-1.0904	1.00968	3.71957	1.83549	10.3039	8.32375	-4.14556	-0.967704	7.24	0.296586		165.023	19.442	10.7792	29.7637	14.2386	20.8771	23.0197	11.958	8.45718	18.7661	10.0539	13.6395	2.38726		165.023	3.84318	-2.30713	-1.66691	3.30555	3.28979	2.04395	1.74932	-0.357224	2.83263	0.133921	-9.06434	-6.93552
165.069	2.42436	-1.17748	1.02386	0.130147	1.27374	1.29092	10.5749	0.909458	1.08076	1.38216	-1.79391	-5.91081		165.069	10.3959	9.81843	27.8859	17.4324	22.9506	23.1294	18.0229	9.73785	19.4271	12.2058	16.7325	8.79182		165.069	-2.50457	3.8346	1.3333	-1.16883	4.71842	1.7447	-5.74859	-4.95125	2.97159	3.24197	1.24447	-3.9715
165.115	1.60191	2.42102	1.75758	1.32342	3.5236	1.78001	9.44096	3.3924	-0.239372	-0.602686	-3.07321	-3.18594		165.115	19.2217	6.921	28.7707	18.3145	18.2852	19.3942	17.8997	9.33764	18.1305	9.78193	11.1546	4.54106		165.115	-0.285158	5.566	1.32681	-1.82683	3.57552	-1.17298	-4.08107	-2.2582	-0.642722	1.43343	-2.84774	-1.01377
165.161	-1.83681	0.273419	-0.655434	-1.92421	-2.12358	-0.725005	8.15642	3.81838	0.999881	-3.03557	3.27078	4.59653		165.161	12.1079	4.02094	23.9682	15.4664	19.4821	19.9223	17.2415	11.0185	18.2534	11.4422	13.5204	6.05403		165.161	-4.25538	2.66291	5.01079	2.24552	2.42992	1.7447	0.380506	-1.1493	0.468967	6.94341	3.76689	5.44444
165.207	4.82518	2.7083	0.575183	4.31141	-4.77581	-0.402596	15.1701	0.427957	-4.31121	2.21852	-7.06782	-4.59829		165.207	13.8135	7.79538	25.806	16.7934	14.2325	18.5309	14.1278	6.69677	24.6416	11.4569	12.814	10.3311		165.207	0.817181	3.34935	2.1019	2.77188	-0.289653	-3.27106	-2.31082	7.24668	9.50028	-3.85482	-5.97156	-6.57946
165.253	3.04935	2.38938	-1.02801	-1.21321	2.93208	4.21846	13.9659	1.15933	3.07176	-4.5497	-1.01463	-5.10506		165.253	12.8557	5.86749	23.455	10.5418	17.084	18.5337	18.904	8.22011	13.7591	8.54141	15.0366	6.57312		165.253	0.658173	-0.25246	2.39249	0.00525535	0.996011	-1.10328	-4.76982	-2.7351	4.91259	-0.258363	0.258073	5.7814
165.3	3.28679	3.99122	1.82	2.25752	4.23098	2.63621	10.5885	2.51368	-3.97792	3.41613	1.58228	-3.4115		165.3	18.4159	5.87032	22.3701	11.4252	16.7167	16.2043	16.5534	8.54202	14.9796	4.16031	12.8382	3.69556		165.3	-0.614317	-3.85623	-1.48616	4.08189	-1.00521	0.692121	-2.65299	-2.7351	-0.22882	0.934507	-0.722135	0.548749
165.346	1.74769	4.75261	-1.40439	2.45978	6.91586	5.90536	9.85336	2.92914	-2.62936	1.52917	0.739018	-5.08919		165.346	12.985	3.55372	21.2028	14.5062	11.5675	16.2649	14.5849	6.62093	16.1981	4.26415	14.0195	2.07064		165.346	2.55588	2.97495	0.356125	0.660743	5.13294	-1.70175	-0.646347	-6.37857	0.604707	-1.11156	-1.50344	-3.98204
165.392	3.76848	1.18821	-2.2761	0.688949	2.43751	3.18174	7.09205	2.93762	-1.39451	0.998362	-1.84078	-0.418667		165.392	11.1759	3.17172	17.8178	11.4367	15.2072	17.1522	12.386	6.30074	13.5646	10.4032	17.708	8.47931		165.392	1.2878	-2.49649	-0.128687	-2.50217	2.84202	0.467696	-0.205137	-0.994737	5.73618	1.39067	-6.18783	0.894031
165.438	5.66813	6.12062	-2.09966	1.19314	5.45697	3.29047	10.088	0.577103	-3.11479	2.27929	4.21965	-3.90943		165.438	13.126	2.30938	24.5516	12.4441	16.8928	17.0521	16.9272	8.94373	13.4743	8.55181	9.32793	4.2198		165.438	5.71913	7.2331	5.58486	-2.11278	1.69933	-0.130771	-2.33581	-0.365225	5.72602	-1.13759	5.87929	6.81243
165.484	5.55114	2.22749	-2.57694	2.7824	3.54915	3.29107	14.0925	-2.40267	-5.76203	-4.67992	-4.11799	-3.38976		165.484	12.6471	12.474	19.6712	13.6589	11.1465	15.292	14.655	7.50632	12.3887	7.48315	6.69646	-1.2821		165.484	-4.26634	-0.0863532	3.44906	7.75488	5.26539	3.08599	3.57133	-5.11728	6.28174	6.15524	0.429623	-1.90246
165.53	9.59836	4.40865	-3.77833	-4.22633	-1.56822	2.85934	13.5048	2.55689	-6.77447	2.02415	3.95313	-3.77074		165.53	9.15234	0.197294	14.3125	10.9136	14.6882	16.6034	13.0733	8.07504	12.0755	4.47373	6.56399	2.62301		165.53	24.7391	34.904	45.23	29.069	59.8193	27.3987	23.3373	-8.91893	34.6178	20.8852	32.9227	22.1496
165.576	1.04897	4.09999	-1.3317	0.630614	1.86923	3.78094	9.88419	0.913115	-1.43148	-1.22206	-1.21615	-4.02496		165.576	8.6769	3.87542	12.431	14.8687	11.2907	16.1395	12.6333	7.76118	8.89657	8.08724	12.7566	5.89222		165.576	36.3012	38.2606	68.304	39.0666	76.1011	30.0918	31.8189	-10.9781	39.8862	13.2124	37.7741	20.0445
165.622	-1.20513	1.95008	-0.345518	-1.33263	4.23157	6.6699	11.7887	5.15012	1.65758	3.03696	-1.92899	-1.93497		165.622	8.81334	4.64916	12.2846	16.0882	4.9522	11.6251	9.27837	3.44097	7.35978	6.82245	9.24869	2.13772		165.622	33.6056	36.9629	76.7386	44.724	77.5294	33.8292	32.3616	-9.07733	44.4703	23.6344	34.4531	23.8775
165.668	5.21567	3.22084	-6.33035	2.13292	-2.17817	2.03583	9.56437	0.204333	-0.482849	-1.20874	3.9966	0.403708		165.668	7.37167	2.04323	15.8639	8.96188	12.1164	13.7637	16.2056	7.76741	11.8767	5.55619	8.38661	8.54852		165.668	32.3377	35.5579	81.1934	39.8554	78.0835	32.0338	27.6552	2.48601	50.0144	21.9489	44.1574	15.3418
165.714	5.46087	3.5708	-1.28683	-1.71675	5.54298	2.73918	10.0658	2.48019	-2.93144	-0.38124	0.119937	-0.359526		165.714	8.2247	1.0802	14.7775	7.88149	10.2833	13.2505	12.9307	2.72331	10.4624	2.8376	14.1524	7.68629		165.714	30.5943	36.5848	76.0531	39.3232	81.0825	33.6048	24.5229	-7.1765	42.0852	21.2277	41.8127	19.6995
165.76	5.82179	3.42614	3.10324	-3.585	-0.335296	2.46507	9.09156	5.37805	-2.10912	0.800887	0.711767	0.684616		165.76	9.6945	-0.846838	10.8301	9.85896	9.42163	12.2185	13.5681	8.89796	12.2351	-1.05642	1.20018	1.92331		165.76	28.6884	41.0751	70.1394	43.5277	77.2266	31.959	31.3211	-1.94924	44.0238	22.7825	29.7518	22.8285
165.806	3.81316	7.11298	1.65334	-2.29383	7.17609	4.75175	10.6115	0.0234671	-4.14123	2.79714	7.9234	2.25178		165.806	5.23431	6.70149	13.5324	3.81899	10.9184	9.8861	7.98769	5.77762	6.95533	5.76981	7.84122	-1.21015		165.806	29.1638	30.1704	74.0051	39.841	67.5078	28.1439	29.9733	-4.80048	42.3572	25.1739	35.1918	17.6081
165.853	6.07326	6.30302	0.605447	-2.57822	0.549554	1.48158	11.5866	0.757214	-0.228078	-0.630307	0.439613	3.42438		165.853	1.01257	3.62067	12.515	9.75706	16.0302	13.1171	13.9889	1.94047	4.77042	4.79795	7.70876	-3.9673		165.853	16.9606	24.4744	70.1202	39.4463	70.2211	28.5179	30.1857	-2.10765	37.7607	16.2941	42.9726	23.3717
165.899	-1.04758	3.31346	-1.08603	-1.18124	0.568908	3.38562	9.75171	4.99784	2.35317	-2.96997	-6.17458	-0.716098		165.899	9.96826	-0.241822	11.7396	5.37234	11.1505	9.95453	10.2519	3.8708	12.2712	1.97833	3.7415	1.31289		165.899	22.1906	31.1755	63.4317	30.5007	56.7911	41.0106	48.3704	-5.11728	32.1954	17.8437	31.6904	15.5439
165.945	4.43431	4.91869	2.01383	-3.64613	6.04036	3.70715	12.2102	3.86628	-0.30031	0.0197438	3.92338	0.597975		165.945	13.6153	-0.426756	8.42489	7.02195	3.04011	9.54429	11.1129	2.44098	8.87043	6.08116	4.78891	3.33792		165.945	21.3982	29.7712	63.5162	34.1783	60.9241	47.2944	47.7889	1.5356	35.2449	19.031	32.8484	12.9298
165.991	3.36502	5.93728	1.2198	-0.767323	9.90705	4.18883	10.1391	2.95045	4.01868	3.47142	1.91403	4.75588		165.991	9.98993	4.03195	10.2654	7.26053	10.2128	11.9405	12.2848	6.45199	4.25592	4.91272	13.7908	2.4655		165.991	17.7499	28.7124	61.4779	30.8896	55.4981	47.444	53.0226	-0.682028	39.1195	11.6034	28.1718	11.3625
166.037	3.49762	4.87152	-1.69082	-2.72978	7.34866	6.03563	6.98169	2.54619	-0.889505	-0.68643	0.492333	1.78955		166.037	10.2391	-0.416542	10.5172	8.15122	7.58241	8.61947	10.9198	5.65906	7.79697	5.79611	8.94472	3.48244		166.037	20.2753	27.3119	60.6924	29.7056	59.0678	46.2471	44.748	-4.0087	33.0085	17.7007	26.8024	15.7212
166.083	6.60208	5.30967	4.81327	1.63556	3.39915	4.29456	10.6156	2.03551	2.62247	0.135599	-2.37394	-6.38231		166.083	4.07268	6.65499	11.725	7.93541	7.20969	11.4894	14.4746	3.34516	5.38904	4.43678	7.94015	-1.40493		166.083	17.7399	25.7896	58.1548	29.8319	44.3415	43.6288	44.1697	3.43617	37.3125	15.0589	24.6515	8.04806
166.129	0.899093	4.74712	1.49521	0.853969	3.74434	5.21958	10.3407	1.00677	3.77291	-1.21767	-0.204247	-5.72049		166.129	8.79427	8.98005	7.77844	9.26194	8.40705	10.2504	10.6574	5.19331	5.29021	3.37048	10.167	0.737634		166.129	10.9231	30.7531	55.6246	23.78	56.1819	45.3464	43.2716	2.64416	27.0232	16.0046	20.3658	5.77319
166.175	3.63744	2.51784	1.34154	-0.326439	3.21696	1.78687	5.6105	-0.0239561	-2.68107	0.600744	-1.77754	1.17085		166.175	10.2664	1.72646	5.97171	8.83071	7.35375	12.7072	12.2142	7.60701	8.83761	2.98241	5.61788	6.01869		166.175	13.6087	23.9011	49.9015	24.5688	49.1849	42.8778	41.1436	-5.11751	32.8345	14.9187	25.8104	10.3083
166.221	5.54887	4.37634	2.08191	-2.19592	0.76271	3.0897	10.2626	-1.77973	-2.56873	-1.28844	5.15728	0.658989		166.221	5.19466	4.63343	7.40743	4.11585	11.6916	6.93457	13.2312	-0.795909	6.75422	2.39836	-6.03549	-7.28625		166.221	12.809	16.7179	50.4767	23.2509	49.3083	42.5712	33.2082	0.584942	29.9099	9.64311	21.3319	12.9234
166.267	-0.265501	2.6454	-1.80469	-2.38871	-0.516415	3.45998	11.0044	3.69581	3.09293	0.0751236	-3.93167	-1.80917		166.267	6.76993	-0.581572	8.84882	7.41794	8.86435	6.57432	8.64391	1.94064	2.68191	-0.130039	0.468199	-5.14123		166.267	11.3831	19.2492	43.785	21.9355	50.3075	37.5595	33.8714	-2.42469	24.497	4.84036	21.9152	13.0962
166.313	4.49839	1.32478	-1.47169	-3.17524	-0.0856317	6.33778	8.07038	4.01325	-3.56955	-3.26625	-3.34847	-4.92539		166.313	11.0093	4.3595	6.87963	4.78258	4.86077	6.94723	6.66017	2.02958	3.02623	0.359261	5.78529	1.52125		166.313	7.25581	17.7316	38.8301	18.384	39.7425	35.9139	31.9697	-3.21669	21.9967	8.30254	11.5924	3.33776
166.359	4.50106	1.927	0.810209	0.294284	5.7074	3.38948	9.12324	1.23421	5.27482	-2.08565	-7.66551	-5.94926		166.359	4.35738	0.977064	4.35819	4.01873	6.54745	7.05876	6.60417	3.63587	6.01815	3.7758	-0.0970181	-4.24512		166.359	16.4404	18.8724	42.3075	15.6217	39.3072	37.1887	27.1587	-8.44394	14.2212	9.72972	17.6192	14.3105
166.406	8.42629	0.77736	0.249959	-3.35796	4.85854	1.74791	10.4973	0.835887	-1.28613	-0.993897	0.853953	-3.60059		166.406	10.7921	5.14883	2.15485	5.24265	8.23636	10.6041	6.39367	-1.41258	4.91832	1.72759	1.23866	1.41949		166.406	11.2125	18.9771	37.9381	18.3861	38.0102	37.0353	25.9177	-7.96874	18.8012	15.5798	15.0874	11.8736
166.452	4.15753	4.98246	0.0205937	1.00899	4.01365	5.54501	9.51868	4.24497	0.780355	-1.71144	2.88441	1.74169		166.452	8.86956	4.67328	1.85385	6.90197	5.40984	9.62076	10.4149	2.67924	2.16957	-0.410243	1.2444	-2.71538		166.452	2.50023	22.0766	38.1283	15.7537	34.7147	31.2002	30.9285	0.740892	15.0486	10.9104	23.6412	15.702
166.498	0.600778	4.67233	3.85925	0.624667	4.56496	7.16972	12.9227	-2.76904	-0.132416	0.380336	2.17583	1.49336		166.498	2.45999	0.02722	2.18585	2.84343	3.4689	5.10143	4.2771	-0.118826	2.95116	-3.61857	1.83682	5.0888		166.498	5.34827	11.6612	35.9811	17.9898	32.4314	27.3854	23.6661	-3.06065	19.7671	7.08221	15.6706	12.914
166.544	-3.31824	1.7636	5.25406	-1.14226	0.927572	4.11109	9.59939	-2.14395	5.63644	-0.15129	-1.85545	-2.52351		166.544	5.62067	0.231021	4.17739	-0.559297	6.23762	7.03247	11.2257	4.70311	3.07862	-1.66237	0.816951	-1.43868		166.544	11.8421	18.1165	36.5523	17.0691	34.1382	30.0782	23.3193	-0.0540142	14.6264	6.59599	11.7815	4.36881
166.59	2.99843	3.38143	1.44935	1.44137	3.73023	6.65774	11.3587	2.00279	-1.43418	1.75853	0.757682	-0.0337468		166.59	1.26056	0.913566	1.01758	8.03391	1.9371	7.55675	11.6305	1.25589	4.086	2.92498	0.666375	4.48005		166.59	10.8835	5.61373	31.1252	15.7537	31.7123	27.1625	22.8651	0.419455	9.21422	11.7321	10.2223	5.24
166.636	3.24007	9.00946	3.08801	3.53526	2.77683	5.83208	9.36074	0.774954	4.53728	-0.221621	-0.822273	-5.48505		166.636	13.5115	0.82302	1.10667	0.226966	4.01401	5.73743	10.8844	-1.3923	-0.10106	-6.43089	-1.24151	2.3494		166.636	9.60956	8.38022	23.8535	12.4586	28.5729	27.1625	16.3852	-3.06513	20.4543	9.93126	8.47278	3.84971
166.682	0.156225	7.52386	0.663481	-0.723682	3.00446	6.69278	8.05858	5.32776	-0.285184	0.422961	-4.99343	-3.3924		166.682	5.04807	3.92631	5.17091	-0.649153	3.64099	3.08393	10.0577	-1.07455	0.242165	1.76494	2.31044	-3.81094		166.682	4.55185	10.7974	30.3394	14.0285	31.5691	23.8712	22.6144	-3.5403	9.21445	4.78122	8.26449	5.24366
166.728	4.81061	3.6971	2.79337	-0.819439	7.84684	5.05657	10.052	1.92663	0.249865	1.79651	-1.50915	-5.20383		166.728	-0.0322011	1.51322	6.21495	4.74977	8.97379	7.7175	6.60564	2.2971	1.25224	-1.0619	2.31995	-4.18593		166.728	7.73083	14.9434	26.5518	12.8448	29.9871	21.9289	16.1437	6.75507	15.0429	4.30105	8.26158	6.63762
166.774	5.52442	5.46288	4.74514	-2.40474	2.80325	1.46056	8.17174	-5.91156	-2.52629	-0.288371	1.95681	-1.30276		166.774	1.67047	2.29011	-2.90171	2.88567	5.25489	4.49706	10.2495	-1.23294	2.47047	-2.51569	1.58932	1.47787		166.774	13.7572	15.276	30.1233	7.32048	24.8458	21.0354	23.0434	2.79106	9.63264	2.13979	5.34673	3.85443
166.82	5.88132	3.70377	3.44396	-3.09831	-1.70378	1.67067	7.77925	1.03926	-4.68551	-0.741606	-4.25303	-4.55365		166.82	7.85067	2.01438	5.5234	4.66415	4.39088	5.17425	7.87995	-0.275834	-0.61153	-1.24047	-2.10016	-8.32562		166.82	2.66664	12.3704	26.5356	9.6781	31.9798	23.0563	17.7918	-1.01232	13.5154	9.90379	-3.98287	-3.65029
166.866	3.62093	2.3635	2.38675	-1.21576	-0.416054	3.28691	7.46525	1.04665	-4.17141	1.16198	-3.53095	-4.42362		166.866	6.04738	-2.24105	4.03154	-1.05764	8.34548	4.34253	8.90051	1.08658	-2.03302	-0.943693	1.16424	-0.643521		166.866	5.66639	9.93091	25.8579	12.9615	27.9721	19.0075	19.6779	-4.49669	13.9318	8.58291	15.8328	6.09387
166.912	1.00364	4.03884	2.79337	-4.08913	10.4223	7.62541	7.22975	-0.28632	1.27807	0.436804	-1.79797	-2.47308		166.912	4.71908	1.44367	1.98272	6.8642	5.41618	3.72237	7.68319	1.08384	-3.68205	0.526523	1.32687	1.00219		166.912	3.12589	9.912	26.2363	13.7427	22.407	18.1099	17.9992	2.78881	7.8304	3.08126	3.97747	0.857855
166.959	-0.780875	1.35829	0.272329	-1.41393	6.4518	6.04102	9.34923	3.6583	4.05422	-4.91137	-2.23122	-4.42362		166.959	-1.57429	0.758696	1.0428	6.87595	1.10681	4.14025	7.62548	-0.687049	-5.87425	1.21518	-1.18191	-4.16446		166.959	4.87505	8.6316	22.0658	10.3223	18.8404	16.0154	10.7497	-1.32908	8.10957	4.88561	2.03396	6.60623
167.005	4.45371	2.19596	4.66382	-3.59372	6.55911	8.37137	8.32874	0.349133	-3.34885	-2.4639	2.53447	-3.77344		167.005	5.71291	1.72859	0.970631	2.80396	0.824852	2.37356	7.33705	0.924391	-0.891884	-1.50946	6.3641	-1.26626		167.005	0.597915	8.62486	20.225	8.60804	22.2563	19.9742	8.4079	0.571483	6.30361	3.80544	19.3322	8.0148
167.051	4.0968	0.771919	0.191005	0.567702	6.66642	4.66815	12.2537	6.87209	0.866787	-5.18331	-2.80888	-3.51337		167.051	-0.0962862	1.62036	1.53651	0.603437	-0.93181	0.339376	9.51105	-4.60752	-3.97546	-0.430505	5.19588	4.65065		167.051	3.29385	7.69565	22.5482	10.3174	22.1051	22.1428	14.6366	0.0963419	7.55628	4.28189	4.3671	6.9695
167.097	-0.780875	-0.0657527	4.41985	-2.00842	3.87636	5.63295	9.50623	0.367156	0.763966	-3.18907	1.09032	-7.15437		167.097	1.84606	0.173371	-0.283282	1.37941	3.03171	2.00391	7.37012	-4.28569	-5.2886	-4.32744	5.06101	0.874461		167.097	3.6107	7.10635	20.7983	7.42097	19.2498	22.8155	12.6203	-5.13413	5.61445	15.159	11.9552	5.92051
167.143	1.00364	1.86089	2.30543	-2.70199	0.657049	4.15444	9.82022	1.83809	4.77396	-0.288371	-1.36473	-7.15437		167.143	8.51859	-4.37683	0.604113	-0.710848	4.5244	1.6417	5.99477	-4.28156	-4.28941	-0.0272943	1.67857	-3.64445		167.143	9.30819	-0.0625755	15.3699	5.70594	11.6858	13.9106	7.70014	3.7348	6.44943	3.55598	10.3884	3.99222
167.189	5.76235	2.53103	-0.866205	0.864946	3.01788	4.74684	7.93625	1.53681	1.07243	1.61521	-0.642657	-5.33387		167.189	2.70644	-0.503601	-2.25118	-1.03723	2.57348	1.58679	9.16799	-1.63426	-1.73476	-7.83075	-0.392958	-4.40566		167.189	4.56279	2.34706	17.0085	6.88533	16.3929	16.5223	10.6988	5.31725	7.1429	4.14374	-1.66721	-3.14963
167.235	3.383	3.8713	-2.98063	-1.11668	6.55911	6.09649	6.28776	-2.69832	-3.14321	-2.37325	6.7225	1.16793		167.235	5.50346	-2.05515	2.28464	-0.923463	9.09437	2.57249	7.87293	1.16961	0.374595	-3.24007	3.74926	-2.65167		167.235	6.63014	10.4129	18.6492	10.8241	15.1056	13.9795	4.89906	-7.51086	4.64475	-1.24226	6.49734	3.99027
167.281	6.11926	6.30055	5.47706	1.75668	-0.952605	4.13036	8.17174	1.97952	0.455505	0.708745	3.68979	-1.69286		167.281	10.6105	1.91523	-1.91833	6.57079	8.90734	4.07345	10.5092	0.204411	-6.25156	-0.498282	0.792754	6.27391		167.281	7.90134	8.78629	14.8585	10.8229	13.3828	13.2305	9.56709	0.407728	2.8436	3.28665	1.05195	-0.364697
167.327	2.19332	5.8824	-2.81798	1.36035	6.34449	4.82462	9.89872	0.443308	1.17525	3.79074	5.85601	6.62943		167.327	2.61481	-0.705932	-1.35159	3.49271	4.29047	0.688647	7.98094	-0.753152	-4.58906	5.26696	2.12588	1.49806		167.327	4.73167	4.7425	17.7532	3.18957	19.6529	14.426	9.44264	0.0844108	9.64246	2.4536	14.0721	2.07721
167.373	-3.6361	4.88393	2.38675	-1.31485	3.12519	5.0374	8.5738	8.32739	0.249865	-2.64519	-2.52005	-1.43279		167.373	3.95699	-3.70224	0.638388	3.16573	4.31398	2.87255	12.1492	1.89136	-4.0291	0.288606	-0.677254	-0.51045		167.373	-1.60922	5.88873	15.4158	6.99908	16.2301	9.63952	4.53387	-1.66331	12.9633	6.51612	5.31968	1.90138
167.419	-6.13442	5.80544	11.2511	10.1821	6.88105	1.93794	19.8811	-0.466951	20.9168	4.79005	-3.09771	30.556		167.419	6.64215	-0.50138	1.68335	3.51057	8.75613	4.17408	11.3925	-1.55628	3.50711	-5.55989	-0.675225	-2.6432		167.419	7.74709	6.91719	13.5717	13.037	9.23321	13.0001	12.4239	-3.08848	7.68542	1.00807	0.453968	3.12347
167.465	-6.72926	17.6193	44.1872	23.3619	25.9823	1.27702	29.2288	-6.25582	38.1906	24.5515	31.4174	57.3434		167.465	7.74168	-0.977246	0.743345	4.72895	1.78418	0.583155	10.0874	0.437728	-1.34822	-7.01353	-4.80576	-2.89496		167.465	-2.86917	1.48162	11.7264	5.67648	11.3625	8.3614	14.6303	-0.720921	10.6036	6.63195	11.7235	7.13139
167.512	3.85887	24.9083	57.1177	33.6668	35.7475	4.42003	35.1983	-3.03682	45.388	24.1889	33.5836	58.1236		167.512	5.18982	-5.72575	-3.46756	5.50322	-2.43722	1.67507	5.23549	-3.33397	-5.09511	-0.462599	0.0760686	-5.03989		167.512	-15.7027	-3.02359	32.9991	18.9422	9.64613	8.88489	37.9853	-7.53201	41.1263	12.2401	9.5783	18.28
167.558	2.42676	23.8192	61.5905	33.3696	34.5671	3.05607	36.6972	2.8819	39.9429	24.3702	39.3602	61.8947		167.558	0.949985	-5.23905	-1.39364	1.0991	2.40359	-3.12283	8.49395	-1.97026	-3.54654	-0.653192	-0.0470152	3.88171		167.558	-10.4807	3.75659	42.081	22.0945	18.2011	3.65004	35.8549	-9.12332	45.8369	40.5709	44.7375	30.648
167.604	-0.0714506	23.4878	59.8014	31.4869	35.8548	3.26603	39.3777	0.206456	45.3926	23.822	32.2839	54.7427		167.604	6.16379	-3.30882	-0.370814	0.980939	1.80452	-1.05434	6.16438	-1.50304	-3.43593	-2.7046	0.08175	-1.15996		167.604	-7.78655	2.58721	41.3031	23.803	17.203	10.6774	39.6289	-5.0058	53.1915	38.0476	45.8875	35.6998
167.65	0.0475119	26.5037	59.1508	28.3175	31.6697	2.55123	35.6991	3.5332	40.0458	20.4681	27.807	53.3123		167.65	18.2906	3.95167	11.3867	23.5382	12.4478	7.57036	7.3823	0.881783	11.9391	4.23112	3.7641	30.2578		167.65	-4.45136	-1.11217	41.8728	20.1231	15.7759	8.05966	38.7234	-3.58816	51.2627	43.1867	35.7893	35.5383
167.696	-2.4507	23.9965	58.6629	31.8945	35.1037	3.13998	35.8731	2.92154	39.1204	19.2897	32.8616	55.2629		167.696	101.267	53.06	67.4161	71.2086	83.6926	50.9977	43.8045	30.5006	88.5931	62.4521	50.0187	97.3714		167.696	-9.05077	1.52231	43.7007	16.2995	13.2028	6.56145	57.1843	-2.16335	53.2127	41.5126	34.4335	53.3294
167.742	-0.0714506	24.9181	56.9551	35.6601	36.3914	4.05405	37.3744	4.59039	42.4107	24.0962	26.3629	56.6933		167.742	132.682	72.7065	91.1604	84.6173	117.77	63.563	60.2177	46.8868	115.25	80.7148	77.6371	125.012		167.742	1.40434	5.6633	43.4027	27.7269	12.4796	6.10473	53.8316	-7.08254	47.1008	41.5085	44.7055	46.8822
167.788	4.80601	20.9059	57.199	32.8855	30.7039	3.82429	35.7481	4.70671	40.0429	22.2808	27.085	47.8508		167.788	139.214	78.2097	99.8807	88.3421	113.025	67.4415	63.9717	47.6565	128.081	88.5294	71.2664	120.447		167.788	0.294739	-0.463472	42.9156	19.7109	13.0463	15.3721	56.3749	3.04816	47.2449	41.5142	35.3564	43.2136
167.834	3.02158	23.4253	53.5395	28.7235	28.8797	3.48674	31.6793	5.03495	41.697	20.287	25.7852	46.1603		167.834	134.591	80.422	102.57	95.155	117.159	69.6519	71.8936	51.2269	120.007	95.6604	73.6106	121.942		167.834	-4.1727	3.79909	44.1742	22.6018	11.6218	29.0553	58.7105	-0.275978	34.7585	33.167	28.5617	42.1683
167.88	-1.14211	18.5754	53.8648	26.7416	30.1674	2.98813	35.4754	2.87194	34.6019	17.3863	20.5975	41.0889		167.88	136.156	80.2079	103.022	93.4817	123.739	70.72	72.3298	52.3182	121.666	92.2368	77.7195	118.769		167.88	-3.71111	5.41195	38.6736	21.9448	2.35558	42.4393	57.8207	-3.28282	42.2764	31.5113	28.7636	35.7332
167.926	8.37489	19.3408	48.4974	25.9556	30.7001	4.27762	31.5731	4.75209	36.7569	19.9212	30.4184	46.9406		167.926	130.782	76.523	105.468	90.9336	122.926	70.6901	71.7715	56.2849	113.149	87.4504	66.1686	116.978		167.926	-1.18969	1.495	42.2669	20.2365	9.91107	46.0283	43.0285	-0.908423	36.8744	31.6434	27.5983	40.4482
167.972	7.18527	21.1065	47.1149	24.2817	27.4827	4.0541	28.8416	3.63004	38.9125	18.7443	24.208	43.9497		167.972	129.555	78.5376	101.861	93.6714	112.662	67.6489	70.199	56.0921	114.034	83.1525	66.7595	117.2		167.972	0.214006	1.03561	38.3983	23.1275	11.3366	44.5329	48.1446	-0.908423	34.1006	30.3282	26.8215	31.387
168.018	5.40083	20.2729	45.0818	27.9487	30.9132	6.42644	29.0278	0.932967	32.3394	17.2034	19.7251	34.4571		168.018	126.873	77.9408	100.571	88.474	120.539	68.9728	73.1758	55.0074	113.144	83.0531	64.2243	113.006		168.018	-0.753026	6.33509	38.1081	26.4126	10.4813	43.187	44.808	-8.98138	29.3807	24.9541	17.6934	27.7332
168.065	-0.900929	13.4942	42.3981	18.641	26.6209	3.38551	28.184	4.9995	26.279	17.1127	14.676	35.8948		168.065	123.082	70.2845	101.107	85.157	115.596	66.6065	68.2969	52.1732	108.167	84.909	61.8433	107.44		168.065	8.10168	6.79591	29.0227	23.2589	4.35137	43.2618	38.9134	-1.06672	34.8022	26.1524	26.8241	29.4758
168.111	4.09566	14.1705	35.8109	21.6198	20.0753	0.666357	28.2914	4.49172	20.5236	16.8447	21.4593	27.8322		168.111	117.848	74.9139	99.0896	85.5697	114.009	67.9828	67.3391	51.4969	97.4376	79.5345	56.5195	103.631		168.111	2.09766	5.29823	34.7366	23.5217	7.05994	42.5889	38.4685	2.57403	30.7767	24.9566	16.3364	32.6142
168.157	3.85773	15.2658	40.5276	17.1594	24.5821	4.45103	28.0798	4.50188	29.787	12.4963	8.59844	26.7918		168.157	114.924	67.5383	93.3369	81.383	103.766	62.8664	65.5502	50.0326	99.6498	75.0412	49.1081	92.1728		168.157	1.62798	10.8281	32.423	19.4481	4.77904	37.4296	44.0295	3.68208	30.5013	26.8805	21.386	30.0177
168.203	4.09699	20.225	36.1362	17.956	23.7235	6.06633	28.7291	1.39556	25.3624	16.11	16.6856	34.0742		168.203	112.985	62.3939	93.3949	77.0878	104.737	59.3079	62.2089	50.1523	96.6607	63.5151	49.0942	96.5289		168.203	-1.39385	2.7637	27.2964	14.7175	3.21092	36.6072	39.0246	-4.07429	23.282	20.0641	19.8323	19.2158
168.249	3.98107	19.2326	39.7144	23.0163	22.8656	3.78347	27.1781	6.69936	23.0935	13.9221	10.3353	22.7642		168.249	107.992	58.0245	86.8445	76.0806	97.3423	57.7234	58.2581	49.4789	84.0514	70.4503	51.8773	89.0848		168.249	2.55907	1.84206	27.5879	12.4836	11.4792	36.6819	34.2422	0.357923	27.7276	17.5641	20.8034	20.0898
168.295	1.24528	9.68871	39.8771	14.1043	21.3633	5.30173	23.5067	6.30571	20.9494	13.5618	8.46028	25.6252		168.295	94.5092	52.3018	89.0423	73.2015	92.4092	54.1088	61.0067	48.4055	78.4016	66.9338	48.1873	83.287		168.295	2.40951	2.53329	28.8494	12.615	4.06625	35.6351	34.9095	-6.44869	27.4584	21.7551	15.5595	22.5332
168.341	6.48083	9.78233	33.4525	13.7093	17.7205	0.90619	25.9657	2.57478	20.6485	12.7511	11.0508	22.8942		168.341	99.7066	54.8924	78.5327	70.4252	96.6262	54.1809	51.2694	48.0407	77.0744	61.7564	48.3141	81.1211		168.341	5.72884	1.15082	21.7902	12.7464	4.20881	36.2333	29.4597	-2.17477	25.1221	15.9027	14.2	22.1853
168.387	1.24602	13.3157	31.582	13.8084	16.8651	2.09762	22.0493	-0.528096	15.1062	7.13304	8.89234	18.0825		168.387	91.9264	54.7821	78.8932	71.7191	86.8619	51.6576	53.7838	46.0891	78.2759	59.119	35.8967	75.5701		168.387	2.24824	2.99412	23.146	8.54139	5.20671	31.5227	25.9007	-1.06672	14.4403	21.2959	16.919	19.9216
168.433	3.14676	11.2319	30.8501	11.1388	17.2975	5.34928	21.4445	1.56184	16.052	12.3034	16.8367	23.8073		168.433	81.8568	46.1519	78.0678	65.8751	87.3264	51.8875	47.8336	45.486	74.0727	52.1656	39.8614	71.2762		168.433	-0.129828	1.26603	18.5026	8.14717	4.35182	32.2704	24.3436	0.991587	22.9319	17.5969	12.6476	14.1695
168.479	1.13093	11.745	33.4531	11.8449	16.9755	2.14682	20.0524	5.0943	15.8597	9.14058	8.18608	19.004		168.479	74.0813	42.1676	75.5767	58.276	87.1049	49.839	47.4124	43.9303	70.0914	50.8923	36.4452	69.6135		168.479	-4.72159	1.84206	20.6358	16.9514	-1.63557	24.7933	22.6753	-4.07382	17.2437	14.0097	11.0938	11.2064
168.525	4.93687	8.56796	27.5165	9.27361	17.9414	4.52867	23.4642	6.56483	17.8349	5.42884	9.04571	21.3451		168.525	72.1299	46.0123	70.9392	63.8647	84.029	47.9909	44.3833	45.0901	65.6632	50.6969	31.4082	66.0631		168.525	2.87235	2.6485	24.9944	10.9067	6.34762	27.8589	24.5661	-0.433059	14.6044	11.1432	15.1724	14.1674
168.571	7.19741	7.57349	27.0285	11.1617	19.1258	6.25925	20.5027	4.38685	21.8621	9.51446	9.34137	16.797		168.571	73.9239	45.3205	73.7524	59.22	79.007	48.0156	46.8149	43.1355	62.3455	50.1953	34.3414	65.653		168.571	0.493247	3.80056	21.6193	17.3456	3.92484	27.1112	14.0002	0.516705	16.4177	9.11898	11.0938	11.9015
168.618	4.2293	11.0258	26.9589	14.639	19.0283	7.66782	17.3807	3.25468	19.3067	6.43625	8.33293	19.1486		168.618	78.3864	34.8681	72.7772	57.4361	75.242	44.9831	41.3221	39.9913	65.2138	44.1406	25.0264	60.8688		168.618	1.44279	5.52865	17.7556	12.8796	10.0548	21.952	26.7904	1.9416	14.6117	9.24405	5.66132	15.5686
[truncated: 247 more rows]

## Sheet: Panel E
Baseline														IEM-1460														Washout
[truncated: 1,304 more rows]

## Sheet: Panel F
dF/F	Baseline	PTX	Washout		dF/F	Baseline	IEM-1460	Washout
[truncated: 32 more rows]

## Sheet: Panel G
	dFF amplitude				dFF amplitude
[truncated: 13 more rows]

## Sheet: Panel H
CC	Baseline	PTX	Washout		CC	Baseline	IEM-1460	Washout
[truncated: 32 more rows]

[truncated: 1 more sheets: Panel I]
