# Supplementary material for: A Low-Correlation Resting State of the Striatum during Cortical Avalanches and Its Role in Movement Suppression
Source: PLoS Biol. 2016 Dec 6;14(12):e1002582. doi: 10.1371/journal.pbio.1002582 (PMC5147796; doi:10.1371/journal.pbio.1002582)
Supplement: S6 Data — (XLSX) [file pbio.1002582.s018.xlsx]

## Sheet: Panel A
CC_baseline x CC_baseline			CC_baseline x CC_IEM			CC_IEM x CC_IEM
-0.0424643	0.222506		0.222506	0.482294		0.482294	0.471284
0.624741	0.695449		0.695449	0.60869		0.60869	0.628192
0.538474	0.681647		0.681647	0.306734		0.306734	0.32573
0.343923	0.382719		0.382719	0.504969		0.504969	0.341329
0.37	0.411814		0.411814	0.311251		0.311251	0.431449
0.517702	0.543214		0.543214	0.328645		0.328645	0.364489
0.296865	0.437735		0.437735	0.339653		0.339653	0.533794
0.510053	0.57894		0.57894	0.330232		0.330232	0.107724
0.601904	0.651768		0.651768	0.38151		0.38151	0.372735
0.502589	0.598942		0.598942	0.187539		0.187539	0.285666
0.566416	0.646626		0.646626	0.467123		0.467123	0.375867
0.54059	0.392113		0.392113	0.397452		0.397452	0.50757
0.26412	0.39561		0.39561	0.218934		0.218934	0.36145
0.381244	0.563195		0.563195	0.473751		0.473751	0.528712
0.447314	0.562776		0.562776	0.291513		0.291513	0.234118
0.275608	0.383977		0.383977	0.395564		0.395564	0.219989
0.384597	0.486956		0.486956	0.248074		0.248074	0.312548
0.145337	0.144912		0.144912	0.0837081		0.0837081	0.254354
0.559289	0.453234		0.453234	0.317057		0.317057	0.423986
0.565352	0.50443		0.50443	0.20882		0.20882	0.413624
0.66984	0.666516		0.666516	0.414113		0.414113	0.377398
0.456298	0.359798		0.359798	0.440604		0.440604	0.262811
0.545074	0.53356		0.53356	0.333538		0.333538	0.229473
0.517535	0.543929		0.543929	0.363008		0.363008	0.196734
0.378782	0.316154		0.316154	0.0540823		0.0540823	0.207662
0.194059	0.113308		0.113308	0.484494		0.484494	0.337656
0.338235	0.282585		0.282585	0.426712		0.426712	0.427527
0.585678	0.673065		0.673065	0.559812		0.559812	0.483991
0.500615	0.507049		0.507049	0.0352965		0.0352965	0.242868
0.417404	0.386637		0.386637	-0.106334		-0.106334	-0.0697838
0.427546	0.592885		0.592885	-0.0505151		-0.0505151	0.115581
0.578901	0.618791		0.618791	0.42236		0.42236	0.478099
0.59191	0.604119		0.604119	0.368756		0.368756	0.419329
0.492891	0.191842		0.191842	0.418274		0.418274	0.473798
0.559577	0.621483		0.621483	0.449676		0.449676	0.536963
0.543264	0.462767		0.462767	0.245089		0.245089	0.486407
0.576503	0.560448		0.560448	0.394273		0.394273	0.421947
0.115875	0.120493		0.120493	0.0793345		0.0793345	0.13602
0.562858	0.612041		0.612041	0.317619		0.317619	0.453945
0.244643	0.30638		0.30638	-0.129495		-0.129495	0.0694932
0.362548	0.480976		0.480976	0.229141		0.229141	0.21641
-0.252319	-0.176696		-0.176696	0.135957		0.135957	-0.0277858
0.223446	0.432808		0.432808	-0.0479267		-0.0479267	-0.0593157
0.437154	0.387268		0.387268	0.13469		0.13469	0.0362821
0.28856	0.271101		0.271101	0.0720252		0.0720252	0.0110111
0.605154	0.594521		0.594521	0.392091		0.392091	0.493939
0.628854	0.722504		0.722504	0.16208		0.16208	0.0983368
0.499177	0.413865		0.413865	0.212989		0.212989	0.379579
0.61552	0.627293		0.627293	0.428339		0.428339	0.464662
0.549741	0.507533		0.507533	0.323347		0.323347	0.346655
0.548994	0.520383		0.520383	0.336505		0.336505	0.322611
0.579459	0.630537		0.630537	0.56872		0.56872	0.387749
0.422279	0.537998		0.537998	0.307381		0.307381	0.386739
0.390108	0.413442		0.413442	0.264026		0.264026	0.397891
0.632574	0.630108		0.630108	0.391362		0.391362	0.464659
0.282682	0.327217		0.327217	0.340223		0.340223	0.384823
0.0852462	-0.0737021		-0.0737021	0.16971		0.16971	0.317579
0.478596	0.568622		0.568622	0.483091		0.483091	0.493901
0.506961	0.530537		0.530537	0.244213		0.244213	0.438785
0.32412	0.425662		0.425662	0.255598		0.255598	0.452935
0.601268	0.581007		0.581007	0.486904		0.486904	0.514936
0.489618	0.431515		0.431515	0.438586		0.438586	0.430147
0.501075	0.486914		0.486914	0.586915		0.586915	0.489445
0.48681	0.506976		0.506976	0.131392		0.131392	0.510981
0.437883	0.683973		0.683973	0.510694		0.510694	0.515829
0.524073	0.581494		0.581494	0.471776		0.471776	0.450668
0.581804	0.72477		0.72477	0.552098		0.552098	0.511544
0.17581	0.165604		0.165604	0.503294		0.503294	0.39097
0.512705	0.677265		0.677265	0.47544		0.47544	0.488593
0.344596	0.487863		0.487863	0.399495		0.399495	0.486383
0.515813	0.539183		0.539183	0.493929		0.493929	0.488231
0.178001	0.331225		0.331225	0.542248		0.542248	0.522322
0.541356	0.449746		0.449746	0.444785		0.444785	0.461873
0.450618	0.591559		0.591559	0.577361		0.577361	0.575033
0.453974	0.0287542		0.0287542	0.170476		0.170476	0.329463
0.402666	0.362607		0.362607	0.320581		0.320581	0.230002
0.108244	-0.0361802		-0.0361802	0.108191		0.108191	0.292529
0.458835	0.43585		0.43585	0.268812		0.268812	0.568192
0.254015	-0.0106582		-0.0106582	0.276588		0.276588	0.198476
0.483718	0.382483		0.382483	0.228734		0.228734	0.356737
0.381845	0.506254		0.506254	0.468682		0.468682	0.305664
0.616673	0.601931		0.601931	0.491652		0.491652	0.518921
0.440763	0.442653		0.442653	0.373661		0.373661	0.353565
0.547713	0.660396		0.660396	0.493654		0.493654	0.275043
-0.00254052	0.290995		0.290995	0.670366		0.670366	0.603131
0.030204	0.476618		0.476618	0.294293		0.294293	0.324484
-0.0768285	0.231287		0.231287	0.599361		0.599361	0.352596
-0.0383927	0.219931		0.219931	0.342912		0.342912	0.367851
0.0777461	0.19738		0.19738	0.497397		0.497397	0.363775
0.280575	0.412578		0.412578	0.598989		0.598989	0.610146
0.0448705	0.455934		0.455934	0.513219		0.513219	0.195408
0.105521	0.466147		0.466147	0.568818		0.568818	0.263243
-0.0532253	0.29393		0.29393	0.288523		0.288523	0.348122
0.0325431	0.395659		0.395659	0.653996		0.653996	0.486492
0.0733761	0.611947		0.611947	0.673922		0.673922	0.561277
-0.10565	0.301358		0.301358	0.486301		0.486301	0.358707
0.0899894	0.428998		0.428998	0.628954		0.628954	0.579158
0.0110678	0.439915		0.439915	0.409118		0.409118	0.344897
-0.00669881	0.0124834		0.0124834	0.450505		0.450505	0.2974
0.166599	0.299349		0.299349	0.210588		0.210588	0.590827
0.172454	0.216428		0.216428	0.239938		0.239938	0.418118
-0.0823627	0.166643		0.166643	0.660553		0.660553	0.418125
-0.0216455	0.297495		0.297495	0.445923		0.445923	0.509495
-0.123644	0.304759		0.304759	0.555939		0.555939	0.458074
-0.212611	0.14809		0.14809	0.645944		0.645944	0.215687
-0.0122745	0.331581		0.331581	0.656334		0.656334	0.150975
0.103359	0.413491		0.413491	0.677365		0.677365	0.120993
0.0632567	0.191384		0.191384	0.199692		0.199692	0.309431
0.122124	0.234041		0.234041	0.438704		0.438704	0.367449
0.0212902	0.37301		0.37301	0.582914		0.582914	0.533187
-0.00712895	0.441119		0.441119	0.675191		0.675191	0.679751
-0.017766	0.461701		0.461701	0.167648		0.167648	0.359614
0.11614	0.292263		0.292263	-0.00724718		-0.00724718	0.070901
0.00279415	0.161476		0.161476	-0.0490781		-0.0490781	0.188152
0.0662351	0.45605		0.45605	0.733217		0.733217	0.417555
-0.113851	0.207398		0.207398	0.593846		0.593846	0.407106
-0.0298611	0.182808		0.182808	0.605275		0.605275	0.542009
0.0549381	0.503161		0.503161	0.64848		0.64848	0.625413
0.0254902	0.377681		0.377681	0.443508		0.443508	0.501829
-0.0611321	0.354796		0.354796	0.530401		0.530401	0.50518
-0.0513417	0.15625		0.15625	0.232057		0.232057	0.156213
-0.00649092	0.494911		0.494911	0.456125		0.456125	0.469698
0.0347373	0.392051		0.392051	-0.114294		-0.114294	-0.00706625
-0.00799002	0.266765		0.266765	0.421713		0.421713	0.212361
0.0529582	0.0772334		0.0772334	0.0693145		0.0693145	0.0491438
0.0396879	0.334994		0.334994	0.126462		0.126462	0.0676353
-0.0515936	0.112426		0.112426	0.164694		0.164694	0.0395312
-0.0418328	0.0412924		0.0412924	0.1416		0.1416	0.0995872
0.033048	0.61977		0.61977	0.56698		0.56698	0.531817
-0.0235195	0.474464		0.474464	0.247553		0.247553	0.172083
-0.102996	0.380224		0.380224	0.372437		0.372437	0.423481
-0.213628	0.273735		0.273735	0.590544		0.590544	0.498441
-0.0556847	0.152502		0.152502	0.502516		0.502516	0.39128
-0.10626	0.219488		0.219488	0.444513		0.444513	0.314349
-0.0438905	0.375647		0.375647	0.661723		0.661723	0.378879
-0.157675	0.178751		0.178751	0.461135		0.461135	0.363987
-0.0656842	0.273984		0.273984	0.560701		0.560701	0.506797
-0.00545633	0.378809		0.378809	0.639566		0.639566	0.569617
0.0879369	0.127459		0.127459	0.222552		0.222552	0.350299
-0.0422824	-0.0897418		-0.0897418	0.261351		0.261351	0.398754
0.0019208	0.424339		0.424339	0.651267		0.651267	0.513825
-0.158361	0.371294		0.371294	0.447299		0.447299	0.494799
-0.100902	0.400766		0.400766	0.428644		0.428644	0.416886
-0.0991863	0.10149		0.10149	0.742554		0.742554	0.473847
-0.179972	0.170645		0.170645	0.5401		0.5401	0.380365
0.0542272	0.180536		0.180536	0.634428		0.634428	0.49562
-0.0339726	0.34931		0.34931	0.302307		0.302307	0.518033
-0.0312186	0.430956		0.430956	0.70224		0.70224	0.488276
0.0991541	0.483272		0.483272	0.605805		0.605805	0.487312
-0.00653644	0.455353		0.455353	0.667928		0.667928	0.649572
-0.167918	-0.108328		-0.108328	0.550562		0.550562	0.362987
-0.0920985	0.2307		0.2307	0.613797		0.613797	0.62471
-0.059996	0.159573		0.159573	0.593924		0.593924	0.548168
-0.0222627	0.335063		0.335063	0.676917		0.676917	0.5533
-0.0420385	0.260838		0.260838	0.677831		0.677831	0.545016
0.0136453	0.512735		0.512735	0.598314		0.598314	0.552428
-0.141875	0.422277		0.422277	0.669156		0.669156	0.589759
0.0250257	0.131421		0.131421	0.18519		0.18519	0.232521
0.0306542	0.377606		0.377606	0.350182		0.350182	0.378206
-0.0901774	0.0487996		0.0487996	0.0534614		0.0534614	0.225628
-0.119777	0.161413		0.161413	0.497609		0.497609	0.549785
0.0125374	0.0745054		0.0745054	0.336259		0.336259	0.24177
-0.0514043	0.348249		0.348249	0.443663		0.443663	0.378389
0.0456374	0.31989		0.31989	0.481286		0.481286	0.286756
-0.0685295	0.481848		0.481848	0.63492		0.63492	0.576107
-0.0106353	0.197668		0.197668	0.532872		0.532872	0.364051
-0.0208831	0.417181		0.417181	0.607804		0.607804	0.354325
0.801394	0.862671		0.862671	0.410686		0.410686	0.380076
0.459266	0.389592		0.389592	0.520473		0.520473	0.624299
0.517843	0.488756		0.488756	0.362532		0.362532	0.687712
0.703007	0.700186		0.700186	0.488691		0.488691	0.645939
0.477791	0.481828		0.481828	0.497419		0.497419	0.802654
0.615655	0.72737		0.72737	0.444436		0.444436	0.224959
0.811353	0.853982		0.853982	0.548088		0.548088	0.622658
0.590837	0.66683		0.66683	0.190018		0.190018	0.568019
0.702734	0.836808		0.836808	0.587285		0.587285	0.680861
0.665031	0.552787		0.552787	0.682386		0.682386	0.87768
0.353099	0.381379		0.381379	0.270805		0.270805	0.611225
0.672957	0.763762		0.763762	0.69104		0.69104	0.882916
0.671019	0.673924		0.673924	0.519581		0.519581	0.433768
0.415472	0.398357		0.398357	0.438802		0.438802	0.413742
0.393936	0.456165		0.456165	0.229079		0.229079	0.534451
0.158239	0.19144		0.19144	0.179849		0.179849	0.456522
0.441153	0.478801		0.478801	0.494725		0.494725	0.684789
0.516193	0.594705		0.594705	0.309361		0.309361	0.593156
0.769215	0.846391		0.846391	0.511838		0.511838	0.696487
0.616739	0.503635		0.503635	0.542525		0.542525	0.404893
0.732706	0.698896		0.698896	0.621734		0.621734	0.0681697
0.744273	0.698413		0.698413	0.665258		0.665258	0.0298601
0.483456	0.527997		0.527997	0.1291		0.1291	0.457807
0.320287	0.177107		0.177107	0.518813		0.518813	0.658317
0.427063	0.363467		0.363467	0.602473		0.602473	0.661416
0.788355	0.7988		0.7988	0.758774		0.758774	0.631741
0.630603	0.689201		0.689201	0.141583		0.141583	0.511074
0.566077	0.582229		0.582229	-0.0273206		-0.0273206	-0.0336683
0.548957	0.5766		0.5766	-0.0111985		-0.0111985	0.247393
0.762918	0.755096		0.755096	0.622584		0.622584	0.817964
0.748553	0.707709		0.707709	0.589535		0.589535	0.7429
0.572034	0.217292		0.217292	0.619408		0.619408	0.823098
0.770283	0.79543		0.79543	0.697512		0.697512	0.899184
0.694586	0.639794		0.639794	0.410707		0.410707	0.863126
0.675643	0.758907		0.758907	0.470249		0.470249	0.707105
0.192225	0.17755		0.17755	0.147144		0.147144	0.220314
0.825754	0.766999		0.766999	0.418308		0.418308	0.700722
0.367217	0.360309		0.360309	-0.159634		-0.159634	0.0257444
0.387852	0.466276		0.466276	0.280253		0.280253	0.452761
-0.199557	-0.102082		-0.102082	0.131152		0.131152	0.0207728
0.294675	0.456113		0.456113	0.144507		0.144507	-0.00238454
0.528954	0.458776		0.458776	0.138126		0.138126	0.069848
0.254575	0.323134		0.323134	0.180155		0.180155	0.0630839
0.750089	0.710535		0.710535	0.504162		0.504162	0.79919
0.835758	0.89447		0.89447	0.228659		0.228659	0.16301
0.721877	0.657749		0.657749	0.315381		0.315381	0.626569
0.676931	0.715048		0.715048	0.554277		0.554277	0.735095
0.613965	0.509251		0.509251	0.433087		0.433087	0.546678
0.574535	0.547292		0.547292	0.487637		0.487637	0.552358
0.64237	0.556533		0.556533	0.657562		0.657562	0.674925
0.552978	0.507073		0.507073	0.404774		0.404774	0.552659
0.500565	0.443316		0.443316	0.467634		0.467634	0.676967
0.672997	0.728178		0.728178	0.534043		0.534043	0.684351
0.331931	0.376829		0.376829	0.286275		0.286275	0.614844
0.148148	-0.0908532		-0.0908532	0.324176		0.324176	0.524265
0.680921	0.738652		0.738652	0.758727		0.758727	0.829667
0.615626	0.723546		0.723546	0.364123		0.364123	0.699168
0.560393	0.631983		0.631983	0.408913		0.408913	0.767217
0.759898	0.712224		0.712224	0.672113		0.672113	0.779687
0.605943	0.486006		0.486006	0.47388		0.47388	0.682572
0.534948	0.529395		0.529395	0.629001		0.629001	0.805012
0.628418	0.685772		0.685772	0.246688		0.246688	0.792325
0.708434	0.811527		0.811527	0.77808		0.77808	0.822113
0.687422	0.707317		0.707317	0.646399		0.646399	0.728133
0.809434	0.881355		0.881355	0.74183		0.74183	0.878759
0.276425	0.146469		0.146469	0.504931		0.504931	0.663196
0.516592	0.717675		0.717675	0.538438		0.538438	0.761333
0.386817	0.615904		0.615904	0.553637		0.553637	0.696633
0.613734	0.680829		0.680829	0.63738		0.63738	0.753058
0.369062	0.536567		0.536567	0.679474		0.679474	0.826571
0.68977	0.623985		0.623985	0.665215		0.665215	0.719099
0.709393	0.772457		0.772457	0.770605		0.770605	0.804486
0.425396	0.00357368		0.00357368	0.199733		0.199733	0.19412
0.536695	0.491282		0.491282	0.407503		0.407503	0.43197
-0.0198499	-0.0402129		-0.0402129	0.0320301		0.0320301	0.0779378
0.568306	0.526973		0.526973	0.37319		0.37319	0.760846
0.403062	-0.0134156		-0.0134156	0.323801		0.323801	0.297223
0.636683	0.526975		0.526975	0.299207		0.299207	0.537443
0.624018	0.53928		0.53928	0.478189		0.478189	0.32257
0.735103	0.779436		0.779436	0.634604		0.634604	0.766513
0.628275	0.474752		0.474752	0.479971		0.479971	0.531091
0.762391	0.834082		0.834082	0.663135		0.663135	0.424209
0.58059	0.495033		0.495033	0.271898		0.271898	0.191765
0.621687	0.59268		0.59268	0.185886		0.185886	0.252176
0.745746	0.70779		0.70779	0.27272		0.27272	0.202903
0.504252	0.540307		0.540307	0.187564		0.187564	0.33537
0.699434	0.731634		0.731634	0.243049		0.243049	0.0613501
0.907995	0.916918		0.916918	0.299681		0.299681	0.14227
0.516573	0.626276		0.626276	0.0553888		0.0553888	0.14471
0.690827	0.816944		0.816944	0.285782		0.285782	0.175427
0.789484	0.62978		0.62978	0.200995		0.200995	0.305599
0.457721	0.397323		0.397323	0.183361		0.183361	0.222595
0.761757	0.832954		0.832954	0.299206		0.299206	0.337444
0.804259	0.737415		0.737415	0.333495		0.333495	0.101365
0.278269	0.328251		0.328251	0.246127		0.246127	0.124489
0.400919	0.459256		0.459256	0.116536		0.116536	0.186295
0.14941	0.237706		0.237706	0.031188		0.031188	0.162363
0.447644	0.499305		0.499305	0.230989		0.230989	0.235121
0.527236	0.614416		0.614416	0.102053		0.102053	0.253719
0.828294	0.837158		0.837158	0.327611		0.327611	0.248403
0.593379	0.463731		0.463731	0.193551		0.193551	0.0900393
0.714083	0.693842		0.693842	0.349995		0.349995	0.143741
0.810716	0.767748		0.767748	0.423216		0.423216	0.117806
0.490364	0.459559		0.459559	0.0826923		0.0826923	0.10472
0.292999	0.180937		0.180937	0.197156		0.197156	0.288423
0.364133	0.412603		0.412603	0.20484		0.20484	0.302887
0.89032	0.853824		0.853824	0.371456		0.371456	0.3233
0.782819	0.737305		0.737305	0.213696		0.213696	0.224505
0.634772	0.623978		0.623978	0.06532		0.06532	0.0798781
0.556938	0.6		0.6	0.0859649		0.0859649	0.215907
0.843199	0.839386		0.839386	0.34396		0.34396	0.255416
0.778936	0.683678		0.683678	0.238449		0.238449	0.225426
0.604671	0.239382		0.239382	0.476861		0.476861	0.288978
0.931421	0.914187		0.914187	0.376858		0.376858	0.317464
0.834875	0.754888		0.754888	0.117733		0.117733	0.289357
0.769546	0.800519		0.800519	0.192697		0.192697	0.241347
0.189372	0.187122		0.187122	0.103378		0.103378	0.0915853
0.859555	0.817535		0.817535	0.196967		0.196967	0.215039
0.453421	0.408001		0.408001	0.0178387		0.0178387	0.00956361
0.383942	0.472695		0.472695	0.285297		0.285297	0.0902863
-0.159145	-0.106989		-0.106989	0.0731757		0.0731757	0.0594255
0.472126	0.564349		0.564349	0.1413		0.1413	-0.0623363
0.566617	0.435847		0.435847	-0.0139946		-0.0139946	0.0796426
0.289797	0.287568		0.287568	0.250502		0.250502	0.070586
0.814695	0.778679		0.778679	0.279642		0.279642	0.301096
0.923298	0.950668		0.950668	0.241641		0.241641	0.127954
0.756441	0.61158		0.61158	0.19339		0.19339	0.224149
0.712026	0.676401		0.676401	0.312647		0.312647	0.287773
0.543811	0.483112		0.483112	0.160636		0.160636	0.218566
0.597498	0.535211		0.535211	0.294152		0.294152	0.196013
0.682874	0.67861		0.67861	0.328048		0.328048	0.217133
0.527618	0.498189		0.498189	0.216557		0.216557	0.236505
0.496265	0.478048		0.478048	0.201143		0.201143	0.225159
0.637205	0.687897		0.687897	0.199329		0.199329	0.265789
0.377817	0.398499		0.398499	0.196092		0.196092	0.243627
0.232304	-0.0904591		-0.0904591	0.259728		0.259728	0.219098
0.836055	0.812066		0.812066	0.41287		0.41287	0.28112
0.755656	0.7945		0.7945	0.223628		0.223628	0.245252
0.75191	0.681091		0.681091	0.206962		0.206962	0.258314
0.77936	0.681861		0.681861	0.315308		0.315308	0.297222
0.546359	0.50795		0.50795	0.276028		0.276028	0.207273
0.575627	0.587805		0.587805	0.329191		0.329191	0.297243
0.711442	0.797799		0.797799	0.16416		0.16416	0.265329
0.802615	0.860186		0.860186	0.385854		0.385854	0.26294
0.794198	0.764149		0.764149	0.298644		0.298644	0.242279
0.936173	0.956424		0.956424	0.39677		0.39677	0.304371
0.422462	0.128889		0.128889	0.32441		0.32441	0.212937
0.603481	0.74374		0.74374	0.322169		0.322169	0.337491
0.462477	0.599188		0.599188	0.250474		0.250474	0.262807
0.679905	0.696755		0.696755	0.360966		0.360966	0.306043
0.419161	0.42977		0.42977	0.300039		0.300039	0.308838
0.656119	0.68981		0.68981	0.358996		0.358996	0.27657
0.822969	0.776573		0.776573	0.446601		0.446601	0.332172
0.339791	-0.021385		-0.021385	0.253428		0.253428	0.185948
0.422576	0.516471		0.516471	0.194445		0.194445	0.153575
-0.0257028	-0.0530216		-0.0530216	0.361577		0.361577	0.187628
0.526161	0.422254		0.422254	0.125083		0.125083	0.321579
0.393658	-0.0435549		-0.0435549	0.290342		0.290342	0.155533
0.659469	0.519519		0.519519	0.105944		0.105944	0.209292
0.713101	0.621788		0.621788	0.287785		0.287785	0.199046
0.841439	0.805312		0.805312	0.293848		0.293848	0.295339
0.616288	0.496722		0.496722	0.239441		0.239441	0.199691
0.918108	0.90426		0.90426	0.345946		0.345946	0.135058
0.373881	0.243529		0.243529	0.379002		0.379002	0.465447
0.549142	0.413825		0.413825	0.301138		0.301138	0.396997
0.30197	0.366618		0.366618	0.545285		0.545285	0.520357
0.446455	0.427684		0.427684	0.545118		0.545118	0.107958
0.553729	0.472238		0.472238	0.459927		0.459927	0.535433
0.380951	0.268456		0.268456	0.324794		0.324794	0.512995
0.490154	0.353854		0.353854	0.561629		0.561629	0.591429
0.484454	0.257381		0.257381	0.479157		0.479157	0.637409
0.276148	0.291182		0.291182	0.498707		0.498707	0.447354
0.410329	0.371474		0.371474	0.55838		0.55838	0.589302
0.465601	0.294354		0.294354	0.413106		0.413106	0.33919
0.21734	0.168691		0.168691	0.496458		0.496458	0.35359
0.197567	0.305077		0.305077	0.345611		0.345611	0.330579
0.126852	0.0932535		0.0932535	0.178717		0.178717	0.277565
0.219029	0.313165		0.313165	0.512119		0.512119	0.502738
0.381883	0.384223		0.384223	0.387867		0.387867	0.408306
0.553668	0.407265		0.407265	0.426843		0.426843	0.536423
0.368126	0.17883		0.17883	0.594274		0.594274	0.340285
0.363491	0.330892		0.330892	0.438658		0.438658	0.0265467
0.406386	0.386555		0.386555	0.478414		0.478414	0.00180526
0.292587	0.267524		0.267524	0.17967		0.17967	0.360521
0.212616	0.117708		0.117708	0.384413		0.384413	0.49254
0.335704	0.257067		0.257067	0.514321		0.514321	0.469728
0.574264	0.472904		0.472904	0.584366		0.584366	0.497194
0.572169	0.308084		0.308084	0.202056		0.202056	0.332971
0.330127	0.242838		0.242838	0.039023		0.039023	-0.0279219
0.463658	0.254854		0.254854	-0.00481012		-0.00481012	0.112265
0.483146	0.390785		0.390785	0.577933		0.577933	0.605985
0.57323	0.416069		0.416069	0.423152		0.423152	0.592243
0.489964	0.11605		0.11605	0.479138		0.479138	0.546585
0.612712	0.433786		0.433786	0.581219		0.581219	0.595036
0.406829	0.438964		0.438964	0.376008		0.376008	0.632815
0.459931	0.361798		0.361798	0.524078		0.524078	0.524311
0.0659659	0.132609		0.132609	0.274075		0.274075	0.254012
0.533254	0.438245		0.438245	0.435268		0.435268	0.541834
0.302117	0.143527		0.143527	-0.0899711		-0.0899711	0.0380086
0.221282	0.218124		0.218124	0.409634		0.409634	0.320284
-0.0652967	-0.0565987		-0.0565987	0.125163		0.125163	-0.00858528
0.25505	0.313326		0.313326	0.186702		0.186702	0.128393
0.38293	0.33065		0.33065	0.268484		0.268484	0.0910129
0.190521	0.271483		0.271483	0.130675		0.130675	0.0972127
0.527307	0.428468		0.428468	0.486383		0.486383	0.573809
0.568174	0.469922		0.469922	0.209929		0.209929	0.127675
0.615139	0.299832		0.299832	0.297935		0.297935	0.415149
0.503821	0.387722		0.387722	0.446212		0.446212	0.550471
0.338402	0.315493		0.315493	0.396726		0.396726	0.444418
0.413841	0.355517		0.355517	0.243385		0.243385	0.46733
0.451456	0.463425		0.463425	0.549061		0.549061	0.572261
0.394698	0.263878		0.263878	0.419344		0.419344	0.413654
0.35823	0.292767		0.292767	0.427311		0.427311	0.531042
0.433223	0.334709		0.334709	0.550841		0.550841	0.479938
0.147139	0.270632		0.270632	0.267552		0.267552	0.511068
0.0965527	-0.0709595		-0.0709595	0.179656		0.179656	0.391183
0.53219	0.377439		0.377439	0.56067		0.56067	0.654453
0.482422	0.407486		0.407486	0.50676		0.50676	0.556405
0.466976	0.212632		0.212632	0.310641		0.310641	0.502288
0.487033	0.349519		0.349519	0.594296		0.594296	0.63208
0.415357	0.234786		0.234786	0.497485		0.497485	0.450382
0.355199	0.401849		0.401849	0.584332		0.584332	0.561696
0.599885	0.405546		0.405546	0.254031		0.254031	0.559058
0.474294	0.398358		0.398358	0.528944		0.528944	0.627896
0.471503	0.4102		0.4102	0.513386		0.513386	0.622995
0.602058	0.468969		0.468969	0.605095		0.605095	0.615062
0.344384	0.0829206		0.0829206	0.471335		0.471335	0.48718
0.459226	0.402327		0.402327	0.572556		0.572556	0.506134
0.391159	0.18932		0.18932	0.471948		0.471948	0.458751
0.423368	0.381909		0.381909	0.623571		0.623571	0.547887
0.0598849	0.239355		0.239355	0.597065		0.597065	0.61427
0.400038	0.416334		0.416334	0.609448		0.609448	0.521191
0.561446	0.453516		0.453516	0.566479		0.566479	0.574852
0.270962	0.00771956		0.00771956	0.100401		0.100401	0.0791843
0.334747	0.148828		0.148828	0.248618		0.248618	0.365344
0.033454	0.0128633		0.0128633	-0.0112692		-0.0112692	-0.0935539
0.330472	0.214131		0.214131	0.457117		0.457117	0.578397
0.254425	-0.0545653		-0.0545653	0.290571		0.290571	0.230377
0.403679	0.177845		0.177845	0.404696		0.404696	0.442559
0.410978	0.360131		0.360131	0.461253		0.461253	0.215626
0.53929	0.365303		0.365303	0.519078		0.519078	0.476408
0.342584	0.365016		0.365016	0.49375		0.49375	0.451904
0.631919	0.399478		0.399478	0.542125		0.542125	0.389102
0.538891	0.360758		0.360758	0.247418		0.247418	0.553037
0.49664	0.382384		0.382384	0.34539		0.34539	0.691143
0.501525	0.448786		0.448786	0.370578		0.370578	0.18063
0.616484	0.507037		0.507037	0.406805		0.406805	0.623432
0.226554	0.40496		0.40496	0.347726		0.347726	0.55069
0.44475	0.519465		0.519465	0.41679		0.41679	0.644153
0.689252	0.320707		0.320707	0.418816		0.418816	0.694839
0.332895	0.0912791		0.0912791	0.193795		0.193795	0.555549
0.452882	0.479507		0.479507	0.431248		0.431248	0.684658
0.448693	0.446909		0.446909	0.168831		0.168831	0.300706
0.192413	0.301577		0.301577	0.428462		0.428462	0.428774
0.259942	0.283734		0.283734	0.229546		0.229546	0.475099
0.0886721	0.139497		0.139497	0.0707633		0.0707633	0.389611
0.439361	0.302174		0.302174	0.414435		0.414435	0.706004
0.272627	0.319249		0.319249	0.322076		0.322076	0.552722
0.556407	0.513683		0.513683	0.386551		0.386551	0.700713
0.559055	0.23202		0.23202	0.416775		0.416775	0.456451
0.524046	0.390511		0.390511	0.341376		0.341376	0.039692
0.514817	0.446796		0.446796	0.257192		0.257192	-0.00994099
0.196906	0.131767		0.131767	0.134052		0.134052	0.461895
0.204042	0.0960572		0.0960572	0.23449		0.23449	0.547265
0.291734	0.277184		0.277184	0.45558		0.45558	0.578309
0.578661	0.512363		0.512363	0.410026		0.410026	0.488872
0.529166	0.479128		0.479128	0.17558		0.17558	0.254434
0.572976	0.350232		0.350232	-0.0444283		-0.0444283	-0.0447297
0.306996	0.420017		0.420017	0.0268032		0.0268032	0.22897
0.542072	0.496894		0.496894	0.437147		0.437147	0.695251
0.466899	0.466117		0.466117	0.336373		0.336373	0.646625
0.381208	0.129533		0.129533	0.366328		0.366328	0.666844
0.547796	0.604426		0.604426	0.345549		0.345549	0.622422
0.621533	0.52191		0.52191	0.305517		0.305517	0.702406
0.464224	0.488737		0.488737	0.261482		0.261482	0.595906
0.161952	0.111414		0.111414	0.158908		0.158908	0.20859
0.587309	0.442208		0.442208	0.382513		0.382513	0.652693
0.391599	0.259207		0.259207	-0.102852		-0.102852	-0.0148082
0.374373	0.226782		0.226782	0.283335		0.283335	0.348945
-0.0918644	-0.0515512		-0.0515512	0.00659937		0.00659937	-0.0836047
0.233047	0.381678		0.381678	0.0420037		0.0420037	0.000703799
0.352974	0.32032		0.32032	0.223781		0.223781	0.0370049
0.149511	0.191202		0.191202	-0.0223792		-0.0223792	0.0935058
0.571807	0.417668		0.417668	0.250455		0.250455	0.734241
0.637812	0.579002		0.579002	0.266581		0.266581	0.153554
0.593221	0.366317		0.366317	0.218853		0.218853	0.503993
0.593552	0.3893		0.3893	0.408387		0.408387	0.670663
0.412606	0.303593		0.303593	0.412565		0.412565	0.614073
0.45959	0.362424		0.362424	0.374825		0.374825	0.551649
0.51182	0.419952		0.419952	0.392561		0.392561	0.644336
0.471168	0.251218		0.251218	0.306446		0.306446	0.471077
0.331804	0.253298		0.253298	0.344558		0.344558	0.600984
0.548482	0.408827		0.408827	0.427713		0.427713	0.655039
0.379354	0.153804		0.153804	0.257135		0.257135	0.579704
0.126469	0.0468057		0.0468057	0.227431		0.227431	0.450405
0.61862	0.617772		0.617772	0.34295		0.34295	0.607295
0.605563	0.518504		0.518504	0.239926		0.239926	0.645637
0.411648	0.500582		0.500582	0.0670517		0.0670517	0.606714
0.495681	0.325136		0.325136	0.446843		0.446843	0.679008
0.353425	0.306923		0.306923	0.34085		0.34085	0.627773
0.365696	0.350054		0.350054	0.425685		0.425685	0.692329
0.445377	0.525424		0.525424	0.186115		0.186115	0.691811
0.453086	0.500645		0.500645	0.363474		0.363474	0.693074
0.508841	0.46979		0.46979	0.490202		0.490202	0.672875
0.625113	0.600829		0.600829	0.418708		0.418708	0.630716
0.181172	0.081697		0.081697	0.370762		0.370762	0.629857
0.358395	0.435437		0.435437	0.409173		0.409173	0.674409
0.184353	0.381357		0.381357	0.328503		0.328503	0.589688
0.518545	0.301476		0.301476	0.40956		0.40956	0.718783
0.346551	0.131872		0.131872	0.450007		0.450007	0.764636
0.565536	0.404712		0.404712	0.450779		0.450779	0.571348
0.45269	0.390636		0.390636	0.4578		0.4578	0.706233
0.2596	-0.100992		-0.100992	-0.0132394		-0.0132394	0.184841
0.321864	0.305499		0.305499	0.234104		0.234104	0.38382
0.0548863	-0.0820008		-0.0820008	-0.0289748		-0.0289748	0.0474265
0.407717	0.231828		0.231828	0.279534		0.279534	0.597257
0.210724	-0.0463481		-0.0463481	0.307504		0.307504	0.185551
0.448046	0.343239		0.343239	0.337804		0.337804	0.512633
0.365095	0.359487		0.359487	0.38178		0.38178	0.336753
0.64828	0.595541		0.595541	0.38842		0.38842	0.558116
0.507823	0.386865		0.386865	0.325345		0.325345	0.468159
0.636556	0.606017		0.606017	0.373831		0.373831	0.365994
0.592319	0.419358		0.419358	0.434411		0.434411	0.645243
0.588361	0.548503		0.548503	0.352184		0.352184	0.0986658
0.796651	0.688337		0.688337	0.565453		0.565453	0.617397
0.49372	0.484642		0.484642	0.255826		0.255826	0.531695
0.735594	0.641741		0.641741	0.56866		0.56866	0.555554
0.735506	0.47092		0.47092	0.416763		0.416763	0.679527
0.383253	0.286223		0.286223	0.13642		0.13642	0.56953
0.616498	0.691279		0.691279	0.490077		0.490077	0.770859
0.630201	0.515285		0.515285	0.352752		0.352752	0.439749
0.340379	0.349805		0.349805	0.325665		0.325665	0.479037
0.416474	0.333774		0.333774	0.176976		0.176976	0.524516
0.158313	0.226505		0.226505	0.300853		0.300853	0.434502
0.42544	0.478593		0.478593	0.602254		0.602254	0.644274
0.387403	0.446652		0.446652	0.41409		0.41409	0.488164
0.71286	0.691129		0.691129	0.5492		0.5492	0.614322
0.522967	0.497619		0.497619	0.590749		0.590749	0.411586
0.585594	0.574975		0.574975	0.541747		0.541747	0.0178908
0.654432	0.612878		0.612878	0.472493		0.472493	-0.0111446
0.452388	0.510236		0.510236	0.301662		0.301662	0.489765
0.350247	0.177397		0.177397	0.491924		0.491924	0.5055
0.415777	0.391096		0.391096	0.548966		0.548966	0.526423
0.772686	0.679892		0.679892	0.512526		0.512526	0.394732
0.594119	0.493429		0.493429	0.0656844		0.0656844	0.253471
0.593862	0.508505		0.508505	-0.0247334		-0.0247334	-0.0113569
0.479724	0.386012		0.386012	-0.0064272		-0.0064272	0.137707
0.678525	0.618774		0.618774	0.597726		0.597726	0.711211
0.695811	0.634439		0.634439	0.598411		0.598411	0.7016
0.639222	0.244969		0.244969	0.494282		0.494282	0.70145
0.766633	0.650592		0.650592	0.472686		0.472686	0.641463
0.644292	0.616642		0.616642	0.243313		0.243313	0.581347
0.604139	0.661317		0.661317	0.349364		0.349364	0.563456
0.145899	0.135673		0.135673	0.13514		0.13514	0.194124
0.748605	0.587666		0.587666	0.341283		0.341283	0.628208
0.46979	0.238982		0.238982	-0.0874324		-0.0874324	0.035172
0.379692	0.359961		0.359961	0.271179		0.271179	0.404926
-0.16319	-0.111848		-0.111848	0.0628011		0.0628011	-0.0418293
0.288854	0.289528		0.289528	0.124148		0.124148	-0.0389704
0.535581	0.324391		0.324391	0.216439		0.216439	-0.116063
0.226322	0.222819		0.222819	0.240198		0.240198	0.0847112
0.719721	0.533032		0.533032	0.387601		0.387601	0.625332
0.791166	0.720297		0.720297	0.341223		0.341223	0.132105
0.620622	0.472284		0.472284	0.299467		0.299467	0.487951
0.584921	0.638298		0.638298	0.528345		0.528345	0.587865
0.487117	0.495805		0.495805	0.512776		0.512776	0.529776
0.570166	0.411079		0.411079	0.42324		0.42324	0.489024
0.647325	0.529687		0.529687	0.60344		0.60344	0.607587
0.515125	0.462022		0.462022	0.391991		0.391991	0.453031
0.450185	0.403934		0.403934	0.466574		0.466574	0.532315
0.652421	0.572185		0.572185	0.536364		0.536364	0.634863
0.34921	0.350005		0.350005	0.164774		0.164774	0.520715
0.0893045	-0.102679		-0.102679	0.339631		0.339631	0.406409
0.61612	0.551469		0.551469	0.547526		0.547526	0.652908
0.628243	0.563363		0.563363	0.470316		0.470316	0.606432
0.486122	0.392211		0.392211	0.315496		0.315496	0.579381
0.711716	0.709215		0.709215	0.489191		0.489191	0.675404
0.505898	0.471086		0.471086	0.500596		0.500596	0.685142
0.551241	0.619672		0.619672	0.610403		0.610403	0.726668
0.582476	0.646729		0.646729	0.334804		0.334804	0.709834
0.678341	0.650277		0.650277	0.609766		0.609766	0.685634
0.68777	0.582415		0.582415	0.575939		0.575939	0.63332
0.779323	0.718703		0.718703	0.516513		0.516513	0.649324
0.285155	0.182334		0.182334	0.531948		0.531948	0.661791
0.56219	0.562038		0.562038	0.514001		0.514001	0.616525
0.383482	0.455122		0.455122	0.532962		0.532962	0.576225
0.569086	0.515319		0.515319	0.496432		0.496432	0.597342
0.203124	0.239792		0.239792	0.571661		0.571661	0.630651
0.623544	0.497891		0.497891	0.467231		0.467231	0.711209
0.674114	0.537449		0.537449	0.583379		0.583379	0.579735
0.434338	-0.0298865		-0.0298865	0.120118		0.120118	0.0860688
0.512875	0.392822		0.392822	0.323619		0.323619	0.374218
-0.0470555	-0.0715942		-0.0715942	0.190953		0.190953	-0.0349015
0.519225	0.438615		0.438615	0.413417		0.413417	0.551528
0.299136	-0.0113422		-0.0113422	0.389785		0.389785	0.33209
0.601953	0.470934		0.470934	0.312514		0.312514	0.517209
0.550693	0.592822		0.592822	0.385712		0.385712	0.264205
0.722854	0.632784		0.632784	0.546004		0.546004	0.679794
0.568956	0.42605		0.42605	0.38083		0.38083	0.567806
0.750887	0.689414		0.689414	0.459314		0.459314	0.464893
0.557813	0.704022		0.704022	0.747603		0.747603	0.233393
0.625623	0.528501		0.528501	0.66257		0.66257	0.686344
0.155305	0.453887		0.453887	0.331032		0.331032	0.592521
0.473395	0.483573		0.483573	0.615601		0.615601	0.676403
0.664969	0.526209		0.526209	0.634584		0.634584	0.813315
0.268675	0.201913		0.201913	0.414828		0.414828	0.608274
0.475244	0.382175		0.382175	0.516986		0.516986	0.817746
0.416764	0.375109		0.375109	0.32339		0.32339	0.396856
0.142301	0.361395		0.361395	0.543629		0.543629	0.445537
0.236372	0.437154		0.437154	0.360906		0.360906	0.643007
0.205542	0.145914		0.145914	0.264372		0.264372	0.420671
0.340599	0.383877		0.383877	0.659691		0.659691	0.759017
0.15515	0.423849		0.423849	0.413063		0.413063	0.584223
0.450586	0.534298		0.534298	0.518614		0.518614	0.738353
0.312401	0.324293		0.324293	0.664125		0.664125	0.412059
0.490297	0.269988		0.269988	0.577983		0.577983	0.0128244
0.544159	0.287222		0.287222	0.586981		0.586981	-0.029495
0.0620472	0.237049		0.237049	0.378112		0.378112	0.486822
0.438722	0.158252		0.158252	0.382123		0.382123	0.652559
0.318633	0.365689		0.365689	0.517762		0.517762	0.672558
0.5389	0.555795		0.555795	0.556277		0.556277	0.668579
0.350636	0.443596		0.443596	0.276092		0.276092	0.361896
0.478778	0.279803		0.279803	0.0835625		0.0835625	0.0208784
0.270603	0.395408		0.395408	-0.0305331		-0.0305331	0.298661
0.469364	0.475012		0.475012	0.666659		0.666659	0.793816
0.403429	0.547471		0.547471	0.504755		0.504755	0.736682
0.379727	0.112736		0.112736	0.440509		0.440509	0.738958
0.485257	0.49633		0.49633	0.544171		0.544171	0.78112
0.475158	0.426057		0.426057	0.542396		0.542396	0.781634
0.323777	0.417551		0.417551	0.55603		0.55603	0.693573
0.079411	0.195256		0.195256	0.287043		0.287043	0.168429
0.584588	0.50197		0.50197	0.447438		0.447438	0.768668
0.406115	0.233737		0.233737	-0.120986		-0.120986	-0.0993177
0.276266	0.359163		0.359163	0.40409		0.40409	0.313621
-0.0852454	-0.0812946		-0.0812946	0.121991		0.121991	0.0621888
0.171412	0.419255		0.419255	0.149263		0.149263	-0.0415272
0.276129	0.35597		0.35597	0.14536		0.14536	-0.0422093
0.150324	0.188057		0.188057	0.0964448		0.0964448	0.135374
0.419023	0.569722		0.569722	0.619773		0.619773	0.761949
0.513817	0.580696		0.580696	0.307993		0.307993	0.208855
0.419673	0.454811		0.454811	0.51597		0.51597	0.615507
0.316347	0.506394		0.506394	0.613372		0.613372	0.739491
0.246526	0.394464		0.394464	0.550201		0.550201	0.614841
0.310152	0.402916		0.402916	0.397584		0.397584	0.477108
0.368841	0.547638		0.547638	0.611003		0.611003	0.623696
0.3407	0.431455		0.431455	0.470486		0.470486	0.484199
0.232029	0.391895		0.391895	0.580904		0.580904	0.642458
0.46934	0.534981		0.534981	0.685714		0.685714	0.709105
0.24745	0.343184		0.343184	0.0364787		0.0364787	0.651436
0.0139933	0.0113304		0.0113304	0.340937		0.340937	0.563071
0.425837	0.493095		0.493095	0.583704		0.583704	0.666444
0.406973	0.536223		0.536223	0.476967		0.476967	0.761534
0.224727	0.369062		0.369062	0.300332		0.300332	0.659675
0.477102	0.34372		0.34372	0.688429		0.688429	0.7642
0.234838	0.328605		0.328605	0.551908		0.551908	0.6303
0.492736	0.4367		0.4367	0.569852		0.569852	0.734387
0.447316	0.392868		0.392868	0.384678		0.384678	0.759364
0.371428	0.503038		0.503038	0.617378		0.617378	0.79621
0.509135	0.575996		0.575996	0.547251		0.547251	0.715816
0.560891	0.58844		0.58844	0.558509		0.558509	0.791198
0.18355	0.12837		0.12837	0.472436		0.472436	0.681456
0.390181	0.470954		0.470954	0.613377		0.613377	0.763807
0.087532	0.155686		0.155686	0.593902		0.593902	0.652398
0.45177	0.42153		0.42153	0.642949		0.642949	0.764997
0.207271	0.278019		0.278019	0.564748		0.564748	0.814839
0.581378	0.534688		0.534688	0.548335		0.548335	0.707393
0.274141	0.520309		0.520309	0.548476		0.548476	0.797133
0.255594	0.127861		0.127861	0.190656		0.190656	0.244839
0.374681	0.341355		0.341355	0.416591		0.416591	0.452273
-0.0844517	0.0839142		0.0839142	-0.116976		-0.116976	0.0913622
0.15182	0.453309		0.453309	0.531418		0.531418	0.672159
0.331591	-0.038474		-0.038474	0.277066		0.277066	0.260687
0.378213	0.363278		0.363278	0.489111		0.489111	0.529342
0.471563	0.388839		0.388839	0.467941		0.467941	0.334453
0.440727	0.554086		0.554086	0.603814		0.603814	0.697736
0.340179	0.496861		0.496861	0.531226		0.531226	0.523162
0.543084	0.410829		0.410829	0.513529		0.513529	0.445775
0.762655	0.741824		0.741824	0.572058		0.572058	0.0720073
0.361674	0.579407		0.579407	0.357236		0.357236	0.169916
0.528364	0.6855		0.6855	0.559313		0.559313	0.253359
0.731844	0.631545		0.631545	0.53787		0.53787	0.191886
0.406109	0.301357		0.301357	0.389393		0.389393	0.160096
0.63269	0.552242		0.552242	0.472676		0.472676	0.141756
0.63148	0.478627		0.478627	0.380372		0.380372	0.227281
0.231335	0.34237		0.34237	0.512165		0.512165	0.0785702
0.389311	0.519792		0.519792	0.361262		0.361262	0.154273
0.223579	0.145476		0.145476	0.113611		0.113611	0.126394
0.441786	0.388013		0.388013	0.543927		0.543927	0.141799
0.390821	0.471257		0.471257	0.295274		0.295274	0.249047
0.777024	0.685317		0.685317	0.436813		0.436813	0.154316
0.508801	0.395251		0.395251	0.579706		0.579706	0.132207
0.632521	0.499463		0.499463	0.485532		0.485532	-0.193563
0.671049	0.521451		0.521451	0.539917		0.539917	-0.19921
0.244446	0.421218		0.421218	0.327292		0.327292	0.210835
0.281822	0.235002		0.235002	0.337989		0.337989	0.166714
0.374616	0.445026		0.445026	0.4348		0.4348	0.355342
0.771504	0.682562		0.682562	0.526827		0.526827	0.126427
0.699161	0.572596		0.572596	0.278893		0.278893	0.0762209
0.560295	0.411215		0.411215	0.108112		0.108112	0.206609
0.476115	0.384869		0.384869	-0.00797549		-0.00797549	-0.0558647
0.753147	0.633059		0.633059	0.567912		0.567912	0.196608
0.658315	0.701614		0.701614	0.389815		0.389815	0.170713
0.64233	0.181963		0.181963	0.406111		0.406111	0.274819
0.688577	0.64367		0.64367	0.50764		0.50764	0.220836
0.652211	0.53525		0.53525	0.481544		0.481544	0.294197
0.669773	0.60596		0.60596	0.486165		0.486165	0.217735
0.172988	0.218929		0.218929	0.282183		0.282183	0.109536
0.766249	0.689971		0.689971	0.444663		0.444663	0.164232
0.518758	0.331259		0.331259	-0.0508952		-0.0508952	-0.125559
0.377027	0.461848		0.461848	0.423671		0.423671	0.0685574
-0.125979	-0.0432348		-0.0432348	0.0422313		0.0422313	0.0714274
0.402595	0.457656		0.457656	0.165345		0.165345	-0.065366
0.472936	0.400862		0.400862	0.142473		0.142473	0.24762
0.332409	0.298878		0.298878	0.0535484		0.0535484	0.00694928
0.750333	0.73612		0.73612	0.60444		0.60444	0.217295
0.775604	0.761673		0.761673	0.273933		0.273933	0.0993786
0.646259	0.672601		0.672601	0.4667		0.4667	0.334396
0.619458	0.610506		0.610506	0.530984		0.530984	0.247127
0.434242	0.441578		0.441578	0.469647		0.469647	0.224173
0.511874	0.55191		0.55191	0.28962		0.28962	0.20252
0.542468	0.567894		0.567894	0.519873		0.519873	0.294564
0.490266	0.478617		0.478617	0.412701		0.412701	0.140267
0.405239	0.466031		0.466031	0.49819		0.49819	0.327113
0.621492	0.697597		0.697597	0.588866		0.588866	0.228629
0.341179	0.319402		0.319402	0.109797		0.109797	0.183482
0.0554962	-0.0306098		-0.0306098	0.255154		0.255154	0.132603
0.724389	0.623491		0.623491	0.556899		0.556899	0.141997
0.571575	0.647999		0.647999	0.477174		0.477174	0.130952
0.558424	0.49702		0.49702	0.267832		0.267832	0.267175
0.572255	0.505384		0.505384	0.592537		0.592537	0.188369
0.430055	0.403791		0.403791	0.48533		0.48533	0.244953
0.597987	0.520287		0.520287	0.543751		0.543751	0.196673
0.578217	0.591111		0.591111	0.309693		0.309693	0.155627
0.443574	0.671697		0.671697	0.575558		0.575558	0.256699
0.741519	0.731518		0.731518	0.484252		0.484252	0.223654
0.767421	0.763155		0.763155	0.535752		0.535752	0.169453
0.27459	0.114784		0.114784	0.450878		0.450878	0.290216
0.696741	0.538297		0.538297	0.562948		0.562948	0.156356
0.399061	0.36827		0.36827	0.500635		0.500635	0.2527
0.44792	0.589782		0.589782	0.564152		0.564152	0.129343
0.24464	0.510099		0.510099	0.493444		0.493444	0.175393
0.593559	0.691736		0.691736	0.534135		0.534135	0.209939
0.551467	0.751499		0.751499	0.500504		0.500504	0.252655
0.326511	0.15579		0.15579	0.135119		0.135119	-0.108379
0.432027	0.445547		0.445547	0.393548		0.393548	0.145487
-0.0421248	0.0808508		0.0808508	-0.044178		-0.044178	-0.0340266
0.431669	0.587088		0.587088	0.444757		0.444757	0.181819
0.408809	-0.00834995		-0.00834995	0.321324		0.321324	0.0787229
0.574706	0.43002		0.43002	0.408885		0.408885	0.169867
0.628686	0.469656		0.469656	0.42162		0.42162	0.0688599
0.692568	0.680792		0.680792	0.538259		0.538259	0.159205
0.404281	0.548199		0.548199	0.517709		0.517709	0.153698
0.780292	0.640468		0.640468	0.50727		0.50727	0.276309
0.519328	0.626666		0.626666	0.362396		0.362396	0.561992
0.807533	0.767462		0.767462	0.718766		0.718766	0.575922
0.848583	0.659955		0.659955	0.573674		0.573674	0.70112
0.413354	0.351305		0.351305	0.307758		0.307758	0.549452
0.713187	0.810712		0.810712	0.539021		0.539021	0.685078
0.768864	0.700695		0.700695	0.399974		0.399974	0.275629
0.312721	0.298713		0.298713	0.548483		0.548483	0.414212
0.468326	0.458836		0.458836	0.302062		0.302062	0.462797
0.209931	0.217923		0.217923	0.24791		0.24791	0.343184
0.524141	0.487346		0.487346	0.712249		0.712249	0.72806
0.519148	0.59002		0.59002	0.482043		0.482043	0.42049
0.869705	0.839813		0.839813	0.672472		0.672472	0.627823
0.614557	0.473762		0.473762	0.733691		0.733691	0.340392
0.75852	0.614628		0.614628	0.666362		0.666362	-0.251393
0.808188	0.678766		0.678766	0.612951		0.612951	-0.287638
0.486924	0.505638		0.505638	0.366114		0.366114	0.482692
0.32415	0.234215		0.234215	0.480568		0.480568	0.573532
0.40085	0.371841		0.371841	0.663472		0.663472	0.512748
0.905799	0.827737		0.827737	0.582843		0.582843	0.33949
0.780127	0.719575		0.719575	0.240914		0.240914	0.184844
0.699035	0.633728		0.633728	0.146175		0.146175	-0.111007
0.554923	0.558196		0.558196	0.00636349		0.00636349	0.103665
0.877371	0.815325		0.815325	0.707072		0.707072	0.734693
0.787414	0.69023		0.69023	0.661902		0.661902	0.70258
0.674676	0.220551		0.220551	0.57914		0.57914	0.640808
0.893994	0.846147		0.846147	0.525072		0.525072	0.602535
0.833557	0.746633		0.746633	0.404856		0.404856	0.673903
0.790464	0.796466		0.796466	0.469147		0.469147	0.564128
0.182721	0.201397		0.201397	0.194432		0.194432	0.237194
0.898182	0.796281		0.796281	0.458451		0.458451	0.687811
0.537811	0.406358		0.406358	-0.115578		-0.115578	-0.0563994
0.443801	0.467988		0.467988	0.384319		0.384319	0.293469
-0.193934	-0.0955157		-0.0955157	0.0616463		0.0616463	0.00801275
0.42605	0.556436		0.556436	0.15053		0.15053	-0.0850401
0.574107	0.455979		0.455979	0.100499		0.100499	-0.079725
0.303116	0.327396		0.327396	0.173344		0.173344	-0.0482346
0.839888	0.723753		0.723753	0.515808		0.515808	0.651997
0.940492	0.9013		0.9013	0.330807		0.330807	0.0544153
0.726595	0.631909		0.631909	0.414585		0.414585	0.479334
0.740266	0.695192		0.695192	0.693853		0.693853	0.568606
0.614706	0.494589		0.494589	0.652128		0.652128	0.555788
0.648969	0.573052		0.573052	0.54022		0.54022	0.454172
0.739067	0.624122		0.624122	0.660797		0.660797	0.587276
0.57484	0.474722		0.474722	0.462427		0.462427	0.354721
0.513951	0.464532		0.464532	0.562833		0.562833	0.507395
0.69238	0.674436		0.674436	0.74017		0.74017	0.558956
0.398052	0.380755		0.380755	0.187568		0.187568	0.544258
0.145504	-0.106758		-0.106758	0.386791		0.386791	0.397495
0.836733	0.786144		0.786144	0.614048		0.614048	0.606251
0.731527	0.739251		0.739251	0.495645		0.495645	0.659916
0.667963	0.641738		0.641738	0.307676		0.307676	0.64275
0.802743	0.732039		0.732039	0.694683		0.694683	0.703921
0.546049	0.499787		0.499787	0.607253		0.607253	0.611108
0.706666	0.608949		0.608949	0.665352		0.665352	0.664056
0.719507	0.759826		0.759826	0.340129		0.340129	0.670391
0.749676	0.852221		0.852221	0.658385		0.658385	0.681434
0.828224	0.764784		0.764784	0.703083		0.703083	0.664944
0.941198	0.919335		0.919335	0.595544		0.595544	0.576929
0.381407	0.120377		0.120377	0.66818		0.66818	0.608175
0.689044	0.731326		0.731326	0.66676		0.66676	0.557643
0.411822	0.667807		0.667807	0.600053		0.600053	0.510539
0.679365	0.706659		0.706659	0.675402		0.675402	0.639133
0.324557	0.476411		0.476411	0.703845		0.703845	0.70907
0.691393	0.687835		0.687835	0.564117		0.564117	0.577886
0.743763	0.806457		0.806457	0.673995		0.673995	0.62601
0.41313	0.0652402		0.0652402	0.18797		0.18797	0.166756
0.490119	0.601091		0.601091	0.407609		0.407609	0.404459
-0.0681752	-0.0343215		-0.0343215	0.00203048		0.00203048	-0.17551
0.513252	0.417034		0.417034	0.586628		0.586628	0.516659
0.429449	-0.0357305		-0.0357305	0.426357		0.426357	0.248588
0.653372	0.476414		0.476414	0.476816		0.476816	0.489535
0.677124	0.595934		0.595934	0.542928		0.542928	0.228291
0.83191	0.752039		0.752039	0.624886		0.624886	0.570324
0.676874	0.44355		0.44355	0.530907		0.530907	0.415652
0.893073	0.841591		0.841591	0.572058		0.572058	0.347055
0.657948	0.77921		0.77921	0.514259		0.514259	0.739956
0.409917	0.466533		0.466533	0.289883		0.289883	0.691738
0.280145	0.388108		0.388108	0.21471		0.21471	0.544132
0.409501	0.507254		0.507254	0.282713		0.282713	0.611642
0.457359	0.507064		0.507064	0.237778		0.237778	0.420513
0.308253	0.416111		0.416111	0.371917		0.371917	0.441281
0.400741	0.458486		0.458486	0.384972		0.384972	0.43771
0.1503	0.201869		0.201869	0.173265		0.173265	0.391354
0.337458	0.492781		0.492781	0.453823		0.453823	0.684538
0.547633	0.588759		0.588759	0.351947		0.351947	0.511816
0.600703	0.682375		0.682375	0.402448		0.402448	0.660487
0.383179	0.393064		0.393064	0.433397		0.433397	0.508398
0.465348	0.569366		0.569366	0.295427		0.295427	0.0307892
0.437117	0.529543		0.529543	0.240891		0.240891	0.000963883
0.421183	0.402449		0.402449	0.199143		0.199143	0.467736
0.122859	0.166492		0.166492	0.240483		0.240483	0.590834
0.264484	0.342699		0.342699	0.393399		0.393399	0.61641
0.54553	0.677335		0.677335	0.283948		0.283948	0.416449
0.36187	0.500122		0.500122	0.184838		0.184838	0.227639
0.252855	0.452395		0.452395	0.0390815		0.0390815	-0.0361723
0.378907	0.485844		0.485844	-0.0462812		-0.0462812	0.210341
0.553487	0.698464		0.698464	0.379575		0.379575	0.691682
0.624258	0.604762		0.604762	0.278917		0.278917	0.689373
0.443276	0.17957		0.17957	0.315578		0.315578	0.638184
0.510797	0.59672		0.59672	0.255506		0.255506	0.573849
0.406897	0.463919		0.463919	0.291248		0.291248	0.656272
0.485936	0.601359		0.601359	0.297999		0.297999	0.642894
0.111212	0.143975		0.143975	0.119234		0.119234	0.216347
0.522558	0.615779		0.615779	0.359456		0.359456	0.639511
0.163204	0.330316		0.330316	-0.0721188		-0.0721188	0.0212731
0.325993	0.455162		0.455162	0.308791		0.308791	0.448004
-0.223016	-0.113049		-0.113049	0.147757		0.147757	-0.046086
0.278623	0.474438		0.474438	0.172436		0.172436	0.0693713
0.383825	0.413308		0.413308	0.362461		0.362461	0.08807
0.191553	0.343209		0.343209	0.0484996		0.0484996	0.206067
0.469192	0.626068		0.626068	0.211714		0.211714	0.617695
0.549652	0.699061		0.699061	0.00993152		0.00993152	0.136771
0.419073	0.453055		0.453055	0.133551		0.133551	0.440489
0.570997	0.597084		0.597084	0.315528		0.315528	0.644415
0.536004	0.489966		0.489966	0.430584		0.430584	0.591631
0.530426	0.54845		0.54845	0.251365		0.251365	0.552521
0.539647	0.580181		0.580181	0.276611		0.276611	0.686163
0.422788	0.521259		0.521259	0.254682		0.254682	0.474528
0.398433	0.371372		0.371372	0.336712		0.336712	0.562628
0.505541	0.688539		0.688539	0.364434		0.364434	0.636629
0.231185	0.292299		0.292299	0.111314		0.111314	0.56398
0.157863	-0.0909909		-0.0909909	0.178506		0.178506	0.454312
0.385662	0.611251		0.611251	0.266535		0.266535	0.583652
0.428319	0.591364		0.591364	0.281366		0.281366	0.576546
0.365295	0.424339		0.424339	0.0825797		0.0825797	0.508542
0.602507	0.555262		0.555262	0.397441		0.397441	0.699135
0.488123	0.422109		0.422109	0.348336		0.348336	0.645565
0.453357	0.412099		0.412099	0.347378		0.347378	0.644476
0.468495	0.478165		0.478165	0.253364		0.253364	0.620282
0.529886	0.642542		0.642542	0.251254		0.251254	0.649238
0.447054	0.595257		0.595257	0.391757		0.391757	0.690044
0.517073	0.696195		0.696195	0.335855		0.335855	0.602495
0.192645	0.124706		0.124706	0.316614		0.316614	0.709468
0.472317	0.627633		0.627633	0.357929		0.357929	0.612868
0.32735	0.457994		0.457994	0.211404		0.211404	0.5085
0.458942	0.482757		0.482757	0.437989		0.437989	0.630214
0.142278	0.302997		0.302997	0.372048		0.372048	0.68031
0.411959	0.45519		0.45519	0.31927		0.31927	0.638343
0.46274	0.569955		0.569955	0.306731		0.306731	0.639721
0.381848	0.0708354		0.0708354	0.0155675		0.0155675	0.0407267
0.435095	0.407306		0.407306	0.123423		0.123423	0.338459
-0.00144314	-0.038057		-0.038057	-0.0350705		-0.0350705	-0.123709
0.416123	0.481065		0.481065	0.329909		0.329909	0.612963
0.268868	-0.00369718		-0.00369718	0.275338		0.275338	0.17268
0.425648	0.546528		0.546528	0.297561		0.297561	0.489038
0.398438	0.465842		0.465842	0.347741		0.347741	0.246833
0.52718	0.607924		0.607924	0.38812		0.38812	0.504513
0.455512	0.399337		0.399337	0.328124		0.328124	0.470147
0.509662	0.643437		0.643437	0.335454		0.335454	0.348969
0.676761	0.603198		0.603198	0.583273		0.583273	0.75632
0.291799	0.472191		0.472191	0.307082		0.307082	0.521272
0.493571	0.727873		0.727873	0.543675		0.543675	0.681628
0.614647	0.657616		0.657616	0.51702		0.51702	0.469727
0.298753	0.405655		0.405655	0.574253		0.574253	0.4802
0.483753	0.51019		0.51019	0.320229		0.320229	0.530916
0.233492	0.266082		0.266082	0.251249		0.251249	0.41652
0.446909	0.538293		0.538293	0.757202		0.757202	0.7051
0.518746	0.650035		0.650035	0.486417		0.486417	0.612098
0.770913	0.852873		0.852873	0.746313		0.746313	0.724924
0.552652	0.444254		0.444254	0.734088		0.734088	0.469227
0.673971	0.790795		0.790795	0.676095		0.676095	0.0299019
0.622443	0.744513		0.744513	0.621222		0.621222	-0.00375575
0.46554	0.484349		0.484349	0.314195		0.314195	0.500896
0.239983	0.158206		0.158206	0.49314		0.49314	0.530952
0.388877	0.411938		0.411938	0.733475		0.733475	0.580774
0.765247	0.815843		0.815843	0.684735		0.684735	0.655193
0.59702	0.648387		0.648387	0.192314		0.192314	0.243075
0.527061	0.600796		0.600796	0.0581705		0.0581705	-0.0110796
0.479395	0.488252		0.488252	-0.0544431		-0.0544431	0.0807371
0.698988	0.804974		0.804974	0.751262		0.751262	0.755701
0.747198	0.680821		0.680821	0.647173		0.647173	0.738882
0.64544	0.26764		0.26764	0.642445		0.642445	0.749794
0.735684	0.779898		0.779898	0.578692		0.578692	0.722759
0.663489	0.668239		0.668239	0.427154		0.427154	0.744677
0.642339	0.797943		0.797943	0.546645		0.546645	0.704991
0.169352	0.180099		0.180099	0.222718		0.222718	0.300848
0.744217	0.770013		0.770013	0.505349		0.505349	0.67563
0.413661	0.344674		0.344674	-0.19604		-0.19604	-0.00882159
0.454247	0.459033		0.459033	0.432062		0.432062	0.351982
-0.226963	-0.0963492		-0.0963492	0.184021		0.184021	-0.0585904
0.285822	0.496663		0.496663	0.170989		0.170989	0.199877
0.491097	0.415293		0.415293	0.192461		0.192461	0.104436
0.254344	0.27987		0.27987	0.199985		0.199985	0.211541
0.684308	0.740613		0.740613	0.596801		0.596801	0.733859
0.78171	0.884046		0.884046	0.301237		0.301237	0.230562
0.561944	0.62639		0.62639	0.337463		0.337463	0.566057
0.685577	0.644166		0.644166	0.690739		0.690739	0.683656
0.647922	0.525064		0.525064	0.68114		0.68114	0.577017
0.64777	0.510137		0.510137	0.513268		0.513268	0.62297
0.683486	0.613719		0.613719	0.654519		0.654519	0.739144
0.555146	0.505098		0.505098	0.475856		0.475856	0.513904
0.505169	0.416486		0.416486	0.638554		0.638554	0.657763
0.613282	0.799295		0.799295	0.764822		0.764822	0.734304
0.376442	0.33397		0.33397	0.26206		0.26206	0.5707
0.078187	-0.102725		-0.102725	0.317217		0.317217	0.449879
0.588575	0.80033		0.80033	0.627579		0.627579	0.663328
0.582849	0.777962		0.777962	0.553042		0.553042	0.728804
0.423477	0.600466		0.600466	0.367252		0.367252	0.591093
0.728553	0.584064		0.584064	0.759475		0.759475	0.744615
0.495194	0.474794		0.474794	0.660326		0.660326	0.685027
0.654347	0.51283		0.51283	0.711096		0.711096	0.721227
0.64711	0.709103		0.709103	0.314195		0.314195	0.678133
0.621741	0.743258		0.743258	0.672125		0.672125	0.764636
0.653214	0.729231		0.729231	0.714274		0.714274	0.803648
0.767093	0.857205		0.857205	0.671215		0.671215	0.781262
0.260396	0.110333		0.110333	0.716532		0.716532	0.713824
0.648656	0.677752		0.677752	0.750996		0.750996	0.745923
0.408975	0.516456		0.516456	0.581845		0.581845	0.678451
0.635709	0.559579		0.559579	0.71348		0.71348	0.695488
0.220397	0.346864		0.346864	0.715932		0.715932	0.758409
0.575653	0.522433		0.522433	0.594085		0.594085	0.678576
0.560427	0.626348		0.626348	0.709618		0.709618	0.741666
0.436063	-0.0233887		-0.0233887	0.240966		0.240966	0.147594
0.581458	0.444329		0.444329	0.47332		0.47332	0.465117
-0.0337578	-0.0761921		-0.0761921	0.0760989		0.0760989	-0.0477554
0.432067	0.512781		0.512781	0.612488		0.612488	0.677953
0.445567	-0.0165271		-0.0165271	0.555169		0.555169	0.264049
0.557821	0.636791		0.636791	0.542828		0.542828	0.579174
0.562894	0.520339		0.520339	0.60395		0.60395	0.328536
0.675963	0.797282		0.797282	0.643257		0.643257	0.661073
0.652351	0.434742		0.434742	0.571095		0.571095	0.531897
0.692072	0.842228		0.842228	0.632267		0.632267	0.387294
0.435943	0.237995		0.237995	0.381748		0.381748	0.647842
0.566821	0.580027		0.580027	0.689192		0.689192	0.909419
0.603104	0.385711		0.385711	0.344809		0.344809	0.47975
0.169389	0.192762		0.192762	0.475255		0.475255	0.424522
0.416659	0.408658		0.408658	0.253979		0.253979	0.590684
0.253125	0.208346		0.208346	0.167126		0.167126	0.474066
0.495933	0.306149		0.306149	0.552048		0.552048	0.749293
0.500158	0.2993		0.2993	0.434852		0.434852	0.573756
0.782869	0.562948		0.562948	0.479768		0.479768	0.736123
0.538006	0.328345		0.328345	0.604951		0.604951	0.463659
0.65436	0.390227		0.390227	0.644394		0.644394	0.042948
0.695482	0.43258		0.43258	0.626133		0.626133	0.00497776
0.300518	0.41733		0.41733	0.15381		0.15381	0.56112
0.2656	0.182793		0.182793	0.393211		0.393211	0.698364
0.38759	0.343277		0.343277	0.586415		0.586415	0.692866
0.812286	0.56517		0.56517	0.644214		0.644214	0.645766
0.679422	0.525285		0.525285	0.269633		0.269633	0.46625
0.573706	0.507069		0.507069	-0.0617989		-0.0617989	-0.00479165
0.340234	0.287289		0.287289	0.133326		0.133326	0.338045
0.744408	0.494477		0.494477	0.702925		0.702925	0.83077
0.671273	0.492687		0.492687	0.587575		0.587575	0.804509
0.636644	0.146633		0.146633	0.567187		0.567187	0.829233
0.793081	0.532853		0.532853	0.667575		0.667575	0.888282
0.715507	0.549014		0.549014	0.583447		0.583447	0.88401
0.698892	0.541689		0.541689	0.537455		0.537455	0.75683
0.151305	0.201583		0.201583	0.188166		0.188166	0.222569
0.798423	0.484062		0.484062	0.483968		0.483968	0.788497
0.523516	0.241334		0.241334	-0.147296		-0.147296	0.0419029
0.473258	0.312675		0.312675	0.323591		0.323591	0.495609
-0.146091	0.149389		0.149389	-0.0394447		-0.0394447	0.0357934
0.397298	0.240638		0.240638	0.0830823		0.0830823	0.0300217
0.48102	0.23552		0.23552	0.164515		0.164515	0.0746969
0.281369	0.0952396		0.0952396	-0.0139443		-0.0139443	0.15131
0.775535	0.593252		0.593252	0.438111		0.438111	0.814863
0.826673	0.625169		0.625169	0.245053		0.245053	0.169072
0.629452	0.532723		0.532723	0.342835		0.342835	0.687122
0.727046	0.490296		0.490296	0.63825		0.63825	0.777192
0.511182	0.38334		0.38334	0.545962		0.545962	0.596704
0.600947	0.30288		0.30288	0.606317		0.606317	0.60765
0.610147	0.474761		0.474761	0.665233		0.665233	0.761868
0.540394	0.364997		0.364997	0.444738		0.444738	0.536011
0.443548	0.350786		0.350786	0.596803		0.596803	0.688217
0.69355	0.583857		0.583857	0.644577		0.644577	0.716641
0.478166	0.25161		0.25161	0.176178		0.176178	0.628799
0.138465	-0.154306		-0.154306	0.251206		0.251206	0.531641
0.751791	0.533126		0.533126	0.715496		0.715496	0.874132
0.684411	0.507232		0.507232	0.338344		0.338344	0.727486
0.524642	0.504516		0.504516	0.245124		0.245124	0.736934
0.697639	0.413467		0.413467	0.791197		0.791197	0.882631
0.450698	0.399583		0.399583	0.445704		0.445704	0.649847
0.627477	0.5094		0.5094	0.578351		0.578351	0.795632
0.60835	0.520628		0.520628	0.265468		0.265468	0.832259
0.606252	0.497342		0.497342	0.762208		0.762208	0.878928
0.725124	0.658621		0.658621	0.700189		0.700189	0.811183
0.821654	0.624743		0.624743	0.642757		0.642757	0.875597
0.2507	0.0608541		0.0608541	0.487142		0.487142	0.676872
0.671555	0.419389		0.419389	0.537651		0.537651	0.760774
0.350513	0.303847		0.303847	0.52341		0.52341	0.658634
0.621326	0.33081		0.33081	0.620237		0.620237	0.761349
0.278744	0.198977		0.198977	0.675192		0.675192	0.876181
0.592033	0.437135		0.437135	0.572688		0.572688	0.793836
0.584077	0.431302		0.431302	0.634493		0.634493	0.764902
0.325232	0.137138		0.137138	0.040199		0.040199	0.118546
0.38645	0.590612		0.590612	0.326835		0.326835	0.481277
0.0142518	0.131592		0.131592	-0.103657		-0.103657	-0.0690168
0.473221	0.436144		0.436144	0.498038		0.498038	0.73374
0.348025	0.00593583		0.00593583	0.296299		0.296299	0.266514
0.617631	0.439682		0.439682	0.472762		0.472762	0.567508
0.490337	0.355725		0.355725	0.476686		0.476686	0.312565
0.786232	0.579429		0.579429	0.669845		0.669845	0.712862
0.583975	0.293529		0.293529	0.509126		0.509126	0.545524
0.836878	0.535459		0.535459	0.606789		0.606789	0.43623
0.466817	0.387186		0.387186	0.434797		0.434797	0.629586
0.464018	0.350621		0.350621	0.245191		0.245191	0.411154
0.182993	0.210193		0.210193	0.334154		0.334154	0.425503
0.243991	0.379412		0.379412	0.172984		0.172984	0.490931
0.122976	0.181959		0.181959	0.117339		0.117339	0.385529
0.260119	0.363207		0.363207	0.374683		0.374683	0.601202
0.16468	0.463295		0.463295	0.35459		0.35459	0.51322
0.45902	0.333393		0.333393	0.246399		0.246399	0.666181
0.405801	0.101921		0.101921	0.334675		0.334675	0.385255
0.370379	0.486396		0.486396	0.383179		0.383179	-0.0461492
0.389373	0.465255		0.465255	0.491684		0.491684	-0.0796832
0.162479	0.266544		0.266544	0.156449		0.156449	0.50154
0.133702	-0.0120725		-0.0120725	0.16807		0.16807	0.564574
0.142447	0.214276		0.214276	0.295822		0.295822	0.651169
0.516105	0.441535		0.441535	0.404807		0.404807	0.372279
0.400521	0.257733		0.257733	0.20324		0.20324	0.35588
0.296467	0.235583		0.235583	0.0605939		0.0605939	0.0423417
0.243001	0.242392		0.242392	-0.00329343		-0.00329343	0.222272
0.479413	0.402011		0.402011	0.470499		0.470499	0.647813
0.442344	0.266143		0.266143	0.241782		0.241782	0.6062
0.369805	0.192139		0.192139	0.384333		0.384333	0.626147
0.424081	0.356801		0.356801	0.508873		0.508873	0.551908
0.352998	0.26775		0.26775	0.413112		0.413112	0.600333
0.412149	0.34559		0.34559	0.429078		0.429078	0.654219
0.208835	0.138271		0.138271	0.200978		0.200978	0.183564
0.494888	0.435909		0.435909	0.339279		0.339279	0.628256
0.210031	0.26298		0.26298	-0.0122048		-0.0122048	-0.0191931
0.234872	0.302966		0.302966	0.417276		0.417276	0.34096
-0.187057	-0.0694215		-0.0694215	0.0473329		0.0473329	-0.0157837
0.238006	0.26858		0.26858	0.109921		0.109921	0.00505178
0.253341	0.287608		0.287608	0.147442		0.147442	0.0755215
0.115956	0.0838694		0.0838694	0.0781832		0.0781832	0.0692973
0.372436	0.547988		0.547988	0.367376		0.367376	0.615116
0.47781	0.445073		0.445073	0.08056		0.08056	0.217491
0.396136	0.191443		0.191443	0.309514		0.309514	0.41621
0.4456	0.328673		0.328673	0.329675		0.329675	0.591676
0.275054	0.274741		0.274741	0.224134		0.224134	0.558106
0.358176	0.216738		0.216738	0.221935		0.221935	0.478359
0.324659	0.391546		0.391546	0.342794		0.342794	0.589732
0.315341	0.300069		0.300069	0.229641		0.229641	0.433037
0.241079	0.268583		0.268583	0.283616		0.283616	0.652723
0.294256	0.459884		0.459884	0.343912		0.343912	0.560029
0.153504	0.220796		0.220796	0.0460066		0.0460066	0.605431
0.0715819	-0.0434553		-0.0434553	0.165507		0.165507	0.482757
0.396241	0.347679		0.347679	0.449107		0.449107	0.596619
0.423148	0.298395		0.298395	0.261589		0.261589	0.520829
0.414148	0.253835		0.253835	0.171214		0.171214	0.472216
0.423082	0.271419		0.271419	0.470448		0.470448	0.627493
0.257682	0.197537		0.197537	0.37682		0.37682	0.59589
0.364239	0.196263		0.196263	0.334829		0.334829	0.619408
0.349127	0.287583		0.287583	0.252564		0.252564	0.638685
0.412607	0.380447		0.380447	0.400174		0.400174	0.607973
0.424034	0.360426		0.360426	0.307724		0.307724	0.608704
0.471219	0.382724		0.382724	0.482253		0.482253	0.579596
0.241039	0.0720285		0.0720285	0.271064		0.271064	0.625979
0.381765	0.363643		0.363643	0.413156		0.413156	0.536296
0.30609	0.250536		0.250536	0.265394		0.265394	0.516388
0.289652	0.418658		0.418658	0.485563		0.485563	0.558259
0.195529	0.285934		0.285934	0.369861		0.369861	0.622471
0.363717	0.293839		0.293839	0.441383		0.441383	0.59313
0.482253	0.397139		0.397139	0.343922		0.343922	0.582325
0.165935	0.0524307		0.0524307	0.135847		0.135847	0.0768202
0.202537	0.178715		0.178715	0.119679		0.119679	0.277086
-0.121379	-0.000329948		-0.000329948	0.0138782		0.0138782	-0.104719
0.289293	0.258844		0.258844	0.355575		0.355575	0.583065
0.171831	-0.0973215		-0.0973215	0.166723		0.166723	0.241015
0.371431	0.32274		0.32274	0.335962		0.335962	0.47722
0.381068	0.298484		0.298484	0.318987		0.318987	0.332778
0.464712	0.340321		0.340321	0.344884		0.344884	0.483342
0.307257	0.179378		0.179378	0.364382		0.364382	0.409852
0.494103	0.462375		0.462375	0.368294		0.368294	0.306701
0.689696	0.673391		0.673391	0.365153		0.365153	0.468962
0.261721	0.253526		0.253526	0.403958		0.403958	0.417261
0.294211	0.378418		0.378418	0.303119		0.303119	0.604277
0.00300579	0.270595		0.270595	0.178171		0.178171	0.495915
0.341184	0.448706		0.448706	0.567766		0.567766	0.730862
0.266693	0.489379		0.489379	0.385042		0.385042	0.551428
0.634359	0.725289		0.725289	0.399529		0.399529	0.683061
0.511058	0.475724		0.475724	0.530491		0.530491	0.400458
0.651578	0.657255		0.657255	0.514166		0.514166	0.0683687
0.779079	0.703574		0.703574	0.574808		0.574808	0.0351406
0.309234	0.438059		0.438059	0.180444		0.180444	0.53851
0.368135	0.178367		0.178367	0.490708		0.490708	0.63033
0.337244	0.450174		0.450174	0.5606		0.5606	0.647331
0.760645	0.788791		0.788791	0.800647		0.800647	0.628046
0.566562	0.595621		0.595621	0.210327		0.210327	0.452935
0.542914	0.560078		0.560078	-0.105588		-0.105588	0.064446
0.480949	0.530739		0.530739	0.000928469		0.000928469	0.308477
0.703729	0.733745		0.733745	0.666088		0.666088	0.816107
0.663011	0.559776		0.559776	0.495477		0.495477	0.806663
0.541049	0.264492		0.264492	0.63399		0.63399	0.828768
0.680432	0.834479		0.834479	0.838881		0.838881	0.883339
0.668539	0.701116		0.701116	0.531558		0.531558	0.82498
0.622191	0.71146		0.71146	0.520361		0.520361	0.672968
0.153505	0.16315		0.16315	0.235418		0.235418	0.198185
0.757565	0.628421		0.628421	0.502405		0.502405	0.780188
0.423231	0.349807		0.349807	-0.207148		-0.207148	0.0660816
0.334173	0.323689		0.323689	0.34465		0.34465	0.496892
-0.124889	-0.0540401		-0.0540401	0.0826929		0.0826929	0.0357395
0.388645	0.342576		0.342576	0.164493		0.164493	0.0268383
0.434894	0.318486		0.318486	0.222817		0.222817	0.00160734
0.314646	0.176026		0.176026	0.122203		0.122203	0.138027
0.574137	0.685204		0.685204	0.365393		0.365393	0.776539
0.747577	0.835502		0.835502	0.185144		0.185144	0.195821
0.570117	0.525222		0.525222	0.317924		0.317924	0.690662
0.497975	0.589632		0.589632	0.622556		0.622556	0.741269
0.392913	0.453199		0.453199	0.480131		0.480131	0.559675
0.421107	0.379534		0.379534	0.502255		0.502255	0.524645
0.540587	0.572459		0.572459	0.778406		0.778406	0.692561
0.423638	0.426453		0.426453	0.36483		0.36483	0.487972
0.426	0.361539		0.361539	0.466266		0.466266	0.637
0.415335	0.579424		0.579424	0.557645		0.557645	0.713776
0.286183	0.31721		0.31721	0.177432		0.177432	0.609109
0.22575	-0.124564		-0.124564	0.309956		0.309956	0.529075
0.697881	0.725125		0.725125	0.768526		0.768526	0.841178
0.646052	0.629468		0.629468	0.40503		0.40503	0.739508
0.704003	0.626156		0.626156	0.279658		0.279658	0.763765
0.611213	0.661535		0.661535	0.697418		0.697418	0.836065
0.444847	0.436398		0.436398	0.457192		0.457192	0.659722
0.528955	0.52436		0.52436	0.613186		0.613186	0.79114
0.521984	0.718462		0.718462	0.270612		0.270612	0.850881
0.596411	0.755494		0.755494	0.796816		0.796816	0.878586
0.732035	0.680389		0.680389	0.73559		0.73559	0.748734
0.76974	0.817951		0.817951	0.83584		0.83584	0.859308
0.50111	0.099537		0.099537	0.489806		0.489806	0.670254
0.500933	0.621131		0.621131	0.604511		0.604511	0.756955
0.305416	0.567882		0.567882	0.612993		0.612993	0.684776
0.42163	0.567823		0.567823	0.674066		0.674066	0.741815
0.378996	0.248855		0.248855	0.702911		0.702911	0.845828
0.573569	0.591427		0.591427	0.651074		0.651074	0.818305
0.717442	0.584505		0.584505	0.712293		0.712293	0.751358
0.257339	-0.037903		-0.037903	0.0112029		0.0112029	0.11605
0.374776	0.551099		0.551099	0.265491		0.265491	0.474211
-0.137628	-0.0820569		-0.0820569	0.006203		0.006203	-0.0225219
0.410794	0.340018		0.340018	0.465247		0.465247	0.70755
0.388363	-0.00934683		-0.00934683	0.342063		0.342063	0.30011
0.552836	0.510627		0.510627	0.47283		0.47283	0.566572
0.745257	0.594428		0.594428	0.528473		0.528473	0.331407
0.592675	0.725335		0.725335	0.631739		0.631739	0.780089
0.426434	0.399148		0.399148	0.511367		0.511367	0.565739
0.706813	0.837948		0.837948	0.750485		0.750485	0.490704
0.327107	0.248496		0.248496	0.350832		0.350832	0.480865
0.359552	0.347197		0.347197	0.156738		0.156738	0.472049
0.104622	0.287302		0.287302	0.259533		0.259533	0.391557
0.393956	0.417453		0.417453	0.424851		0.424851	0.349311
0.394314	0.544704		0.544704	0.202887		0.202887	0.392657
0.739531	0.700396		0.700396	0.430463		0.430463	0.395656
0.446922	0.43672		0.43672	0.430388		0.430388	0.312176
0.605153	0.694175		0.694175	0.470969		0.470969	0.136879
0.656908	0.703182		0.703182	0.509994		0.509994	0.131615
0.38551	0.25639		0.25639	0.149306		0.149306	0.399709
0.262812	0.23269		0.23269	0.289314		0.289314	0.312133
0.307538	0.362424		0.362424	0.417866		0.417866	0.424854
0.776124	0.702485		0.702485	0.476531		0.476531	0.396155
0.640997	0.7592		0.7592	0.101706		0.101706	0.245452
0.475827	0.428025		0.428025	0.0828373		0.0828373	0.10485
0.53891	0.581048		0.581048	-0.041422		-0.041422	0.136603
0.708508	0.738884		0.738884	0.46585		0.46585	0.42337
0.63688	0.455449		0.455449	0.459678		0.459678	0.425255
0.511276	0.224399		0.224399	0.49242		0.49242	0.513925
0.766142	0.777345		0.777345	0.499245		0.499245	0.488166
0.691057	0.578944		0.578944	0.258035		0.258035	0.39034
0.597893	0.643982		0.643982	0.357697		0.357697	0.481275
0.188807	0.131926		0.131926	0.0993624		0.0993624	0.134127
0.755239	0.765049		0.765049	0.230225		0.230225	0.454182
0.384037	0.534858		0.534858	-0.0658249		-0.0658249	0.0186128
0.274984	0.446213		0.446213	0.28301		0.28301	0.308257
-0.204045	-0.15221		-0.15221	0.204282		0.204282	-0.049572
0.412322	0.528684		0.528684	0.382997		0.382997	0.130581
0.450933	0.225599		0.225599	0.212691		0.212691	0.0717138
0.217754	0.207522		0.207522	0.3389		0.3389	0.203614
0.610158	0.632558		0.632558	0.473774		0.473774	0.426142
0.781571	0.768899		0.768899	0.109732		0.109732	0.140466
0.636834	0.506048		0.506048	0.231466		0.231466	0.325542
0.611012	0.53028		0.53028	0.415987		0.415987	0.396684
0.458368	0.376472		0.376472	0.358842		0.358842	0.312381
0.554026	0.395698		0.395698	0.261354		0.261354	0.360441
0.607646	0.523074		0.523074	0.356419		0.356419	0.450673
0.468028	0.422857		0.422857	0.317465		0.317465	0.349071
0.455693	0.357956		0.357956	0.446314		0.446314	0.498922
0.468156	0.600438		0.600438	0.432078		0.432078	0.431334
0.18333	0.185659		0.185659	0.206124		0.206124	0.373667
0.107852	-0.0943863		-0.0943863	0.144093		0.144093	0.289217
0.709538	0.675261		0.675261	0.455388		0.455388	0.457624
0.644151	0.553705		0.553705	0.457452		0.457452	0.408441
0.675162	0.547006		0.547006	0.299999		0.299999	0.339158
0.635869	0.503155		0.503155	0.413513		0.413513	0.421035
0.422884	0.382119		0.382119	0.397713		0.397713	0.428431
0.532207	0.351732		0.351732	0.40124		0.40124	0.440683
0.596667	0.526739		0.526739	0.211932		0.211932	0.506061
0.62249	0.799124		0.799124	0.477009		0.477009	0.505447
0.72929	0.595059		0.595059	0.391653		0.391653	0.469074
0.772158	0.775421		0.775421	0.504485		0.504485	0.530488
0.309933	0.0808817		0.0808817	0.392311		0.392311	0.478177
0.525843	0.674677		0.674677	0.389242		0.389242	0.402017
0.374223	0.559712		0.559712	0.247958		0.247958	0.439459
0.541995	0.629578		0.629578	0.474611		0.474611	0.342885
0.28981	0.40769		0.40769	0.451629		0.451629	0.390689
0.576376	0.607041		0.607041	0.483339		0.483339	0.528055
0.709609	0.614739		0.614739	0.564999		0.564999	0.412387
0.355845	-0.00776393		-0.00776393	0.265059		0.265059	-0.0511299
0.463103	0.464478		0.464478	0.381689		0.381689	0.244955
0.0155264	-0.137085		-0.137085	0.132272		0.132272	-0.0182135
0.370348	0.231939		0.231939	0.33296		0.33296	0.425165
0.340681	-0.00160408		-0.00160408	0.31999		0.31999	0.260771
0.485864	0.469203		0.469203	0.19882		0.19882	0.369272
0.650258	0.579043		0.579043	0.267892		0.267892	0.224708
0.67967	0.740121		0.740121	0.401936		0.401936	0.439442
0.498636	0.322081		0.322081	0.353532		0.353532	0.425529
0.757617	0.747888		0.747888	0.448016		0.448016	0.427685
0.190132	0.288799		0.288799	0.433516		0.433516	0.514762
-0.0621359	0.0556538		0.0556538	0.0269815		0.0269815	0.41229
0.213981	0.303332		0.303332	0.539376		0.539376	0.513968
0.138842	0.36295		0.36295	0.355072		0.355072	0.464855
0.367199	0.416928		0.416928	0.503583		0.503583	0.549718
0.401367	0.352364		0.352364	0.634594		0.634594	0.292864
0.275862	0.272084		0.272084	0.483957		0.483957	0.0175076
0.252231	0.242081		0.242081	0.420312		0.420312	-0.0251012
0.25873	0.131371		0.131371	0.204101		0.204101	0.442414
0.168412	-0.0655376		-0.0655376	0.361511		0.361511	0.39318
0.23785	0.0921938		0.0921938	0.582228		0.582228	0.455238
0.297647	0.369749		0.369749	0.451194		0.451194	0.40771
0.231546	0.288577		0.288577	0.177497		0.177497	0.04603
0.338331	0.210588		0.210588	0.0102347		0.0102347	-0.00398359
0.377369	0.424587		0.424587	0.019326		0.019326	0.0246503
0.303382	0.314031		0.314031	0.531137		0.531137	0.472402
0.392213	0.429116		0.429116	0.490437		0.490437	0.468823
0.283745	0.109415		0.109415	0.429232		0.429232	0.524041
0.253863	0.27794		0.27794	0.379846		0.379846	0.401443
0.255048	0.200614		0.200614	0.352984		0.352984	0.386188
0.245974	0.263302		0.263302	0.524323		0.524323	0.537863
0.163906	0.131198		0.131198	0.218611		0.218611	0.204491
0.352151	0.310056		0.310056	0.448787		0.448787	0.500833
0.206189	0.117452		0.117452	-0.106484		-0.106484	-0.0318648
0.228023	0.359948		0.359948	0.382341		0.382341	0.282667
-0.118595	-0.144003		-0.144003	0.0367423		0.0367423	0.0126583
0.127429	0.225858		0.225858	0.0795415		0.0795415	0.0707383
0.369927	0.364247		0.364247	0.0856813		0.0856813	-0.0663841
0.103038	0.138195		0.138195	0.0284848		0.0284848	0.0882904
0.273357	0.266526		0.266526	0.509459		0.509459	0.530534
0.358152	0.378331		0.378331	0.242142		0.242142	0.209385
0.380131	0.231593		0.231593	0.245615		0.245615	0.274334
0.299461	0.333552		0.333552	0.522055		0.522055	0.413713
0.387298	0.3106		0.3106	0.475601		0.475601	0.456733
0.28485	0.234191		0.234191	0.44353		0.44353	0.457408
0.363514	0.308493		0.308493	0.518096		0.518096	0.494849
0.354169	0.374672		0.374672	0.412118		0.412118	0.419114
0.31103	0.262423		0.262423	0.509695		0.509695	0.551413
0.275805	0.369883		0.369883	0.591608		0.591608	0.558974
0.130157	0.335049		0.335049	0.123173		0.123173	0.459715
-0.0410013	0.011099		0.011099	0.309739		0.309739	0.263434
0.262972	0.329038		0.329038	0.464157		0.464157	0.419314
0.312422	0.325786		0.325786	0.31372		0.31372	0.510344
0.27945	0.328531		0.328531	0.193804		0.193804	0.350725
0.37136	0.310852		0.310852	0.600018		0.600018	0.460163
0.449031	0.223467		0.223467	0.552491		0.552491	0.542248
0.272215	0.284766		0.284766	0.559021		0.559021	0.524301
0.284655	0.212373		0.212373	0.259751		0.259751	0.547702
0.275035	0.299298		0.299298	0.433667		0.433667	0.453422
0.24005	0.374282		0.374282	0.543311		0.543311	0.522377
0.342196	0.374543		0.374543	0.4577		0.4577	0.474275
0.199269	0.218608		0.218608	0.488796		0.488796	0.539785
0.234791	0.431463		0.431463	0.517709		0.517709	0.502943
0.151984	0.149272		0.149272	0.441613		0.441613	0.446598
0.33576	0.258861		0.258861	0.605309		0.605309	0.500276
0.176005	0.131626		0.131626	0.558464		0.558464	0.481721
0.422476	0.22134		0.22134	0.420739		0.420739	0.494578
0.334312	0.244195		0.244195	0.499142		0.499142	0.498034
0.294463	0.0236825		0.0236825	0.0917836		0.0917836	0.0555985
0.290416	0.107546		0.107546	0.372349		0.372349	0.289411
-0.0848309	0.085051		0.085051	-0.0365156		-0.0365156	0.00775738
0.312073	0.335305		0.335305	0.421706		0.421706	0.490453
0.0641622	-0.120404		-0.120404	0.369384		0.369384	0.325522
0.182524	0.238184		0.238184	0.434811		0.434811	0.49298
0.242791	0.203212		0.203212	0.540739		0.540739	0.304973
0.279842	0.313707		0.313707	0.53052		0.53052	0.474018
0.373716	0.259249		0.259249	0.430305		0.430305	0.441686
0.29069	0.318032		0.318032	0.374096		0.374096	0.383477
0.361931	0.439967		0.439967	0.0442136		0.0442136	0.612577
0.263869	0.284936		0.284936	0.326744		0.326744	0.525434
0.315386	0.324484		0.324484	0.120425		0.120425	0.579102
0.440031	0.415943		0.415943	0.208153		0.208153	0.575237
0.24537	0.0872586		0.0872586	0.331464		0.331464	0.300117
0.409926	0.372297		0.372297	0.172424		0.172424	-0.00408766
0.413763	0.346039		0.346039	0.138684		0.138684	-0.0423199
0.249814	0.153092		0.153092	0.282408		0.282408	0.533709
0.0276274	0.0992943		0.0992943	0.222066		0.222066	0.40494
0.139513	0.300651		0.300651	0.279869		0.279869	0.554108
0.443607	0.455333		0.455333	0.252545		0.252545	0.542978
0.411241	0.36865		0.36865	0.161439		0.161439	0.292478
0.386763	0.288078		0.288078	-0.00814872		-0.00814872	0.0906137
0.326652	0.357025		0.357025	-0.0520649		-0.0520649	0.165089
0.464259	0.435872		0.435872	0.205613		0.205613	0.501076
0.403276	0.418037		0.418037	0.209604		0.209604	0.550716
0.393182	-0.00739338		-0.00739338	0.250224		0.250224	0.64894
0.42019	0.414045		0.414045	0.228143		0.228143	0.576951
0.408986	0.432664		0.432664	0.265539		0.265539	0.541804
0.397385	0.385009		0.385009	0.228285		0.228285	0.57198
0.189259	0.122858		0.122858	0.0807271		0.0807271	0.172982
0.359877	0.368155		0.368155	0.287063		0.287063	0.604348
0.253427	0.316521		0.316521	-0.100819		-0.100819	-0.0261438
0.302671	0.246537		0.246537	0.181151		0.181151	0.299367
-0.214406	-0.0291609		-0.0291609	0.120319		0.120319	0.153571
0.176351	0.359212		0.359212	0.0474344		0.0474344	0.0338826
0.333823	0.280317		0.280317	0.202789		0.202789	-0.0406407
0.164199	0.0768685		0.0768685	0.0386526		0.0386526	0.121046
0.455989	0.558204		0.558204	0.144577		0.144577	0.600611
0.455073	0.515652		0.515652	0.0887711		0.0887711	0.189998
0.270675	0.363207		0.363207	0.115758		0.115758	0.433766
0.411473	0.54654		0.54654	0.191333		0.191333	0.549773
0.402261	0.353064		0.353064	0.226912		0.226912	0.50045
0.371322	0.382516		0.382516	0.137503		0.137503	0.378617
0.413267	0.543214		0.543214	0.28623		0.28623	0.489459
0.260281	0.363588		0.363588	0.230285		0.230285	0.36968
0.260687	0.293519		0.293519	0.255123		0.255123	0.664747
0.432851	0.523847		0.523847	0.323125		0.323125	0.663345
0.312401	0.183411		0.183411	0.134647		0.134647	0.432005
0.0313017	-0.022524		-0.022524	0.171314		0.171314	0.495776
0.38497	0.459902		0.459902	0.205068		0.205068	0.526823
0.346247	0.367895		0.367895	0.23055		0.23055	0.603925
0.214626	0.275851		0.275851	0.120233		0.120233	0.41761
0.395972	0.325558		0.325558	0.305992		0.305992	0.519345
0.234745	0.286489		0.286489	0.248194		0.248194	0.501874
0.364573	0.320932		0.320932	0.27484		0.27484	0.563527
0.272935	0.394409		0.394409	0.0804186		0.0804186	0.619067
0.30177	0.487985		0.487985	0.26101		0.26101	0.5423
0.49105	0.499641		0.499641	0.384319		0.384319	0.584289
0.420603	0.501599		0.501599	0.297174		0.297174	0.611589
0.0615236	0.072687		0.072687	0.241117		0.241117	0.537871
0.400965	0.414779		0.414779	0.294949		0.294949	0.62566
0.23724	0.320868		0.320868	0.2872		0.2872	0.624702
0.359142	0.274728		0.274728	0.402603		0.402603	0.560149
0.0715537	0.153554		0.153554	0.332674		0.332674	0.592708
0.386782	0.325436		0.325436	0.190611		0.190611	0.605705
0.305393	0.410691		0.410691	0.235669		0.235669	0.570213
0.301382	0.0394601		0.0394601	-0.0528934		-0.0528934	0.105699
0.264881	0.40506		0.40506	0.111145		0.111145	0.456956
-0.0617274	-0.0518642		-0.0518642	0.00743683		0.00743683	0.0642148
0.345462	0.369487		0.369487	0.218526		0.218526	0.553661
0.116625	-0.107107		-0.107107	0.167521		0.167521	0.353448
0.363839	0.285514		0.285514	0.217948		0.217948	0.465578
0.269283	0.32517		0.32517	0.331094		0.331094	0.35405
0.456997	0.437274		0.437274	0.302381		0.302381	0.566084
0.340567	0.385772		0.385772	0.309632		0.309632	0.419572
0.388298	0.457282		0.457282	0.200902		0.200902	0.441787
0.0867585	0.191665		0.191665	0.327833		0.327833	0.408029
0.202971	0.215073		0.215073	0.178955		0.178955	0.402245
0.174543	0.233038		0.233038	0.265506		0.265506	0.399976
-0.0400614	0.137415		0.137415	0.225106		0.225106	0.188498
0.12982	0.288907		0.288907	0.202016		0.202016	-0.0192654
0.140518	0.270961		0.270961	0.199301		0.199301	-0.0535484
0.104046	0.0508966		0.0508966	0.283253		0.283253	0.479915
-0.125094	0.06785		0.06785	0.114528		0.114528	0.322979
-0.0946951	0.20158		0.20158	0.17734		0.17734	0.453744
0.188354	0.218144		0.218144	0.142212		0.142212	0.336588
0.179938	0.237988		0.237988	0.0139102		0.0139102	0.222881
0.102237	0.195339		0.195339	0.0193908		0.0193908	0.0553204
0.0830742	0.119541		0.119541	-0.0230363		-0.0230363	0.0972354
0.182511	0.28263		0.28263	0.315206		0.315206	0.401356
0.162414	0.155868		0.155868	0.332507		0.332507	0.447077
0.215968	0.0823743		0.0823743	0.245274		0.245274	0.535106
0.218623	0.27442		0.27442	0.22085		0.22085	0.488009
0.0788545	0.312909		0.312909	0.136487		0.136487	0.420466
0.153221	0.262015		0.262015	0.140444		0.140444	0.353539
0.0640611	0.0664956		0.0664956	-0.0954503		-0.0954503	0.175728
0.159851	0.163184		0.163184	0.000568066		0.000568066	0.459322
0.146704	0.295184		0.295184	-0.0245884		-0.0245884	0.14824
0.200203	0.0353757		0.0353757	0.120602		0.120602	0.454844
-0.119857	-0.0250331		-0.0250331	0.322179		0.322179	0.000120051
0.0969882	0.180958		0.180958	0.190588		0.190588	-0.00688901
0.138208	0.0135869		0.0135869	0.345498		0.345498	0.0819342
0.0571754	-0.155222		-0.155222	0.234585		0.234585	0.10714
0.221719	0.23651		0.23651	0.165034		0.165034	0.465939
0.167042	0.254209		0.254209	0.104334		0.104334	0.0737479
0.0890427	0.172467		0.172467	0.238114		0.238114	0.266631
0.150486	0.262752		0.262752	0.180522		0.180522	0.391943
0.110487	0.111841		0.111841	0.256808		0.256808	0.366552
0.167255	0.110426		0.110426	0.0924415		0.0924415	0.369776
0.123914	0.278189		0.278189	0.241231		0.241231	0.446523
0.0635229	0.112739		0.112739	0.246875		0.246875	0.366405
0.11274	0.0931157		0.0931157	0.267184		0.267184	0.464469
0.232858	0.251091		0.251091	0.20211		0.20211	0.517221
0.12584	0.0336343		0.0336343	0.0188486		0.0188486	0.329771
-0.0900579	-0.0592594		-0.0592594	0.0690145		0.0690145	0.348877
0.141343	0.244362		0.244362	0.17134		0.17134	0.446985
0.0408451	0.212283		0.212283	0.285134		0.285134	0.410383
0.0519363	0.114359		0.114359	0.151746		0.151746	0.358064
0.129759	0.1644		0.1644	0.18266		0.18266	0.410178
0.0401118	0.128036		0.128036	0.184532		0.184532	0.467502
0.160591	0.154741		0.154741	0.228388		0.228388	0.472453
0.132991	0.241204		0.241204	0.20401		0.20401	0.524913
0.0442116	0.274512		0.274512	0.230658		0.230658	0.463876
0.167555	0.264203		0.264203	0.157181		0.157181	0.466609
0.166122	0.275263		0.275263	0.218596		0.218596	0.466161
-0.0883083	-0.0265497		-0.0265497	0.14904		0.14904	0.450453
0.189919	0.150621		0.150621	0.11065		0.11065	0.480328
0.01816	0.178479		0.178479	0.0861761		0.0861761	0.481406
0.0824684	0.0544844		0.0544844	0.200244		0.200244	0.434025
-0.110523	-0.0429775		-0.0429775	0.184611		0.184611	0.451741
0.106283	0.187354		0.187354	0.288888		0.288888	0.545423
0.0404812	0.113077		0.113077	0.250796		0.250796	0.430837
0.118359	-0.0821743		-0.0821743	0.146402		0.146402	0.0298252
0.147673	0.266941		0.266941	0.0349651		0.0349651	0.369485
-0.0624549	-0.347589		-0.347589	-0.085148		-0.085148	0.0655386
0.0692777	0.129943		0.129943	0.213693		0.213693	0.471202
0.118262	-0.05368		-0.05368	0.085186		0.085186	0.178575
0.18513	0.260885		0.260885	0.0788413		0.0788413	0.42035
0.0952053	0.267865		0.267865	0.0775142		0.0775142	0.26045
0.208688	0.281656		0.281656	0.188815		0.188815	0.43351
0.121112	0.113828		0.113828	0.0922		0.0922	0.274649
0.206112	0.279263		0.279263	0.143548		0.143548	0.280333
0.370401	0.534322		0.534322	0.496308		0.496308	0.608847
0.607359	0.62052		0.62052	0.667725		0.667725	0.797837
0.52923	0.460893		0.460893	0.759803		0.759803	0.463996
0.496842	0.423838		0.423838	0.67943		0.67943	-0.0552924
0.444877	0.367742		0.367742	0.604831		0.604831	-0.107001
0.22346	0.459381		0.459381	0.374677		0.374677	0.55609
0.168238	0.130802		0.130802	0.454096		0.454096	0.571948
0.220144	0.302033		0.302033	0.7058		0.7058	0.61759
0.481927	0.635904		0.635904	0.612044		0.612044	0.510943
0.438329	0.267553		0.267553	0.164608		0.164608	0.176751
0.453924	0.377826		0.377826	0.00932785		0.00932785	-0.0111257
0.349	0.352316		0.352316	-0.0786946		-0.0786946	0.131742
0.526353	0.54821		0.54821	0.779513		0.779513	0.833479
0.453455	0.471062		0.471062	0.666037		0.666037	0.843002
0.390996	0.205819		0.205819	0.59363		0.59363	0.754356
0.399646	0.537375		0.537375	0.569017		0.569017	0.668663
0.501045	0.423536		0.423536	0.478427		0.478427	0.712294
0.482318	0.540939		0.540939	0.524893		0.524893	0.683523
0.0872336	0.144304		0.144304	0.273409		0.273409	0.221294
0.507601	0.484974		0.484974	0.518524		0.518524	0.75125
0.335161	0.271675		0.271675	-0.145024		-0.145024	-0.00402903
0.42388	0.320852		0.320852	0.453251		0.453251	0.445353
-0.214127	-0.211774		-0.211774	0.150567		0.150567	0.0067661
0.218381	0.290044		0.290044	0.157612		0.157612	-0.0658005
0.424989	0.305824		0.305824	0.201939		0.201939	0.0529328
0.248538	0.18368		0.18368	0.165089		0.165089	0.117974
0.469758	0.443753		0.443753	0.551905		0.551905	0.771566
0.529822	0.551544		0.551544	0.340755		0.340755	0.189191
0.405183	0.351293		0.351293	0.394285		0.394285	0.548736
0.545692	0.505331		0.505331	0.670405		0.670405	0.721839
0.507952	0.486814		0.486814	0.656403		0.656403	0.689494
0.526601	0.421773		0.421773	0.497986		0.497986	0.585045
0.57553	0.543707		0.543707	0.648987		0.648987	0.699195
0.4746	0.463846		0.463846	0.517494		0.517494	0.497468
0.322063	0.385038		0.385038	0.644969		0.644969	0.633615
0.506836	0.419847		0.419847	0.76794		0.76794	0.777124
0.325308	0.305341		0.305341	0.179022		0.179022	0.618958
0.113206	-0.00784635		-0.00784635	0.378461		0.378461	0.462342
0.465218	0.50986		0.50986	0.592065		0.592065	0.63431
0.546342	0.51437		0.51437	0.53895		0.53895	0.781332
0.299374	0.256429		0.256429	0.374315		0.374315	0.60498
0.560865	0.565216		0.565216	0.704267		0.704267	0.781348
0.516983	0.469137		0.469137	0.600345		0.600345	0.767711
0.542612	0.481648		0.481648	0.64368		0.64368	0.771392
0.424463	0.37337		0.37337	0.320764		0.320764	0.764618
0.371409	0.532834		0.532834	0.637948		0.637948	0.730471
0.444899	0.462552		0.462552	0.676006		0.676006	0.748108
0.505163	0.575862		0.575862	0.629413		0.629413	0.677159
0.232355	0.135528		0.135528	0.644832		0.644832	0.756452
0.430198	0.527645		0.527645	0.650908		0.650908	0.752559
0.192259	0.345845		0.345845	0.59445		0.59445	0.656262
0.469181	0.42101		0.42101	0.724683		0.724683	0.813908
0.236885	0.184471		0.184471	0.69156		0.69156	0.839057
0.518832	0.438958		0.438958	0.621371		0.621371	0.655004
0.350172	0.441232		0.441232	0.664815		0.664815	0.772891
0.358543	0.0822202		0.0822202	0.172411		0.172411	0.159039
0.243663	0.302034		0.302034	0.386548		0.386548	0.382633
0.0375643	-0.00426981		-0.00426981	-0.0171874		-0.0171874	-0.0441536
0.387423	0.263262		0.263262	0.55371		0.55371	0.694625
0.175507	0.00858693		0.00858693	0.438212		0.438212	0.22487
0.353541	0.450485		0.450485	0.53229		0.53229	0.57344
0.310804	0.512927		0.512927	0.524962		0.524962	0.351323
0.541146	0.466552		0.466552	0.653083		0.653083	0.710545
0.460728	0.43131		0.43131	0.541364		0.541364	0.524846
0.469984	0.513949		0.513949	0.54242		0.54242	0.414035
0.622975	0.671292		0.671292	0.580902		0.580902	0.688591
0.314842	0.461522		0.461522	0.596296		0.596296	0.485008
0.430294	0.562993		0.562993	0.442225		0.442225	0.165629
0.387603	0.502277		0.502277	0.353931		0.353931	0.123974
0.298107	0.334491		0.334491	0.176812		0.176812	0.393791
0.031202	0.128257		0.128257	0.375445		0.375445	0.440083
0.251676	0.273193		0.273193	0.509928		0.509928	0.625184
0.531666	0.685819		0.685819	0.407167		0.407167	0.523303
0.409309	0.460132		0.460132	0.0885141		0.0885141	0.288756
0.144778	0.362186		0.362186	0.0245227		0.0245227	-0.0224608
0.247727	0.451128		0.451128	0.0230127		0.0230127	0.154603
0.500622	0.667919		0.667919	0.505114		0.505114	0.588007
0.55442	0.51063		0.51063	0.498763		0.498763	0.555086
0.421264	0.25163		0.25163	0.389876		0.389876	0.635034
0.559129	0.601741		0.601741	0.38339		0.38339	0.543121
0.407878	0.3989		0.3989	0.195377		0.195377	0.580645
0.490403	0.55736		0.55736	0.412433		0.412433	0.633925
0.0119483	0.125754		0.125754	0.211391		0.211391	0.174533
0.468552	0.651702		0.651702	0.308624		0.308624	0.544983
0.142266	0.340386		0.340386	-0.0822331		-0.0822331	-0.0357039
0.287791	0.418556		0.418556	0.291214		0.291214	0.258076
-0.204102	-0.195608		-0.195608	0.0515899		0.0515899	0.0012112
0.314811	0.494425		0.494425	0.121735		0.121735	-0.0288477
0.345089	0.39655		0.39655	0.122421		0.122421	0.0181968
0.218862	0.246788		0.246788	0.238765		0.238765	0.0753709
0.526826	0.529437		0.529437	0.293079		0.293079	0.664205
0.517117	0.645847		0.645847	0.27292		0.27292	0.344955
0.420063	0.416076		0.416076	0.204315		0.204315	0.418022
0.610362	0.485738		0.485738	0.467754		0.467754	0.640646
0.511887	0.404768		0.404768	0.493542		0.493542	0.619929
0.519055	0.48589		0.48589	0.392271		0.392271	0.541593
0.475872	0.552783		0.552783	0.503047		0.503047	0.617102
0.356454	0.427271		0.427271	0.322859		0.322859	0.506282
0.325831	0.362887		0.362887	0.384741		0.384741	0.713466
0.581811	0.548287		0.548287	0.507346		0.507346	0.709482
0.334743	0.394018		0.394018	0.0882704		0.0882704	0.579885
0.178346	-0.0475011		-0.0475011	0.254868		0.254868	0.466853
0.423728	0.538563		0.538563	0.436281		0.436281	0.564472
0.379809	0.583655		0.583655	0.415675		0.415675	0.590336
0.290972	0.386736		0.386736	0.0518932		0.0518932	0.42439
0.541609	0.473418		0.473418	0.490256		0.490256	0.550199
0.441705	0.321704		0.321704	0.487191		0.487191	0.658803
0.404507	0.342277		0.342277	0.524065		0.524065	0.677385
0.466797	0.40922		0.40922	0.480953		0.480953	0.594026
0.442355	0.582536		0.582536	0.420299		0.420299	0.527766
0.437743	0.579613		0.579613	0.508871		0.508871	0.643808
0.48226	0.657459		0.657459	0.40993		0.40993	0.607686
0.0766143	0.0950526		0.0950526	0.4479		0.4479	0.654574
0.520606	0.647513		0.647513	0.5128		0.5128	0.693156
0.271277	0.295123		0.295123	0.458847		0.458847	0.671389
0.536162	0.50687		0.50687	0.441909		0.441909	0.63983
0.1937	0.3818		0.3818	0.547356		0.547356	0.649902
0.356602	0.509525		0.509525	0.419206		0.419206	0.555486
0.387604	0.549709		0.549709	0.437955		0.437955	0.685301
0.348635	0.0718076		0.0718076	0.109604		0.109604	0.196585
0.276096	0.166516		0.166516	0.199843		0.199843	0.321437
0.225801	-0.155477		-0.155477	0.137875		0.137875	0.150277
0.349992	0.317151		0.317151	0.474524		0.474524	0.665666
0.198102	-0.0733802		-0.0733802	0.304472		0.304472	0.307657
0.391221	0.451555		0.451555	0.351934		0.351934	0.526206
0.296455	0.474673		0.474673	0.359815		0.359815	0.362546
0.56419	0.542045		0.542045	0.431928		0.431928	0.568667
0.39965	0.316469		0.316469	0.359627		0.359627	0.496583
0.514726	0.586487		0.586487	0.384731		0.384731	0.429952
0.700332	0.59341		0.59341	0.66185		0.66185	0.521061
0.738598	0.696748		0.696748	0.664566		0.664566	-0.0146897
0.713125	0.668899		0.668899	0.56764		0.56764	-0.0655129
0.409848	0.528835		0.528835	0.238719		0.238719	0.523981
0.257799	0.175041		0.175041	0.497889		0.497889	0.633328
0.426337	0.351439		0.351439	0.609977		0.609977	0.683928
0.891357	0.843822		0.843822	0.543897		0.543897	0.531928
0.761163	0.657833		0.657833	0.124405		0.124405	0.286432
0.554747	0.589364		0.589364	0.0178031		0.0178031	-0.0272359
0.563383	0.566238		0.566238	-0.064207		-0.064207	0.159279
0.840496	0.822362		0.822362	0.671992		0.671992	0.797251
0.84264	0.730567		0.730567	0.63837		0.63837	0.753772
0.726431	0.291902		0.291902	0.655592		0.655592	0.715753
0.815481	0.804483		0.804483	0.459644		0.459644	0.619524
0.743133	0.690055		0.690055	0.25429		0.25429	0.734769
0.808194	0.828237		0.828237	0.476229		0.476229	0.746801
0.187155	0.197397		0.197397	0.153212		0.153212	0.213094
0.878499	0.795333		0.795333	0.403621		0.403621	0.709137
0.512966	0.346111		0.346111	-0.0960949		-0.0960949	-0.0753175
0.503748	0.489079		0.489079	0.451181		0.451181	0.366525
-0.244612	-0.190827		-0.190827	0.104811		0.104811	0.0298862
0.437349	0.506975		0.506975	0.172032		0.172032	0.00764223
0.601454	0.429532		0.429532	0.11299		0.11299	0.018408
0.343562	0.308994		0.308994	0.220209		0.220209	0.0785861
0.814815	0.646103		0.646103	0.532023		0.532023	0.775203
0.910737	0.873629		0.873629	0.332468		0.332468	0.281172
0.745163	0.65386		0.65386	0.279517		0.279517	0.502835
0.830273	0.671951		0.671951	0.621537		0.621537	0.749173
0.691476	0.560647		0.560647	0.629133		0.629133	0.701189
0.732516	0.564986		0.564986	0.481442		0.481442	0.597171
0.762895	0.628081		0.628081	0.587874		0.587874	0.710032
0.682877	0.545238		0.545238	0.436934		0.436934	0.516392
0.568847	0.466769		0.466769	0.579568		0.579568	0.744261
0.732631	0.727499		0.727499	0.621535		0.621535	0.77311
0.401855	0.407336		0.407336	0.266135		0.266135	0.700333
0.111743	-0.120381		-0.120381	0.35397		0.35397	0.528257
0.782575	0.771889		0.771889	0.576466		0.576466	0.645337
0.738093	0.779153		0.779153	0.494104		0.494104	0.725808
0.673418	0.589703		0.589703	0.237669		0.237669	0.528413
0.83108	0.713826		0.713826	0.647352		0.647352	0.729379
0.656531	0.557709		0.557709	0.704736		0.704736	0.733134
0.73298	0.617021		0.617021	0.700739		0.700739	0.784526
0.73882	0.673134		0.673134	0.383051		0.383051	0.728422
0.679412	0.804345		0.804345	0.572167		0.572167	0.680482
0.773792	0.748027		0.748027	0.612131		0.612131	0.754786
0.892824	0.894416		0.894416	0.568434		0.568434	0.687545
0.380038	0.1662		0.1662	0.703879		0.703879	0.747142
0.781348	0.762324		0.762324	0.669752		0.669752	0.765026
0.44933	0.54899		0.54899	0.520761		0.520761	0.650375
0.674408	0.635366		0.635366	0.63727		0.63727	0.758015
0.307984	0.4126		0.4126	0.606854		0.606854	0.80197
0.669103	0.625297		0.625297	0.541368		0.541368	0.62949
0.742363	0.693087		0.693087	0.637723		0.637723	0.774381
0.423007	0.0175307		0.0175307	0.254977		0.254977	0.0797281
0.484974	0.460064		0.460064	0.39815		0.39815	0.365838
0.0166133	-0.097423		-0.097423	0.199657		0.199657	-0.109697
0.565688	0.470923		0.470923	0.518929		0.518929	0.689001
0.400987	0.0064645		0.0064645	0.536474		0.536474	0.291683
0.630783	0.564891		0.564891	0.397801		0.397801	0.600778
0.636094	0.60723		0.60723	0.513794		0.513794	0.325582
0.829568	0.774544		0.774544	0.561895		0.561895	0.645916
0.671008	0.468321		0.468321	0.45069		0.45069	0.566004
0.86734	0.791911		0.791911	0.506752		0.506752	0.405091
0.627047	0.395185		0.395185	0.633433		0.633433	0.357745
0.55745	0.358632		0.358632	0.52941		0.52941	0.333795
0.283469	0.383023		0.383023	0.30656		0.30656	0.287888
0.192145	0.274695		0.274695	0.534579		0.534579	0.36592
0.355996	0.257462		0.257462	0.741079		0.741079	0.49984
0.627241	0.552669		0.552669	0.590252		0.590252	0.329747
0.544639	0.337561		0.337561	0.116124		0.116124	0.137744
0.541799	0.308534		0.308534	0.00270252		0.00270252	-0.139477
0.42224	0.401933		0.401933	-0.0374124		-0.0374124	0.164905
0.648867	0.474792		0.474792	0.757472		0.757472	0.474679
0.678299	0.457091		0.457091	0.737126		0.737126	0.500425
0.55024	0.250018		0.250018	0.523885		0.523885	0.465892
0.530663	0.500057		0.500057	0.536013		0.536013	0.345236
0.610687	0.330607		0.330607	0.415107		0.415107	0.446786
0.616984	0.45408		0.45408	0.627073		0.627073	0.485695
0.248909	0.0846652		0.0846652	0.273673		0.273673	0.13456
0.679108	0.443073		0.443073	0.478776		0.478776	0.414268
0.389726	0.215055		0.215055	-0.157324		-0.157324	0.0496135
0.536818	0.274038		0.274038	0.412441		0.412441	0.391341
-0.186997	-0.222172		-0.222172	-0.0159618		-0.0159618	-0.14511
0.238917	0.187185		0.187185	0.132142		0.132142	0.111167
0.558727	0.213601		0.213601	0.223098		0.223098	-0.0324096
0.243756	0.134491		0.134491	0.0881898		0.0881898	0.225644
0.625067	0.330348		0.330348	0.561477		0.561477	0.474233
0.706174	0.481392		0.481392	0.351331		0.351331	0.0778638
0.623741	0.375793		0.375793	0.329192		0.329192	0.290571
0.615208	0.389257		0.389257	0.648681		0.648681	0.58757
0.64568	0.366784		0.366784	0.669268		0.669268	0.562589
0.545886	0.342644		0.342644	0.49018		0.49018	0.458736
0.583307	0.359726		0.359726	0.702523		0.702523	0.539281
0.643877	0.383371		0.383371	0.547158		0.547158	0.448626
0.45218	0.339934		0.339934	0.664127		0.664127	0.484465
0.530165	0.377222		0.377222	0.816769		0.816769	0.506419
0.409699	0.296851		0.296851	0.188684		0.188684	0.492673
0.168879	-0.120338		-0.120338	0.260571		0.260571	0.360622
0.574669	0.384177		0.384177	0.620371		0.620371	0.424365
0.636852	0.450538		0.450538	0.595584		0.595584	0.407078
0.463361	0.351196		0.351196	0.309948		0.309948	0.292928
0.625045	0.564944		0.564944	0.718949		0.718949	0.507463
0.636012	0.390502		0.390502	0.644518		0.644518	0.545725
0.535482	0.413738		0.413738	0.744049		0.744049	0.532189
0.57539	0.301169		0.301169	0.361238		0.361238	0.434284
0.587934	0.497509		0.497509	0.623878		0.623878	0.448985
0.490412	0.439796		0.439796	0.726439		0.726439	0.517611
0.683545	0.534864		0.534864	0.590577		0.590577	0.41854
0.402747	0.146646		0.146646	0.70658		0.70658	0.514379
0.534132	0.496203		0.496203	0.663118		0.663118	0.474971
0.344824	0.252371		0.252371	0.637913		0.637913	0.422025
0.572854	0.37293		0.37293	0.710801		0.710801	0.452017
0.494739	0.258284		0.258284	0.789313		0.789313	0.500836
0.605907	0.425354		0.425354	0.594302		0.594302	0.397365
0.603591	0.376259		0.376259	0.681909		0.681909	0.529212
0.307426	0.0742374		0.0742374	0.0201071		0.0201071	0.0947015
0.300613	0.266777		0.266777	0.386785		0.386785	0.193941
-0.0226419	-0.0992137		-0.0992137	-0.0353206		-0.0353206	0.148912
0.517637	0.259347		0.259347	0.646577		0.646577	0.520326
0.306072	-0.0200864		-0.0200864	0.374894		0.374894	0.185363
0.502864	0.390046		0.390046	0.495873		0.495873	0.45501
0.516644	0.471043		0.471043	0.562736		0.562736	0.21358
0.611753	0.463022		0.463022	0.709265		0.709265	0.38767
0.660817	0.312475		0.312475	0.565003		0.565003	0.453143
0.62247	0.441917		0.441917	0.560808		0.560808	0.286707
0.863876	0.891888		0.891888	0.837613		0.837613	0.990752
0.304923	0.413504		0.413504	0.20378		0.20378	-0.0903076
0.288722	0.172654		0.172654	0.459572		0.459572	-0.107407
0.355099	0.44842		0.44842	0.605712		0.605712	0.0229884
0.76187	0.693637		0.693637	0.582948		0.582948	0.269186
0.602218	0.577091		0.577091	0.22564		0.22564	0.100227
0.572189	0.489225		0.489225	0.0627937		0.0627937	-0.173737
0.497087	0.370225		0.370225	0.0250964		0.0250964	0.397648
0.703687	0.70959		0.70959	0.753325		0.753325	-0.0204087
0.717032	0.544903		0.544903	0.617167		0.617167	-0.0131528
0.592469	0.303802		0.303802	0.647605		0.647605	-0.00614825
0.685491	0.709606		0.709606	0.597763		0.597763	0.0712511
0.714338	0.580856		0.580856	0.47031		0.47031	-0.0594826
0.68357	0.685466		0.685466	0.530061		0.530061	0.0262599
0.183552	0.135025		0.135025	0.238246		0.238246	-0.148184
0.791204	0.729583		0.729583	0.510024		0.510024	-0.0135567
0.385962	0.371663		0.371663	-0.10165		-0.10165	0.108106
0.459839	0.347492		0.347492	0.445687		0.445687	-0.0135418
-0.197609	-0.122992		-0.122992	-0.00765775		-0.00765775	-0.250503
0.309667	0.423644		0.423644	0.161826		0.161826	0.208125
0.500562	0.281162		0.281162	0.106971		0.106971	0.0201146
0.345006	0.226437		0.226437	0.172869		0.172869	0.314126
0.642569	0.670043		0.670043	0.54643		0.54643	0.0266698
0.764354	0.759714		0.759714	0.303658		0.303658	0.0586518
0.589613	0.510669		0.510669	0.377788		0.377788	0.0479179
0.628764	0.505948		0.505948	0.651128		0.651128	0.113155
0.56546	0.414501		0.414501	0.56166		0.56166	0.0645205
0.524008	0.402967		0.402967	0.54534		0.54534	0.0431474
0.569195	0.474809		0.474809	0.555049		0.555049	0.0190793
0.532379	0.40607		0.40607	0.433719		0.433719	0.186605
0.483807	0.33539		0.33539	0.607163		0.607163	-0.0196876
0.595763	0.660696		0.660696	0.648559		0.648559	0.100417
0.419914	0.201433		0.201433	0.20881		0.20881	0.0758034
0.219879	-0.109834		-0.109834	0.332641		0.332641	0.0322633
0.660152	0.645841		0.645841	0.682645		0.682645	0.0745836
0.670005	0.600229		0.600229	0.442592		0.442592	0.0246152
0.519323	0.429245		0.429245	0.36992		0.36992	-0.0331429
0.698247	0.501829		0.501829	0.728732		0.728732	0.0538177
0.495989	0.371482		0.371482	0.597718		0.597718	0.0114846
0.59785	0.403705		0.403705	0.613103		0.613103	0.0621105
0.571468	0.616166		0.616166	0.311449		0.311449	0.0869293
0.565813	0.668731		0.668731	0.684418		0.684418	0.0724026
0.71643	0.528597		0.528597	0.632393		0.632393	0.0523883
0.772729	0.720799		0.720799	0.611623		0.611623	0.132198
0.417151	0.0955332		0.0955332	0.605823		0.605823	0.00541768
0.612941	0.554034		0.554034	0.646257		0.646257	0.182383
0.315191	0.45727		0.45727	0.558303		0.558303	0.143177
0.617361	0.548247		0.548247	0.668134		0.668134	0.0601621
0.454139	0.354645		0.354645	0.63554		0.63554	0.0566138
0.623238	0.474761		0.474761	0.606084		0.606084	0.108947
0.609909	0.561395		0.561395	0.68336		0.68336	0.113055
0.327183	-0.0841162		-0.0841162	0.195568		0.195568	0.222117
0.410106	0.311793		0.311793	0.310707		0.310707	-0.0693264
-0.0573108	-0.133076		-0.133076	0.0786844		0.0786844	0.470098
0.44329	0.323887		0.323887	0.513922		0.513922	0.207322
0.454681	-0.023047		-0.023047	0.456066		0.456066	-0.00853443
0.634829	0.511644		0.511644	0.476237		0.476237	0.106405
0.717898	0.543166		0.543166	0.501015		0.501015	0.223161
0.678788	0.684725		0.684725	0.615795		0.615795	0.0832988
0.577949	0.306178		0.306178	0.511925		0.511925	0.179572
0.686301	0.786653		0.786653	0.562728		0.562728	0.132572
0.381329	0.380402		0.380402	0.210229		0.210229	-0.117517
0.362238	0.199685		0.199685	0.436714		0.436714	-0.136696
0.363328	0.47406		0.47406	0.488819		0.488819	-0.0136003
0.80901	0.69478		0.69478	0.659711		0.659711	0.22925
0.645083	0.654212		0.654212	0.268688		0.268688	0.101669
0.634428	0.51267		0.51267	0.0926328		0.0926328	-0.153629
0.520596	0.386933		0.386933	0.0333545		0.0333545	0.381026
0.747865	0.726566		0.726566	0.719785		0.719785	-0.0565957
0.715664	0.547329		0.547329	0.518518		0.518518	-0.0519368
0.576093	0.308964		0.308964	0.693072		0.693072	-0.0453661
0.767327	0.756118		0.756118	0.722009		0.722009	0.0438273
0.780901	0.620943		0.620943	0.517243		0.517243	-0.0984806
0.726928	0.690845		0.690845	0.526343		0.526343	-0.0218073
0.190257	0.117133		0.117133	0.248138		0.248138	-0.188721
0.809238	0.755423		0.755423	0.502051		0.502051	-0.046276
0.426008	0.385413		0.385413	-0.0714287		-0.0714287	0.111128
0.421288	0.340464		0.340464	0.474049		0.474049	-0.0300604
-0.144514	-0.0830469		-0.0830469	0.0298473		0.0298473	-0.253436
0.372298	0.479535		0.479535	0.23768		0.23768	0.207045
0.484533	0.300333		0.300333	0.104159		0.104159	0.0176365
0.345639	0.226148		0.226148	0.224285		0.224285	0.314914
0.680146	0.701072		0.701072	0.572456		0.572456	-0.0259063
0.808459	0.790997		0.790997	0.200499		0.200499	0.054753
0.612757	0.493818		0.493818	0.398329		0.398329	0.0356168
0.579074	0.491874		0.491874	0.616565		0.616565	0.0797091
0.488477	0.364276		0.364276	0.47191		0.47191	0.0188393
0.48665	0.378426		0.378426	0.48836		0.48836	0.00549471
0.576592	0.456837		0.456837	0.549468		0.549468	-0.0188225
0.471475	0.355568		0.355568	0.381513		0.381513	0.147591
0.45747	0.319552		0.319552	0.536017		0.536017	-0.0578049
0.567541	0.626064		0.626064	0.566693		0.566693	0.0499487
0.397903	0.207042		0.207042	0.151019		0.151019	0.0425943
0.249496	-0.132322		-0.132322	0.344386		0.344386	0.00458025
0.739328	0.658466		0.658466	0.755855		0.755855	0.0410737
0.707627	0.605288		0.605288	0.438648		0.438648	-0.0217861
0.632275	0.503181		0.503181	0.440413		0.440413	-0.0538432
0.68875	0.497734		0.497734	0.723121		0.723121	0.0155394
0.467088	0.32137		0.32137	0.523533		0.523533	-0.0229552
0.571323	0.392128		0.392128	0.551905		0.551905	0.0185843
0.552194	0.681628		0.681628	0.294513		0.294513	0.0473923
0.602581	0.686318		0.686318	0.736642		0.736642	0.0365948
0.779082	0.554941		0.554941	0.556347		0.556347	0.0123372
0.838366	0.755347		0.755347	0.709033		0.709033	0.0963747
0.476034	0.0920151		0.0920151	0.519326		0.519326	-0.0346429
0.574784	0.551071		0.551071	0.620693		0.620693	0.127191
0.33402	0.476269		0.476269	0.507936		0.507936	0.103822
0.565333	0.587165		0.587165	0.669972		0.669972	0.00448403
0.44	0.369486		0.369486	0.586287		0.586287	0.00890192
0.623691	0.524812		0.524812	0.644056		0.644056	0.0731368
0.68108	0.601044		0.601044	0.67467		0.67467	0.0680553
0.316089	-0.12184		-0.12184	0.271634		0.271634	0.176942
0.410969	0.335423		0.335423	0.305991		0.305991	-0.100479
-0.125635	-0.113875		-0.113875	0.104176		0.104176	0.42903
0.471515	0.275903		0.275903	0.482473		0.482473	0.15709
0.433828	-0.0556883		-0.0556883	0.426221		0.426221	-0.0157973
0.656379	0.498812		0.498812	0.432933		0.432933	0.0711859
0.774898	0.578668		0.578668	0.467551		0.467551	0.168616
0.694066	0.701107		0.701107	0.589615		0.589615	0.0452955
0.531522	0.278026		0.278026	0.49788		0.49788	0.156529
0.75178	0.818281		0.818281	0.607539		0.607539	0.105793
0.0918815	0.134056		0.134056	0.146968		0.146968	0.462579
0.148084	0.285367		0.285367	0.298242		0.298242	0.519542
0.430052	0.499366		0.499366	0.217892		0.217892	0.36226
0.370813	0.216847		0.216847	0.191396		0.191396	0.169357
0.350686	0.422614		0.422614	0.118642		0.118642	0.0931329
0.304363	0.0777491		0.0777491	0.0376051		0.0376051	0.0697447
0.475942	0.437939		0.437939	0.302803		0.302803	0.525982
0.419188	0.457629		0.457629	0.31727		0.31727	0.57962
0.389737	0.267014		0.267014	0.258244		0.258244	0.608056
0.498151	0.437519		0.437519	0.232866		0.232866	0.541404
0.433085	0.441125		0.441125	0.204423		0.204423	0.516081
0.47831	0.563403		0.563403	0.164081		0.164081	0.484173
0.111635	0.138032		0.138032	0.115422		0.115422	0.21705
0.403144	0.4497		0.4497	0.122512		0.122512	0.579022
0.120452	0.102658		0.102658	-0.06693		-0.06693	0.0640329
0.1451	0.244122		0.244122	0.236427		0.236427	0.461244
-0.108136	-0.0036968		-0.0036968	0.0826976		0.0826976	0.166849
0.218774	0.0660708		0.0660708	-0.0490582		-0.0490582	0.093753
0.401792	0.223339		0.223339	0.190659		0.190659	0.0284472
0.145071	0.171328		0.171328	0.0265693		0.0265693	0.132883
0.480856	0.42452		0.42452	0.277991		0.277991	0.576405
0.494887	0.491573		0.491573	0.18244		0.18244	0.122695
0.30307	0.368555		0.368555	0.199535		0.199535	0.517272
0.344497	0.437194		0.437194	0.174711		0.174711	0.448116
0.380044	0.384766		0.384766	0.231248		0.231248	0.413838
0.382728	0.35872		0.35872	0.0285454		0.0285454	0.46709
0.401428	0.335661		0.335661	0.223674		0.223674	0.582384
0.25926	0.383634		0.383634	0.296551		0.296551	0.379267
0.290187	0.360679		0.360679	0.364352		0.364352	0.561893
0.330702	0.476966		0.476966	0.336306		0.336306	0.578809
0.166823	0.31748		0.31748	-0.0851767		-0.0851767	0.422162
0.1376	-0.109891		-0.109891	0.297692		0.297692	0.344101
0.34282	0.357431		0.357431	0.224562		0.224562	0.534602
0.357813	0.428638		0.428638	0.366663		0.366663	0.484216
0.3793	0.237056		0.237056	0.203334		0.203334	0.510631
0.429379	0.572205		0.572205	0.233248		0.233248	0.538065
0.295221	0.426789		0.426789	0.120346		0.120346	0.497743
0.269842	0.507887		0.507887	0.216634		0.216634	0.530015
0.300119	0.455613		0.455613	0.0841237		0.0841237	0.634091
0.481705	0.454943		0.454943	0.277372		0.277372	0.577479
0.338985	0.4192		0.4192	0.248259		0.248259	0.557822
0.455384	0.478333		0.478333	0.249308		0.249308	0.526798
0.137121	0.0132829		0.0132829	0.218068		0.218068	0.521197
0.218531	0.326764		0.326764	0.206335		0.206335	0.488146
0.259252	0.342073		0.342073	0.252006		0.252006	0.47293
0.338357	0.438899		0.438899	0.217826		0.217826	0.486383
0.0784512	0.266201		0.266201	0.216139		0.216139	0.560764
0.281479	0.401579		0.401579	0.194623		0.194623	0.596971
0.477599	0.477278		0.477278	0.14354		0.14354	0.463004
0.307573	0.123881		0.123881	0.0614691		0.0614691	-0.0562787
0.314245	0.30374		0.30374	0.15883		0.15883	0.340551
-0.0252793	0.0796859		0.0796859	0.0481782		0.0481782	-0.126182
0.406463	0.381575		0.381575	0.318562		0.318562	0.477951
0.0818631	0.131117		0.131117	0.161554		0.161554	0.191994
0.396576	0.422029		0.422029	0.187994		0.187994	0.455359
0.276206	0.398981		0.398981	0.200819		0.200819	0.201288
0.463396	0.409215		0.409215	0.279676		0.279676	0.466709
0.440326	0.349654		0.349654	0.271018		0.271018	0.362432
0.407912	0.444086		0.444086	0.195474		0.195474	0.317424
0.535604	0.447429		0.447429	0.517629		0.517629	0.681969
0.319106	0.264071		0.264071	0.565895		0.565895	0.363063
0.192128	0.218038		0.218038	0.0283883		0.0283883	0.351383
0.205157	0.16387		0.16387	-0.0453618		-0.0453618	-0.0342881
0.157486	0.0789595		0.0789595	-0.122778		-0.122778	0.294642
0.254273	0.255879		0.255879	0.495681		0.495681	0.634317
0.256587	0.212726		0.212726	0.422512		0.422512	0.5739
0.234091	-0.0481406		-0.0481406	0.465058		0.465058	0.60195
0.235948	0.217356		0.217356	0.481496		0.481496	0.57227
0.223334	0.203235		0.203235	0.288419		0.288419	0.699975
0.246476	0.21376		0.21376	0.430623		0.430623	0.61619
0.00786766	0.0548267		0.0548267	0.229792		0.229792	0.13529
0.390376	0.182601		0.182601	0.349473		0.349473	0.571951
0.232508	0.246202		0.246202	-0.0887031		-0.0887031	-0.0336674
0.130017	0.022697		0.022697	0.257184		0.257184	0.355804
0.0353914	-0.0158878		-0.0158878	0.0823219		0.0823219	0.0704776
0.0501499	0.155847		0.155847	0.0728823		0.0728823	-0.0594272
0.118986	0.0162345		0.0162345	0.14253		0.14253	0.0474774
0.207493	0.151965		0.151965	0.109295		0.109295	0.0695109
0.189041	0.179807		0.179807	0.356545		0.356545	0.63875
0.296689	0.19345		0.19345	0.192842		0.192842	0.171062
0.281509	0.219716		0.219716	0.252191		0.252191	0.466243
0.178564	0.306794		0.306794	0.4654		0.4654	0.622535
0.141279	0.234038		0.234038	0.410671		0.410671	0.498901
0.172239	0.324079		0.324079	0.327558		0.327558	0.509606
0.220181	0.255341		0.255341	0.5913		0.5913	0.583557
0.24585	0.123532		0.123532	0.304781		0.304781	0.436205
0.158971	0.0857138		0.0857138	0.408627		0.408627	0.580576
0.215727	0.202032		0.202032	0.478393		0.478393	0.545048
0.0469178	-0.0989108		-0.0989108	0.141223		0.141223	0.56798
0.0489384	-0.100776		-0.100776	0.285402		0.285402	0.482753
0.222292	0.190584		0.190584	0.54159		0.54159	0.629327
0.214856	0.134875		0.134875	0.367606		0.367606	0.504401
0.171049	0.0476073		0.0476073	0.234113		0.234113	0.578884
0.33995	0.160748		0.160748	0.491578		0.491578	0.658898
0.241148	0.0476796		0.0476796	0.468725		0.468725	0.553669
0.314102	0.118044		0.118044	0.622462		0.622462	0.647991
0.292327	0.179083		0.179083	0.163484		0.163484	0.604447
0.29449	0.275351		0.275351	0.564217		0.564217	0.585584
0.256703	0.164554		0.164554	0.55978		0.55978	0.617196
0.325052	0.23296		0.23296	0.518366		0.518366	0.569436
0.244288	-0.0524377		-0.0524377	0.496131		0.496131	0.576468
0.247219	0.101187		0.101187	0.5092		0.5092	0.564564
0.231745	0.184702		0.184702	0.556668		0.556668	0.481665
0.1712	0.0942336		0.0942336	0.485311		0.485311	0.603802
0.068685	0.119016		0.119016	0.574698		0.574698	0.6662
0.247144	0.186395		0.186395	0.440974		0.440974	0.546624
0.228767	0.225079		0.225079	0.553868		0.553868	0.607265
0.127649	0.291976		0.291976	0.0534987		0.0534987	0.0500566
0.237259	0.301921		0.301921	0.33298		0.33298	0.324895
-0.0699485	0.057535		0.057535	0.0942672		0.0942672	-0.120914
0.143527	0.0206598		0.0206598	0.390127		0.390127	0.550587
0.19722	0.0389702		0.0389702	0.340158		0.340158	0.225124
0.233751	0.170737		0.170737	0.332688		0.332688	0.432055
0.325638	0.199207		0.199207	0.460878		0.460878	0.213677
0.179337	0.275324		0.275324	0.56897		0.56897	0.469819
0.151045	0.140075		0.140075	0.411632		0.411632	0.40221
0.284532	0.193341		0.193341	0.507203		0.507203	0.252703
0.475151	0.530774		0.530774	0.658769		0.658769	0.479002
0.287908	0.288478		0.288478	0.141217		0.141217	0.339751
0.215955	0.238405		0.238405	-0.0279045		-0.0279045	0.0227958
0.213105	0.169827		0.169827	-0.0306096		-0.0306096	0.263833
0.355292	0.457439		0.457439	0.706941		0.706941	0.624564
0.440229	0.426072		0.426072	0.661771		0.661771	0.617479
0.350112	0.153702		0.153702	0.533709		0.533709	0.68945
0.352153	0.492248		0.492248	0.545824		0.545824	0.585182
0.322897	0.410843		0.410843	0.384812		0.384812	0.697301
0.405303	0.397946		0.397946	0.4846		0.4846	0.698374
0.0668092	0.110117		0.110117	0.243098		0.243098	0.199122
0.486016	0.350947		0.350947	0.471226		0.471226	0.670414
0.258218	0.332266		0.332266	-0.207981		-0.207981	-0.0166579
0.264024	0.0990977		0.0990977	0.291572		0.291572	0.398601
-0.098694	0.080429		0.080429	0.13504		0.13504	0.0486995
0.0853157	0.226506		0.226506	0.0432446		0.0432446	-0.0815692
0.188448	0.13226		0.13226	0.155296		0.155296	0.0756965
0.222732	0.192487		0.192487	0.0990062		0.0990062	0.0388159
0.347863	0.52356		0.52356	0.510155		0.510155	0.714651
0.42544	0.466817		0.466817	0.319617		0.319617	0.313183
0.436148	0.36218		0.36218	0.283286		0.283286	0.494674
0.422845	0.434585		0.434585	0.60941		0.60941	0.752631
0.3477	0.350051		0.350051	0.590529		0.590529	0.651476
0.339427	0.326418		0.326418	0.518842		0.518842	0.599295
0.382937	0.430962		0.430962	0.600649		0.600649	0.699354
0.390069	0.281516		0.281516	0.463766		0.463766	0.531979
0.343238	0.220979		0.220979	0.60463		0.60463	0.730124
0.400944	0.409467		0.409467	0.73067		0.73067	0.718284
0.253022	0.0547534		0.0547534	0.264242		0.264242	0.647784
0.0752526	-0.100843		-0.100843	0.320296		0.320296	0.511387
0.332977	0.387524		0.387524	0.59701		0.59701	0.624286
0.329348	0.331826		0.331826	0.494329		0.494329	0.550124
0.22596	0.145334		0.145334	0.367026		0.367026	0.531523
0.431854	0.305629		0.305629	0.705549		0.705549	0.704565
0.39501	0.177634		0.177634	0.51676		0.51676	0.691682
0.377028	0.269101		0.269101	0.643246		0.643246	0.700051
0.392915	0.380647		0.380647	0.325212		0.325212	0.664965
0.267043	0.453588		0.453588	0.612594		0.612594	0.634813
0.314085	0.401713		0.401713	0.721799		0.721799	0.730001
0.440126	0.457815		0.457815	0.615715		0.615715	0.6039
0.175994	0.0122078		0.0122078	0.597968		0.597968	0.683926
0.431558	0.223214		0.223214	0.613265		0.613265	0.652519
0.243087	0.203602		0.203602	0.565671		0.565671	0.648605
0.29111	0.255152		0.255152	0.626375		0.626375	0.651228
0.119174	0.124932		0.124932	0.699755		0.699755	0.714158
0.327188	0.434632		0.434632	0.624586		0.624586	0.651869
0.280889	0.384078		0.384078	0.643804		0.643804	0.739101
0.236707	0.110228		0.110228	0.0722285		0.0722285	0.0917573
0.392394	0.344142		0.344142	0.390324		0.390324	0.362498
0.146975	-0.025818		-0.025818	-0.0177425		-0.0177425	-0.00516521
0.295371	0.237599		0.237599	0.506553		0.506553	0.730817
0.286399	0.0458789		0.0458789	0.429302		0.429302	0.340903
0.34377	0.413504		0.413504	0.432455		0.432455	0.581052
0.379512	0.470541		0.470541	0.553064		0.553064	0.307663
0.311564	0.489967		0.489967	0.640564		0.640564	0.5327
0.256318	0.372619		0.372619	0.506415		0.506415	0.442652
0.38751	0.458325		0.458325	0.529187		0.529187	0.346276
0.773487	0.616311		0.616311	0.238379		0.238379	0.290025
0.620549	0.559467		0.559467	-0.059632		-0.059632	0.0440534
0.56784	0.58109		0.58109	-0.00421984		-0.00421984	0.264285
0.850458	0.849596		0.849596	0.73036		0.73036	0.493454
0.855485	0.722024		0.722024	0.553847		0.553847	0.497384
0.719893	0.313932		0.313932	0.701669		0.701669	0.596428
0.880693	0.876814		0.876814	0.857919		0.857919	0.725531
0.795399	0.734623		0.734623	0.492891		0.492891	0.554557
0.809963	0.782738		0.782738	0.517363		0.517363	0.581152
0.214206	0.1774		0.1774	0.309631		0.309631	0.29899
0.916548	0.750768		0.750768	0.500812		0.500812	0.532288
0.504666	0.413805		0.413805	-0.226006		-0.226006	-0.0316214
0.453574	0.436004		0.436004	0.352205		0.352205	0.202153
-0.239101	-0.178707		-0.178707	0.13327		0.13327	0.0622407
0.435912	0.507595		0.507595	0.142084		0.142084	0.233329
0.545697	0.447889		0.447889	0.15497		0.15497	-0.028908
0.345472	0.288096		0.288096	0.190747		0.190747	0.275428
0.803784	0.756765		0.756765	0.532219		0.532219	0.642862
0.931945	0.896283		0.896283	0.298072		0.298072	0.223502
0.743962	0.567463		0.567463	0.362923		0.362923	0.508887
0.764208	0.697345		0.697345	0.674068		0.674068	0.533911
0.608968	0.5844		0.5844	0.509062		0.509062	0.434015
0.656795	0.571023		0.571023	0.490083		0.490083	0.438416
0.741449	0.734216		0.734216	0.749759		0.749759	0.529929
0.617381	0.565808		0.565808	0.359534		0.359534	0.466717
[truncated: 1,571 more rows]

## Sheet: Panel B (PTX base x base)
0	0	0	0	0	0	0	0	0	0	0	0	0	0	0	0	0	0	0	0	0	0	0	0	0	0	0	0	0	0	0	0	0	0	0	0	0	0	0	0	0	0	0	0	0	0	0	0	0	0
0	0	0	0	0	0	0	0	8.11688e-05	0	0	0	0	0	0	0	0	0	0	0	0	0	0	0	0	0	0	0	0	0	0	0	0	0	0	0	0	0	0	0	0	0	0	0	0	0	0	0	0	0
0	0	0	8.11688e-05	8.11688e-05	0	0	0	0	0	0	0	0	0	0	0	0	0	0	0	0	0	0	0	0	0	0	0	0	0	0	0	0	0	0	0	0	0	0	0	0	0	0	0	0	0	0	0	0	0
0	0	0	0	0	0	8.11688e-05	8.11688e-05	0	0	0	0	0	0	0	0	0	0	0	2.52525e-05	0	0	0	0	0	0	0	0	0	0	0	0	0	0	0	0	0	0	0	0	0	0	0	0	0	0	0	0	0	0
0	0	0	0	0	0	0	0	0	0	0	0	0	0	0	0	0	0	0	0	0	0	0	0	0	0	0	0	0	0	0	0	0	0	0	0	0	0	0	0	0	0	0	0	0	0	0	0	0	0
0	0	0	0	0	8.11688e-05	0	0	0	8.11688e-05	0.000222816	8.11688e-05	0	0	0	0	0	0	0	0	0	0	0	0	0	0	0	0	0	0	0	0	0	0	0	0	0	0	0	0	0	0	0	0	0	0	0	0	0	0
0	0	0	8.11688e-05	0	0	8.11688e-05	0.000162338	0	0	0	0	0	0	0	0	0	0	0	0	0	0	0	0	0	0	0	0	0	0	0	0	0	0	0	0	0	0	0	0	0	0	0	0	0	0	0	0	0	0
0	0	0	0	0	0	0	0	0	8.11688e-05	8.11688e-05	0	0	0	0	0	0	0	0	0	0	0	0	0	0	2.52525e-05	0	0	0	0	0	0	0	0	0	0	0	0	0	0	0	0	0	0	0	0	0	0	0	0
0	0	0	0	0	0	0.000162338	0.000162338	0	8.11688e-05	8.11688e-05	0	0	0.000222816	0	0	0	0	0	0	0	0	0	0	0	0	0	0	0	0	0	0	0	0	0	0	0	0	0	0	0	0	0	0	0	0	0	0	0	0
0	0	0	8.11688e-05	0	0.000243506	0.000243506	0.000162338	0	0.000162338	0	0.000177809	8.11688e-05	0	0	0	0	0	8.11688e-05	0	8.11688e-05	0	0	0	0	0	0	0	0	0	0	0	0	0	2.52525e-05	0	0	0	0	0	0	0	0	0	0	0	0	0	0	0
0	0	0	0	0	0	0.000243506	0.000106421	8.11688e-05	0	0	8.11688e-05	0	0	0	0	0.000222816	0	0	0	0	0	0	0	0	0	0	0	0	0	0	0	0	0	0	0	0	0	0	0	0	0	0	0	0	0	0	0	0	0
0	0	0	0	0	2.52525e-05	0	0	0.000106421	8.11688e-05	0.000162338	3.85802e-05	0	0	0	0.000222816	0	0	0.000222816	0	0	3.85802e-05	0.000177809	0	0	0	0	0	0	0	0	0	0	0	0	0	0	0	0	0	0	0	0	0	0	0	0	0	0	0
0	0	0	0	0	2.52525e-05	5.05051e-05	8.11688e-05	2.52525e-05	3.85802e-05	0.000145002	2.52525e-05	0	3.85802e-05	7.71605e-05	2.52525e-05	8.41751e-05	0	0	0	0.000177809	0	0	0.000222816	0	0	0	0	2.52525e-05	0	0	0	0	2.52525e-05	0	0	0	0	0	0	0	0	0	0	0	0	0	0	0	0
0	0	0	0	0	5.05051e-05	0	0	0	8.90853e-05	0	0	0.000261397	3.85802e-05	7.71605e-05	7.71605e-05	0	3.85802e-05	8.41751e-05	7.71605e-05	3.85802e-05	2.52525e-05	0	0	0.000261397	0	2.52525e-05	0.00021294	0	0.000177809	0	2.52525e-05	0	0	0	2.52525e-05	0	0	0	0	0	0	0	0	0	0	0	0	0	0
0	0	0	0	0	0	0	2.52525e-05	2.52525e-05	0	0.000177809	0	0.000158329	8.41751e-05	7.71605e-05	0.000119749	0	0.00020693	0	0	0.000222816	0.000470885	0	3.85802e-05	0	5.05051e-05	0.000248069	5.05051e-05	0	0	0	0	0	0	0	0	0	2.52525e-05	0	0	0	0	0	0	0	0	0	0	0	0
0	0	0	0	0	0	0	0	8.11688e-05	0	0	0.00021639	0.000203062	2.52525e-05	0.000336139	3.85802e-05	0.000429747	0.000122755	8.41751e-05	0.000445633	0.000222816	0	0.000668449	0.000248069	0.000451131	0	5.05051e-05	0	0.000203062	0	0.000248069	0	0.000222816	0	0	0	0	0	0	0	0	0	0	0	0	2.52525e-05	0	0	0	0
0	0	0	0	0	0	0	5.05051e-05	8.11688e-05	0	0	0	3.85802e-05	0.000311902	2.52525e-05	0	0.000252525	0.000203062	0.000286649	0.000122755	0.000357497	0.000248069	0.000435757	0.000425878	0.000470885	0.00010101	5.05051e-05	0	5.05051e-05	2.52525e-05	0	2.52525e-05	0	2.52525e-05	0	0	0	0	0	0	2.52525e-05	0	0	0	0	0	0	0	0	0
0	0	0	0	0	0	0	0	0	2.52525e-05	0	0.000203062	0	0	0.000177809	8.41751e-05	3.85802e-05	0.000380871	0.000422732	0.000222816	0.000109428	0.000510053	8.90853e-05	0.000222816	0.000332244	0.00025152	0.000273321	0.00010101	0.000571895	5.05051e-05	0.000203062	0	0.000203062	2.52525e-05	5.05051e-05	0	0	0	0	0	0	0	0	0	0	0	0	0	0	0
0	0	0	0	0	0	0	0	0	0	0	0	2.52525e-05	0	0.000222816	3.85802e-05	0.000222816	0.00021639	0.000425878	0.000297115	8.41751e-05	0.000261984	0.00021639	0.000470885	0.000896764	5.05051e-05	0.000327278	0.000248069	0.000253567	0.000273321	0.00021294	2.52525e-05	2.52525e-05	2.52525e-05	0.000228314	5.05051e-05	7.57576e-05	0.000222816	0	0	2.52525e-05	0	0	2.52525e-05	0	0	0	0	0	0
0	0	0	0	8.11688e-05	0	0.000177809	0	0	0	0	0	3.85802e-05	8.11688e-05	3.85802e-05	0.000439206	0.00021639	0.000115741	0.000681436	0.000380871	0.00145744	0.000617015	0.000122755	0.00159608	0.000431376	0.000941771	0.000470885	0.000861635	0.000638819	0.000228314	0.000273321	0.000323826	0.000806752	5.05051e-05	6.38328e-05	2.52525e-05	0	0	5.05051e-05	0	2.52525e-05	0	0	0	0	0.000177809	0	0	0	0
0	0	0	0	0	0	0	0	0	0	0	0	0.000177809	2.52525e-05	0	0	0.000122755	3.85802e-05	0.000273321	0.000478374	0.000300565	0.00134197	0.000513505	0.000885427	0.00118103	0.000533789	0.000528291	0.00139256	0.00013959	0.000198513	0.000215348	0.000238193	0.000305475	0.000654193	0.000284231	8.90853e-05	2.52525e-05	5.05051e-05	0	5.05051e-05	5.05051e-05	0.000222816	0	0	0.000177809	0	0	0	0	0
0	0	0	0	0	0	0	0	0	0	0	0	0	0	0.000177809	0.000109428	0.000400626	0.000248069	0.000222816	0.000298574	0.000992979	0.00212367	0.00236425	0.00152127	0.000915589	0.00181452	0.00104348	0.00201396	0.000480252	0.000470885	0.000338604	0.000334736	0.000311902	2.52525e-05	0.000484801	0	0.000793696	0.000203062	0.000248069	0.000222816	2.52525e-05	0	0	0	0	0	0	0	2.52525e-05	0
0	0	0	0	0	0	0	0	0	0	0	2.52525e-05	0.000273321	0	0.000286649	3.85802e-05	0	0.000248069	0.000273321	0.00081113	0.00171696	0.00195229	0.00139396	0.00139506	0.00198666	0.00190461	0.00139687	0.00104932	0.00222148	0.000988789	0.0010433	0.000718026	0.000266895	0.000284592	7.57576e-05	0.00010101	8.11688e-05	0.000298574	7.57576e-05	2.52525e-05	0.000203062	0.000222816	3.85802e-05	5.05051e-05	2.52525e-05	0	0	0	0	0
0	0	0	0	0	0	0	0	0	0	0	0	2.52525e-05	0	0	3.85802e-05	0.000394199	0.000603688	0.000884839	0.000642268	0.000325817	0.00131417	0.00142377	0.00163373	0.00236975	0.00172357	0.000688168	0.000908065	0.00171029	0.00126211	0.00146267	0.000955393	0.00109274	0.000388608	0.000855111	0.000714479	0.000259339	0.000329325	5.05051e-05	5.05051e-05	0.000126263	2.52525e-05	0	0.000222816	0.000222816	0	0	0	0	0
0	0.000177809	0	0	0	0	0	0	0	0	0.000222816	0	3.85802e-05	2.52525e-05	0	0.000222816	3.85802e-05	0.000648695	0.000464459	0.00042933	3.85802e-05	0.000967497	0.00212838	0.00194807	0.00128495	0.00194141	0.00202985	0.00274181	0.00206885	0.00295059	0.000955981	0.00167668	0.000843547	0.00086443	0.000743866	0.000592672	0.000253567	0.000323826	0.000345572	0.000298574	5.05051e-05	5.05051e-05	0	7.57576e-05	0	0.000203062	2.52525e-05	0	0	0
0	0	0	0	0	0	0	0	0	0	0	0.000222816	0.000177809	0	0	0.000177809	0	0.000299977	0.000248069	0.000668449	0.000528879	0.000851757	0.000887362	0.00159153	0.0028759	0.0035869	0.00126497	0.00186773	0.00407823	0.00368474	0.00277264	0.00118083	0.000852953	0.000692119	0.000309844	0.000655957	0.000460998	0.000412912	0.000349079	0.000304072	0.00031395	7.57576e-05	0.00021294	0.00010101	5.05051e-05	5.05051e-05	2.52525e-05	0	0	2.52525e-05
0	0	0	0	0	0	0	0	0	2.52525e-05	0	0	0	0	2.52525e-05	0	0	0.000248069	0	0.000578435	0.00031249	0.000823358	0.000626382	0.00278569	0.00125117	0.00181863	0.00222422	0.000798941	0.00166261	0.00273172	0.00187126	0.00205037	0.00204127	0.00064458	0.00109518	0.00128789	0.000629301	0.000438164	0.000131674	0.000227273	0.00010101	0.000248069	0	5.05051e-05	0.000379743	0	0.000106421	3.85802e-05	0	0
0	0	0	0	0	0	0	0	0	0	0	0	0	0	0	0.000222816	0.000222816	0.000445633	0.000306991	0.000439206	0.000400626	0.000711069	0.00263296	0.00188519	0.00219334	0.00222737	0.00300258	0.00328348	0.00140554	0.00168447	0.0012862	0.00191459	0.00101651	0.000380692	0.000743639	0.000860527	0.000517012	0.000609365	0.000808031	0.000587174	0.000507047	0.000571895	0.000329238	5.05051e-05	0.000464459	0.00021294	2.52525e-05	3.85802e-05	0	3.85802e-05
0	0	0	0	0	0	0	0	0	0	0	0	0	0.000222816	0.000177809	0	0	0.000470885	0	0.00102407	0.000159933	0.000797565	0.00110813	0.00138582	0.00178553	0.00151152	0.0012939	0.00235316	0.00185095	0.00246519	0.00186826	0.000925317	0.00122353	0.000491021	0.000826857	0.00123421	0.00166413	0.000164843	0.000215348	0.00020202	5.05051e-05	0.000190095	0.000526891	0.000683826	3.85802e-05	5.05051e-05	0.000131674	7.57576e-05	3.85802e-05	0
0	0	0	0	0	0	0	0	0	0	0	0	2.52525e-05	0	0.000177809	0	2.52525e-05	0.000400626	0.000871511	0.000248069	0.000266895	0.000896764	0.00086755	0.00146453	0.000944644	0.000585697	0.00129163	0.00145757	0.00388583	0.00208278	0.00232684	0.00178654	0.00163465	0.00196256	0.00111786	0.000640572	0.00112197	0.00149833	0.000530701	0.000488669	0.000908036	0.00031395	0.000114338	0.00010101	0.000273321	0	5.05051e-05	3.85802e-05	2.52525e-05	0
0	0	0	0	0.000177809	0	0	0	2.52525e-05	0	0	0	0	0	2.52525e-05	0	0	0.000203062	0.000241642	0.000248069	0.000707029	0.000222816	0.000542207	0.000801185	0.00121615	0.00158664	0.000867436	0.00157496	0.00134828	0.00423362	0.00303663	0.0028501	0.00107619	0.00113183	0.00135105	0.000871305	0.000963357	0.0010327	0.00059658	0.000666479	0.000164843	0.00101006	0.000438164	0.000468828	2.52525e-05	5.05051e-05	0.000114338	2.52525e-05	0	0
0	0	0	0	0	0	0	0	0	0	0	0	0	0.000400626	0	0	0.000177809	0.000425878	0.000380871	0.000261397	0.000693702	0.0011106	0.00156024	0.00059459	0.000809102	0.000606401	0.0011928	0.00137194	0.000763926	0.00137434	0.00125066	0.00114557	0.0016078	0.00145173	0.00190729	0.000494529	0.000405944	0.00081389	0.000782778	0.00109863	0.000230079	0.00023569	0.00023569	0.000408447	0.000302026	0.000238193	0.000151515	0.000102413	0.000410504	5.05051e-05
0	0	0	0	0	0	0	0	0	0	0.000222816	0	0	0	0	0	0	0.000400626	6.38328e-05	0.000529808	0.000673947	0.00017326	0.000484801	0.000651047	0.000910679	0.000778712	0.00117384	0.000961071	0.00183498	0.00128094	0.00118842	0.00155992	0.0013001	0.00264937	0.00114694	0.000544332	0.000919753	0.00235435	0.000965414	0.000593073	0.000923215	0.000484204	0.000382997	0.000477788	0.000398569	6.38328e-05	0.000114338	7.57576e-05	0.000261397	0.000102413
0	0	0	0	0	0	0	0	0	0	0	0	0	0	0	0	0.000222816	0	0.000203062	0	0.000311902	0.000593641	0.00035598	0.000434657	0.000409404	0.00223035	0.00101188	0.000657473	0.00103864	0.00119718	0.00105577	0.00185232	0.00227473	0.00078912	0.00144835	0.00186004	0.000978032	0.000806375	0.000860026	0.000764788	0.000595539	0.000855115	0.000531202	0.000357744	0.000674308	5.05051e-05	0.00013959	0.000637131	0	2.52525e-05
0	0	0	0	0	0	0	0	0	0	0	0	0	0	0	0	2.52525e-05	2.52525e-05	0	0	0.000177809	0.000355619	0.000623442	0.000478374	0.000362407	0.000287237	0.000350482	0.00108038	0.000553544	0.000767736	0.000570787	0.000680555	0.00153521	0.00100214	0.0013026	0.00172996	0.00198235	0.000938191	0.000696947	0.00140141	0.000950416	0.00121929	0.000723204	0.000164843	0.000552446	0.000518378	0.000276773	0.000106421	0.000353933	8.11688e-05
0	0	0	0	0	0	0	0	0.000177809	0	0	0	0	0	0	0	2.52525e-05	0.000222816	0	0	0.000439794	0.000248069	0.000273321	0.00029355	3.85802e-05	0.00013959	0.000687749	0.000711599	0.000829125	0.000978628	0.000635161	0.000508537	0.000745044	0.000831683	0.00232277	0.00197219	0.00125334	0.00139858	0.000909344	0.000686027	0.000756426	0.000945907	0.000817841	0.000658367	0.000909829	0.000238193	0.000361752	0.000203423	0.000332689	7.71605e-05
0	0	0	0	0	0	0	0	0	0	0	0	0	0	0	0	0	0	0.000222816	0	3.85802e-05	0	5.05051e-05	0.00010101	0.000578435	6.38328e-05	0.000425878	0.000262346	0.000299523	0.000380191	0.00107742	0.000482604	0.00237223	0.000890853	0.000492424	0.000671694	0.000591831	0.0011571	0.000739839	0.000639483	0.000938048	0.000652357	0.000700454	0.000528199	0.000689231	0.000259339	0.00108585	0.000407347	0.000537515	0.000327278
0	0	0	0	0	0	0	0	0	0	0	0	0	0	0	0	0	0	2.52525e-05	0.000222816	3.85802e-05	0	0.000222816	0.000548046	0.000177809	2.52525e-05	0.000934056	0.000599139	0.000127666	0.000491019	0.00099406	0.000691979	0.00119426	0.00140765	0.00119376	0.00158833	0.00130058	0.00128071	0.00170968	0.000877578	0.000756967	0.000819244	0.000732123	0.00124209	0.00149983	0.000564675	0.000598041	0.000223765	5.05051e-05	0.000164843
0	0	0	0	0	0	0	0	0	0	0	0	0	0	0	0	0	0.000248069	0	0	2.52525e-05	2.52525e-05	0	0.00021639	0.000406124	0	0.000545714	7.57576e-05	0.00031249	0.000624697	0.000280584	0.000319164	0.000876442	0.000339506	0.000735079	0.000891533	0.00146733	0.000805473	0.000840488	0.00134373	0.00083413	0.00193089	0.00146101	0.000492424	0.000950514	0.000441017	0.000550445	0.000828677	0.000808516	0.000652148
0	0	0	0	0	0	0	0	0	0	0	0	0	0	0	2.52525e-05	0	0	0	0	2.52525e-05	0.000203062	0.000177809	3.85802e-05	0.000222816	0	0.000273321	5.05051e-05	0.000228314	0.000127666	0.000257435	0.000275673	0.000230079	0.000516728	0.000612828	0.000491021	0.00130524	0.000824668	0.000703316	0.000539675	0.000641975	0.000820145	0.000893857	0.00124813	0.00133591	0.000480196	0.000728265	0.00102528	0.000787188	0.00029792
0	0	0	0	0	0	0	0	0	0	0	0	0	0	0	0	0	0	0	0	0	0	2.52525e-05	0	0	0.000286649	5.05051e-05	0.000400626	5.05051e-05	0.00017326	0.000389062	0.000218855	0.000311902	0.00047228	0.000356341	0.000366863	0.000178171	0.000536616	0.000771803	0.000648127	0.000976228	0.00065045	0.00082812	0.000875761	0.000742181	0.00102202	0.00052725	0.000834536	0.000564371	0.000404439
0	0	0	0	0	0	0	0	0	0	0	0	0	0	0	0	0	0	0.000222816	0	0	0	0.000365497	0	0	0	0.000126263	2.52525e-05	0.000102413	0.000572008	0.000170254	0.000237093	7.57576e-05	0.000648127	0.000468271	0.000397026	0.000617379	0.000524691	0.000420675	0.000529602	0.000662317	0.000351431	0.00089706	0.000598846	0.000464366	0.000714426	0.000432099	0.000571689	0.000879724	0.000348425
0	0	0	0	0	0	0	0	0	0	0	0	0	0	0	0.000222816	0	0	0	0	0	2.52525e-05	0	0.000261397	0	2.52525e-05	2.52525e-05	2.52525e-05	0.000102413	5.05051e-05	0.000311902	0.00013468	0.000115741	0.000199916	0.000296016	0.000312851	0.000424781	0.000317761	0.000752362	0.000615377	0.000434905	0.00103796	0.00126292	0.000521685	0.000795007	0.000766795	0.000727363	0.000869904	0.000692538	0.000190095
0	0	0	0	0	0	0	0	0	0	0	0	0	0	0	0	0	0	0	0	0	0	0	0	0.000222816	0	5.05051e-05	0	0.000177809	2.52525e-05	8.11688e-05	0.000273321	0.000350482	0.000148008	0.000922492	0.000195507	0.00056237	0.000948623	0.000636524	0.000999028	0.000821957	0.00079936	0.00129757	0.000546938	0.00116562	0.000758778	0.000312851	0.00147586	0.000747452	0.000833228
0	0	0	0	0	0	0	0	0	0	0	0	0	0	0	0	0	0	0	0	0	0	0	0	0.000222816	5.05051e-05	0.00021294	0	0.000439206	0.000228314	0.000187688	0.000396522	0.000238193	0.000215849	0.000410855	0.000476689	0.000211841	0.000624299	0.000279682	0.000537515	0.000769253	0.000571689	0.00109477	0.000744947	0.000914739	0.000740134	0.0018089	0.0005287	0.000875914	0.000902569
0	0	0	0	0	0	0	0	0	0	0	0	0	0	0	0	2.52525e-05	0	0	0	0	0	2.52525e-05	0	0	0	0.000177809	2.52525e-05	0	0.000322811	5.05051e-05	0.000328681	0	0.000280222	0.00107861	0.000148008	0.000302026	0.000346521	0.000127666	0.00163575	0.000726806	0.000572789	0.000663778	0.00135511	0.000904822	0.00104411	0.000702111	0.000660972	0.000720198	0.000350028
0	0	0	0	0	0	0	0	0	0	0	0	0	0	0	0	0	0	0	0	0	0	0	0	0	0	0	0.000222816	2.52525e-05	0	6.38328e-05	5.05051e-05	7.71605e-05	0.000152918	0.000554851	6.38328e-05	0.000204826	0.000649949	0.000267757	0.000424683	0.000607461	0.000434003	0.000800961	0.00181961	0.00122602	0.000556357	0.0015517	0.000879827	0.00106641	0.00100598
0	0	0	0	0	0	0	0	0	0	0	0	0	0	0	0	0	0	0	0	0	0	0	0	0.000222816	0	0	2.52525e-05	2.52525e-05	2.52525e-05	0.000238193	3.85802e-05	6.38328e-05	0.000183582	2.52525e-05	0.000388606	0.000901248	0.000355439	0.000314254	0.000250421	0.00160967	0.000166246	0.000714784	0.00085934	0.000618239	0.000778519	0.000934739	0.00124422	0.00163329	0.00098314
0	0	0	0	0	0	0	0	0	0	0	0	0	0	0	0	0	0	0	0	0	0	0	0	0	2.52525e-05	0	0	0	6.38328e-05	0	6.38328e-05	0.000228314	2.52525e-05	0.000979063	0.000261397	0.000225168	0.00021639	0.000222162	0.000170254	0.000417766	0.000272667	0.000284592	0.000309844	0.00161026	0.000709315	0.00096871	0.00129874	0.000778714	0.000841548
0	0	0	0	0	0	0	0	0	0	0	0	0	0	0	0	0	0	0	0	0	0	0	0	0	0	0	0	0	0	0	5.05051e-05	0	0.000730994	6.38328e-05	0	0.000195507	0.000234087	0.000307339	0.000281085	0.000450477	0.000215849	0.000491019	0.000156926	0.000315256	0.000897907	0.00130552	0.000680515	0.00104256	0.00119889
0	0	0	0	0	0	0	0	0	0	0	0	0	0	0	0	0	0	0	0	0	0	0	0	0	0	2.52525e-05	0	0	0	2.52525e-05	3.85802e-05	3.85802e-05	0	0.000769574	0	8.90853e-05	0.000152918	0.000756247	0.000109428	0.000469416	0.000306337	0.000323673	0.000995745	0.00160184	0.00037017	0.000498838	0.000807432	0.000832128	0.00119135
0	0	0	0	0	0	0	0	0	0	0	0	0	0	0	0	0	0	0	0	0	0	0	0	0	0	0	0	0	0	0	0	0	0	0.000106421	2.52525e-05	0.000914576	0.000286649	0.000162338	0.000226268	0.000162338	0.000238193	0.000338103	0.000522186	0.000322368	0.00048114	0.00150039	0.00131511	0.000885539	0.00124639
0	0	0	0	0	0	0	0	0	0	0	0	0	0	0	0	0	0	0	0	0	0	0	2.52525e-05	0	0	0	0	0	0	0	0	0	0.000248069	2.52525e-05	3.85802e-05	0	3.85802e-05	0	8.11688e-05	0	0	0.000170254	0.00019691	0.000131674	0.000429093	0.000620691	0.000426988	0.000758776	0.000689532
0	0	0	0	0	0	0	0	0	0	0	0	0	0	0	0	0	0	0	0	0	0	0	0	0	0	0	0	0	0	0	0	2.52525e-05	0.000769574	0	0	0	8.11688e-05	2.52525e-05	3.85802e-05	0.000102413	6.38328e-05	3.85802e-05	0.00018759	0.000190596	0.000208834	0.000597583	0.00075968	0.00063015	0.000263749
0	0	0	0	0	0	0	0	0	0	0	0	0	0	0	0	0	0	0	0	0	0	0	0	0	0	0	0	0	0	0	0	2.52525e-05	0	0	0	0	3.85802e-05	0	8.11688e-05	0	0.000290101	7.71605e-05	0.000198513	0.000177809	0.000272667	0.000303331	0.000145002	0.000532605	0.000230079
0	0	0	0	0	0	0	0	0	0	0	0	0	0	0	0	0	0	0	0	0	0	0	0	0	0	0	0	0	0	0	0	0	0	0	0.000177809	6.38328e-05	0	0	0	8.11688e-05	0	0	0.000323673	0.000106421	0.00013468	0.00017326	6.38328e-05	0.000658063	0.000525733
0	0	0	0	0	0	0	0	0	0	0	0	0	0	0	0	0	0	0	0	0	0	0	0	0	0	0	0	0	0	0	0	0	0	0	0	3.85802e-05	0	3.85802e-05	0	0	0	0	0	3.85802e-05	0.000351932	0.00018759	0.000387506	0.000499038	0.00065646
0	0	0	0	0	0	0	0	0	0	0	0	0	0	0	0	0	0	0	0	0	0	0	0	0	0	0	0	0	0	0	0	2.52525e-05	0	0	0	0	3.85802e-05	0	3.85802e-05	0	2.52525e-05	3.85802e-05	8.11688e-05	3.85802e-05	6.38328e-05	0.000145002	0.00016835	0.000203924	0.000119749
0	0	0	0	0	0	0	0	0	0	0	0	0	0	0	0	0	0	0	0	0	0	0	0	0	0	0	0	0	0	0	0	0	0	0	0	0	0	3.85802e-05	0	3.85802e-05	3.85802e-05	8.41751e-05	0	0	3.85802e-05	0	6.38328e-05	0.000203924	0.000660023
0	0	0	0	0	0	0	0	0	0	0	0	0	0	0	0	0	0	0	0	0	0	0	0	0	0	0	0	0	0	0	0	0	0	0	0	0	0	0	0	0	3.85802e-05	0	3.85802e-05	8.11688e-05	3.85802e-05	0	6.38328e-05	8.41751e-05	0.000668383
0	0	0	0	0	0	0	0	0	0	0	0	0	0	0	0	0	0	0	0	0	0	0	0	0	0	0	0	0	0	0	0	0	0	0	0	0	0	0	0	0	0	3.85802e-05	0	0	0	3.85802e-05	0.000106421	8.41751e-05	8.90853e-05
0	0	0	0	0	0	0	0	0	0	0	0	0	0	0	0	0	0	0	0	0	0	0	0	0	0	0	0	0	0	0	0.000222816	0	0	0	0	0	0	0	3.85802e-05	0	0	3.85802e-05	0	3.85802e-05	0	0	0	0	0
0	0	0	0	0	0	0	0	0	0	0	0	0	0	0	0	0	0	0	0	0	0	0	0	0	0	0	0	0	0	0	0	0	0	0	0	3.85802e-05	0	0	3.85802e-05	0.000222816	0	3.85802e-05	0	0	0	0	0	3.85802e-05	0
0	0	0	0	0	0	0	0	0	0	0	0	0	0	0	0	0	0	0	0	0	0	0	0	0	0	0	0	0	0	0	0	0	0	0	0	0	0	0	0	0	3.85802e-05	3.85802e-05	3.85802e-05	0	0	0	0	0.000222816	3.85802e-05
0	0	0	0	0	0	0	0	0	0	0	0	0	0	0	0	0	0	0	0	0	0	0	0	0	0	0	0	0	0	0	0	0	0	0	0	0	0	0	0	0	3.85802e-05	0	3.85802e-05	0	0	0	0	0	0
0	0	0	0	0	0	0	0	0	0	0	0	0	0	0	0	0	0	0	0	0	0	0	0	0	0	0	0	0	0	0	0	0	0	0	0	0	0	0	0	0	0	0	0	0	0	0	0	3.85802e-05	0
0	0	0	0	0	0	0	0	0	0	0	0	0	0	0	0	0	0	0	0	0	0	0	0	0	0	0	0	0	0	0	0	0	0	0	0	0	0	0	0	0	0	0	0	0	0	0	0	0	0
0	0	0	0	0	0	0	0	0	0	0	0	0	0	0	0	0	0	0	0	0	0	0	0	0	0	0	0	0	0	0	0	0	0	0	0	0	0	0	0	0	0	0	0	0	0	0	0	0	0
0	0	0	0	0	0	0	0	0	0	0	0	0	0	0	0	0	0	0	0	0	0	0	0	0	0	0	0	0	0	0	0	0	0	0	0	0	0	0	0	0	0	0	0	0	0	0	0	0	0
0	0	0	0	0	0	0	0	0	0	0	0	0	0	0	0	0	0	0	0	0	0	0	0	0	0	0	0	0	0	0	0	0	0	0	0	0	0	0	0	0	0	0	0	0	0	0	0	0	0
0	0	0	0	0	0	0	0	0	0	0	0	0	0	0	0	0	0	0	0	0	0	0	0	0	0	0	0	0	0	0	0	0	0	0	0	0	0	0	0	0	0	0	0	0	0	0	0	0	0
0	0	0	0	0	0	0	0	0	0	0	0	0	0	0	0	0	0	0	0	0	0	0	0	0	0	0	0	0	0	0	0	0	0	0	0	0	0	0	0	0	0	0	0	0	0	0	0	0	0
0	0	0	0	0	0	0	0	0	0	0	0	0	0	0	0	0	0	0	0	0	0	0	0	0	0	0	0	0	0	0	0	0	0	0	0	0	0	0	0	0	0	0	0	0	0	0	0	0	0
0	0	0	0	0	0	0	0	0	0	0	0	0	0	0	0	0	0	0	0	0	0	0	0	0	0	0	0	0	0	0	0	0	0	0	0	0	0	0	0	0	0	0	0	0	0	0	0	0	0
0	0	0	0	0	0	0	0	0	0	0	0	0	0	0	0	0	0	0	0	0	0	0	0	0	0	0	0	0	0	0	0	0	0	0	0	0	0	0	0	0	0	0	0	0	0	0	0	0	0
0	0	0	0	0	0	0	0	0	0	0	0	0	0	0	0	0	0	0	0	0	0	0	0	0	0	0	0	0	0	0	0	0	0	0	0	0	0	0	0	0	0	0	0	0	0	0	0	0	0
0	0	0	0	0	0	0	0	0	0	0	0	0	0	0	0	0	0	0	0	0	0	0	0	0	0	0	0	0	0	0	0	0	0	0	0	0	0	0	0	0	0	0	0	0	0	0	0	0	0
[truncated: 27 more columns]

## Sheet: Panel B (PTX base x drug)
0	0	0	0	0	0	0	0	0	0	0	0	0	0	0	0	0	0	0	0	0	0	0	0	0	0	0.000177809	0	0	0	2.52525e-05	0	0	0	0	0	0	2.52525e-05	0	0	0	0	0	0	0	0	0	0	0	0
0	0	0	0	0	0	0	0	0	0	0	0	0	0	0	0	0	0	0	0	0	0	0	0	0	0	0	0	0	0	0	0.000177809	0	0	0	0	2.52525e-05	0	0	0	0	0	2.52525e-05	0	0	0	0	0	0	0
0	0	0	0	0	0	0	0	0	0	0	0	0	0	0	0	0	0	0	0	2.52525e-05	0	0	0	0	0	0	0	0	0	0	0	2.52525e-05	0	2.52525e-05	0	0	0	0	0	0	0	0	0	0	0	0	0	0	0
0	0	0	0	0	0	0	0	0	0	0	0	0	0	0	0	0	0	0	0	0	0	0	0	0	0	0.000177809	0	0.000203062	0	0	0	0	5.05051e-05	0	0	0	2.52525e-05	0	2.52525e-05	0	0	0	0	0	0	0	0	0	0
0	0	0	0	0	0	0	0	0	0	0	0	0	0	0	0	0	0	0	0	2.52525e-05	0	0	0	0	0	2.52525e-05	0	0	2.52525e-05	0.000177809	0	0	0	0	0	0	0	0	0	0	0	0	2.52525e-05	2.52525e-05	0	0	0	0	0
0	0	0	0	0	0	0	0	0	0	0	0	0	0	0	0	0	0	0	0	0	0	0	0	0	0	0	0	0	0	0	0	2.52525e-05	0	5.05051e-05	0	0.000177809	0	0	0	0	0.000177809	0	0	0	0	0	2.52525e-05	0	0
0	0	0	0	0	0	0	0	0	0	0	0	0	0	0	0	0	0	0	0	0.000177809	0	0	0	0	0.000177809	0.000177809	0.000177809	0	0	0	0	0.000177809	2.52525e-05	0	2.52525e-05	0	0	0	0	2.52525e-05	2.52525e-05	0	2.52525e-05	0	0	0	0	0	0
0	0	0	0	0	0	0	0	0	0	0	0	0	0	0	0	0	0	0	0	0	0	0	0	0	0.000177809	0	2.52525e-05	0	2.52525e-05	0	0	0	0	2.52525e-05	0	2.52525e-05	0	0	0	5.05051e-05	0	0	0	0	0	0	0	0	2.52525e-05
0	0	0	0	0	0	0	0	0	0	0	0	0	0	0	0	0	0	0	0.000203062	2.52525e-05	0.000177809	0	0.000177809	0	0	0	0	2.52525e-05	0	0	0	0	0	0	0	5.05051e-05	0	2.52525e-05	0	2.52525e-05	2.52525e-05	0	0	0	0	2.52525e-05	0	5.05051e-05	0
0	0	0	0	0	0	0	0	0	0	0	0	0	0	0	0	0	0	0	0	0	0	2.52525e-05	5.05051e-05	0	0	0	0	0	0	0	0	0	2.52525e-05	7.57576e-05	2.52525e-05	2.52525e-05	2.52525e-05	2.52525e-05	0	0	0	0	2.52525e-05	2.52525e-05	0	0	0	0	0
0	0	0	0	0	0	0	0	0	0	0	0	0	0	0	0	0	0	0	0	2.52525e-05	0	0	0	0	0	0	2.52525e-05	2.52525e-05	0	0	2.52525e-05	2.52525e-05	0	0	2.52525e-05	0	0	5.05051e-05	2.52525e-05	0	0	0	0	0	0	0	0	2.52525e-05	0
0	0	0	0	0	0	0	0	0	0	0	0	0	0	2.52525e-05	0	0	0	0	0	0	0.000177809	2.52525e-05	0	0.000177809	0	0	2.52525e-05	0.000109428	0	2.52525e-05	0	0	5.05051e-05	0	0	0	0	0	0	2.52525e-05	0	0	0	0	0	0	0	0	0
0	0	0	0	0	0	0	0	0	0	0	0	0	0	0	0	0	0	0	0	0	0.000177809	0	0	2.52525e-05	0	0.000177809	2.52525e-05	0	0	0.000177809	0.000203062	0	0	0	2.52525e-05	0	0	2.52525e-05	0	0	2.52525e-05	0	0	2.52525e-05	2.52525e-05	0	0	0	2.52525e-05
0	0	0	0	0	0	0	0	0	0	0	0	0	0	0	0	0	0	0	0	0	0	0.000177809	0	0	0.000177809	0	0	0	0.000177809	0	0.000222816	0	2.52525e-05	0.000177809	0	0	0	0	0	0	0	0	5.05051e-05	0	0	0	0	0	0
0	0	0	0	0	0	0	0	0	0	0	0	0	0	0	0	0	0.000177809	2.52525e-05	0	0	2.52525e-05	0.000355619	0	0.000355619	0.000222816	0	0.000187688	0.000177809	0	2.52525e-05	0.000355619	0	2.52525e-05	0	2.52525e-05	0	0	0.000355619	0	0	0	0	0	0	0	0	0	0	0
0	0	0	0	0	0	0	0	0	0	0	0	0	0	0	0.000177809	0	0	0.000203062	0	2.52525e-05	0.000355619	0.000177809	0	2.52525e-05	0.000355619	0	0.000355619	0	0.00013468	5.05051e-05	0.000177809	2.52525e-05	5.05051e-05	0.000177809	0	0	0	0	2.52525e-05	0	2.52525e-05	0	0	0	0	0	5.05051e-05	0	0
0	0	0	0	0	0	0	0	0	0	0	0	0	0	0	0	0	0	5.05051e-05	0	0	0.000355619	0	0.000355619	0	0.000203062	2.52525e-05	0.000533428	5.05051e-05	0.000228314	0	0.000228314	5.05051e-05	2.52525e-05	2.52525e-05	2.52525e-05	7.57576e-05	2.52525e-05	0	5.05051e-05	5.05051e-05	0	2.52525e-05	2.52525e-05	0	0	0	0	2.52525e-05	0
0	0	0	0	0	0	0	2.52525e-05	0	0	0	0.000177809	2.52525e-05	0	0	0	2.52525e-05	0	0.000222816	0.000203062	0	0	0.000425878	0.000203062	0.000177809	0.000238193	0	0.000203062	0.000203062	0.000203062	2.52525e-05	0.000456629	5.05051e-05	0.000203062	0.000228314	0.000533428	5.05051e-05	0	2.52525e-05	0	5.05051e-05	2.52525e-05	2.52525e-05	0	0	0	0	0	2.52525e-05	5.05051e-05
0	0	0	0	0	0	0	0	0	0	0	0	0	0	2.52525e-05	0.000222816	0	0.000222816	0	0.000203062	0.000177809	0.000400626	0.000222816	0.000578435	0.000380871	0.000355619	0.000266895	0.000588313	5.05051e-05	0.000298574	0.000177809	0.000365497	0.000400626	0	0.000203062	0.000203062	0	0.000278819	5.05051e-05	7.57576e-05	5.05051e-05	5.05051e-05	2.52525e-05	2.52525e-05	5.05051e-05	0.000177809	2.52525e-05	0	0	0
0	0	0	0	0	0	0	0	0	0	0	0	0	0	0	0	0	0.000177809	0	0	0.000177809	0.000177809	0.000578435	0.000648695	0.00073649	0.000449672	0.000203062	0.000766123	0.000203062	0.000177809	0.000365497	6.38328e-05	2.52525e-05	0.000623442	0.000228314	0.000177809	0	0.000238193	5.05051e-05	7.57576e-05	0	0.000228314	2.52525e-05	5.05051e-05	0	0	0	0	2.52525e-05	0
0	0	0	0	0	0	0	0	0	0	0	0	0	0	0	0	0	0.000222816	0.000187688	0	0.000355619	0.000400626	0.000533428	0.000228314	0.000781497	0.000578435	0.000400626	0.00131493	0.000253567	0.00111958	0.000613566	0.000609186	0.000238193	0.000323826	5.05051e-05	0	2.52525e-05	5.05051e-05	5.05051e-05	5.05051e-05	0	2.52525e-05	0	2.52525e-05	0	2.52525e-05	0	0	0	0
0	0	0	0	0	0	0	0	0	0	0	0	0	0	0.000261397	2.52525e-05	0	0	0.00021294	0	0.000603688	0.000355619	0.000563063	0.000578437	5.05051e-05	0.000886887	0.000311902	0.000702651	0.000461009	0.000668108	0	0.000558681	0.000886887	0.000543306	0.000425878	0.000203062	0	0.000380871	0.000431376	0	0	0.000177809	0.00010101	2.52525e-05	0	5.05051e-05	2.52525e-05	0	0	0.000177809
0	0	0	0	0	0	0	0	0	0	0	0	0.000177809	0	0.000177809	0.000222816	0.000222816	0	0.000177809	0.000355619	0.000375375	0.000304072	0.000988939	0.000177809	0.000982513	0.000775489	0.000454582	0.000884839	0.00113291	0.000416002	0.00021294	0.000248069	0.000222816	0.000273321	0.000425878	6.38328e-05	0.000177809	0	0.00010101	0	5.05051e-05	0.000380871	2.52525e-05	0.00010101	0.000222816	2.52525e-05	5.05051e-05	0	0.000177809	0.000177809
0	0	0	0	0	0	0	0	0	0	0	0	0	0	0	0.000248069	2.52525e-05	0	0.000203062	2.52525e-05	0.000187688	0.000613566	0.000248069	0.000400626	0.00110637	0.000568559	0.000543306	0.00073649	0.000458032	5.05051e-05	0.000381233	6.38328e-05	8.90853e-05	0.00013468	0.000241642	0.000203062	0	2.52525e-05	0.000248069	2.52525e-05	0	7.57576e-05	0.000273321	2.52525e-05	0	5.05051e-05	5.05051e-05	0.000203062	0.000203062	0
0	0	0	0	0	0	0	0	0	0	0	0	0	0	0	0	0.000187688	0	0	0.000623442	8.41751e-05	0.000365497	0.000613566	0.000400626	0.000380871	0.00080675	0.00137514	0.000821955	0.000812248	0.000302026	0.000444704	0.000528291	0.000597261	0.000435757	0.000228314	5.05051e-05	0.000228314	2.52525e-05	5.05051e-05	7.57576e-05	5.05051e-05	0.000177809	0	0.000203062	0.000228314	2.52525e-05	0	2.52525e-05	0.000109428	0
0	0	0	0	0	0	0	0	0	0	0	0	0	0	0	0.000222816	0.000222816	0.000109428	0	0.000187688	0.000203062	0.000801252	0.000766123	0.000578437	0.000910091	0.0006992	0.000298574	0.00168903	5.05051e-05	0.000757194	0.00110235	0.000362995	0.000592712	0.000556995	0.000535306	0.000228314	0.000203062	2.52525e-05	0.000386201	5.05051e-05	0	5.05051e-05	0	5.05051e-05	7.57576e-05	5.05051e-05	5.05051e-05	2.52525e-05	0	0
0	0	0	0	0	0	0	0	0	0	0	0	0	0	0	0.000222816	0	2.52525e-05	0.000222816	0.000861635	5.05051e-05	0.000222816	5.05051e-05	0.000632392	5.05051e-05	8.90853e-05	0.00122071	0.000454582	0.00068085	0.000318803	0.000425878	0.000464459	0.000419452	0.000280222	0.000567459	0.00010101	3.85802e-05	0	7.57576e-05	2.52525e-05	2.52525e-05	5.05051e-05	5.05051e-05	2.52525e-05	0.000203062	2.52525e-05	5.05051e-05	5.05051e-05	0.000177809	2.52525e-05
0	0	0	2.52525e-05	0	0	0	0	0	0	0	0.000222816	0	0.000222816	0	0.000445633	2.52525e-05	0.000248069	0	2.52525e-05	2.52525e-05	0.000476383	0.000222816	0.000959306	0.000400626	5.05051e-05	0.000425878	0.000468915	0.00110182	0.000382749	0.00050649	0.000357497	0.00021639	0.000461009	5.05051e-05	0.000266895	2.52525e-05	0.000425878	5.05051e-05	5.05051e-05	7.57576e-05	0	2.52525e-05	0	0	0.000177809	0.000228314	5.05051e-05	2.52525e-05	0
0	0	0	0	0	0	0	0	0	0	0	8.11688e-05	0	2.52525e-05	0.000222816	0	0.000445633	0.000238193	0.000248069	2.52525e-05	2.52525e-05	0.000203062	0.000248069	0.000298574	2.52525e-05	0.000253567	0.000865672	0.000500177	0.00013468	0.000533259	0.00119295	0.000391111	0.000465408	0.000416002	0.000228314	0.000329325	0	0.000953811	5.05051e-05	0.00010101	0.000273321	0	2.52525e-05	2.52525e-05	5.05051e-05	2.52525e-05	7.57576e-05	2.52525e-05	2.52525e-05	0.000228314
0	0	0	0	0	0	0	0	0	0	0	0	0.000222816	0	5.05051e-05	0.000177809	5.05051e-05	5.05051e-05	0.000445633	0.000222816	0	0.00013468	0.000496138	7.57576e-05	0.000857257	0.00108661	0.000401575	0.000534718	0.000425878	0.000337742	0.000642268	0.000228314	0.000380191	0.000597261	0.000610476	6.38328e-05	3.85802e-05	7.57576e-05	7.57576e-05	0.000248069	0.00013468	5.05051e-05	7.57576e-05	6.38328e-05	0.00010101	2.52525e-05	0	2.52525e-05	2.52525e-05	0
0	0	0	0	0	0	0	0	0	2.52525e-05	0	0	0	0.000410504	0	0	2.52525e-05	0.000451131	0	2.52525e-05	2.52525e-05	0.00115687	0.000400626	0.00102957	0.00142435	0.00264411	0.00131722	0.00115232	0.000376322	0.000664071	0.000745744	0.000490299	0.000803129	0.000601604	0.000292147	0.00010101	0.00010101	0.000514964	0.000357497	0.00010101	7.57576e-05	0.000302026	0.000151515	2.52525e-05	2.52525e-05	0.00013468	0.00013468	2.52525e-05	5.05051e-05	0
0	0	0	0	0	0	0	0	8.11688e-05	0	0	0	0	0	0	0.000222816	0.000400626	0.000273321	2.52525e-05	0.000908804	8.41751e-05	0.000953811	0.000857257	0.000603688	0.00166505	0.00183632	0.000634438	0.000500594	0.000431376	0.000560558	0.000713115	0.000846166	7.57576e-05	0.000699202	0.000127666	0.000406124	0.00013468	0.000273321	0.00013959	7.57576e-05	0.000126263	0.00010101	0	0.000298574	0.000248069	0	2.52525e-05	5.05051e-05	0.000241642	2.52525e-05
0	0	0	0	0	0	0	0	0	0	8.11688e-05	0	0	2.52525e-05	0.000470885	0.000222816	0	0	0.000248069	0.000248069	0.000806752	0	0.000222816	0.000781499	0.000668108	0.00115232	0.000287237	0.000724452	0.0014599	0.000458507	0.000598685	0.000465046	0.00031249	0.000924597	0.000286195	0.000266895	7.57576e-05	0.000210438	0.00010101	0.00010101	0.00010101	5.05051e-05	2.52525e-05	0	2.52525e-05	0.000203062	0.000248069	0.000248069	5.05051e-05	0
0	0	0	0	0	0	0	0	0	0	0	0	0	0	0	0	5.05051e-05	0	0.00021294	0.000820079	0.000332244	0.000248069	0.00123813	0.000396665	0.00177531	0.000540804	0.000228314	0.000311902	0.000406543	0.000639768	0.000779414	7.57576e-05	0.000323826	0.000203062	0.000253567	0.000745744	0.000618439	0.000332244	0.00013959	0.000510053	2.52525e-05	0.000126263	5.05051e-05	2.52525e-05	2.52525e-05	0	0	0	5.05051e-05	0.000109428
0	0	0	0	0	0	0	0	0.000222816	0	0	0	0	0	0	0	0	2.52525e-05	0.000222816	5.05051e-05	0.000306991	0.000953811	0.00283222	0.000882507	0.00055506	0.0003367	0.000421917	0.000617603	0.000606599	0.00103799	0.000248069	0.00034762	0.000728492	0.000476383	0.000568978	0.000396077	0.000249018	0.000260943	0.00010101	8.90853e-05	5.05051e-05	0	0.00010101	0.000187688	0.000365497	2.52525e-05	7.57576e-05	7.57576e-05	2.52525e-05	5.05051e-05
0	0	0	0	0	0	0	8.11688e-05	0	0.000243506	0	2.52525e-05	2.52525e-05	0	0	0	0.000248069	0.000222816	5.05051e-05	0.000248069	2.52525e-05	0.00120188	2.52525e-05	0.000362995	0.000382749	0.000248069	0.00112766	0.000754161	0.000386201	0.00044717	0.000260943	0.000581262	0.000549641	0.000288698	0.00026936	0.00031249	0.000386201	0.000445633	0.00021294	0.000228314	0.00013468	0.000364455	0.000820079	6.38328e-05	5.05051e-05	0.00025152	0	0.00010101	0	5.05051e-05
0	0	0	0	0	0	0	0	0	0	0	8.11688e-05	2.52525e-05	5.05051e-05	0	0	2.52525e-05	8.41751e-05	5.05051e-05	3.85802e-05	0.000228314	0.000222816	0.000658649	0.000345572	0.000298574	0.0011757	0.000832421	0.00052543	0.00080804	0.000495628	0.000501636	0.000436706	0.0011895	0.000426827	0.000406543	0.00010101	0.000323826	0.000190095	0.000438752	0.000339203	0.000642629	0.000288698	0.00020693	0.000335696	0.00010101	0.00021294	0.000159933	7.57576e-05	2.52525e-05	0
0	8.11688e-05	0	0	0	0	0	0	8.11688e-05	0	0.000222816	0	0	2.52525e-05	8.11688e-05	0	0.000222816	0	0.000248069	0.000222816	0.000572008	0.00013468	0.000159933	0.000222816	0.000455587	0.000754161	5.05051e-05	0.000228314	0.00156849	0.000263445	0.000215348	0.000198513	0.000495209	0.000790278	0.000824307	0.000634857	0.000400987	0.000288698	0.000185185	0.00010101	0.000127666	0.000288698	0	0.00031395	0.00013959	2.52525e-05	7.57576e-05	7.57576e-05	0	2.52525e-05
0	0	0	0	0	8.11688e-05	8.11688e-05	0	0	8.11688e-05	0.000162338	0	8.11688e-05	0	0	0	0	0.000222816	0.000222816	8.11688e-05	0.000451131	0.000261984	0.000261984	0.00048084	0.00188531	0.000971479	0.000337742	7.57576e-05	0.000486262	0.001195	0.000399584	0.000492177	0.000782333	0.000364455	0.000423378	0.000218855	0.000975102	0.000210438	0.000185185	0.000152918	0.00010101	0.000337154	0.000122755	0.00010101	0.00042588	5.05051e-05	2.52525e-05	6.38328e-05	0.00013468	0.000114338
0	0	8.11688e-05	8.11688e-05	0	0	0.000162338	0	0	0.000405844	0	8.11688e-05	0	3.85802e-05	0	0	0	2.52525e-05	0.000286649	0.000177809	0.000253567	0.000687863	0.00035107	0.000406124	0.000357497	0.000242003	0.000248069	0.000851757	0.00106815	0.00149352	0.00010101	0.00132763	0.000311902	0.000552143	0.000657644	0.000857257	0.00026936	0.000198513	0.000941432	2.52525e-05	0.000288698	5.05051e-05	0.000190095	0.000186588	0.00104034	0.000288698	0.00031395	5.05051e-05	0.00013959	2.52525e-05
0	0	0	8.11688e-05	0	8.11688e-05	0	8.11688e-05	0.000162338	0.000162338	8.11688e-05	0	2.52525e-05	2.52525e-05	2.52525e-05	0.000106421	2.52525e-05	0	0	5.05051e-05	0.000228314	7.57576e-05	0.000287237	2.52525e-05	0.000273321	5.05051e-05	0.000337742	0.00103052	0.000271264	0.000312851	0.0003174	0.000279181	0.000518415	0.000340606	0.00108697	0.000210438	0.000292147	0.00190366	0.000678406	0.000941432	0.000388247	7.57576e-05	0.00010101	7.57576e-05	0.000302026	0.00039075	0.000489713	0.00031395	0.000248069	3.85802e-05
0	0	8.11688e-05	0	0	0	8.11688e-05	0	0.000162338	0	0.000162338	8.11688e-05	0.000106421	0	0	0.000177809	8.11688e-05	2.52525e-05	0.000177809	0.000367818	0	2.52525e-05	0.000161336	0.000253567	0.000164843	0.000406124	0.000203062	0.000451131	0.000152918	0.000666423	0.000198513	0.00120283	0.00092109	0.00034762	0.000549583	0.000435245	0.000371773	0.000942835	0.000499078	0.00020693	0.000159933	7.57576e-05	0.00025497	0.000238193	0.000271863	0.000114338	0.000288698	2.52525e-05	7.57576e-05	0.000126263
0	0	0	0	0	8.11688e-05	0	0	0	0.000162338	0	0	2.52525e-05	0.000177809	8.11688e-05	8.11688e-05	2.52525e-05	0	0	0.000959306	2.52525e-05	3.85802e-05	0.000102413	0.000600542	0.000406124	0.000558512	0.000300565	0.00077636	0.000585223	0.000126263	0.000190095	0.000490072	0.000465408	0.000468915	0.00124251	0.00124001	0.000366863	0.00106324	0.00035598	5.05051e-05	7.57576e-05	0.00010101	0.000190095	0.000164843	0.000249018	0.000342652	5.05051e-05	0.00026936	2.52525e-05	2.52525e-05
0	0	0	0	0	0.000222816	0	0	0	8.11688e-05	0	0	0	2.52525e-05	0	0	0.000177809	0	0	0	0.000177809	3.85802e-05	0.000102413	0.000337154	0.000305475	0.000292147	0.00112006	0.000444704	0.000396077	0.0012663	0.00049066	0.000379186	0.000178171	0.000393157	0.000441672	0.000152918	2.52525e-05	0.00104525	0.000440155	0.00101859	0.000266895	0.000228676	0.00023569	0.000185185	0.00013468	0.000969187	7.57576e-05	5.05051e-05	0.00031395	2.52525e-05
0	0	0	0	0	0	0	0	0	0	0	0.000222816	0	0	0	0.000222816	3.85802e-05	2.52525e-05	2.52525e-05	6.38328e-05	0.000820079	3.85802e-05	7.57576e-05	5.05051e-05	6.38328e-05	0.000380871	0.000115741	0.00062894	0.000216751	0.000342652	0.000280584	0.000114338	0.000495209	0.000242003	0.000249018	0.00106874	0.000203423	0.000270763	0.00129741	0.000159933	6.38328e-05	2.52525e-05	0.000297115	0.000273321	7.57576e-05	3.85802e-05	7.57576e-05	0.00021294	0.00010101	2.52525e-05
0	0	0	0	0	0	0	0	0	0	0	2.52525e-05	0	0	0	2.52525e-05	5.05051e-05	0	2.52525e-05	0.000177809	2.52525e-05	0.000425878	0.000273321	0.000177809	0.000253567	0.00127121	0.000114338	0.000412912	0.000488669	0.00133504	0.000266895	0.000515325	0.000127666	0.000363356	0.00027427	3.85802e-05	0.000427189	0.000152918	0.000541165	0.000152918	0.000237093	0.000178171	0.000148008	7.57576e-05	0.000210438	0.000164843	0.000263445	8.90853e-05	7.57576e-05	3.85802e-05
0	0	0	0	0	0	0	0	0	0	0	0	0	2.52525e-05	0	2.52525e-05	0	0	0	0.000273321	2.52525e-05	2.52525e-05	6.38328e-05	0.000253567	0.000654193	0.000642268	0.000337154	0.000389062	0.0003174	0.000261397	0.0010235	0.000298574	0.000694537	0.000540216	0.000191498	0.000389062	0.000211841	0.000400987	0.000406485	0.00046482	0.00013959	0.00020202	7.57576e-05	0.000522339	0.000238193	0.000126263	6.38328e-05	0.000187688	0.000292147	0
0	0	0	0	0	0	0	0	0	0	0	3.85802e-05	0	0	0	0	0	0	2.52525e-05	2.52525e-05	2.52525e-05	2.52525e-05	0.00021639	0.000476383	6.38328e-05	0.000489711	0.000367905	0.00035107	0.000483646	0.000337154	0.00219522	0.000216751	0.000288698	0.000593527	0.000166246	0.000613927	0.000374332	0.000414315	0.00133504	0.000441616	0.000377783	0.000222816	0.000228676	0.000176768	8.90853e-05	0.00010101	0.000276773	0.000185185	2.52525e-05	0
0	0	0	0	0	0	0	0	0	0	0	0	0	0	0	0	0	5.05051e-05	2.52525e-05	0.000248069	0.000115741	0.000248069	2.52525e-05	0.000241642	0.000311902	0.000700603	0.000280222	0.000286649	0.000342652	0.000469957	0.00228207	0.000431738	0.000337154	0.000946342	0.000292508	0.000255331	0.000845332	0.00103192	0.000204826	0.00053707	0.000140993	0.000482243	0.000109428	0.000126263	0.000203423	0.000140993	0.000806752	0.000969187	5.05051e-05	0.000185185
0	0	0	0	0	0	0	0	0	0	2.52525e-05	0	2.52525e-05	0	0	0	2.52525e-05	0	0	0.00010101	5.05051e-05	0.000445633	7.57576e-05	6.38328e-05	0.000152918	0.000374332	0.000330727	0.000166246	0.00116975	8.90853e-05	0.000470318	0.000166246	0.000178171	0.000369308	0.000382997	0.000164843	0.000387659	0.000190095	0.000443019	0.000553544	0.00010101	0.0003174	0.000365858	0.000176768	0.000238193	7.57576e-05	7.57576e-05	0.000127666	0	7.57576e-05
0	0	0	0	0	0	0	0	0	0	0	0	2.52525e-05	0	2.52525e-05	0	2.52525e-05	2.52525e-05	2.52525e-05	0.000222816	3.85802e-05	0.00031249	0.000298574	0.00033213	0.000204826	0.00013959	0.000394199	0.000657644	0.000178171	7.57576e-05	0.000541619	0.000375734	0.000305836	0.000253928	0.000451492	0.000882509	0.000255331	0.000337154	0.000127666	0.000204826	0.000380191	0.000216751	0.000315353	0.000249018	7.57576e-05	0.000832423	0.00013959	5.05051e-05	0.000126263	0.00010101
0	0	0	0	0	0	0	0	0	0	0	0	0	0	0	6.38328e-05	0	0	0	2.52525e-05	0.000127666	0.000953811	0.000451131	0.000281987	0.000630704	0.000179574	0.000166246	0.00013959	0.000338557	0.000286649	0.00123403	0.000126263	0.000228676	7.57576e-05	0.000344416	0.000178171	0.000307239	0.000337154	0.000190095	0.000556995	0.000232183	0.000262346	0.000267256	0.00031395	0.000560561	0.000535308	0.00100777	0.0008907	0.000164843	6.38328e-05
0	0	0	0	0	0	0	0	0	0	0	0	0	7.71605e-05	2.52525e-05	0	0	0.000127666	0	0.000177809	0.000266895	0.000241642	0.000261397	0.000987252	0.000166246	0.000230079	0.000102413	0.000514964	0.000114338	0.00124486	0.000127666	5.05051e-05	0.000317761	0.000528653	0.000317761	0.000238193	0.000191498	0.000289001	0.000228676	0.000249018	0.000114338	0.000114338	8.90853e-05	0.00134837	8.90853e-05	0.00111469	0.000883912	0.000263445	0.000503041	0.000400628
0	0	0	0	0	0	0	0	0	0	0	0	2.52525e-05	0	0	0	2.52525e-05	2.52525e-05	0.000222816	0	0	3.85802e-05	0.000191498	0.000178171	0.000115741	0.000311902	0.000997889	0.000102413	0.000261397	0.00010101	0.000215348	0.000114338	0.000548995	0.000907762	0.00013959	8.90853e-05	0.000315353	0.000292508	0.000186588	0.000302329	0.00013959	0.000114338	0.000544085	0.000300926	0.000377783	0.000588675	0.000360948	0.000365858	0.0014578	0.00013959
0	0	0	0	0	0	0	0	0	0	0	0	0	0	0	2.52525e-05	2.52525e-05	0	0	0.000299977	8.90853e-05	0.000299977	0.000148008	0.000178171	0.000140993	0.000623803	0.000152918	0.000489711	0.000598551	0.00127999	0.00092109	0.000574247	0.000382749	0.000249018	0.000573888	0.000365858	0.000242003	0.000337154	0.000721195	0.000114338	0.000479835	0.00027427	0.000335696	0.000779814	0.000554949	0.000436706	0.000276773	0.000166246	0.000114338	0.000186588
0	0	0	0	0	0	0	0	0	0	0	0	0	3.85802e-05	0	5.05051e-05	5.05051e-05	0.000222816	0	0	6.38328e-05	0	0.000278819	0.000337154	0.000286649	0.000127666	0.00150595	0.00124596	0.000315353	0.00190669	0.000198513	0.000934417	0.00053707	0.000585223	7.57576e-05	0.000319164	0.000290101	0.00099825	0.000473825	0.000293911	0.000365858	0.000357744	0.000411453	0.000398125	0.000210438	0.00069069	8.41751e-05	0.000210438	0.000151515	0.000364455
0	0	0	0	0	0	0	0	0	0	0	0	0.000115741	3.85802e-05	3.85802e-05	3.85802e-05	0	2.52525e-05	0	7.71605e-05	0	3.85802e-05	0.000109428	0.000248069	6.38328e-05	0.00010101	0.000712527	0.000548995	0.000489711	0.00045991	0.000604049	0.000650459	0.000783622	0.000358446	0.000417766	0.00046482	0.000699809	0.000216751	0.000198513	0.000615974	0.000375734	0.000404439	0.000979841	0.000570437	0.00105524	0.000419871	0.000539119	0.000322368	0.000528293	0.000223765
0	0	0	0	0	0	0	0	0	0	0	0	0	3.85802e-05	3.85802e-05	3.85802e-05	5.05051e-05	2.52525e-05	0.000253567	0	0	0.000484801	7.57576e-05	0.000148008	0.000114338	0.00036381	0.00038965	0.000729307	0.000223765	0.000161336	0.000417368	0.000589927	0.000723658	0.000257435	0.000166246	0.000179574	0.000391111	0.000318803	0.000228314	0.000480196	0.000346521	0.000262346	0.000216751	0.000366863	0.000211841	0.000742238	0.000412856	0.00057184	7.71605e-05	0.000501941
0	0	0	0	0	0	0	0	0	0	0	3.85802e-05	8.41751e-05	0	6.38328e-05	0	0.000161336	0	0	0.000177809	0.000177809	0.000865672	0.000280222	0.000451131	0.000159933	0.00057074	0.000563422	0.000286649	0.000287237	0.000562323	0.000495932	0.000262346	0.000639483	3.85802e-05	0.000115741	0.000446829	0.000296016	0.00067069	0.000237093	0.000635672	0.000429691	0.000140993	0.000346521	0.00075111	0.000968905	0.000612469	0.000840195	0.000114338	0.000151515	0.000199916
0	0	0	0	0	0	0	0	0	0.000177809	0	0	3.85802e-05	3.85802e-05	8.41751e-05	0.00020693	2.52525e-05	0.000193603	7.71605e-05	0.000261397	0.000273321	0.000287237	0.000261397	0.000555535	0.000548634	0.000642268	0.000232183	0.000540216	0.000466223	0.000262346	0.000352834	0.000883912	0.000314254	0.000385101	0.000293911	0.000609568	0.000216751	0.000515269	0.000365858	0.000154321	0.000654859	0.000218154	0.000154321	0.000178171	0.000627255	0.000852064	0.000352531	0.000526245	0.000850661	0.000690729
0	0	0	0	0	0	0	0	0	0	0	0	3.85802e-05	0	8.41751e-05	8.41751e-05	0	0	0	0.000730994	0.00021639	0.000261984	0.00073287	0.000600542	5.05051e-05	0.000166246	0.000242003	0.000926871	0.000970778	0.000248069	0.000554132	8.90853e-05	0.00061042	0.000691277	0.000637131	0.000720398	0.00059734	0.000332492	0.000438109	0.000268659	0.000204826	0.000255331	0.000114338	0.000191498	0.00049633	0.000290101	0.000290101	0.000191498	0.000264848	0.000429691
0	0	0	0	0	0	0	0	0	0	0	0	0	3.85802e-05	3.85802e-05	0.000261984	0.00016835	0.000597261	2.52525e-05	0.000478374	0.000232183	2.52525e-05	0.000790276	0.000203062	0.000509466	0.000318262	0.00044097	0.000230079	0.00121848	0.000534718	0.000427642	0.000741232	0.000647484	0.000382997	0.00057349	0.000570684	0.000603405	0.000446829	0.000532104	0.000268659	0.000434905	0.000572087	0.000114338	0.00081028	0.000554949	0.000781217	0.000416667	0.000564371	0.000429691	0.000340606
0	0	0	0	0	0	0	0	0	0	0	0	0	0	0	0	8.41751e-05	3.85802e-05	0.000148008	0.000687863	2.52525e-05	2.52525e-05	0.000400626	0.000545627	0.000425224	0.000256734	0.000579545	0.00013959	0.000267757	0.000156926	0.000344055	0.000302026	0.000280584	0.000344416	0.000225168	0.00110813	0.00070927	0.000318803	0.000593529	0.000414315	0.000429691	0.000152918	0.000722598	0.000593888	0.000557357	0.000644034	0.000758372	0.000378086	0.000114338	0.000295314
0	0	0	0	0	0	0	0	0	0	0	0	0	0.000122755	0.000122755	6.38328e-05	2.52525e-05	6.38328e-05	0.000287237	0.00017326	0.000248069	6.38328e-05	0.000106421	0.000444979	0.00064313	0.000276675	0.000256734	0.000280222	0.000781858	0.000870857	0.000374276	0.000860981	0.0011535	0.000628004	0.000630609	0.000631066	0.000460157	0.000243406	0.000404439	0.000307239	0.000882225	0.000293911	0.000695942	0.00095588	0.000366162	0.000456347	0.000554949	0.000591027	0.000302329	0.000287598
0	0	0	0	0	0	0	0	0	0	0	0	0	3.85802e-05	3.85802e-05	0.000177809	3.85802e-05	0.000122755	0.000109428	3.85802e-05	0.000519834	0.000548634	0.000439206	0.000298574	0.000415718	0.000222162	0.000290003	0.000419072	0.00029792	0.000602654	0.000659965	0.00010101	0.000994086	0.000530055	0.000572087	0.000480138	0.000468271	0.000303428	0.00042298	0.000218154	0.000455247	0.000448232	0.000640886	0.000609766	0.000218154	0.000218154	0.000692491	0.000452536	0.00118063	0.000450337
0	0	0	0	0	0	0	0	0	0	0	0	0	3.85802e-05	0	3.85802e-05	0.000248069	2.52525e-05	2.52525e-05	3.85802e-05	0	0.000131674	8.90853e-05	7.57576e-05	0.000590634	0.000218154	0.000643575	0.00048114	7.71605e-05	0.000281987	0.00082277	0.000631166	0.000218154	0.000522139	0.000620087	0.0003844	0.000243406	0.000665835	0.000525393	0.000806469	0.000477788	0.000392514	0.000392514	0.000302329	0.000431094	0.000506852	0.00088363	0.00096079	0.000154321	0.0010719
0	0	0	0	0	0	0	0	0	0	0	0	0	0	0	0.000222816	8.41751e-05	0	2.52525e-05	0	0	0.000222816	0.000203062	0.000115741	0.000263749	0.00040239	0.000260742	0.000247415	0.000381146	0.000166246	0.00036381	0.000495484	0.00036381	0.000657721	0.000481599	0.000347222	0.000483002	0.000537819	0.000737972	0.000263749	0.000626155	0.000634517	0.000972715	0.00158827	0.000334596	0.000492224	0.000814288	0.00104988	0.000574192	0.000798659
0	0	0	0	0	0	0	0	0	0	0	0	0	2.52525e-05	0	0	0	0	0	0	0.000122755	0.000106421	0.000106421	0.000484213	0.000193603	0.000493163	0.000434543	0.000397827	0.000324575	0.000590078	0.00040239	0.000154321	0.000351231	0.000371072	0.000496934	0.000441919	0.000610667	0.000617682	0.000397727	0.000367261	0.000437009	0.000256734	0.000806469	0.000678706	0.00115519	0.00102342	0.000984041	0.00146211	0.00112479	0.000946561
0	0	0	0	0	0	0	0	0	0	0	0	0	0	0	0	0	0	0	0	0.000509466	0	5.05051e-05	0.000416419	0.000561374	0.000477786	0.000432779	2.52525e-05	0.000140993	0.000747561	0.00049849	0.000191498	0.000102413	0.000438109	0.0003844	0.000515269	0.000391414	0.000576238	0.000115741	0.000327278	0.000644034	0.000596438	0.000526245	0.000717287	0.000412759	0.00031265	0.00106677	0.00127815	0.00129739	0.00107654
0	0	0	0	0	0	0	0	0	0	0	0	0	0	0	0	0	0.000177809	0	0	6.38328e-05	0.000481795	0	0	0.000587214	0.000566872	0.000447985	0.000663787	7.71605e-05	0.000341911	0.000344055	0.000367818	0.00041807	0.000391414	0.000503344	0.000231481	0.00042823	0.000631567	0.000645796	0.000299977	3.85802e-05	0.000319665	0.000584513	0.000930881	0.00123952	0.000522284	0.000703864	0.00117374	0.000319665	0.00131995
0	0	0	0	0	0	0	0	0	0	0	0	0	3.85802e-05	0	0	0	0	0	0	6.38328e-05	0	0.000222816	0.000299977	8.11688e-05	0.000208834	6.38328e-05	0.000340147	5.05051e-05	0.000711873	0.000292147	0.000431094	0.000345572	0.000344917	8.90853e-05	0.000161336	0.000399528	0.000239498	0.00061678	0.000499893	0.000375278	0.000418771	0.000517276	0.00096059	0.000319665	0.000415765	0.00116828	0.000960793	0.00146484	0.0012023
0	0	0	0	0	0	0	0	0	0	0	0	0	0	0	0	0	0	0.000177809	0	0	0	0.000162338	0.000243506	0.000190596	0.000324675	0.000572744	0.000340147	6.38328e-05	0.000222816	0.000872961	0.000200918	0.000464459	0.00038965	0.000148008	0.000503948	0.000400533	0.000326679	7.71605e-05	0.000716841	0.000657017	0.000161336	0.000749108	0.000351932	0.000426086	0.00019691	0.000780217	0.000666286	0.000718194	0.0012033
0	0	0	0	0	0	0	0	0	0	0	0	0	0	0	0	0	0	0	0	0.000222816	0.000109428	0.000177809	0.000656919	0.00100152	0.000267757	0.000430095	0.000293009	8.11688e-05	0.000106421	0.000200918	8.41751e-05	0.000451993	0.000332244	0.00051427	0.00020693	0.000443122	0.000246513	0.000609004	0.000243506	0.00018759	0.000456449	0.000297018	0.000577201	0.000829726	0.000436107	0.000658369	0.000690937	0.00075587	0.000324675
0	0	0	0	0	0	0	0	0	0	0	0	0	0	0	0	0	0	2.52525e-05	0	0	0	0.000523969	0.000258978	0	0.000633397	2.52525e-05	0.000200918	0	8.11688e-05	0	0.000284231	0.000822263	0.000524291	8.41751e-05	0.000456349	0.000770803	0.000243506	0.000162338	0.000800017	0.000702962	0.000411857	0.00082672	0.000864438	0.000764791	0.000989057	0.000742544	0.000736532	0.000655363	0.00116773
0	0	0	0	0	0	0	0	0	0	0	0	0	0	0	0	0	0	0	0	8.41751e-05	0	0	2.52525e-05	0.000361953	0.0003367	0.000333694	0.000177809	0.000443122	2.52525e-05	8.41751e-05	0.000303985	0	0.000274772	0.00016835	0.000246513	0.000411857	0.000571188	0.000327682	0.000437109	0.000411857	0.000496032	0.00016835	0.000165344	0.00016835	0.000574194	0.00089887	0.000493025	0.00035594	0.00121187
0	0	0	0	0	0	0	0	0	0	0	0	0	0	0	0	0	0	0	0	0	0	0	0.000177809	0	0.000177809	8.41751e-05	8.41751e-05	0.000177809	2.52525e-05	5.05051e-05	2.52525e-05	0	0.000109428	0	0.000177809	0	8.41751e-05	0	0	2.52525e-05	0	0.000162338	8.11688e-05	0	8.11688e-05	0	0.000249519	8.11688e-05	8.41751e-05
0	0	0	0	0	0	0	0	0	0	0	0	0	0	0	0	0	0	0	0	0	0	0	0	0	0	0	0	0	0	0	0	0	0	0	0	0	0	0	0.000177809	0	0	0	0	0	0	0	0	0	0
[truncated: 27 more columns]

## Sheet: Panel B (PTX drug x drug)
0	2.52525e-05	0	0	0	0	0	0	0	0	0	0	0	0	0	0	0	0	0	0	0	0	0	0	0	0	0	0	0	0	0	0	0	0	0	0	0	0	0	0	0	0	0	0	0	0	0	0	0	0
2.52525e-05	0	2.52525e-05	0	0	0	0	0	0	0	0	0	0	0	0	0	0	0	0	0	0	0	0	0	0	0	0	0	0	0	0	0	0	0	0	0	0	0	0	0	0	0	0	0	0	0	0	0	0	0
0	0	0	0	0	0	0	0	0	0	0	0	0	0	0	0	0	0	0	0	0	0	0	0	0	0	0	0	0	0	0	0	0	0	0	0	0	0	0	0	0	0	0	0	0	0	0	0	0	0
0	0	0	0	2.52525e-05	0	0	0	0	0	0	0	0	0	0	0	0	0	0	0	0	0	0	0	0	0	0	0	0	0	0	0	0	0	0	0	0	0	0	0	0	0	0	0	0	0	0	0	0	0
0	0	0	0	2.52525e-05	2.52525e-05	0	0	0	0	0	0	0	0	0	0	0	0	0	0	0	0	0	0	0	0	0	0	0	0	0	0	0	0	0	0	0	0	0	0	0	0	0	0	0	0	0	0	0	0
0	0	0	2.52525e-05	2.52525e-05	0	0	0	0	0	0	0	0	0	0	0	0	0	0	0	0	0	0	0	0	0	0	0	0	0	0	0	0	0	0	0	0	0	0	0	0	0	0	0	0	0	0	0	0	0
0	0	0	0	0	0	0	0	0	0	0	0	0	0	0	0	0	0	0	0	0	0	0	0	0.000177809	0	0	0	0	0	0	0	0	0	0	0	0	0	0	0	0	0	0	0	0	0	0	0	0	0
0	0	0	0	0	2.52525e-05	2.52525e-05	0	0	0	0	0	0	0	0	0	0	0	0	0	0	0	0	0	0	0	0	0	0	0	0	0	0	0	0	0	0	0	0	0	0	0	0	0	0	0	0	0	0	0
0	0.000203062	0	0	0	0	0	0	0	0	0	0	0	0	0	0	0	0	0	0	0	0	0	0	0	2.52525e-05	2.52525e-05	0	0	0	0	0	0	0	0	0	0	0	0	0	0	0	0	0	0	0	0	0	0	0
0	0	0	5.05051e-05	0	0	0	0	0	0	0	0	0	0	0	0	0	0	0	0	0	0	0	0	2.52525e-05	0	0	0	0	0	0	0	0	0	0	0	0	0	0	0	0	0	0	0	0	0	0	0	0	0
0.000177809	0	0	2.52525e-05	2.52525e-05	0	0	0	0.000177809	0	0	0	0	0	0	0	0	0	0	0	0	0	0	0.000177809	0.000177809	0.000222816	0	0	0	0	0	0	0	0	0	0	0	0	0	0	0	0	0	0	0	0	0	0	0	0
0	0	0	0.000177809	0	2.52525e-05	0.000203062	0	0	0	0	0	0	0	0	0	0	0	0	0.000203062	0	0	0	0	0	0	0	0	0.000355619	0	2.52525e-05	0	0	0	0	0	0	0	0	0	0	0	0	0	0	0	0	0	0	0
2.52525e-05	0	0	0	0	0	0.000355619	0	0	0	0	0	0	0	2.52525e-05	0	2.52525e-05	0	0	0.000177809	0	0	0	0	0	0.000177809	2.52525e-05	0.000177809	0	0	0	0	2.52525e-05	0	0.000222816	0	0	0	0	0	0	0	0	0	0	0	0	0	0	0
0	0	2.52525e-05	0	0	0	0.000203062	0	0	2.52525e-05	0	0	0	0	0	0	0	0	0	0	0	0	0.000445633	0	0	0	0.000222816	0.000355619	0	2.52525e-05	0	0.000222816	0	0	2.52525e-05	0	0.000222816	0	0	0	0	0	0	0	0	0	0	0	0	0
0	0	0	0	2.52525e-05	0	2.52525e-05	0	0	0	0	0	0	0.000177809	0	0	0	0.000355619	0	0	0	0.000222816	0	0	0	0.000177809	0.000222816	0	0	0.000177809	0	0	0.000177809	0	0	0	0	0.000248069	0	0	0	0	0	0	0	0	0	0	0	0
0	0	2.52525e-05	2.52525e-05	0	0	0	0	0.000177809	0	0	0	0.000177809	0	0	2.52525e-05	0.000177809	0.000203062	0.000222816	0.000248069	0.000355619	0.000355619	0	0.000400626	0	0.000298574	0	0.000445633	0	0.000222816	0.000365497	0	0	0	0	0.000222816	0	0	0	0	0	0	0	0	0	0	0	0	0	0
0	0	0	0	0.000177809	2.52525e-05	0	2.52525e-05	0	2.52525e-05	2.52525e-05	0	0.000177809	0	0	0	0	0	0.000445633	0	0.000533428	2.52525e-05	0.000222816	0.000177809	2.52525e-05	0.000400626	0.000222816	0	0	0	0	0.000400626	0	0	0	0.000177809	0	0	0	0.000222816	0	0	0	0	0	0	0	0	0	0
0	0	0	0	0	0	0	2.52525e-05	0.000203062	0	2.52525e-05	2.52525e-05	0	0.000400626	0.000177809	5.05051e-05	0.000177809	0	0.000177809	0.000400626	0.000400626	0.000177809	0.000533428	0	0.000177809	0.000222816	0.000177809	0.000177809	0	0	0.000248069	0.000222816	0.000222816	0	0	0	0	0.000222816	0	0	0	0	0	0	0	0	0	0	0	0
0	0	0	0	0	0	2.52525e-05	2.52525e-05	5.05051e-05	2.52525e-05	0.00010101	0	0	0	0	0.000203062	0.000203062	0	0	0	0	0	0.000578435	0	0.000222816	0.000248069	0	0	0.000445633	0	0	0.000177809	0.000248069	0.000222816	0	0	0	0.000177809	0	0.000355619	0	0	0	0	0	0	0	0	0	0.000177809
0	0	0	0	0	0	0	0	0	2.52525e-05	2.52525e-05	0	0	0	0	0.000177809	0.000203062	0.000177809	0	0.000355619	0	0.000623442	0.000846259	5.05051e-05	2.52525e-05	0.000203062	0	0.000400626	0.000298574	0.000273321	0	0	0	0.000222816	0	0.000222816	0	0.000355619	0.000177809	0	0.000177809	0	0	0	0.000177809	0	0	0	0	0
0	0	0	0.000177809	0	0	0	2.52525e-05	2.52525e-05	2.52525e-05	0	0.000177809	5.05051e-05	0	0.000177809	2.52525e-05	0	0	0.000470885	0.000558681	0.000228314	0	0.000470885	2.52525e-05	0.000248069	0	0	0	0.000177809	0	0.000203062	0	0	0.000222816	0.000177809	0	0	0	0.000222816	0	0	0	0	0	0	0	0	0	0	0
0	0	0	0	0	0.000177809	0	2.52525e-05	2.52525e-05	2.52525e-05	0	0	0	0	0.000177809	0.000355619	7.57576e-05	0	0.000222816	0.000355619	0.000177809	0.000177809	0.000203062	0.00100431	0.000583933	0.000380871	0.000801252	0.000425878	0	0.000222816	0	0.000177809	8.41751e-05	0	0.000177809	2.52525e-05	0.000578435	0	0	0	0	0	0	0	0	0.000400626	0	0	0	0
0	0	0	0	0	0	0	5.05051e-05	5.05051e-05	0	0	0	2.52525e-05	0	0.000177809	0	0	0.000603688	0.000177809	0.000248069	0.000648695	0.000177809	0.00081113	0.000380871	0	5.05051e-05	2.52525e-05	0.000470885	0	0	0.00102407	0.000177809	2.52525e-05	0.000177809	0	0.000445633	0	0.000177809	0	0	2.52525e-05	0	0.000177809	0	0.000177809	0	0.000177809	0	0.000177809	0
0	0	0	0	0	0	0	0	2.52525e-05	2.52525e-05	7.57576e-05	2.52525e-05	0.000177809	0	0	0.000355619	0.000177809	0.000228314	0.000603688	0.000578435	0.000400626	0.000400626	0.000558681	0	0.000603688	0.000425878	0.000177809	0.000578435	7.57576e-05	0.000578435	0.000355619	0.000177809	0.000222816	0.000400626	0	8.41751e-05	0	0	0	0	0.000177809	0.000177809	0	0	0	0	0.000177809	0.000222816	0	0
0	0	0	0	0	0.000177809	0	0.000177809	0	2.52525e-05	2.52525e-05	0	0.000177809	0	0.000410504	2.52525e-05	0.000203062	0.000406124	0.000355619	0	0.000851757	0.000425878	0.000510053	0.000451131	0.000558681	0.000400626	0.000713115	0.000203062	0.000425878	0.000248069	8.41751e-05	0.000578435	0.000177809	5.05051e-05	0	0	0	0	0.000177809	0.000177809	2.52525e-05	0	0	0	0	0	0	0	0	0
0	0	0	0	0	0	0	0	7.57576e-05	5.05051e-05	0	2.52525e-05	0	0	0.000355619	0.000177809	0.000177809	0.000203062	0.000406124	0	0.000400626	0.000355619	0.000603688	0	0.000425878	0.000484801	0.000228314	0.000306991	0.000177809	0.00052139	0.000578435	0.000439794	0.000222816	0.000177809	0.000306991	0.000222816	0.000177809	0.000400626	0.000222816	0	0	2.52525e-05	0.000222816	0	0.000177809	0	0.000177809	0	0.000222816	0
0	0	0	0	0	0	0	0	0	2.52525e-05	0	0	2.52525e-05	0	0	0.000177809	0.000203062	0.000380871	0.000177809	0.000355619	0.000603688	0.000654193	0.000222816	0.000228314	0.000510053	0.000109428	0	0.000222816	0.000306991	8.41751e-05	0.00143861	0.000687863	0.000870129	2.52525e-05	0.000177809	0	0	0	0	0.000203062	0	0	0	0	0	0	0.000222816	0	0	0
0	0	0	0	0	0	0	0	0	0	0	0	0	0	0	5.05051e-05	0.000177809	7.57576e-05	0.000558681	0.000261984	0.000481881	0.000795413	0.000287237	0.000159933	0.00021294	0.000177809	0.000222816	0.000668944	0.000653151	0.000687863	0.000970097	0.000728909	0.000430335	0.000533428	0.000484801	0	2.52525e-05	0.000533428	0	0	0	0	0.000578435	0.000355619	0	0	0	0.000222816	0	0
0	0	0	0	0	0	0	0	0	2.52525e-05	0	2.52525e-05	0	2.52525e-05	0	0.000177809	5.05051e-05	0.000222816	0.000203062	2.52525e-05	0.000355619	0.000253567	0.000425878	0.000365497	0.000355619	0.000568976	0.000177809	0.000177809	0.000109428	0.000193603	0.00031249	5.05051e-05	0.000400626	0.000535306	0	0.000228314	0.000332244	0	0.000177809	0	0.000355619	2.52525e-05	0	0	0	0	0	0	2.52525e-05	0
0	0	0	0	0	0	0	0	0	2.52525e-05	0	0	0	0	2.52525e-05	0.000203062	0.00010101	2.52525e-05	2.52525e-05	7.57576e-05	0.000543306	0.000638819	0.000187688	0.000511514	2.52525e-05	0.000380871	0.000410504	0	0.000410504	0.000756247	0.000203062	0.000273321	0	0.00013468	2.52525e-05	8.41751e-05	0.00021294	0	0.000400626	0.000400626	0	0	2.52525e-05	0.000177809	2.52525e-05	0	0	0	0	2.52525e-05
0	0	0	0	0	0	0	0	0	0	0	0.000177809	0	8.41751e-05	0.000253567	2.52525e-05	2.52525e-05	0.000203062	0.000273321	0.000533428	0.000248069	0.000563063	0.000553185	0.000451133	0.000400626	0.000515551	0.000568559	0.000693702	0.000451131	0.000357497	0.000332244	0	0.000801252	0.00034616	0.000445633	0.000287237	0.000355619	0.000177809	0	0.000177809	0	2.52525e-05	0.000222816	0	0	0.000177809	0.000222816	0.000177809	0	0
0	0	0	0	0	0	0	0	0	0	0	0	2.52525e-05	2.52525e-05	0	0	5.05051e-05	0	0.000806752	0.00021294	0.000263445	0.000187688	0.000416002	0.000553185	0.000776001	0.000791377	0.000238193	2.52525e-05	0.000461009	0.000406124	0.00215569	0.000430335	0.000781499	0.000510053	0.000258978	0.000529808	0.000177809	0.000203062	0.000218855	2.52525e-05	0.000177809	0	0	0.000177809	0	0	0	0	0	0.000177809
0	0	0	0	0	0	0	0	0	0	0	0	2.52525e-05	0	0	0	0	7.57576e-05	7.57576e-05	0.000435757	0.000222816	2.52525e-05	0.000177809	0.000756247	0.000490299	0.000801252	0.000994439	2.52525e-05	0.000222816	0.000979063	0.0014247	0.000177809	0.000783375	0.000815169	0.000815169	0	0.000623442	0.000228314	0.00016835	8.41751e-05	2.52525e-05	0.000261984	0	0.000177809	0.000400626	0	0	0.000445633	0.000177809	0
0	0	0	0	0	0	0	0	0	0	0	2.52525e-05	2.52525e-05	0	0	5.05051e-05	2.52525e-05	0.000238193	0.000304072	0.000416002	0.00021294	0.000288698	0.00039075	0.000431376	0.000365497	0.000740872	0.00039075	0.000400626	0.00039075	0.000203062	0.000535306	0.00131131	0.000934056	0.000930434	0.000261984	0.000510053	0.000273321	0.000109428	0	0.000653151	0.000361953	0.000523969	0.000277778	0	0	0.000400626	0.000222816	0.000400626	0	0.000177809
0	0	0	0	0	0	0	0	0	0	0	8.41751e-05	0	0.000177809	0	0.000109428	7.57576e-05	0	7.57576e-05	0.000435757	0.000177809	0.000979063	0.00102407	5.05051e-05	0.000846259	5.05051e-05	5.05051e-05	0.000623442	0.000126263	5.05051e-05	0	0.000837416	0.000382749	0.000159933	0.00138415	0.000287237	2.52525e-05	0.000553185	0	8.41751e-05	0.000801252	0.000608144	0.000455587	0.000608144	0	8.41751e-05	0	2.52525e-05	0.000222816	0
0	0	0	0	0	0	0.000177809	0	0	0	0	2.52525e-05	5.05051e-05	0	2.52525e-05	0	5.05051e-05	0.000203062	0.000380871	0	2.52525e-05	0.000238193	5.05051e-05	0.000222816	0.000273321	0.000535306	0.000228314	0.000253567	0.00021294	0	0.000984561	0.000918682	0.00013468	0.00121183	0.000357497	0.00013468	0.000449672	0.000248069	0	0.000177809	0.000261984	0.00016835	0.00079729	0.00034616	0.000371412	0.000306991	0.000400626	0	2.52525e-05	0
0	0	0	0	0	0	0	0	0	0	0	0	0	0	0	0	2.52525e-05	5.05051e-05	2.52525e-05	0	7.57576e-05	0.000187688	0	0.00010101	0.000238193	0.000730994	0.000228314	2.52525e-05	0.000357497	0.000603688	7.57576e-05	0.000769459	0.000334736	0.000273321	0.000683826	0.000781916	0.000218855	0.000238193	2.52525e-05	0.000177809	0.000355619	0.000627482	0.000425878	0.000261984	8.41751e-05	0	0	0	0	0
0	0	0	0	0	0	0	0	0	0	0	2.52525e-05	0	0	0	2.52525e-05	0	2.52525e-05	2.52525e-05	0	0	0	2.52525e-05	2.52525e-05	0.000203062	0.000126263	2.52525e-05	0.000278819	0.000126263	2.52525e-05	5.05051e-05	0.000511514	0.000451131	0.000288698	0.000400626	0.00021294	0.000570437	2.52525e-05	0.000274772	0.000568976	0.00034616	0.000380871	0.00115687	5.05051e-05	0.000109428	0	0.000355619	0	0	0
0	0	0	0	0	0	0	0	0	0	0	2.52525e-05	0	0	0	0	0	0	5.05051e-05	2.52525e-05	2.52525e-05	0.00021294	0	0	0.000193603	0.000187688	0.000151515	0.000441255	0.000156926	7.57576e-05	0.000399584	0.000278819	0.00105482	0.000679445	0.000248069	0.000238193	0.000238193	8.41751e-05	0.00023569	0.000638819	0.000187688	0.000396665	5.05051e-05	8.41751e-05	2.52525e-05	0.00013468	0.000109428	0.000355619	0	0
0	0	0	0	0	0	0	0	0	0	0	0	2.52525e-05	0	0	5.05051e-05	0	0	0	0	0.000248069	0.000248069	7.57576e-05	0	0.000253567	5.05051e-05	5.05051e-05	0.000263445	0.000416002	0.000248069	0.000476383	0.000806752	5.05051e-05	0.000210438	0.000806752	0.00010101	0.000776001	0.000801254	2.52525e-05	0.000228314	0.000356038	2.52525e-05	2.52525e-05	2.52525e-05	0.000380871	0	0.000410504	2.52525e-05	0.000222816	0
0	0	0	0	0	0	0	0	0	0	0	0	0	0	0.000177809	2.52525e-05	2.52525e-05	0.000304072	2.52525e-05	2.52525e-05	0.000177809	5.05051e-05	2.52525e-05	0.000355619	0.000298574	0.000273321	7.57576e-05	0.000273321	0.000416002	5.05051e-05	0.000428288	0.000228314	2.52525e-05	0.000185185	0.000907762	0.000298574	5.05051e-05	0.000486262	0.00010101	0.000222816	0.00021294	0.000238193	0.000273321	0.000187688	6.38328e-05	2.52525e-05	0	5.05051e-05	0.000730994	0.000203062
0	0	0	0	0	0	0	0	0	0	0	0	0	0.000177809	0	0	0	2.52525e-05	0	0	5.05051e-05	0.000228314	0.000273321	2.52525e-05	2.52525e-05	0.000126263	6.38328e-05	2.52525e-05	5.05051e-05	2.52525e-05	0.00031395	0.000424837	0.000126263	0.00021294	0.000349079	0.000648697	0.00010101	0.000304072	0.000109428	0.000969187	2.52525e-05	0.0004823	0.00013468	0.000451131	2.52525e-05	0.000228314	0.000484801	0.000543306	0.000203062	2.52525e-05
0	0	0	0	0	0	0	0	0	0	0	0	0	0	0.000177809	0	0	0	3.85802e-05	0	0	0.000248069	5.05051e-05	0	2.52525e-05	5.05051e-05	0	0.00010101	2.52525e-05	7.57576e-05	0.000857257	2.52525e-05	0.000806752	0.00105336	0.000648697	0.000187688	0.000106421	2.52525e-05	7.57576e-05	0.000638821	0.000476385	0.000365497	0.000410504	0.00031249	0.000177809	0.000431376	0.000298574	0	0.000177809	0
0	0	0	0	0	0	0	0	0	0	0	0	0	0	0	0	0	0	0	3.85802e-05	0	5.05051e-05	7.57576e-05	0.000253567	0.000517429	0.000248069	0.000228314	2.52525e-05	5.05051e-05	0.000151515	5.05051e-05	0.000756247	0.000126263	0.000159933	0	0.000598181	0.00031249	0.00010101	0.00197675	0.000288698	0.000375375	0.000297115	0.000425878	2.52525e-05	0.000248069	0.000535306	0.000248069	0	0.000222816	0
0	0	0	0	0	0	0	0	0	0	0	0	0	2.52525e-05	0	0	0	0	0	2.52525e-05	5.05051e-05	0.000203062	2.52525e-05	2.52525e-05	0	0.000294613	0.000355619	0.000185185	0.000126263	0.000273321	0.000517012	0.000185185	0.00010101	0.000159933	0.000669988	0.000244108	0.00111374	0.000460912	0.00127222	0.000298574	0.000441255	0.000222816	0.000177809	0.000496138	0	0.000298574	5.05051e-05	2.52525e-05	0.00013468	0.000425878
0	0	0	0	0	0	0	0	0	0	0	0	0	0	0	0	5.05051e-05	0	2.52525e-05	5.05051e-05	0	5.05051e-05	5.05051e-05	0	0.000241642	0.000328283	0.000109428	0.000109428	0.000218855	5.05051e-05	0.000148008	5.05051e-05	0.00010101	7.57576e-05	0.000210438	0.000381193	0.000399584	0.000382749	0.00123191	0.000426287	0.000156926	0.000284231	0.000156926	0.000207431	0.000673949	0	5.05051e-05	0.000253567	0	0.00117663
0	0	0	0	0	0	0	0	0	0	0	0	0	0	0	0.000177809	0	2.52525e-05	0	0	0.000273321	2.52525e-05	0.000177809	0	7.57576e-05	0.00010101	0.00013468	0.000353535	0.00010101	0.00031249	0.00103507	0.00100432	5.05051e-05	0.00026936	0.000244108	0.000106421	0.00102748	0.00047138	0.00145577	0.000669891	0.000257937	0.000319362	0.000263445	0.00105482	0.00010101	0.000304072	0.000248069	0.00052139	0.000777877	5.05051e-05
0	0	0	0	0	0	0	0	0	0	0	0	0	0	0	0	0	2.52525e-05	2.52525e-05	0.000177809	5.05051e-05	2.52525e-05	5.05051e-05	0	0.00013468	2.52525e-05	8.90853e-05	0.000109428	0.000244108	0.00030303	0.000244108	0.00103402	0.00108007	0.000294613	7.57576e-05	0.000933014	0.000263445	0.000504547	0.000319865	0.00141094	0.000842105	0.000524744	7.57576e-05	6.38328e-05	0.0023445	2.52525e-05	5.05051e-05	0.000510053	5.05051e-05	2.52525e-05
0	0	0	0	0	0	0	0	0	0	0	0	0	0	0	0	0	0	0	0.000203062	0	0	0.000177809	0	0.000203062	7.57576e-05	7.57576e-05	0	0.000114338	8.41751e-05	0.00030303	0.00013468	0.000126263	0.000185185	0.00010101	5.05051e-05	7.57576e-05	0.000126263	0.000283189	0.000335598	0.000344517	0.00097482	0.00032227	2.52525e-05	0.000159933	0.00013468	0.000603688	0.000461009	0.00140494	2.52525e-05
0	0	0	0	0	0	0	0	0	0	0	0	0	0	0	0	0	2.52525e-05	0	0	0	2.52525e-05	5.05051e-05	2.52525e-05	0.000177809	0	0	2.52525e-05	2.52525e-05	0.000278819	0.000260943	0.000218855	2.52525e-05	0.000126263	0	0.00010101	0.000176768	0.000387205	0.000405082	0.000176768	0.000176768	0.000207431	0.00110868	0.000276773	0.000114338	0.000698158	0.00010101	0.000323826	0.00010101	5.05051e-05
0	0	0	0	0	0	0	0	0	0	0	0	0	0	0	0	0	0	0	0	0	2.52525e-05	0	3.85802e-05	2.52525e-05	0	2.52525e-05	0	2.52525e-05	0.000126263	0.000109428	0.00013468	5.05051e-05	0.000159933	8.41751e-05	0.000227273	0.000126263	5.05051e-05	0.000424837	0.000126263	0.000308442	0.000126263	0.000227273	0.000433254	0.000590721	0.00013468	0.000126263	0.000176768	0.000238193	7.57576e-05
0	0	0	0	0	0	0	0	0	0	0	0	0	0	0	0	0	0	0	0	0.000177809	0	8.90853e-05	0	2.52525e-05	0.000203062	6.38328e-05	0	2.52525e-05	0.00013468	0.000126263	0	0.000114338	0.000159933	0.000126263	5.05051e-05	7.57576e-05	0.000126263	0.000857257	0.000176768	0.000114338	0.00010101	0.000546643	7.57576e-05	0.00020202	7.57576e-05	0.000552141	6.38328e-05	0.000457048	5.05051e-05
0	0	0	0	0	0	0	0	0	0	0	0	0	0	0	0	0	0	0	5.05051e-05	0	0	2.52525e-05	0	0.000228314	2.52525e-05	0	2.52525e-05	0.000203062	2.52525e-05	5.05051e-05	7.57576e-05	0.00020202	8.90853e-05	5.05051e-05	0.000265853	0.000151515	7.57576e-05	0.000126263	0.000806752	0.00010101	0.000210438	0.000210438	0.000159933	0.000114338	0.000126263	5.05051e-05	0.000266895	0.000739831	0.000466507
0	0	0	0	0	0	0	0	0	0	0	0	0	0	0	0	0	0	0	0	0	3.85802e-05	0	3.85802e-05	0.000115741	0.000177809	6.38328e-05	3.85802e-05	0.000292147	8.90853e-05	0.000114338	0.000126263	5.05051e-05	0.00010101	0.000781499	0.000109428	0.000907762	0.00013959	0.00013468	0.000857257	0.000176768	0.000190095	0.000324776	0.000370824	2.52525e-05	0.000223765	0.0002406	0.000242003	0.000367905	0.000164843
0	0	0	0	0	0	0	0	0	0	0	0	0	0	0	0	0	2.52525e-05	0	0	0	7.57576e-05	7.71605e-05	3.85802e-05	3.85802e-05	0.000140993	0.000192901	0.000102413	6.38328e-05	5.05051e-05	2.52525e-05	6.38328e-05	5.05051e-05	7.57576e-05	5.05051e-05	0.000109428	0.000203423	8.90853e-05	0.00010101	0.00020202	0.000190095	0.000164843	0.000540804	0.00103893	0.000223765	0.000249018	5.05051e-05	0.000210438	0.000151515	0.000463417
0	0	0	0	0	0	0	0	0	0	0	0	0	0	0	0	0	0	0	0	2.52525e-05	0.00021639	3.85802e-05	0.000432779	0.000102413	0.000192901	0.000192901	0.000140993	3.85802e-05	0.000179574	6.38328e-05	0.000126263	0.000292147	2.52525e-05	0.000122755	0.00013959	0.000178171	8.90853e-05	5.05051e-05	0.00010101	0.000273321	0.00013959	0.000376684	0.00020202	0.000679714	0.000427189	0.000567934	0.000300926	0.000223765	0.000152918
0	0	0	0	0	0	0	0	0	0	0	0	0	0	0	0	0	0	0	0	0	3.85802e-05	7.71605e-05	7.71605e-05	0	0.000166246	7.71605e-05	0.000177809	0.000305475	6.38328e-05	5.05051e-05	6.38328e-05	2.52525e-05	0.000152918	0.000364397	7.57576e-05	3.85802e-05	0.000191498	0.000151515	0.000396324	0.00169207	0.000216751	0.000737212	0.000403339	0.000363356	0.000749612	0.00056092	0.000215348	0.000326178	0.000421329
0	0	0	0	0	0	0	0	0	0	0	0	0	0	0	0	0.000177809	0	0	0	0	0	0	2.52525e-05	0	0.00025497	0	3.85802e-05	0	0.000166246	0.000114338	0.000198513	0.000109428	0.00017326	0.000806752	8.90853e-05	0.000179574	6.38328e-05	0.000371072	0.000331089	0.0003844	0.000357744	0.000359147	0.000230079	0.000115741	0.000403339	0.000481599	0.000359848	0.000312851	0.000371072
0	0	0	0	0	0	0	0	0	0	0	0	0	0	0.000177809	0	0	0	2.52525e-05	0	0	0	0	2.52525e-05	0	0	0	0	2.52525e-05	0	0	0.000122755	0	2.52525e-05	0.000253567	7.71605e-05	0.000223765	0.000293911	0.000218154	0.000305836	0.000268659	0.000332492	0.000216751	0.000344416	7.57576e-05	0.000358446	0.000228676	0.000564427	0.000465769	0.000568883
0	0	0	0	0	0	0	0	0	0	0	0	0	0	0	0	0	0	0	0	0	0	0	5.05051e-05	2.52525e-05	0	5.05051e-05	0.000177809	0.000756247	2.52525e-05	0	7.57576e-05	0.00013468	0.000109428	0.000177809	3.85802e-05	0.000422278	0.000126263	0.000126263	0.000211841	0.000250421	0.000102413	0.000242003	0.00099825	0.000166246	0.000996847	0.000216751	0.000176768	0.0002406	0.0002406
0	0	0	0	0	0	0	0	0	0	0	0	0	0	0	0	0	0	0	0	0	0	0	0.000177809	0	0	0.000177809	2.52525e-05	0	0	2.52525e-05	0	2.52525e-05	0.000185185	0.000277778	0.000109428	0.00013468	0.000185185	0.00013468	7.57576e-05	5.05051e-05	0.000870585	0.000151515	0.000203423	0.000253928	0.000882509	0.00013959	0.00010101	0.000114338	0.000267256
0	0	0	0	0	0	0	0	0	0	0	0	0	0	0	0	0	0	0	0	0.000177809	0	0.000177809	0	0	2.52525e-05	0	0	0	0	0	2.52525e-05	0.000193603	2.52525e-05	0.00013468	0.00030303	0.000420875	0.000781499	2.52525e-05	0.00010101	0.000151515	0.00023569	0.000781499	0.00010101	0.00013959	0.000176768	0.000114338	0.000882509	0.000832004	0.000457351
0	0	0	0	0	0	0	0	0	0	0	0	0	0	0	0	0	0	0	0	0	0.000177809	0	0	0	0	0	0	0	2.52525e-05	0	5.05051e-05	0	0	7.57576e-05	0.000417368	0.000109428	0.000159933	0.00013468	0	0.000151515	0.000164843	0.00010101	0.000291106	0.000164843	0.00010101	0.000215348	0.000845332	0.00108557	0.000190095
0	0	0	0	0	0	0	0	0	0	0	0	0	0	0	0	0	0	0	0	0	0	0	0	0	0	2.52525e-05	0	0	0	0	0	0	0	0	0.000756247	0.000253567	0.000316358	0.000109428	6.38328e-05	0.000832004	0.000263445	0.000114338	0.000820079	5.05051e-05	0.00013959	0.000984561	0.000227273	0.00169066	0.000252525
0	0	0	0	0	0	0	0	0	0	0	0	0	0	0	0	0	0	0	0	0	0	0	0	0	0	0	0	0.000177809	2.52525e-05	2.52525e-05	0	2.52525e-05	0.000203062	0	2.52525e-05	7.57576e-05	0	2.52525e-05	0	0.000339203	0.000756247	2.52525e-05	0.000238193	5.05051e-05	0.000540218	0.00010101	0.000333193	0.000176768	0.000203423
0	0	0	0	0	0	0	0	0	0	0	0	0	0	0	0	0	0	0	0	0	0	0	0	0	0	0	0	0	3.85802e-05	0	0	0	0	0	2.52525e-05	2.52525e-05	0	2.52525e-05	5.05051e-05	0.000176768	7.57576e-05	0.00010101	0.000794827	7.57576e-05	8.90853e-05	7.57576e-05	0.000870585	0.000909165	0.000468271
0	0	0	0	0	0	0	0	0	0	0	0	0	0	0	0	0	0	0	0	0	0	0	0	0.000177809	0	0	0	0.000203062	0	0	3.85802e-05	0	0	0	0.000756247	0	2.52525e-05	0.000756247	0.00151249	0.000794827	2.52525e-05	5.05051e-05	6.38328e-05	6.38328e-05	0.000164843	0.000230079	0.000404439	0.00039456	0.00013959
0	0	0	0	0	0	0	0	0	0	0	0	0	0	0	0	0	0	0	0	0	0	0	0	0	0	0	0	0	2.52525e-05	0	0	0	0	0	2.52525e-05	3.85802e-05	3.85802e-05	2.52525e-05	0.000756247	2.52525e-05	0	0.000114338	0.000204826	7.57576e-05	0.000191498	0.000164843	0.000307239	0.000289001	0.000279181
0	0	0	0	0	0	0	0	0	0	0	0	0	0	0	0	0	0	0	0	0	0	0	0	0	0	0	0	0	0	0	0	0	0	0	0	0	0	0	0	0	7.71605e-05	0	0.00025497	0.000102413	0.000191498	0.000330727	0.000295314	0.000396324	0.000529298
0	0	0	0	0	0	0	0	0	0	0	0	0	0	0	0	0	0	0	0	0	0	0	0	0	0	0	0	0	0	0	0	0	0	0	0	0	0	0.000177809	3.85802e-05	2.52525e-05	7.71605e-05	0	5.05051e-05	0.000140993	0.000154321	0.000342009	0.000652148	0.000303428	0.000659408
0	0	0	0	0	0	0	0	0	0	0	0	0	0	0	0	0	0	0	0	0	0	0	0	0	0	0	0	0	0	0	0	0	0	0	0	0	0	0	0	3.85802e-05	0	8.90853e-05	3.85802e-05	6.38328e-05	0.000290101	0.000307239	0.000166246	0.000923895	0.000166246
0	0	0	0	0	0	0	0	0	0	0	0	0	0	0	0	0	0	0	0	0	0	0	0	0	0.000177809	0	0	0	0	0	0	0	0	0	0	0	7.71605e-05	0	0	0	3.85802e-05	3.85802e-05	7.71605e-05	7.71605e-05	0.000218154	0.000218154	0.000102413	0.000154321	0.000264848
0	0	0	0	0	0	0	0	0	0	0	0	0	0	0	0	0	0	0	0	0	0	0	0	0	0	0	0	0	0	0.000177809	0	0	0	0	0	0	0	0	0	0	0.000115741	0	7.71605e-05	3.85802e-05	0.000115741	7.71605e-05	7.71605e-05	0.000231481	7.71605e-05
0	0	0	0	0	0	0	0	0	0	0	0	0	0	0	0	0	0	0	0	0	0	0	0	0	0	0	0	0	0	0	0	0	0	0	0	0	0.000177809	0	0	0	0	0	0	2.52525e-05	0	0	0	2.52525e-05	0
0	0	0	0	0	0	0	0	0	0	0	0	0	0	0	0	0	0	0	0	0	0	0	0	0	0	0	0	0	0	0	0	0	0	0	0	0	0	0	0	0	0	0	0	0	0	0	0	0	0
0	0	0	0	0	0	0	0	0	0	0	0	0	0	0	0	0	0	0	0	0	0	0	0	0	0	0	0	0	0	0	0	0	0	0	0	0	0	0	0	0	0	0	0	0	0	0	0	0	0
0	0	0	0	0	0	0	0	0	0	0	0	0	0	0	0	0	0	0	0	0	0	0	0	0	0	0	0	0	0	0	0	0	0	0	0	0	0	0	0	0	0	0	0	0	0	0	0	0	0
[truncated: 27 more columns]

## Sheet: Panel B (PTX drug x wash)
0	0	0	0	0	0	0.000177809	0	0	0	0	0	0	0	0	0	2.52525e-05	2.52525e-05	0	5.05051e-05	0	2.52525e-05	0	0	0	0	0	0	0	0	0	2.52525e-05	0	7.57576e-05	0	0	2.52525e-05	2.52525e-05	0	0	0	0	2.52525e-05	0	0	2.52525e-05	0	0	0	0
0	0	0	0.000177809	0	0	0	2.52525e-05	0	0	0	0	0	0	0	0	0	0	0	0	0	0	0	2.52525e-05	0.000203062	0	0	0	0	0	0	2.52525e-05	0	0	0	2.52525e-05	0	0	0	2.52525e-05	2.52525e-05	0	0	0	0	0	0	0	0	0
0	0	0	2.52525e-05	2.52525e-05	0	0	0	0	0	0	0	0	0	0	0	0	0	2.52525e-05	0	2.52525e-05	0	0	0	0	0	0	0	0	0	0	0	2.52525e-05	0	0	0	0	0	0	0	0	0	0	0	0	0	0	0	0	0
0	0	2.52525e-05	0	0	2.52525e-05	0	0	0	2.52525e-05	0	0.000177809	0	0	0	0.000177809	0	0	0	0	2.52525e-05	0	0	0	0	0	0	0	0	0	0	0	0	0	0	2.52525e-05	0	0	0	0	0	0	0	0	0	2.52525e-05	0	0	0	0
0	0	0	0	0	0	0	0	0	0	0	0	0.000355619	0	0	0	0	2.52525e-05	2.52525e-05	0	0	0	0.000177809	2.52525e-05	2.52525e-05	0.000177809	0	0	0	0	0	0	0	0	0	2.52525e-05	0	5.05051e-05	0	0	0	2.52525e-05	0	5.05051e-05	0	0	0	0	2.52525e-05	0
0	0	0	0	0	0	0.000177809	0	0	0	0	0.000177809	5.05051e-05	0	0	0.000177809	0	0	0	0.000177809	0	0	0	0	5.05051e-05	0	0	0	0	0	2.52525e-05	0	0	0	0	0	0	0	0	0	2.52525e-05	2.52525e-05	0	2.52525e-05	0	0	2.52525e-05	0	0	2.52525e-05
0	0	0	0	0	0	0	0	0	0	0	0.000177809	0	0	0	0	0.000355619	0	2.52525e-05	0	0	0	0	0	0	0	0	2.52525e-05	0	0	0	0	0.000177809	0	0	0	2.52525e-05	5.05051e-05	0	0	0	0	0	0	0	0	2.52525e-05	0	0	0
0	0	0	0	0	0	0	0	0	0	0	0	0	0	0.000355619	0.000177809	0	0.000203062	0.000177809	0	0.000355619	0	2.52525e-05	0	0	0	0	0	2.52525e-05	2.52525e-05	0	0	2.52525e-05	0	0	0	2.52525e-05	0	0	0	0	5.05051e-05	0	0	0	0	0	0	0	2.52525e-05
0	0	0	0	0	0	0.000177809	0	0	0	0.000177809	0	0	0	0	0.000177809	0	0	0.000203062	0.000177809	0	0	2.52525e-05	2.52525e-05	5.05051e-05	0	0.000177809	2.52525e-05	2.52525e-05	0	2.52525e-05	0	0	0	0	0	0.000203062	0	0	5.05051e-05	2.52525e-05	0	0	5.05051e-05	0	0	0.000177809	2.52525e-05	0	0
0	0	0	0	0	0	0	0	0	0	0	0	0	0	0	0	0	0.000177809	2.52525e-05	0	0	0	2.52525e-05	0	0	0	0	2.52525e-05	2.52525e-05	0	0	0	0	0.000177809	0.000106421	0	0	0	0	0	8.41751e-05	2.52525e-05	2.52525e-05	0	0.00016835	0.000109428	8.41751e-05	8.41751e-05	2.52525e-05	0
0	0	0	0	0	0	0	0	0	0	0	0	2.52525e-05	0	0	0	0	0	0	0.000177809	0	2.52525e-05	0	0	2.52525e-05	0.000177809	0	0	0	2.52525e-05	0.000203062	0	0.000177809	2.52525e-05	0	2.52525e-05	0.000177809	8.11688e-05	0	0	0.000177809	2.52525e-05	0	8.11688e-05	0.000249519	0.00016835	0.000165344	0.000459355	0.000324675	0
0	0	0	0	0.000177809	0	0	0	0	0	0	0	0	0	0	0	0	0	0	0	2.52525e-05	0	0	0	0	0	0.000177809	0.000203062	5.05051e-05	0	0	0	0	0	0	2.52525e-05	0	2.52525e-05	0	0	7.57576e-05	5.05051e-05	0	0	0	0.000484608	0.000673841	0.000165344	0.000246513	2.52525e-05
0	0	0	0	0	0	0	0	0	0	0	0	0.000177809	0.000177809	0	0	0	0.000177809	0	0	0	2.52525e-05	0.000203062	0	0	0	0	5.05051e-05	0	0	0	0.000203062	0.000248069	0.000177809	0	0	0.000106421	0	8.11688e-05	5.05051e-05	0	2.52525e-05	8.11688e-05	0.000203924	8.41751e-05	0.000274772	8.41751e-05	0.000352934	0.000162338	2.52525e-05
0	0	0	0	0	0	0	0	0	0	0	0	0	0	0	0	0	0	0	0.000222816	0	0	0.000203062	0.000177809	0	0	0.000177809	0	0	5.05051e-05	2.52525e-05	0.000228314	0.000177809	0	2.52525e-05	0	0	0	0.000203062	5.05051e-05	2.52525e-05	2.52525e-05	0.000380871	2.52525e-05	0.000159933	0.000122755	0.00016835	0.000165344	0.000268759	8.11688e-05
0	0	0	0	0	0	0	0	0	0	0	0.000203062	0.000177809	2.52525e-05	0	0	0.000177809	0	0	0	0	2.52525e-05	0	2.52525e-05	0	2.52525e-05	0.000222816	0	0.000203062	0	0.000177809	2.52525e-05	0	2.52525e-05	0.000177809	2.52525e-05	2.52525e-05	0	0	0.000222816	2.52525e-05	0	2.52525e-05	2.52525e-05	0	0	0.000413413	0	0	2.52525e-05
0	0	0	0	0	0	0	0	0.000177809	0	0	0.000177809	0.000203062	2.52525e-05	0	0	0	0	0	0	0	0	0.000203062	2.52525e-05	0.000177809	0	0	0.000177809	5.05051e-05	0.000177809	5.05051e-05	2.52525e-05	0	0.000203062	0.000355619	2.52525e-05	0.000730994	0	0	5.05051e-05	0.000203062	0	0	0.000222816	2.52525e-05	0	8.41751e-05	0.00013468	8.11688e-05	0
0	0	0	0	0	0	0	0	2.52525e-05	2.52525e-05	0	0	0	0.000222816	0	0	0.000248069	0	0	5.05051e-05	0	0.000248069	0.000177809	0	0	0	0	0	0.000228314	0.000177809	0	0	0.000273321	0.000177809	0.000203062	0	2.52525e-05	0	0.000222816	0	0	0	0	2.52525e-05	2.52525e-05	0.000165344	0.000218855	0.000106421	0	0
0	0	0	0	0	0	0	0	2.52525e-05	0	0.000177809	0	0	0	0	0.000177809	0.000203062	0.000578435	0	0.000222816	0.000177809	0.000355619	0.000177809	2.52525e-05	0.000177809	0	0.000203062	0.000355619	0.00013468	0	0.000177809	0.000222816	2.52525e-05	0.000177809	0	5.05051e-05	2.52525e-05	0	7.57576e-05	5.05051e-05	2.52525e-05	2.52525e-05	0.000203062	0	8.11688e-05	2.52525e-05	0.00048917	2.52525e-05	0.000182179	0.000106421
0	0	0	0	0	0	0	0	0	0	0.000222816	0	0	0	0	0.000400626	0	0	0	0	0.000177809	0.000203062	0.000222816	0.000177809	0.000400626	0.000355619	2.52525e-05	2.52525e-05	0	0.000177809	0.00021294	0	0.000177809	0.000203062	0.000109428	5.05051e-05	0.000306991	2.52525e-05	0.000248069	2.52525e-05	2.52525e-05	5.05051e-05	0.000203062	5.05051e-05	5.05051e-05	8.11688e-05	0.000248069	8.90853e-05	0	7.57576e-05
0	0	0	0	0	0	0	0	0	0	0	0	0	2.52525e-05	0	0	0	0	0	0	0.000222816	0	2.52525e-05	0.000203062	0.000439794	0.000222816	0.000177809	0.000222816	0.000484801	0.000248069	0.000248069	7.57576e-05	0	0.000203062	0.000298574	0	0.000177809	0	2.52525e-05	2.52525e-05	5.05051e-05	8.90853e-05	2.52525e-05	0.000273321	0.000332244	0.000210438	0.000126263	0.00010101	0.000185185	0.000131674
0	0	0	0	0	0	0	0	0	0	0	2.52525e-05	0	0.000222816	0	0.000445633	0	0.000400626	0	0.000222816	0.000177809	0.000400626	0	0.000400626	0.000355619	0.000332244	0.000273321	0.000568976	2.52525e-05	2.52525e-05	0.000248069	0.000400626	0	2.52525e-05	0	0	0	0.000306991	0.000248069	0	0	0.000222816	6.38328e-05	0	0.000332244	0.000182179	0.000106421	0.000131674	2.52525e-05	0.000248069
0	0	0	0	0	0	0	0	0	0	0.000177809	0	0	0.000222816	0	0.000177809	0.000222816	0.000203062	0.000425878	0.000203062	0	0.000451131	0.000203062	2.52525e-05	5.05051e-05	0.000439794	0.000400626	0.000623937	0.00013468	5.05051e-05	0.000470885	2.52525e-05	2.52525e-05	0	0.000439794	0.000109428	0.000484801	0.000222816	2.52525e-05	5.05051e-05	7.57576e-05	0.000248069	0.00021294	2.52525e-05	0.000298574	0.000496138	5.05051e-05	2.52525e-05	0.000425878	0.000159933
0	0	0	0	0	0	0	0	0	0	0	0	0	0.000222816	0.000177809	0.000486262	0	0.000400626	0.000222816	0	0.000578435	2.52525e-05	0.000400626	0.000355619	0.000203062	0.00062894	0.000565015	0.000530303	0.000109428	0.00062894	0.000439794	2.52525e-05	0.000846259	0	0.000470885	2.52525e-05	2.52525e-05	0.000109428	0	0.000638821	5.05051e-05	0.00042588	0.000563063	0.000109428	7.57576e-05	0.000222816	0.000263445	0.000182179	7.57576e-05	0.000109428
0	0	0	0	0	0	0	0	0	0	0	0	0	0	0	0	0	0.000177809	0.000400626	0.000222816	0.000203062	0.000355619	0.000248069	0.000603688	0.00144995	0.000583933	0.000619481	0.000430335	0.000979061	0.000273321	0.000222816	0.000177809	0.000228314	0.000445633	0.000248069	0.000222816	0.00073287	2.52525e-05	2.52525e-05	0.00021294	0.000410504	0.000277778	0.000730994	0.000273321	0.000248069	5.05051e-05	0.000781499	0.000781499	0.000580313	0.000126263
0	0	0	0	0	0	0	0	0	0	0	0.000177809	0	0	0.000248069	2.52525e-05	0.000222816	0	0.000248069	0.000431376	2.52525e-05	0.000425878	0.00081113	0.000578435	0.000380871	0.00115687	8.41751e-05	0.00064919	0.00034616	0	0.00128751	0.000109428	0.000451131	0	0.000891266	0.000619481	0.000187688	0.000298574	0.000238193	0.000628942	0.000323826	0.000323826	0.000461009	7.57576e-05	0.000984561	0.000616475	0.000758122	0.000724452	0.000501636	0.000248069
0	0	0	0	0	0	0	0	0	0	0	0	0	0	0.000177809	0.000177809	0.000177809	0.000222816	0.000425878	0.000222816	0.000248069	0.000578435	0.000846259	0.000510053	0.000177809	0.00062894	0.000439794	0.00102011	0.000801252	0.00106324	0.00063332	0.0016768	0.00121579	0.000842297	0.000440213	0.000851757	0.000435757	0	0.00116279	0.000510053	0.000756247	0.000766125	0.00134456	0.00193287	0.000203062	0.000570437	0.000273321	0.000263445	0.000546643	0.000937392
0	0	0	0	0	0	0	0	0	0	0	2.52525e-05	0.000400626	0.000177809	0	0	0.000578435	0.000400626	0.000222816	0.000578435	0.000203062	0.000533428	0.000425878	0.000355619	0.000588313	0.000177809	0.00115687	0.000355619	0.000287237	0.000776001	0.00138373	0.00216961	0.00196258	0.00238659	0.000865674	0.000332244	0.000177809	0.000543726	5.05051e-05	0.00156738	0.000623444	0.000253567	0.000832004	0.00109433	0.000766125	0.000943934	0.000699202	0.00176056	0.000476383	0.000126263
0	0	0	0	0	0	0	0	0	0	0	0	0	0	0.000177809	0.000177809	0.000578435	0.000445633	0.000177809	0.000177809	2.52525e-05	0	0	0.00100431	0.000979061	0.000203062	8.41751e-05	0.000465046	0.000355619	0.000400626	0.000400626	0.000368406	0.00170018	0.000801252	0.0015575	0.00207013	0.000971063	0.000523969	0.000511514	0.000955688	0.000406124	0.00034762	0.00021294	0.000238193	0.00034762	0.00021294	0.000496138	0.00181107	0.000278819	0.000501636
0	0	0	0	0	0	0	0	0	0	0.000177809	0	0	0.000400626	0.000222816	0	0.000177809	0.000400626	0	0.000578435	0.000222816	0.00101823	0.000578435	0.000558681	0.000484801	0.000248069	0.000973222	0.00073649	2.52525e-05	0.000263445	0.00060369	0.000380871	0.000496138	0.000714578	0.000828382	0.00106324	0.000222816	0.000297115	0.00013468	0.000550682	0.000126263	0.000357497	0	0.000323826	0.000441255	0.0006224	0.000613566	0.000798751	0.000826504	7.57576e-05
0	0	0	0	0	0	0	0	0	0	0	0	0	0	0	0	0	0.000177809	0.000177809	0.000445633	0.000222816	0.000222816	2.52525e-05	0	2.52525e-05	0.000218855	0.000851757	0.000642856	0.000721116	0	0.00031249	0.000648697	0.00144849	0.000826506	0.000431376	0	0.000677987	0.000253567	0.000882507	0.000177809	0.000922018	0.00010101	0.000263445	0.000679445	0.000298574	7.57576e-05	0.00101969	0.00010101	0.000425878	0.000476383
0	0	0	0	0	0	0	0	0	0	0	0	0	0	0	0.000222816	0.000222816	0	0	0	0.000177809	0	0.000203062	0.000578435	8.41751e-05	0.00104932	0.000203062	0.000648695	5.05051e-05	0.00031249	0.000583933	0.00115138	5.05051e-05	0.00155937	0.000490299	0.000613566	0.000613566	2.52525e-05	0.00038129	0.000228314	0.000248069	0.000323826	0.000374332	0.000109428	0.00120188	2.52525e-05	0.000793253	0.000374332	7.57576e-05	0.00037983
0	0	0	0	0	0	0	0	0	0	0	0	0	0	0	0	0.000222816	0	0	0.000177809	0.000445633	0.000400626	0.000355619	0.000400626	0.000273321	0.000801252	0.000355619	0.000287237	0.000287237	0.000288698	0.000328283	0.000297115	0.000425878	0.000697741	0.000261984	0.000535308	0.000803129	0.000673947	7.57576e-05	5.05051e-05	0.000648695	7.57576e-05	0.000238193	0.00139144	0.000248069	5.05051e-05	0.00108007	0.000546643	0.0006992	0.000227273
0	0	0	0	0	0	0	0	0	0	0	0	0	0	0.000222816	0	0	0.000177809	0.000222816	0	0	0	0	0	2.52525e-05	0.000248069	0	0.000177809	2.52525e-05	0.000187688	0.000365497	0.000261984	0.000766123	0.00034616	0.00077204	0.000722994	0.000109428	0.000451131	0.000679447	2.52525e-05	0.000203062	0.00102957	0.000253567	0.000461009	0.000526888	5.05051e-05	0.000357497	0.000337742	0.000126263	0.000382749
0	0	0	0	0	0	0	0	0	0.000177809	0	0	0	0	0	0.000400626	0	0.000177809	0.000177809	0	0.000177809	0.000222816	0.000177809	0.000400626	0	0	0	0.000177809	0	0.000228314	0.000365497	0.00104932	0.00063332	0.000644736	0.000707617	0.000728909	0.000466507	0.00021294	0.000357497	0.000425878	0.000441255	0.000476383	0.000654193	0.000273321	5.05051e-05	0.000126263	0.000511514	5.05051e-05	0.00010101	7.57576e-05
0	0	0	0	0	0	0	0	0	0	0	0	0	0	0	0	0	0	0	0	0.000177809	0.000355619	0.000222816	0.000222816	0.000177809	0.000222816	0.000623442	0.00039075	0	7.57576e-05	0.000355619	0.000465046	0.000430335	0.000856632	0.000633816	0.000371412	0.000510053	0.000109428	0.000365497	2.52525e-05	0.00102957	2.52525e-05	0.000322368	0.000400626	0.000159933	0.00010101	2.52525e-05	0.000151515	0.000298574	0.000176768
0	0	0	0	0	0	0	0	0	0	0	0	0	0	0	0	0	0	0	0	0	0	0.000400626	0.000355619	0.000177809	0.000222816	0	0.000648695	0.000177809	0.00021294	0	0.000375375	2.52525e-05	0.000193603	0.000711657	0.000549221	0.000222816	0.000380871	0.00013468	2.52525e-05	5.05051e-05	5.05051e-05	0.000470885	2.52525e-05	0.000681323	0.000304072	0.000577393	0.000248069	0.000756247	0.00010101
0	0	0	0	0	0	0	0	0	0	0	0	0	0	0	0	0	0	0	0.000177809	0	0	0	0.000400626	0.000228314	0.000355619	0.000222816	0.000177809	0.000177809	2.52525e-05	0.000222816	0.000238193	0.000203062	0.000795413	0	0.000287237	7.57576e-05	5.05051e-05	5.05051e-05	0.000228314	5.05051e-05	0.000187688	0.000187688	0.000571895	0.000323826	0.000476383	0.000526888	7.57576e-05	0.00013959	0.000298574
0	0	0	0	0	0	0	0	0	0	0	0	0	0	0	0	0	0	0	0.000177809	0	0	0	0	0	0	0.000203062	0.000484801	0.000222816	0.000187688	0.000222816	0.000177809	0.000177809	5.05051e-05	0	0.000203062	0	0	0	0.000203062	0.000248069	0.000203062	0.000507134	0.000151515	0.00010101	0.000263445	0.000273321	0.000288698	0.000322368	0.000832004
0	0	0	0	0	0	0	0	0	0	0	0	0	0	0.000177809	0	0	0	0	0.000222816	0	0	0.000177809	0.000177809	0	0.000177809	0	2.52525e-05	0	0	0.000222816	0	0.000222816	2.52525e-05	0.000177809	0.00073649	2.52525e-05	2.52525e-05	0.000159933	0.000425878	2.52525e-05	0.000431376	5.05051e-05	2.52525e-05	0.000253567	0.000126263	5.05051e-05	0.000114338	5.05051e-05	0.000126263
0	0	0	0	0	0	0	0	0	0	0	0	0	0	0	0	0	0	0.000355619	0	0	2.52525e-05	0.000222816	0.000355619	0.000177809	0	0	0.000355619	0	0	0.000400626	2.52525e-05	0.000177809	0.000533428	0.000248069	0.000177809	5.05051e-05	0.000456629	0.000203062	0	2.52525e-05	0.00010101	2.52525e-05	7.57576e-05	0.000273321	0.000203062	0.000323826	0.000806752	8.41751e-05	5.05051e-05
0	0	0	0	0	0	0	0	0	0	0	0	0	0	0	0	0	0	0.000177809	0	0	0	0	0	2.52525e-05	0	2.52525e-05	0	0	0.000177809	2.52525e-05	0.000203062	0	0	0.000203062	0.000177809	0.000203062	0.000203062	5.05051e-05	5.05051e-05	7.57576e-05	0.000126263	0	0.000126263	2.52525e-05	5.05051e-05	0.000218855	0.000288698	5.05051e-05	0.000806752
0	0	0	0	0	0	0	0	0	0	0	0	0	0	0	0	0	0	0	0	0	0.000355619	0	0	2.52525e-05	0	0	0.000177809	0.000177809	0	0	0	0	0	0.000177809	0	0	0.000228314	0.00010101	2.52525e-05	7.57576e-05	0.000248069	0	0.000177809	0.000126263	0.000490299	5.05051e-05	0.000730994	0.000177809	0.000870585
0	0	0	0	0	0	0	0	0	0	0	0	0	0	0	0	0	0	0	0.000228314	2.52525e-05	0.000533428	0	0.000203062	0	0	0	2.52525e-05	0	0	0.000177809	0.000222816	2.52525e-05	0.000177809	2.52525e-05	0	2.52525e-05	0.000203062	0.000177809	0	0.000114338	0	0.000273321	2.52525e-05	5.05051e-05	2.52525e-05	7.57576e-05	0.000619481	0.000248069	0.000159933
0	0	0	0	0	0	0	0	0	0	0	0	0	0	0	0	0	0	0	0	0	2.52525e-05	0.000177809	0.000177809	0.000177809	0	0	0	0	2.52525e-05	8.41751e-05	0	2.52525e-05	0	0	0.000355619	0	2.52525e-05	2.52525e-05	2.52525e-05	5.05051e-05	0.000228314	0.000248069	5.05051e-05	0.000298574	0.000109428	0.000781499	5.05051e-05	0.000248069	5.05051e-05
0	0	0	0	0	0	0	0	0	0	0	0	0	0	0	0.000445633	0	0	0	0	0	0	0	0	0.000222816	0	0	0	0	0	0	0	0.000177809	0	0.000177809	0	0	0.000756247	0.000177809	0.000222816	5.05051e-05	0.000222816	0	2.52525e-05	0.000203062	0.000286649	0	2.52525e-05	0.000815169	8.90853e-05
0	0	0	0	0	0	0	0	0	0	0	0	0	0	0	0	0	0	0	0	0	0	0	0	0.000177809	0	0	0	0	0.000222816	0	0.000177809	0	2.52525e-05	2.52525e-05	0	0.000177809	0	2.52525e-05	5.05051e-05	0	2.52525e-05	0	0	2.52525e-05	0.000203062	5.05051e-05	3.85802e-05	0.000273321	0.000273321
0	0	0	0	0	0	0	0	0	0	0	0	0	0	0	0	0	0	0	0	0	0	0	0	0	0	0	0	0	0	0.000177809	0	0	0	5.05051e-05	0	0.000177809	0.000355619	0	0	2.52525e-05	0.000756247	0	0	0	0	0	2.52525e-05	3.85802e-05	2.52525e-05
0	0	0	0	0	0	0	0	0	0	0	0	0	0	0	0	0	0	0	0	0	0	0	0	0	0	0	0	0	0	0	0	0	2.52525e-05	0	5.05051e-05	2.52525e-05	0	5.05051e-05	2.52525e-05	0.000298574	0	5.05051e-05	0.000510053	0	0.000306991	2.52525e-05	5.05051e-05	0.000193603	7.57576e-05
0	0	0	0	0	0	0	0	0	0	0	0	0	0	0	0	0	0	0	0	0	0	0	0	0.000177809	0	0	0	0.000177809	0	0	0	0	0	5.05051e-05	2.52525e-05	0	0.000248069	2.52525e-05	0	0	0	8.41751e-05	8.41751e-05	2.52525e-05	0.000109428	0.000248069	8.41751e-05	0.000248069	7.57576e-05
0	0	0	0	0	0	0	0	0	0	0	0	0	0	0	0	0	0	0	0	0	0	0	0	0	0	0	0	0.000177809	0	0	0	0	0	0	0.000177809	0	2.52525e-05	2.52525e-05	0	0.000228314	0	0	0	0.000109428	0	5.05051e-05	7.57576e-05	2.52525e-05	0
0	0	0	0	0	0	0	0	0	0	0	0	0	0	0	0	0	0	0	0	0	0	0	0	0	0	0	0	0	0.000177809	0	0	0	0	0	0	2.52525e-05	2.52525e-05	2.52525e-05	0	2.52525e-05	0	0	0	2.52525e-05	2.52525e-05	8.41751e-05	0.000122755	0	0.000310443
0	0	0	0	0	0	0	0	0	0	0	0	0	0	0	0	0	0	0	0	0	0	0	0	0	0	0	0	0	0	0	0	2.52525e-05	0	0	0.000177809	0	0	2.52525e-05	0	6.38328e-05	2.52525e-05	0	0.000177809	0	2.52525e-05	2.52525e-05	8.41751e-05	2.52525e-05	7.57576e-05
0	0	0	0	0	0	0	0	0	0	0	0	0	0	0	0	0	0	0	0	0	0	0	0	0	0	0	0	0	0	0	2.52525e-05	0	0	0	0	0	2.52525e-05	0	0	0	0	0	0.000222816	2.52525e-05	0	8.41751e-05	3.85802e-05	0.00016835	0.000193603
0	0	0	0	0	0	0	0	0	0	0	0	0	0	0	0	0	0	0	0	0	0	0	0	0	0	0	0	0.000177809	0	0	0	0	0	0	0	0	0	8.41751e-05	0	0	2.52525e-05	0.000222816	0	2.52525e-05	0	0	2.52525e-05	8.41751e-05	0.000109428
0	0	0	0	0	0	0	0	0	0	0	0	0	0	0	0	0	0	0	0	0	0	0	0	0	0	0	0	0	0	0	0	0	0	0	2.52525e-05	0	0	2.52525e-05	2.52525e-05	0	0	0	0	0	2.52525e-05	0	0.000193603	0.000325817	0.000109428
0	0	0	0	0	0	0	0	0	0	0	0	0	0	0	0	0	0	0	0	0	0	0	0	0	0	0	0	0	0	0	0	0	0	0	0	0	0	0	0	0	0	0	0	2.52525e-05	0	2.52525e-05	0.000193603	0.000252525	8.41751e-05
0	0	0	0	0	0	0	0	0	0	0	0	0	0	0	0	0	0	0	0	0	0	0	0	0	0	0	0	0	0	0	0	0	0	0	0	0	2.52525e-05	0	0.000177809	0.000177809	0	0	0	0.000109428	0	8.41751e-05	8.41751e-05	8.41751e-05	0
0	0	0	0	0	0	0	0	0	0	0	0	0	0	0	0	0	0	0	0	0	0	0	0	0	0	0	0	0	0	0	0	0	0	0	0	0	0	0	0	2.52525e-05	0	0	0	0	0.00016835	8.41751e-05	0.00016835	0.00013468	0.000610022
0	0	0	0	0	0	0	0	0	0	0	0	0	0	0	0	0	0	0	0	0	0	0	0	0	0	0	0	0	0	0	0	0	0	0	0	0	0	0	0	0	0	0	0	2.52525e-05	0	0	0.000277778	8.41751e-05	8.41751e-05
0	0	0	0	0	0	0	0	0	0	0	0	0	0	0	0	0	0	0	0	0	0	0	0	0	0	0	0	0	0	0	0	0	0	0	2.52525e-05	2.52525e-05	0	0	0	0	2.52525e-05	0	0.000109428	2.52525e-05	8.41751e-05	2.52525e-05	0.000109428	8.41751e-05	0.00016835
0	0	0	0	0	0	0	0	0	0	0	0	0	0	0	0	0	0	0	0	0	0	0	0	0	0	0	0	0	0	0	0	0	0	0	0	0	0	0	0	0	0	0	0	8.41751e-05	8.41751e-05	0.00013468	8.41751e-05	0.000109428	8.41751e-05
0	0	0	0	0	0	0	0	0	0	0	0	0	0	0	0	0	0	0	0	0	0	0	0	0	0	0	0	0	0	0	0	0	0	0	0	0	0	0	0	0	2.52525e-05	0	0	0	0	0	0.00016835	0	8.41751e-05
0	0	0	0	0	0	0	0	0	0	0	0	0	0	0	0	0	0	0	0	0	0	0	0	0	0	0	0	0	0	0	0	0	0	0	0	0	0	0	0	0	2.52525e-05	2.52525e-05	0	0	0.00016835	8.41751e-05	8.41751e-05	0	2.52525e-05
0	0	0	0	0	0	0	0	0	0	0	0	0	0	0	0	0	0	0	0	0	0	0	0	0	0	0	0	0	0	0	0	0	0	0	0	0	0	0	0	0	0	0	0	0	0	0	0	5.05051e-05	0
0	0	0	0	0	0	0	0	0	0	0	0	0	0	0	0	0	0	0	0	0	0	0	0	0	0	0	0	0	0	0	0	0	0	0	0	0	0	0	0	0	0	0	2.52525e-05	0	0	0	0	0	7.57576e-05
0	0	0	0	0	0	0	0	0	0	0	0	0	0	0	0	0	0	0	0	0	0	0	0	0	0	0	0	0	0	0	0	0	0	0	0	0	0	0	0	0	0	0	0	2.52525e-05	0	0	2.52525e-05	0	0
0	0	0	0	0	0	0	0	0	0	0	0	0	0	0	0	0	0	0	0	0	0	0	0	0	0	0	0	0	0	0	0	0	0	0	0	0	0	0	0	0	0	0	0.000177809	0	0	0	0	0	0
0	0	0	0	0	0	0	0	0	0	0	0	0	0	0	0	0	0	0	0	0	0	0	0	0	0	0	0	0	0	0	0	0	0	0	0	0	0	0	0	0	0	0	0	0	0	0	0	0	0
0	0	0	0	0	0	0	0	0	0	0	0	0	0	0	0	0	0	0	0	0	0	0	0	0	0	0	0	0	0	0	0	0	0	0	0	0	0	0	0	0	0	0	0	0	0	0	0	0	0
0	0	0	0	0	0	0	0	0	0	0	0	0	0	0	0	0	0	0	0	0	0	0	0	0	0	0	0	0	0	0	0	0	0	0	0	0	0	0	0	0	0	0	0	0.000177809	0	0	0	0	0.000177809
0	0	0	0	0	0	0	0	0	0	0	0	0	0	0	0	0	0	0	0	0	0	0	0	0	0	0	0	0	0	0	0	0	0	0	0	0	0	0	0	0	0	0	0	0	0	0	0	0	0
0	0	0	0	0	0	0	0	0	0	0	0	0	0	0	0	0	0	0	0	0	0	0	0	0	0	0	0	0	0	0	0	0	0	0	0	0	0	0	0	0	0	0	0	0	0	0	0	0	0
0	0	0	0	0	0	0	0	0	0	0	0	0	0	0	0	0	0	0	0	0	0	0	0	0	0	0	0	0	0	0	0	0	0	0	0	0	0	0	0	0	0	0	0	0	0	0	0	0	0
0	0	0	0	0	0	0	0	0	0	0	0	0	0	0	0	0	0	0	0	0	0	0	0	0	0	0	0	0	0	0	0	0	0	0	0	0	0	0	0	0	0	0	0	0	0	0	0	0	0
0	0	0	0	0	0	0	0	0	0	0	0	0	0	0	0	0	0	0	0	0	0	0	0	0	0	0	0	0	0	0	0	0	0	0	0	0	0	0	0	0	0	0	0	0	0	0	0	0	0
0	0	0	0	0	0	0	0	0	0	0	0	0	0	0	0	0	0	0	0	0	0	0	0	0	0	0	0	0	0	0	0	0	0	0	0	0	0	0	0	0	0	0	0	0	0	0	0	0	0
0	0	0	0	0	0	0	0	0	0	0	0	0	0	0	0	0	0	0	0	0	0	0	0	0	0	0	0	0	0	0	0	0	0	0	0	0	0	0	0	0	0	0	0	0	0	0	0	0	0
[truncated: 27 more columns]

## Sheet: Panel B (PTX wash x wash)
0	0	0	0	0	0	0	0	0	0	0	0	0	0	0	2.52525e-05	0	0	0	0	0	0	0	0	0	0	0	0	0	0	0	0	0	0	0	0	0	0	0	0	0	0	0	0	0	0	0	0	0	0
0	0	0	0	0	0	0	0	0	0	0	0	0	0	0	0	0	0	0	0	0	0	0	0	0	0	0	0	0	0	0	0	0	0	0	0	0	0	0	0	0	0	0	0	0	0	0	0	0	0
0	0	0	0	0	0	0	0	0	0	0	0	0	0	0	0	0	0	0	0	0	0	0	0	0	0	0	0	0	0	0	0	0	0	0	0	0	0	0	0	0	0	0	0	0	0	0	0	0	0
0	0	0	0	0	2.52525e-05	0	0	0	0	0	0	0	0	0	0	0	0	0	0	0	0	0	0	0	0	0	0	0	0	0	0	0	0	0	0	0	0	0	0	0	0	0	0	0	0	0	0	0	0
0	0	0	0	0	0	0	0	0	0	0	0	0	0	0	0	0	0	0	0	0	0	0	0	0	0	0	0	0	0	0	0	0	0	0	0	0	0	0	0	0	0	0	0	0	0	0	0	0	0
0.000177809	0	0	0	0	0	0	0	0	0	0	0.000177809	0	0	0	0	0	0	0	0	0	0	0	2.52525e-05	0	0	0	0	0	0	0	0	0	0	0	0	0	0	0	0	0	0	0	0	0	0	0	0	0	0
0	0.000177809	0	0	0	0.000177809	0	0	0	0	0	0	8.41751e-05	0	0	0	0	0	0	0	0	0	0	0	0	0	0	0	0	0	0	0	0	0	0	0	0	0	0	0	0	0	0	0	0	0	0	0	0	0
0	0	0	0.000203062	0	0	0	3.85802e-05	0	0	0.000177809	0	0	0	0	0	0	0	0	0	0	0	0	0	0	0	0	0	0	0	0	0	0	0	0	0	0	0	0	0	0	0	0	0	0	0	0	0	0	0
0	0.000177809	2.52525e-05	0	0.000177809	0.000177809	0	0	0	0.00016835	8.41751e-05	0.00016835	0	8.41751e-05	0	0	0	0	0	0	0	0	0	0	0	0	0	0	0	0	0	0	0	0	0	0	0	0	0	0	0	0	0	0	0	0	0	0	0	0
0	0	0	3.85802e-05	0	0	0.000177809	0	0.000203062	0.00016835	8.41751e-05	0	0.000261984	0.000177809	0	0.000177809	0	0	0	2.52525e-05	0	0	0	0	0	0	0	0	0	0	0	0	0	0	0	0	0	0	0	0	0	0	0	0	0	0	0	0	0	0
0	0	0	0	3.85802e-05	0.000102413	0	3.85802e-05	0	0.000193603	8.41751e-05	0.000252525	0.00016835	0.000355619	0.000122755	0.00020693	0	0	0	0.000177809	0	0	0	0	0	0	0	0	0	0	0	0	0	0	0	0	0	2.52525e-05	0	0	0	0	0	0	0	0	0	0	0	0
2.52525e-05	0	0	2.52525e-05	0	6.38328e-05	0.00025497	3.85802e-05	0	0.000109428	0.00016835	0.00016835	8.41751e-05	3.85802e-05	7.71605e-05	0	0	0	8.41751e-05	0	0	0.000203062	0	0	0	0	0	0	0	0	0	0	0	0	2.52525e-05	2.52525e-05	0	0	0	0	0	0	0	0	0	0	0	0	0	0
2.52525e-05	0	2.52525e-05	0	0.000203062	2.52525e-05	7.71605e-05	0.000102413	0.000177809	3.85802e-05	0.000245511	0.000122755	0.00034616	0.000371412	0.000559543	3.85802e-05	0.00016835	8.41751e-05	2.52525e-05	5.05051e-05	0	2.52525e-05	0	0	0	0	0	0	0	0	0	0	0	0	0	2.52525e-05	0	0	0	0	2.52525e-05	0	0	0	0	0	0	0	0	0
0	0	0	0	0	0	0	6.38328e-05	7.71605e-05	0.00021639	0.00021639	0.000177809	0.000449575	0.000277778	0.00020693	0.000261984	0.00021639	0.000261397	0	2.52525e-05	0	6.38328e-05	0	2.52525e-05	5.05051e-05	5.05051e-05	0	0.000222816	2.52525e-05	0	0	0.000271863	0	0	0	0	2.52525e-05	0	0	0	0	0	0	0	0	0	0	0	0	0
0.000126263	0	0	2.52525e-05	0	3.85802e-05	0.000115741	0.000394199	8.90853e-05	0	7.71605e-05	0.000193603	0.000246513	0.000355619	0.000332244	8.41751e-05	0.000523969	2.52525e-05	0.000228314	2.52525e-05	0.000222816	0	5.05051e-05	2.52525e-05	7.57576e-05	0	0.000203062	2.52525e-05	2.52525e-05	0	0	0	2.52525e-05	0.000187688	0	0	0.000203062	0	0	0	0	0	0	0	0	0	0	0	0	0
0	0	0	0.000177809	0	0	6.38328e-05	0.00021639	0.000177809	0.000145002	0.000390652	0.000324675	8.11688e-05	0.000162338	0.000355619	0.000241642	0.00016835	0.00020693	0.000364397	0.000261984	6.38328e-05	0.000177809	0	0	0.000470885	5.05051e-05	0.000203062	0	0	0	0	2.52525e-05	0	0	0	0	0.000203062	0	0	0	2.52525e-05	0	0	0	0	0	0	0	0	0
2.52525e-05	2.52525e-05	2.52525e-05	0	0.000203062	0	0	0.000203062	0.000177809	0	0.000162338	0.000332592	0.00018759	0.000495209	0.00017326	0.000681436	0.000303985	0.000339145	0	0.000282688	0.000277778	0.000191498	0.000170254	0.000439206	5.05051e-05	0.00021294	0.00039075	0.000425878	7.57576e-05	0.000177809	0	0	0.000187688	5.05051e-05	2.52525e-05	0	0	0.000177809	0	0	2.52525e-05	2.52525e-05	0	0	2.52525e-05	0	0	2.52525e-05	0	0
2.52525e-05	0	0	0	0	0	0.000203062	0.000228314	0	0	0.000405844	0.000258978	0.000541619	7.71605e-05	0.000300565	0.000266895	0.00029355	0.000203062	0.00035107	0.000232183	0.0009398	0.000649644	0.000763622	8.41751e-05	0	0.000241642	0.000543306	2.52525e-05	0.000732282	0.000228314	0	2.52525e-05	0.000248069	7.57576e-05	3.85802e-05	0	2.52525e-05	2.52525e-05	2.52525e-05	0	0	2.52525e-05	0	0	2.52525e-05	5.05051e-05	2.52525e-05	2.52525e-05	0	0
2.52525e-05	0	0	5.05051e-05	5.05051e-05	0.000177809	0	0.00021639	2.52525e-05	2.52525e-05	8.11688e-05	5.05051e-05	0.000474827	8.11688e-05	0.000400626	0.000152918	0.000325817	0.000177809	0.00066261	0.000270763	0.000313352	0.000518415	0.000965564	0.000553185	0.000273321	0.000340606	0.000617018	0.000623444	0	7.71605e-05	0	0.00039075	2.52525e-05	2.52525e-05	0	2.52525e-05	2.52525e-05	2.52525e-05	2.52525e-05	8.90853e-05	5.05051e-05	5.05051e-05	0	2.52525e-05	0	2.52525e-05	5.05051e-05	2.52525e-05	5.05051e-05	0
0	0	0	0	5.05051e-05	0	6.38328e-05	0.000177809	0.0003174	0.000228314	0	2.52525e-05	7.57576e-05	5.05051e-05	0.000203062	0.000177809	0.000159933	0.000516367	0.000451038	0.000384152	8.41751e-05	0.000114338	0.000943194	0.000788285	0.000673949	0.000747658	0.00121271	0.000287598	0.000619064	0.000461009	0.000523381	0.000535306	0.000261397	0.000503627	0.000159933	5.05051e-05	2.52525e-05	0.000177809	2.52525e-05	0	0	0	0.000266895	0	0	0	2.52525e-05	5.05051e-05	0	0
0	0	0	0	0	5.05051e-05	0.000177809	7.57576e-05	0.000177809	6.38328e-05	0.000162338	0.000203062	0.000287237	0.000248069	0.000126263	2.52525e-05	0.000119749	0.00077507	0.000294613	0.000613415	0.000677702	0.00138195	0.0010453	0.00132499	0.000225168	0.000950208	0.000817577	0.000508537	0.000664432	0.000439206	0.000496138	0.000478374	0.000337154	0.000851759	3.85802e-05	0.00053817	0.000261397	0.000102413	2.52525e-05	0	6.38328e-05	6.38328e-05	2.52525e-05	0.000191498	0.000222816	0	2.52525e-05	2.52525e-05	0	5.05051e-05
0	0	0	0	0.000177809	2.52525e-05	2.52525e-05	2.52525e-05	0	7.57576e-05	2.52525e-05	0.000131674	8.11688e-05	0.000156926	0.000114338	0.000589706	8.90853e-05	0.000330727	0.000284231	0.000296016	0.000790323	0.00130422	0.00102451	0.000662971	0.00124323	0.0014131	0.0014741	0.00124632	0.00124177	0.000465408	0.0011909	0.000879361	0.000540218	0.000412912	0.000534718	0.000345572	7.57576e-05	0.000286649	0.000228314	7.71605e-05	7.57576e-05	0	0.000114338	0	3.85802e-05	3.85802e-05	2.52525e-05	0.00021639	3.85802e-05	0
0	2.52525e-05	5.05051e-05	0	5.05051e-05	0.000228314	2.52525e-05	2.52525e-05	0.000380871	6.38328e-05	0.000253567	0	2.52525e-05	0.000305475	2.52525e-05	7.57576e-05	0.000273321	0.000844201	0.000514964	0.00059459	0.000421329	0.00103088	0.00174141	0.0012572	0.00123722	0.00148889	0.000626894	0.00155126	0.00117653	0.000984751	0.00111865	0.000814125	0.00013959	0.000551497	0.000499589	0.000526245	0.000528293	0.000290101	0.000305475	0.000164843	0.000152918	8.90853e-05	0.000273321	8.90853e-05	0.000286649	2.52525e-05	0.000127666	8.90853e-05	0.000273321	3.85802e-05
0	0	2.52525e-05	2.52525e-05	5.05051e-05	0	0	2.52525e-05	2.52525e-05	2.52525e-05	0.000241642	5.05051e-05	0	0.000170254	2.52525e-05	0.000520823	0.000540216	0.000723524	0.000198513	0.000742236	0.00111168	0.00138193	0.00205199	0.00132022	0.00273824	0.00120319	0.00103029	0.000897884	0.00138041	0.0021781	0.0009857	0.000759071	0.00056291	0.000877958	0.00063918	0.000566874	0.000677399	0.00042624	0.00013959	0.000152918	0.000278819	8.90853e-05	0.000164843	0	0.000299977	2.52525e-05	7.71605e-05	2.52525e-05	0.000114338	8.90853e-05
0	2.52525e-05	2.52525e-05	0	0	2.52525e-05	0	2.52525e-05	5.05051e-05	0	5.05051e-05	0	2.52525e-05	0.000177809	0.00010101	0.000280222	0.000389062	0.000410493	0.000895835	0.000853521	0.000383698	0.000581262	0.001287	0.00097478	0.00231845	0.00262455	0.00400295	0.00148347	0.00066993	0.00125223	0.00122499	0.00162289	0.000938645	0.000700149	0.000922965	0.000791737	0.000300926	0.000400628	0.00036381	0.000191498	0.000895837	0.000152918	6.38328e-05	0.000228314	0	0.000140993	5.05051e-05	0.000127666	8.90853e-05	2.52525e-05
0	0	0	0	0	0	2.52525e-05	0	5.05051e-05	0	0.000203062	8.11688e-05	5.05051e-05	7.57576e-05	3.85802e-05	0.000122755	0.000166246	0.000400333	0.000679806	0.000598097	0.00063808	0.00172621	0.00117945	0.00228186	0.00300075	0.00422964	0.00270167	0.00385695	0.00303056	0.00205857	0.00158499	0.00170054	0.000466868	0.00158213	0.000802562	0.00122886	0.00138145	0.000319164	0.000934056	0.00085866	0.000305836	0.000327278	0.000102413	0.000375734	6.38328e-05	0.000140993	5.05051e-05	0.000102413	0.000152918	0.000253567
2.52525e-05	0	0	0	0	0	0	3.85802e-05	0	0	0	5.05051e-05	0	8.90853e-05	0.000102413	0.000248069	0.000389062	0.00050976	0.000778124	0.000484007	0.000399584	0.0017061	0.00140362	0.0028161	0.00285574	0.00242787	0.00270281	0.00304026	0.00123839	0.0042578	0.00187809	0.00288835	0.00161428	0.0014578	0.00105004	0.000652507	0.000453541	0.000904026	0.000543668	0.000522226	0.000795832	0.000466811	0.000304072	8.90853e-05	8.90853e-05	0.000540216	0.000871987	0.000883912	0.000350482	3.85802e-05
0	0	0	0	2.52525e-05	5.05051e-05	2.52525e-05	0	0	2.52525e-05	5.05051e-05	0	8.90853e-05	8.90853e-05	0	3.85802e-05	6.38328e-05	0.000344055	0.000311902	0.00154593	0.00100701	0.00104011	0.00110756	0.00144682	0.00250805	0.0031961	0.0073918	0.00526666	0.00280833	0.00264635	0.00091999	0.00424937	0.00150625	0.00184055	0.000661874	0.000517316	0.00103929	0.000911042	0.00033159	0.00119617	0.00013959	0.000330727	0.000744681	0.000478147	0.000578796	0.000985964	0.000328681	0.000339506	0.00108697	0.00010101
2.52525e-05	5.05051e-05	0	2.52525e-05	2.52525e-05	0	0	0	0	2.52525e-05	0	5.05051e-05	0	3.85802e-05	0.000248069	0.000126263	0.000178171	0.000330727	0.000479835	0.00046482	0.000338557	0.000469276	0.000701552	0.000656071	0.00243138	0.00288104	0.00186731	0.00253049	0.00280388	0.00330885	0.00201535	0.00215295	0.00122206	0.00151818	0.0030954	0.000967262	0.00289453	0.000710027	0.00105063	0.000972995	0.0010235	0.000961073	0.000179574	0.000114338	0.000204826	0.000820079	0.000191498	0.000345819	0.000166246	8.90853e-05
0	2.52525e-05	0	0	0	2.52525e-05	0	0	0	0	0	2.52525e-05	5.05051e-05	5.05051e-05	2.52525e-05	0	0.000114338	0.000242003	0.000102413	0.000278819	0.00103776	0.000406124	0.00147031	0.00122948	0.00110574	0.00189139	0.00233936	0.00542321	0.00299958	0.00291779	0.00212323	0.00171568	0.00234872	0.0017984	0.00173603	0.00199602	0.00145985	0.00124691	0.000993757	0.00108728	0.000429691	0.000319164	0.00107505	0.00042298	0.000255331	0.000290101	0.000218154	0.000216751	6.38328e-05	8.90853e-05
2.52525e-05	0	0	0	2.52525e-05	0	0	0	5.05051e-05	0	5.05051e-05	6.38328e-05	2.52525e-05	2.52525e-05	2.52525e-05	0.000781499	8.90853e-05	0.00035598	8.90853e-05	0.000349079	0.000311902	0.000615974	0.000598551	0.000596219	0.00151532	0.00171101	0.00124783	0.00113795	0.000923136	0.00225699	0.00239017	0.00234192	0.00124612	0.00055289	0.00100066	0.00199582	0.00367985	0.000904977	0.000730369	0.000812326	0.000756911	0.000381594	0.000491475	0.00039456	0.000179574	0.000338557	0.000318803	0.00031249	0.000126263	0.000302026
0	0	0	0	2.52525e-05	0	0	3.85802e-05	0	0	2.52525e-05	0	0	0	5.05051e-05	3.85802e-05	0	7.71605e-05	6.38328e-05	7.57576e-05	0.00021639	5.05051e-05	0.000493163	0.000597148	0.0010249	0.000785727	0.00165199	0.00114261	0.000943753	0.00127653	0.0011873	0.00189773	0.00161336	0.00161963	0.00082225	0.00100747	0.00159769	0.00196279	0.000857921	0.000814012	0.00140754	0.000757555	0.000307239	0.00115221	0.00151922	0.0010934	0.00111018	0.00111865	3.85802e-05	0
0	0	0	0	0	0	0	0	2.52525e-05	0	0	0	5.05051e-05	0	0	0	2.52525e-05	2.52525e-05	0.000222816	0.000266895	0.000114338	2.52525e-05	0.000127666	0.000253567	0.000540216	0.00322479	0.000937867	0.000862668	0.00142927	0.000749638	0.000629301	0.00180178	0.00118867	0.000640933	0.00185914	0.00191372	0.000800515	0.00122329	0.00063135	0.000982362	0.000668187	0.000748494	0.00117782	0.00103683	0.000486565	0.00089724	0.000127666	0.000166246	0.000325229	0.000152918
0	0	0	2.52525e-05	0	0	0	0	0	0	0	0	0	0	2.52525e-05	0	5.05051e-05	7.57576e-05	0	0.000425878	0.000470885	0.000248069	5.05051e-05	0.000349079	0.000514964	0.000365858	0.00144352	0.000223765	0.000755203	0.000246012	0.000484204	0.000458854	0.00086584	0.00159887	0.00168979	0.00172543	0.000595539	0.00187553	0.000784629	0.00173978	0.000894737	0.00155143	0.000345819	0.00184709	0.000741232	0.000400987	0.000345819	0.000426827	0.000379186	8.90853e-05
0	0	0	0	0	0	0	0	0	0	0	0	0	0	0	0	2.52525e-05	0	0.000298574	5.05051e-05	5.05051e-05	5.05051e-05	2.52525e-05	0.000654193	0.000248069	0.000548046	0.000657473	0.00119674	0.000582805	0.000778398	0.00134024	0.000352433	0.00080441	0.000979688	0.00157341	0.00106449	0.0016967	0.00189854	0.000789234	0.000766391	0.000663778	0.000503988	0.00104216	0.00113621	0.000243406	0.00122592	0.000230079	0.000834695	0.000305836	0.00044843
0	0	0	0	0	0	0	0	0	0	0	0	0	0	5.05051e-05	0	0	0	0.000222816	8.11688e-05	3.85802e-05	0	0.000228314	0.000522793	0.000451131	0.000241642	0.000425878	0	0.000572008	0.000873921	0.0008209	0.000520182	0.00100905	0.00076238	0.0011848	0.000242003	0.000572844	0.000601852	0.000999672	0.00207273	0.000690937	0.00192681	0.000870149	0.000577699	0.000368767	0.000268659	0.000582609	7.57576e-05	0.000179574	0.000488614
0	0	0	0	0	2.52525e-05	0	0	0	0	0	0	0	0	0	5.05051e-05	2.52525e-05	0	0	5.05051e-05	0.000273321	0.000470885	5.05051e-05	0.00010101	2.52525e-05	0.000486262	0.00021294	0.00042624	0.0002406	0.00067935	0.000234087	0.000520736	0.000902166	0.00105951	0.00039402	0.000922965	0.000778411	0.000695239	0.000701554	0.000902928	0.000390011	0.000280584	0.000401575	0.00013959	0.000416363	0.00106639	0.000203423	0.000552446	0.000357744	0.000550284
0	2.52525e-05	0	0	0	0	0	0	0	0	0	0	0	0	0	0	2.52525e-05	0	0	2.52525e-05	2.52525e-05	2.52525e-05	0	0.000248069	0	0.00021639	8.11688e-05	0.000756247	0.000273321	0.000750738	0.000406485	0.000374178	0.000399584	0.000127666	0.00053034	0.00134799	0.000617964	0.00102182	0.000839683	0.00100949	0.000474186	0.000668187	0.000534208	0.000268659	0.000538019	0.000191498	0.000292147	0.000328681	0.000663417	0.000399971
0	0	0	0	0	0	0	0	0	0	0	0	0	0	0	0	0	2.52525e-05	0	0	0	0.000187688	0	0.000445633	2.52525e-05	0.000222816	0.000400626	0.000501636	0.000278819	0.000425878	0.000126263	0.000887918	0.000570684	0.00035598	0.000338103	0.000266354	0.000789621	0.000253928	0.00140875	0.000602951	0.000989796	0.000589624	0.000228676	0.000574495	0.000255331	0.000522785	8.90853e-05	0.000303331	0.000376322	0.0003174
0	0	0	0	0	0	0	0	0	0	0	0	0	0	0	0	0	0	0	0	2.52525e-05	2.52525e-05	0	0.000222816	0.000177809	0.000425878	0.000298574	0	0.000303985	0.000253567	0.000152918	5.05051e-05	0.000468828	0.00029792	0.000253567	0.000508898	0.000501941	0.000376684	0.000270763	0.000988203	0.000442621	0.00150322	0.000739736	0.000367905	0.000428591	0.000553546	0.000519277	0.000190095	0.000434905	0.000320567
0	0	0	0	0	0	0	0	0	0	0	0	0	3.85802e-05	0	0	0	0	0	0	2.52525e-05	0	7.57576e-05	7.57576e-05	0	7.57576e-05	5.05051e-05	5.05051e-05	0.000238193	6.38328e-05	6.38328e-05	8.90853e-05	8.90853e-05	0.00045991	0.000307437	0.00056892	0.000653095	0.000431738	0.000203423	8.90853e-05	0.000462262	0.000653958	0.00023569	0.00053216	0.000211841	0.000708568	0.000580608	0.000327278	0.000418771	8.90853e-05
0	0	0	0	0	0	0	0	0	0	0	0	0	0	0	0	0	0	0	0	3.85802e-05	0	0	0	0	0	0	5.05051e-05	0	0.000222816	0.000177809	0.000273321	0.000400626	3.85802e-05	0.000541621	0.000237093	0.000580201	0.000344055	0.000126263	0.000328681	0.000815436	0.000765025	0.000739736	0.000450033	0.000486612	0.00106906	0.000734124	0.00019691	0.000574693	0.000365858
0	0	0	0	0	0	0	0	0	0	0	0	0	0	0	0	0	0	0	0	0	0	0	0	0	0.000425878	0.000425878	0.000177809	2.52525e-05	2.52525e-05	0.000203062	0.000228314	2.52525e-05	0.000238193	0.000152918	0.00013959	0.000449084	0.000533789	0.000287598	0.000115741	0.000359848	0.000216751	0.000729214	0.000385101	0.000741139	0.000314254	0.000354938	0.000437009	0.000660972	0.000264751
0	0	0	0	0	0	0	0	0	0	0	0	0	0	0	0	0	0	0	2.52525e-05	0	0	0	0	0	0	0	0.000222816	0	0	6.38328e-05	0.000298574	2.52525e-05	0.000325229	6.38328e-05	0.000290101	0.000216751	0.000335696	0.000114338	0.000208834	0.000580201	0.000327278	0.000824307	0.000782277	0.000483703	0.00071288	0.000584714	0.000767491	0.000296517	0.000634715
0	0	0	0	0	0	0	0	0	0	0	0	0	0	0	0	0	0	0	0	0	0	0	0	0	0	0	0	0.000222816	0	0	3.85802e-05	0.00021639	5.05051e-05	8.90853e-05	0.00021639	0.000226268	0.000178171	0.000328681	0.00076679	0.000501941	0.000693078	0.000795491	0.00133933	0.000836176	0.000455948	0.000706008	0.000774809	0.000556455	0.000416363
0	0	0	0	0	0	0	0	0	0	0	0	0	0	0	0	0	0	0	0	0	0	0	0	0	0	2.52525e-05	0.000355619	0	0.000177809	5.05051e-05	0	6.38328e-05	7.57576e-05	0.000241642	0.00013468	0.00021294	0.000322368	0.000623444	0.000154321	0.000342009	0.000158329	0.000508956	0.000537515	0.00173552	0.000665381	0.000498376	0.000624697	0.000237093	0.000908484
0	0	0	0	0	0	0	0	0	0	0	0	0	0	0	0	0	0	0	0	0	0	0	0.000222816	0.000177809	0	3.85802e-05	2.52525e-05	2.52525e-05	3.85802e-05	0	0	0	0.000177809	2.52525e-05	0.000226268	5.05051e-05	0.000258978	0.000114338	0.000127666	0.000186588	0.000560162	0.000204826	0.000328681	0.000719431	0.000613473	0.000347924	0.000927223	0.000761879	0.00081369
0	0	0	0	0	0	0	0	0	0	0.000177809	0	0	0	0	0	0	0	0	0	0	0	0	0	0.000222816	0	0	0	0	5.05051e-05	0	5.05051e-05	0	0	0	3.85802e-05	0.00021639	0	0.000114338	7.57576e-05	0	0.000243406	0.000296016	0.000405841	0.000587216	0.000416864	0.000843048	0.000677704	0.00109056	0.000484007
0	0	0	0	0	0	0	0	0	0	0	0	0	0	0	0	0	0	0.000222816	0	0	0	0	0	0.000177809	0.000222816	0	0.000177809	0	0	0	2.52525e-05	0.000203062	0.000187688	3.85802e-05	3.85802e-05	0.000203062	0.000290101	0.000290101	3.85802e-05	0.000353933	0.000127666	0.000476689	0.000340909	0.000154321	0.000154321	0.00058421	0.000368266	0.000561421	0.000496886
0	0	0	0	0	0	0	0	0	0	0	0	0	0	0	0	0	0	0	0	0	0	0	0	0	0	0	0.000222816	2.52525e-05	0	0	0	2.52525e-05	2.52525e-05	0	0.000222816	0	0	5.05051e-05	0.000238193	7.71605e-05	0.000102413	0.000439208	0.000374719	0.000545071	0.00107681	0.00145129	0.000251423	0.000448032	0.000426086
0	0	0	0	0	0	0	0	0	0	0	0	0	0	0	0	0	0	0	0.000222816	0	0	0	0	0	0	0	2.52525e-05	0	0	0	2.52525e-05	0	0	3.85802e-05	0	0.00021294	0	0.00042588	0.00010101	6.38328e-05	0.000303428	0.000145002	6.38328e-05	0.000404742	0.00023549	0.000337903	0.000965453	0.000152918	0.000412856
0	0	0	0	0	0	0	0	0	0	0	0	0	0	0	0	0	0	0	0	0	0	0	0	0	0	0	0	0	0	0	0.000203062	2.52525e-05	0	2.52525e-05	0.000177809	3.85802e-05	0	2.52525e-05	0	0	3.85802e-05	0.00047136	0.00025152	0.000328681	0.000503041	0.000781774	0.000759875	0.000982836	0.00036381
0	0	0	0	0	0	0	0	0	0	0	0	0	0	0	0	0	0	0	0	0	0	0	0	0	0	0	0	0	0	0	0	0	0	0	0	0	0	0	0	0.000177809	0.000264848	0.000226268	0	0.000115741	0.000102413	0.000451993	0.000388606	0.00040985	0.0005793
0	0	0	0	0	0	0	0	0	0	0	0	0	0	0	0	0	0	0	0	0	0	0	0	0	0	0	0	0	0.000222816	0	0	0	0.000177809	0	2.52525e-05	0.000187688	0	0	0	6.38328e-05	3.85802e-05	0.000102413	0.000226268	0.000183582	0.000413956	0.000115741	0.000449084	0.000429232	0.00069504
0	0	0	0	0	0	0	0	0	0	0	0	0	0	0	0	0	0	0	0	0	0	0	0	0	0	0	0	0	0	2.52525e-05	0	0	0	0	0	3.85802e-05	2.52525e-05	2.52525e-05	3.85802e-05	3.85802e-05	0	0.000303428	3.85802e-05	0.000413956	3.85802e-05	0.000388606	0.000359247	7.71605e-05	8.41751e-05
0	0	0	0	0	0	0	0	0	0	0	0	0	0	0	0	0	0	0	0	0	0	0	0	0	0	0	0	0	0	0	0	0	0	2.52525e-05	0.000177809	0	0	0	2.52525e-05	3.85802e-05	2.52525e-05	7.71605e-05	0	0	0.000442658	8.11688e-05	5.05051e-05	0.000614874	0.000638125
0	0	0	0	0	0	0	0	0	0	0	0	0	0	0	0	0	0	0	0	0	0	0	0	0	0	0	0	0	0	0	0	0	2.52525e-05	0	0	2.52525e-05	0	0	0	0	3.85802e-05	0	0.000226268	0.000115741	0.000375278	0	0.000558957	0.000303428	0.000226268
0	0	0	0	0	0	0	0	0	0	0	0	0	0	0	0	0	0	0	0	0	0	0	0	0	0	0	0	0.000222816	0	0	0	0	0	0	0	0	0	0	0	0.000187688	0	0	0	0	0.000162338	0.000187688	0.000294109	3.85802e-05	2.52525e-05
0	0	0	0	0	0	0	0	0	0	0	0	0	0	0	0	0	0	0	0	0	0	0	0	0	0	0	0	0	0	0	0	0	0	0	0	0	0	0	2.52525e-05	0	3.85802e-05	0	0	0	8.11688e-05	0	0.000435757	0	0.000537616
0	0	0	0	0	0	0	0	0	0	0	0	0	0	0	0	0	0	0	0	0	0	0	0	0	0	0	0	0	0	0	0	0	0	0	0	0	0	0	0	0	3.85802e-05	0	0	0	0.000226268	0.000375278	0	6.38328e-05	0.00018759
0	0	0	0	0	0	0	0	0	0	0	0	0	0	0	0	0	0	0	0	0	0	0	0	0	0	0	0	0	0	0	3.85802e-05	0	0	0	0	0	0	0	0	0	0	0	0	0	0.000222816	0	0.000187688	0	3.85802e-05
0	0	0	0	0	0	0	0	0	0	0	0	0	0	0	0	0	0	0	0	0	0	0	0	0	0	0	0	0	0	0	0	0	0	0	0	0	0	0	0	0	0	0	0	0	6.38328e-05	2.52525e-05	2.52525e-05	8.11688e-05	3.85802e-05
0	0	0	0	0	0	0	0	0	0	0	0	0	0	0	0	0	0	0	0	0	0	0	0	0	0	0	2.52525e-05	0	0	0	0	0	0	0	0	0	0	0	0	0	0	0	0	0	0	0.00021294	0.000187688	8.11688e-05	8.11688e-05
0	0	0	0	0	0	0	0	0	0	0	0	0	0	0	0	0	0	0	0	0	0	0	0	0	0	0	0	0	0	0	0	0	0	0	0	0	0	0	0	0	0	0	0	0	0	0	0	0	0
0	0	0	0	0	0	0	0	0	0	0	0	0	0	0	0	0	0	0	0	0	0	0	0	0	0	0	0	0	0	0	0	0	0	0	0	0	0	0	0	0	2.52525e-05	0	0	0	8.11688e-05	0	8.11688e-05	8.11688e-05	8.11688e-05
0	0	0	0	0	0	0	0	0	0	0	0	0	0	0	0	0	0	0	0	0	0	0	0	0	0	0	0	0	0	0	0	0	0	0	0	0	0	0	0	0	0	0	0	0	0	0	0	0	0
0	0	0	0	0	0	0	0	0	0	0	0	0	0	0	0	0	0	0	0	0	0	0	0	0	0	0	0	0	0	0	0	0	0	0	0	0	0	0	0	0	0	0	0	0	0	8.11688e-05	0	0.000106421	0
0	0	0	0	0	0	0	0	0	0	0	0	0	0	0	0	0	0	0	0	0	0	0	0	0	0	0	0	0	0	0	0	0	0	0	0	0	0	0	0	0	0	0	0	0	0	0	0	0	0
0	0	0	0	0	0	0	0	0	0	0	0	0	0	0	0	0	0	0	0	0	0	0	0	0	0	0	0	0	0	0	0	0	0	0	0	0	0	0	0	0	0	0	0	0	0	0	0	0	0
0	0	0	0	0	0	0	0	0	0	0	0	0	0	0	0	0	0	0	0	0	0	0	0	0	0	0	0	0	0	0	0	0	0	0	0	0	0	0	0	0	0	0	0	0	0	0	0	0	0
0	0	0	0	0	0	0	0	0	0	0	0	0	0	0	0	0	0	0	0	0	0	0	0	0	0	0	0	0	0	0	0	0	0	0	0	0	0	0	0	0	0	0	0	0	0	0	0	0	0
0	0	0	0	0	0	0	0	0	0	0	0	0	0	0	0	0	0	0	0	0	0	0	0	0	0	0	0	0	0	0	0	0	0	0	0	0	0	0	0	0	0	0	0	0	0	0	0	0	0
0	0	0	0	0	0	0	0	0	0	0	0	0	0	0	0	0	0	0	0	0	0	0	0	0	0	0	0	0	0	0	0	0	0	0	0	0	0	0	0	0	0	0	0	0	0	0	0	0	0
0	0	0	0	0	0	0	0	0	0	0	0	0	0	0	0	0	0	0	0	0	0	0	0	0	0	0	0	0	0	0	0	0	0	0	0	0	0	0	0	0	0	0	0	0	0	0	0	0	0
0	0	0	0	0	0	0	0	0	0	0	0	0	0	0	0	0	0	0	0	0	0	0	0	0	0	0	0	0	0	0	0	0	0	0	0	0	0	0	0	0	0	0	0	0	0	0	0	0	0
0	0	0	0	0	0	0	0	0	0	0	0	0	0	0	0	0	0	0	0	0	0	0	0	0	0	0	0	0	0	0	0	0	0	0	0	0	0	0	0	0	0	0	0	0	0	0	0	0	0
0	0	0	0	0	0	0	0	0	0	0	0	0	0	0	0	0	0	0	0	0	0	0	0	0	0	0	0	0	0	0	0	0	0	0	0	0	0	0	0	0	0	0	0	0	0	0	0	0	0
[truncated: 27 more columns]

## Sheet: Panel B (IEM base x base)
0	0	0	0	0	0	0	0	0	0	0	0	0	0	0	0	0	0	0	0	0	0	0	0	0	0	0	0	0	0	0	0	0	0	0	0	0	0	0	0	0	0	0	0	0	0	0	0	0	0
0	0	0	0	0	0	0	0	0	0	0	0	0	0	0	0	0	0	0	0	0	0	0	0	0	0	0	0	0	0	0	0	0	0	0	0	0	0	0	0	0	0	0	0	0	0	0	0	0	0
0	0	0	0	0	0	0	0	0	0	0	0	0	0	0	0	0	0	0	0	0	0	0	0	0	0	0	0	0	0	0	0	0	0	0	0	0	0	0	0	0	0	0	0	0	0	0	0	0	0
0	0	0	0	0	0	0	0	0	0	0	0	0	0	0	0	0	0	0	0	0	0	0	0	0	0	0	0	0	0	0	0	0	0	0	0	0	0	0	0	0	0	0	0	0	0	0	0	0	0
0	0	0	0	0	0	0	0	0	0	0	0	0	0	0	0	0	0	0	0	0	0	0	0	0	0	0	0	4.87757e-05	0	0	0	0	0	0	0	0	0	0	0	0	0	0	0	0	0	0	0	0	0
0	0	0	0	0	0	0	0	0	0	0	0	0	0	0	0	0	0	0	0	0	0	0	0	0	0	0	0	0	0	0	0	0	0	0	0	0	0	0	0	0	0	0	0	0	0	0	0	0	0
0	0	0	0	0	0	0	0	0	0	0	0	0	0	0	0	0	0	0	0	0	0	0	0	0	0	0	0	0	0	0	0	0	0	0	0	0	0	0	0	0	0	0	0	0	0	0	0	0	0
0	0	0	0	0	0	0	0	0	0	0	0	0	0	0	0	0	0	0	4.87757e-05	0	0	0	0	0	0	0	0	0	0	0	0	0	0	0	0	0	0	0	0	0	0	0	0	0	0	0	0	0	0
0	0	0	0	0	0	0	0	0	0	0	0	0	0	0	0	0	0	0	0	0	0	3.11236e-05	0	0	0	0	0	0	0	0	4.87757e-05	0	0	0	0	0	0	0	0	0	0	0	0	0	0	0	0	0	0
4.87757e-05	0	0	0	0	0	0	0	0	0	0	0	0	0	0	0	0	0	0	0.000210438	0	0	0	0	0	0	0	4.87757e-05	0	0	0	0	0	0	0	0	0	0	0	0	0	0	0	0	0	0	0	0	0	0
0	0	0	0	0	0	0	0	0	0	0	0	0	0	0	0	0	0	0	0	0	0	0	0.000293945	4.87757e-05	0	0	0	0	0	0	0	0	0	0	0	0	0	0	0	0	0	0	0	0	0	0	0	0	0
0	0	0	0	0	0	0	0	0	0	0	0	0	0	0	0	0	0	0	0	0	0	0.000408497	0	0.000210438	0	0	0	0	0	0	0	0	0	0	4.87757e-05	0	0	0	0	0	0	0	0	0	0	0	0	0	0
0	0	0	0	0	0	0	0	0	0	0	0	0	0	0	0	3.11236e-05	0	4.87757e-05	4.87757e-05	9.75515e-05	0	0	0	0	0	0.000210438	0.000518794	0.000102785	0	0	0	0	0	0.000102785	0.000210438	0	0	0	0	0	0	0	0	0	0	0	0	0	0
0	0	0	0	0	0	0	0	0	0	0	0	0	0	0	0	0	0	0	0	0	0	0	0.000210438	0.000151561	0.000102785	0.000313223	0.000259213	0.000655944	0	0	4.87757e-05	0.000210438	0	0.000102785	0	0	0	0	0	0	0	0	0	0	0	0	0	0	0
0	0	0	4.87757e-05	0	0	0	0	0	0	0	0	0	0	0	0	7.98993e-05	0	0	0	0	0	0.000210438	0.00034272	0.000313223	0	0.000210438	0	0.000293945	0	4.87757e-05	4.87757e-05	0	0	0	0	0	0	0	0	0	0	0.000293945	0	0	0	0	0	0	0
0	9.75515e-05	0	0	0	0	0	0	4.87757e-05	0	0	0	0	0	6.22471e-05	7.98993e-05	0	3.11236e-05	0	0	0.000246835	0.000198059	0.000198059	9.75515e-05	0.000259213	0.000313223	0.000518794	0.000102785	0.000504382	0	0.00040363	0.000102785	0.000587889	0	0	0	0	0	0	0.000198059	0	0	0	0	0	0	0	0	0	0
0	4.87757e-05	0	0	0	4.87757e-05	0	0	0	0	0	0	0	6.22471e-05	0	6.22471e-05	3.11236e-05	0.000246835	6.22471e-05	0.000293945	0	4.87757e-05	0	0.000259213	0.000996386	0.000313223	0.000416009	0.000210438	0.000198059	0	0.000151561	4.87757e-05	0.000293945	0	0.000151561	0	0	0	0	0	0	0	0	0	0.000102785	0	0	0	0.000102785	0
0	0	0	0	0	0	9.75515e-05	4.87757e-05	0	0	0	0	3.11236e-05	3.11236e-05	3.11236e-05	0	0	4.87757e-05	0.000506048	4.87757e-05	0.000259213	0	0.000259213	0.000146327	0.000102785	0.000643565	4.87757e-05	0.000151561	0.000434754	0.000102785	0.000151561	0	0.000151561	0	0	0.000102785	4.87757e-05	0	0	0	0	0	0.000102785	0	0	0	0	0	0	0
0	4.87757e-05	0	0	4.87757e-05	0	4.87757e-05	0	0	0	0	0	0	4.87757e-05	4.87757e-05	3.11236e-05	9.75515e-05	3.11236e-05	0.000356192	9.75515e-05	0.000111023	4.87757e-05	0	4.87757e-05	0.000277958	0.000543057	0.000198059	0.000998419	0.000111023	0.000416009	0.000523661	0.000102785	0.000387315	0	0	0	0	0.000133909	0	0.00034272	4.87757e-05	0	0	0	0.000293945	0	0	0	0	0
0	0	0	0	0	0	4.87757e-05	0	0	0	4.87757e-05	0	3.11236e-05	0	3.11236e-05	0.000159799	3.11236e-05	0	0.000146327	7.98993e-05	0.000961734	0.000445506	3.11236e-05	0.000373844	0.000636665	0.000941414	0.000411867	0.000246835	3.11236e-05	0.000236695	0.000357132	0.000427854	0	0.000325068	9.33707e-05	0	0	0.000912958	3.11236e-05	0	0	3.11236e-05	0	0	3.11236e-05	0	0	0	0	0
4.87757e-05	4.87757e-05	4.87757e-05	0	0	0	0	0	4.87757e-05	0.000293945	0	0	0	3.11236e-05	3.11236e-05	3.11236e-05	0.000471395	0.000315416	9.75515e-05	0.000356192	0.00042262	0.000420875	0.000827587	0.000714916	0.00138722	0.00039673	0.000344347	0.00128774	0.00054955	0.000363092	0.000652703	0.000388256	0.000579415	0.000236695	0.000133909	0.000229183	6.22471e-05	7.98993e-05	3.11236e-05	3.11236e-05	4.87757e-05	4.87757e-05	0	0	0	0	0	0	4.87757e-05	0
0	4.87757e-05	4.87757e-05	0	4.87757e-05	0	0	0	0	0	0	0	0	3.11236e-05	0.000142146	4.87757e-05	3.11236e-05	0.000151561	0.000502519	0.000306126	9.75515e-05	0.000785711	0.00077224	0.000356192	0.00045955	0.000749259	0.000159799	0.000238287	0.000793223	0.000210438	0.00102751	0.000721561	0.00043962	0.000355955	0.000392312	0	0	3.11236e-05	0.000267818	0.000151561	0	0	0.000277958	4.87757e-05	0	0	0	0	0.00034272	0
0	9.75515e-05	9.75515e-05	4.87757e-05	0	9.75515e-05	4.87757e-05	4.87757e-05	4.87757e-05	0	0	7.98993e-05	0	0	3.11236e-05	0	0.000128675	9.75515e-05	6.22471e-05	0.000146327	0.000734217	0.000323778	0.000791518	0.000794816	0.000582634	0.000970855	0.000749298	0.00116723	0.000819294	0.000427854	0.000930373	0.000697575	0.00033948	0.000896246	0.000229183	0.000363092	6.22471e-05	0.000325068	0.000102785	0.000293945	3.11236e-05	0.000182685	0.00034272	3.11236e-05	0	0	0	0	0	0
4.87757e-05	0	9.75515e-05	0	0	4.87757e-05	0	0	0	0	0	0	9.75515e-05	4.87757e-05	9.75515e-05	0.000128675	7.98993e-05	0.00034272	9.75515e-05	0.000486533	0.000159799	0.000406633	0.000631194	0.000403319	0.00123804	0.00137253	0.00136494	0.00128345	0.00127429	0.000881541	0.000739451	0.00087336	0.00124059	7.98993e-05	0.00039673	0.000347717	0.000434754	0.000436091	0.000356192	0	0.000128675	9.33707e-05	7.98993e-05	0	0	3.11236e-05	0.000128675	3.11236e-05	9.75515e-05	4.87757e-05
0	9.75515e-05	9.75515e-05	0	4.87757e-05	0.000146327	0	4.87757e-05	4.87757e-05	0	0	0	4.87757e-05	0	0.000325068	3.11236e-05	9.75515e-05	4.87757e-05	0.00042262	0.000226226	7.98993e-05	0.00042262	0.00105929	0.000908427	0.00069893	0.00122786	0.000739451	0.00080005	0.000850418	0.00117902	0.000526998	0.000770574	0.000331968	0.000458977	0.000229183	0.000427854	0.000357132	0.000293945	0.000356192	0.000165033	0.000142146	0.000213808	0.000142146	0.000165033	0.000190922	4.87757e-05	3.11236e-05	0.000111023	6.22471e-05	4.87757e-05
0	0	4.87757e-05	4.87757e-05	0	0	4.87757e-05	9.75515e-05	0	4.87757e-05	4.87757e-05	4.87757e-05	4.87757e-05	0.000325068	0	3.11236e-05	0	4.87757e-05	0.000326734	0.000325068	0.000306126	0.00049367	0.000963399	0.000741116	0.000741116	0.000919858	0.000765262	0.00174904	0.000947284	0.000525405	0.00122884	0.000628191	0.00107966	0.000133909	0.00122131	0.000198059	0.000445506	0.000102785	0.000260306	0.000497001	0.000373844	0.000855095	0	0.000111023	0.000151561	0.000124494	0.00017327	6.22471e-05	6.22471e-05	0
0	4.87757e-05	4.87757e-05	0	4.87757e-05	0	0	0	0	0	0	0	4.87757e-05	4.87757e-05	3.11236e-05	0	9.75515e-05	4.87757e-05	4.87757e-05	0.00034272	0.000391496	0.000292654	0.00102816	0.000262584	0.00135785	0.00048544	0.000787933	0.00287505	0.000628191	0.000411867	0.00113984	0.000788226	0.00125316	0.000760762	0.000751347	0.000609201	0.000659314	0.000205571	0.000688694	0.0008521	0.00029561	0.000102785	0.000133909	0.000290337	0.000124494	0.000165033	0.000159799	0.000111023	0	9.75515e-05
0	0	4.87757e-05	0	0	0	0	4.87757e-05	0	9.75515e-05	0.000195103	4.87757e-05	0	0	4.87757e-05	4.87757e-05	4.87757e-05	9.75515e-05	0	9.75515e-05	0.000151561	7.98993e-05	0.000128675	0.000676281	0.00308032	0.0016191	0.00217778	0.000777474	0.000643565	0.000445506	0.000699853	0.00108052	0.00075294	0.000267818	0.000903146	0.000625913	0.00147801	0.00028547	0.000146327	0.000316594	0.000111023	0.000276055	0.000133909	0.000133909	6.22471e-05	0.00171463	3.11236e-05	0	0.000231461	0.000111023
0	4.87757e-05	0	0	0	0	4.87757e-05	0	4.87757e-05	0	4.87757e-05	4.87757e-05	4.87757e-05	0	0	0	0.000293945	4.87757e-05	7.98993e-05	0.000344386	0.000195103	3.11236e-05	0.000159799	0.00233697	0.000998052	0.000995463	0.00122298	0.00239318	0.00070809	0.00210612	0.00130123	0.00139188	0.00136766	0.00151852	0.000633188	0.000542406	0.000930373	0.000651077	0.00051952	0.00047663	0.000133909	0.00222238	0.00171463	7.98993e-05	0.000196156	3.11236e-05	3.11236e-05	0	0	0.000210438
0	0	0	0	0	0	0	0	4.87757e-05	0	4.87757e-05	4.87757e-05	4.87757e-05	0	4.87757e-05	0.00034272	0	0.000200337	0.000198059	0.000128675	0.000243879	4.87757e-05	0.000151561	0.000391496	0.00222428	0.000398396	0.00195264	0.00180362	0.00136243	0.00124822	0.000993185	0.00100135	0.00040363	0.00136335	0.000484811	0.000431112	0.000606931	0.000441898	0.000473389	6.22471e-05	0.000464784	0.000646529	0.000293708	0.00192506	0.000259213	9.33707e-05	0.000133909	0.000259213	3.11236e-05	0
0	0	0	0	0	0	0	4.87757e-05	0	9.75515e-05	4.87757e-05	0	0	0	9.75515e-05	9.75515e-05	4.87757e-05	9.75515e-05	0	4.87757e-05	0.000685441	0.000190922	0.000636665	0.000620679	0.00247997	0.00117972	0.00173852	0.00248679	0.000198059	0.00169202	0.000716565	0.000558195	0.00189437	0.000753862	0.000736323	0.000685419	0.00097026	0.000639957	0.000945415	0	0.000182685	0.000267818	0.000165033	0.000554784	0.000425339	0.000111023	0.000165033	0.000647622	0	4.87757e-05
4.87757e-05	0	0	0	9.75515e-05	0	0	0	0	0	4.87757e-05	4.87757e-05	0	0	0	4.87757e-05	4.87757e-05	0	4.87757e-05	4.87757e-05	0.000128675	0.00034272	0.000146327	0.000277958	0.000146327	0.00108907	0.000182685	0.000578803	0.000111023	0.000832743	0.000619031	0.000936547	0.000665274	0.00146935	0.000486493	0.00172257	0.000660941	0.000507753	0.000573219	0.00029143	0.000540503	0.000700539	0.0016835	0.000102785	0.00060356	0.000196156	3.11236e-05	0.000260306	0.000102785	0
4.87757e-05	0	0	0	0	0	4.87757e-05	0	0	0	0	4.87757e-05	4.87757e-05	9.75515e-05	0.000146327	0	0.000445506	0.000146327	0	9.75515e-05	3.11236e-05	0.00029561	4.87757e-05	0.000166625	0.000146327	0.000643565	0.00231932	0.000556529	0.00145437	0.000641662	0.000547114	0.000933591	0.000528624	0.000521224	0.000482041	0.00116886	0.000522817	7.98993e-05	0.000490101	0.00272349	0.00074635	0.000831116	0.00289144	0.00192506	0.000447132	0.000527032	0.00173228	6.22471e-05	3.11236e-05	0
0	4.87757e-05	0	0	0	0	0	9.75515e-05	0	0	0	0	0	4.87757e-05	9.75515e-05	0.000128675	0.00034272	0	7.98993e-05	0.00034272	4.87757e-05	0.000151561	0.00029561	0.000507753	0	0.00034272	4.87757e-05	0.000246835	0.000326424	0.00127496	0.000884889	0.000502519	0.00034962	0.00118733	0.000851829	0.00160263	0.00105625	0.000707094	0.000906779	0.000554784	0.000197748	0.000755489	0.000509379	0.00114706	0	0.000604653	0.000303808	0.000133909	3.11236e-05	0.00060356
0	0	4.87757e-05	0	0	4.87757e-05	0	0	0	4.87757e-05	0	4.87757e-05	0	9.75515e-05	4.87757e-05	0	3.11236e-05	0	0.000146327	0.000373844	9.75515e-05	7.98993e-05	0.000620679	0.000391496	9.75515e-05	0.000587889	7.98993e-05	0.000635017	0.000146327	0.000335838	0.000415738	0.000716175	0.00103022	0.000799445	0.00122754	0.00160983	0.000882301	0.00106258	0.000898598	0.00106885	0.000698523	0.000344347	0.000676315	0.000406594	0.000560058	0.000303808	0.000451999	3.11236e-05	4.87757e-05	0.000259213
4.87757e-05	0	0	0	0	0	0	0	0	4.87757e-05	0	4.87757e-05	0	4.87757e-05	4.87757e-05	0	0	9.75515e-05	7.98993e-05	4.87757e-05	0.00029561	0.000391496	0.00034272	0	3.11236e-05	0.00046057	0.000128675	0.00107301	0.000373844	0.000213808	0.00051599	0.000326424	0.000871344	0.000536861	0.000747299	0.00107399	0.000555606	0.000545466	0.00245478	0.000684552	0.000338303	0.000272685	0.000809131	0.000316594	0.000330065	0.000514653	6.22471e-05	0.000594789	7.98993e-05	6.22471e-05
0	0	0	0	0	0	0	0	0	0	0	0	0	0	4.87757e-05	9.75515e-05	0	0	4.87757e-05	4.87757e-05	0.000128675	7.98993e-05	0	4.87757e-05	0.000540779	0.000146327	4.87757e-05	9.75515e-05	0.000546005	0.000382336	0.000205571	0.000382336	0.00045528	0.00046888	0.000709031	0.00059589	0.000590871	0.00140646	0.000289527	0.000836709	0.000531309	0.000316594	0.000559248	0.000133909	0.00112208	0.000719817	0.000133909	0.000182685	0.000511282	6.22471e-05
0	0	0	0	0	0	4.87757e-05	0	0	4.87757e-05	0	4.87757e-05	0	0	0	4.87757e-05	0	4.87757e-05	0.000102785	4.87757e-05	3.11236e-05	3.11236e-05	3.11236e-05	0.000177451	0.000229183	0.000782992	0.000581007	0.000200337	0.000429446	0.000502463	7.98993e-05	0.000664165	0.000490101	0.000584045	0.000944081	0.000342483	0.000590871	0.000880674	0.000771777	0.000452095	0.00058673	0.000836351	0.000498593	0.000648155	0.000648155	0.000401727	0.000463974	6.22471e-05	0.000540503	4.87757e-05
0	0	0	0	0	0	0	0	0	0	0	0	0	0	0	0	9.75515e-05	0	4.87757e-05	4.87757e-05	4.87757e-05	4.87757e-05	0	4.87757e-05	4.87757e-05	4.87757e-05	0.000233053	0.000293945	0	7.98993e-05	0.000200337	0.000445506	0.00041346	0.000919197	0.000377063	0.000984304	0.00116437	0.000445955	0.000526221	0.00112835	0.000514653	0.000771278	0.000353677	0.000474981	0.00123118	0.000632247	0.000504513	0.000165033	0.000516245	0.0003848
0	0	0	0	0	0	0	0	0	0	0	0	0	0	4.87757e-05	3.11236e-05	0	0	4.87757e-05	4.87757e-05	0	9.75515e-05	3.11236e-05	7.98993e-05	4.87757e-05	3.11236e-05	0.000427854	9.75515e-05	0.000325068	0.000325068	0.000197748	9.75515e-05	0.00121299	0.000745436	0.00040136	0.000858711	0.00068816	0.000877338	0.00053268	0.000937233	0.000787027	0.00083604	0.00073105	0.00156921	0.000303808	0.000456152	0.000573529	0.000380433	0.00138398	0.00037547
0	0	0	0	0	0	0	0	0	0	0	0	0	0	0	0	0	4.87757e-05	0	4.87757e-05	4.87757e-05	9.75515e-05	4.87757e-05	7.98993e-05	4.87757e-05	3.11236e-05	0	4.87757e-05	3.11236e-05	0.000135501	0	0.000484811	0.000303808	0.000540469	0.00047134	0.000142146	0.00120988	0.00114797	0.00105311	0.00115995	0.000761863	0.000205571	0.000521224	0.0012994	0.00072428	0.000741526	0.000558155	0.000465877	0.000581041	0.000532991
0	0	0	0	0	0	0	0	0	0	0	0	0	0	0	0	0	0	0	3.11236e-05	0.000128675	0	4.87757e-05	4.87757e-05	3.11236e-05	0.000146327	4.87757e-05	0.000429446	0.000146327	3.11236e-05	4.87757e-05	0.000210438	4.87757e-05	0.000488085	0.00126284	0.000966307	0.000814094	0.00203992	0.000569388	0.00132906	0.000395497	0.000704579	0.00123026	0.00089418	0.000562212	0.00132838	0.000258403	0.000395497	0.000877338	0.00045537
0	0	0	0	0	0	0	4.87757e-05	0	0	0	4.87757e-05	0	0	0	0	0	0	0	4.87757e-05	0	9.75515e-05	4.87757e-05	4.87757e-05	0.000128675	3.11236e-05	4.87757e-05	0.000184277	0.0002953	4.87757e-05	0	0.000478222	0.000215401	0.000500185	0.000291119	9.75515e-05	0.000869066	0.000653158	6.22471e-05	0.000222046	0.000831532	0.000863056	0.000640014	0.000580957	0.00123026	0.000818461	0.000805676	0.000696121	0.000468841	0.00060275
0	0	0	0	0	0	0	0	0	0	0	0	0	0	0	4.87757e-05	0	0	0	4.87757e-05	0	0	3.11236e-05	3.11236e-05	0.000128675	4.87757e-05	0	4.87757e-05	4.87757e-05	0	0.000198059	0.000166625	0.000215401	0.000159799	0.00056134	0.0006674	0.000761414	0.000778756	0.000128675	0.000578182	0.000558065	0.000808191	0.000378841	0.000973264	0.000998794	0.0018904	0.0016716	0.00232334	0.000518709	0.00113702
0	0	0	0	0	0	0	0	0	0	0	0	0	0	0	0	0	0	3.11236e-05	0	0	0	9.75515e-05	7.98993e-05	4.87757e-05	4.87757e-05	4.87757e-05	3.11236e-05	0	0	0.000368554	0.000184277	0.000271003	0.000277648	6.22471e-05	0.0011964	0.000740654	0.000124494	0.000792538	0.000473804	0.000741436	0.000897364	0.000470433	0.00109084	0.0016473	0.0014542	0.000954745	0.0021038	0.000629007	0.00118738
0	0	0	0	0	0	0	0	0	0	0	0	0	0	0	0	0	0	0	0	3.11236e-05	0.000146327	0.000146327	0	0	3.11236e-05	0.000135501	0.00017327	0	0.000102785	4.87757e-05	0.000166625	0	3.11236e-05	0	0.000197748	0.000406504	0.000672363	0.000917532	0.000591964	0.000537954	0.000271003	0.000459426	0.00054793	0.00123216	0.000770967	0.00172642	0.00115973	0.00165089	0.000791084
0	0	0	0	0	0	0	0	0	0	0	0	0	0	0	0	0	0	0	0	3.11236e-05	0	0	0	4.87757e-05	4.87757e-05	9.75515e-05	4.87757e-05	0.000184277	0	4.87757e-05	7.98993e-05	4.87757e-05	0.000271003	0	0.00033356	0.000166625	0.000373844	0.000233053	0.000936539	0.00114543	0.000896695	0.000483123	0.00146515	0.000875656	0.00099419	0.00116263	0.000629732	0.00104565	0.00101571
0	0	0	0	0	0	0	0	0	0	0	0	0	0	0	0	0	0	3.11236e-05	0	0	0	4.87757e-05	4.87757e-05	0.000111023	0	7.98993e-05	4.87757e-05	4.87757e-05	4.87757e-05	0.000166625	0.000184277	0.000238287	0.00026941	0.000166625	0.000195103	0.000277958	0.000111023	0.00170463	0.000528624	0.000710312	0.000643288	0.000519991	0.00118106	0.000791304	0.00197153	0.00183707	0.00226986	0.00117046	0.00167192
0	0	0	0	0	0	0	0	0	0	0	0	0	0	0	0	4.87757e-05	0	0	0	0	0	4.87757e-05	0	0	0.000111023	3.11236e-05	0	0	4.87757e-05	0	0.000184277	0.000166625	0.000246524	0.000215401	0.000368554	0.000494282	0.000215401	0.000111023	0.000458055	0.000898197	0.000924431	0.00037547	0.0006801	0.00053268	0.000882301	0.000666589	0.00147276	0.00137363	0.00122634
0	0	0	0	0	0	0	0	0	0	0	0	0	0	0	0	0	0	0	0	4.87757e-05	0	0	0	7.98993e-05	3.11236e-05	9.75515e-05	0	3.11236e-05	3.11236e-05	0	0.000215401	4.87757e-05	0	0.000229183	0.000319778	0.000373788	7.98993e-05	0.000135501	0.000725057	0.000783123	0.000457744	6.22471e-05	0.00107142	0.000755814	0.00275803	0.00116123	0.00184549	0.00126273	0.000671552
0	0	0	0	0	0	0	0	0	0	0	0	0	0	0	0	0	0	0	0	0	0	7.98993e-05	0	4.87757e-05	3.11236e-05	0	7.98993e-05	0	0	0	7.98993e-05	0	0.000135501	0.000184277	0.000184277	4.87757e-05	9.75515e-05	3.11236e-05	0.00117828	0.000436346	0.000460333	0.000259996	0.000591964	0.00104188	0.000371329	0.000165033	0.000655803	0.00183062	0.00152063
0	0	0	0	0	0	0	0	0	0	0	0	0	0	0	0	0	0	0	0	0	4.87757e-05	0	0	0	0	0.000128675	9.75515e-05	3.11236e-05	0	4.87757e-05	0	0.000184277	4.87757e-05	0	4.87757e-05	0.000293945	0.000238287	0.000128675	0.000437628	0.000111023	0.00033325	0	0.000573129	0.00063415	0.000371329	0.000686145	0.00068256	0.00184886	0.00113337
0	0	0	0	0	0	0	0	0	0	0	0	0	0	0	0	0	0	0	0	0	0	4.87757e-05	0	4.87757e-05	0	0	4.87757e-05	4.87757e-05	9.75515e-05	0.000184277	0	4.87757e-05	0	0.000135501	0	0.00034272	0.000135501	0.000135501	0.000166625	0.000470744	0.000300845	0.000259213	0.0015289	0.000383708	0.000350902	0.00112283	0.000802091	0.00077593	0.00128712
0	0	0	0	0	0	0	0	0	0	0	0	0	0	0	0	0	0	0	0	0	0	0	0	0	4.87757e-05	4.87757e-05	4.87757e-05	4.87757e-05	0	0	0	0	0	0	4.87757e-05	0	0	0.000210438	0.000233053	0	0.000233053	0.000233053	0.000535506	0.000960444	0.000824943	0.000944147	0.000773556	0.00115321	0.00108282
0	0	0	0	0	0	0	0	0	0	0	0	0	0	0	0	0	0	0	0	0	0	0	0	0	4.87757e-05	0	4.87757e-05	0.000195103	4.87757e-05	4.87757e-05	0	0	9.75515e-05	0	0	0	0	4.87757e-05	0.000974702	0.000197748	0.000166625	4.87757e-05	4.87757e-05	6.22471e-05	0.000128675	0.000825827	0.000821146	0.000498593	0.000975892
0	0	0	0	0	0	0	0	0	0	0	0	0	0	0	0	0	0	0	0	0	0	0	0	0	0	0	0	0	0	0	0	0	0	0	4.87757e-05	0	0	0	7.98993e-05	0	0.000184277	0	0.000394715	3.11236e-05	0.000208574	0.000215401	0.000519209	0.00157381	0.00045528
0	0	0	0	0	0	0	0	0	0	0	0	0	0	0	0	0	0	0	0	0	0	0	0	0	0	0	4.87757e-05	0	3.11236e-05	0	4.87757e-05	0	0	4.87757e-05	0	0	0	0	0	4.87757e-05	0	3.11236e-05	0.000210438	0.000229183	0.000331968	0	0.000475707	0.000260306	0.00154242
0	0	0	0	0	0	0	0	0	0	0	0	0	0	0	0	0	0	0	0	0	0	0	0	0	0	0	3.11236e-05	4.87757e-05	0	4.87757e-05	0	0	0	0	0	0	0	0	0.000293945	0	0	0	0	0	0.000111023	0.00046057	0.000408186	0.000260306	0.000813137
0	0	0	0	0	0	0	0	0	0	0	0	0	0	0	0	0	0	0	0	0	0	0	0	0	0	0	0	0	4.87757e-05	0	4.87757e-05	0	0	0	0	0	0.000925926	0	0	0	0	4.87757e-05	0.000184277	0.000135501	0	0.00119693	0.000396118	0.000382336	0.000425838
0	0	0	0	0	0	0	0	0	0	0	0	0	0	0	0	0	0	0	0	0	0	0	0	0	0	0	0	0	0	4.87757e-05	0	0	0	3.11236e-05	0	0	0	0	0	4.87757e-05	9.75515e-05	4.87757e-05	0	3.11236e-05	9.75515e-05	7.98993e-05	0.000469651	0.000326734	0.000135501
0	0	0	0	0	0	0	0	0	0	0	0	0	0	0	0	0	0	0	0	0	0	0	0	0	0	4.87757e-05	0	0	0	0	0	0	4.87757e-05	4.87757e-05	0	0	0	0	0	4.87757e-05	0	0	0	4.87757e-05	0.000974702	0.000396118	0.000925926	6.22471e-05	0
0	0	0	0	0	0	0	0	0	0	0	0	0	0	0	0	0	0	0	0	0	0	0	0	0	0	0	0	0	0	0	0	0	4.87757e-05	0	0	0	4.87757e-05	0	0	0	0	4.87757e-05	0	0	0.00121987	0	0	0.000925926	0
0	0	0	0	0	0	0	0	0	0	0	0	0	0	0	0	0	0	0	0	0	0	0	0	0	0	0	0	0	0	0	0	0	0	4.87757e-05	4.87757e-05	4.87757e-05	4.87757e-05	0	0	0	0	0	3.11236e-05	0	0	0	0.000198059	0.000925926	4.87757e-05
0	0	0	0	0	0	0	0	0	0	0	0	0	0	0	0	0	0	0	0	0	0	0	0	0	0	0	0	0	0	4.87757e-05	0	9.75515e-05	0	4.87757e-05	0	0	0	0	0	4.87757e-05	4.87757e-05	0	0	0	0	0	4.87757e-05	0.000198059	3.11236e-05
0	0	0	0	0	0	0	0	0	0	0	0	0	0	0	0	0	0	0	0	0	0	0	0	0	0	0	0	4.87757e-05	4.87757e-05	0	9.75515e-05	0	0	4.87757e-05	4.87757e-05	0	0	0	0	4.87757e-05	3.11236e-05	0	0	0	0	0	9.75515e-05	0	0
0	0	0	0	0	0	0	0	0	0	0	0	0	0	0	0	0	0	0	0	0	0	0	0	0	0	0	0	0	0	0	0	0	4.87757e-05	0	0	0	0	0	0	0	0	0	0	0	0	0	0	0	0.000184277
0	0	0	0	0	0	0	0	0	0	0	0	0	0	0	0	0	0	0	0	0	0	0	0	0	0	0	0	0	0	0	0	0	9.75515e-05	0	0	0	0	0	0	0	4.87757e-05	0	9.75515e-05	0	4.87757e-05	0	0	0	0
0	0	0	0	0	0	0	0	0	0	0	0	0	0	0	0	0	0	0	0	0	0	0	0	4.87757e-05	0	0	0	0	0	0	0	0	4.87757e-05	4.87757e-05	4.87757e-05	4.87757e-05	4.87757e-05	0	0	9.75515e-05	0	0	0	4.87757e-05	0	4.87757e-05	0	0	0
0	0	0	0	0	0	0	0	0	0	0	0	0	0	0	0	0	0	0	0	0	0	0	0	0	0	0	0	0	0	0	0	0	0	0	0	0	0	0	0	0	0	4.87757e-05	0	0	0	9.75515e-05	0	0	0
0	0	0	0	0	0	0	0	0	0	0	0	0	0	0	0	0	0	0	0	0	0	0	0	0	0	0	0	0	0	0	0	0	4.87757e-05	0	0	0	0	0	0	0	0	0	0	0	4.87757e-05	4.87757e-05	4.87757e-05	0	0
0	0	0	0	0	0	0	0	0	0	0	0	0	0	0	0	0	0	0	0	0	0	0	0	0	0	0	0	0	0	0	0	0	0	0	0	0	0	0	0	0	0	4.87757e-05	0	0	4.87757e-05	4.87757e-05	0	0	0
0	0	0	0	0	0	0	0	0	0	0	0	0	0	0	0	0	0	0	0	0	0	0	0	0	0	0	0	0	0	0	0	0	0	0	0	0	0	0	0	0	0	0	0	0	9.75515e-05	0	0	0	0
0	0	0	0	0	0	0	0	0	0	0	0	0	0	0	0	0	0	0	0	0	0	0	0	0	0	0	0	0	0	0	0	0	0	0	0	0	0	0	0	0	0	0	0	0	0	0	0	0	0
0	0	0	0	0	0	0	0	0	0	0	0	0	0	0	0	0	0	0	0	0	0	0	0	0	0	0	0	0	0	0	0	0	0	0	0	0	0	0	0	0	0	0	0	0	0	0	0	0	0
0	0	0	0	0	0	0	0	0	0	0	0	0	0	0	0	0	0	0	0	0	0	0	0	0	0	0	0	0	0	0	0	0	0	0	0	0	0	0	0	0	0	0	0	0	0	0	0	0	0
0	0	0	0	0	0	0	0	0	0	0	0	0	0	0	0	0	0	0	0	0	0	0	0	0	0	0	0	0	0	0	0	0	0	0	0	0	0	0	0	0	0	0	0	0	0	0	0	0	0
0	0	0	0	0	0	0	0	0	0	0	0	0	0	0	0	0	0	0	0	0	0	0	0	0	0	0	0	0	0	0	0	0	0	0	0	0	0	0	0	0	0	0	0	0	0	0	0	0	0
[truncated: 27 more columns]

## Sheet: Panel B (IEM base x drug)
0	0	0	0	0	0	0	0	0	0	0	0	0	0	0	0	0	0	0	4.87757e-05	0	0	0	0	0	0	0	0	0	0	0	4.87757e-05	0	0	0	0	0	0	0	0	0	0	0	0	0	0	0	0	0	0
0	0	0	0	0	0	0	0	0	0	0	0	0	0	0	0	0	0	0	0	0	0	0	0	0	0	0	0	0	0	0	0	0	0	0	0	0	0	0	0	0	0	0	0	0	0	0	0	0	0
0	0	0	0	0	0	0	0	0	0	0	0	0	0	0	0	0	0	0	0	0	0	0	0	0	0	4.87757e-05	0	0	0	0	0	0	0	0	0	0	0	0	0	0	0	0	0	0	0	0	0	0	0
0	0	0	0	0	0	0	0	0	0	0	0	0	0	0	0	0	0	0	0	0	0	0	0	0	0	0	0	4.87757e-05	0	0	0	0	0	0	0	0	0	0	0	0	0	0	0	0	0	0	0	0	0
0	0	0	0	0	0	0	0	0	0	0	0	0	0	0	0	0	0	0	0	0	0	0	0	0	0	0	0	0	0	0	0	0	0	0	0	0	0	0	0	0	0	0	0	0	0	0	0	0	0
0	0	0	0	0	0	0	0	0	0	0	0	0	0	0	0	0	0	0	0	0	0	0	0	0	0	0	0	0	0	0	0	0	0	0	0	0	0	0	0	0	0	0	0	0	0	0	0	0	0
0	0	0	0	0	0	0	0	0	0	0	0	0	0	0	0	0	0	0	0	0	0	0	0	0	0	0	0	0	4.87757e-05	0	0	0	0	0	0	0	0	0	0	0	0	0	0	0	0	0	0	0	0
0	0	0	0	0	0	0	0	0	0	0	0	0	0	0	0	0	0	0	0	0	0	0	0	0	0	0	0	0	0	0	0	0	0	0	0	0	0	0	0	0	0	0	0	0	0	0	0	0	0
0	0	0	0	0	0	0	0	0	0	0	0	0	0	0	0	0	0	4.87757e-05	0	0	0	0	0	0	0	0	0	0	0	0	0	0	0	0	0	0	0	0	0	0	0	0	0	0	0	0	0	0	0
0	0	0	0	0	0	0	0	0	0	0	0	0	0	0	0	0	0	0	0	0	0	0	0	0	0	0	0	0	0	0	4.87757e-05	0	0	0	0	0	0	0	0	0	0	0	4.87757e-05	0	0	0	0	0	0
0	0	0	0	0	0	0	0	0	0	0	0	0	0	0	0	4.87757e-05	0	0	0	0	0	0	0	0	0	0	0	0	0	0	0	0	4.87757e-05	4.87757e-05	0	0	0	0	0	0	0	0	0	0	0	0	0	0	0
0	0	0	0	0	0	0	0	0	0	0	0	0	0	0	0	0	0	0	0	0	9.75515e-05	4.87757e-05	0	0	9.75515e-05	0	4.87757e-05	4.87757e-05	0	0	0	4.87757e-05	0	0	0	0	0	0	4.87757e-05	0	4.87757e-05	4.87757e-05	0	0	0	0	0	0	0.000102785
0	0	0	0	0	0	0	0	0	0	0	0	0	0	0	0	0	0	0	0	0	4.87757e-05	0	4.87757e-05	0.000146327	4.87757e-05	0	0	0	4.87757e-05	4.87757e-05	0	0	0	4.87757e-05	0	9.75515e-05	4.87757e-05	0	0	0	0	0	0	0	0	0	0	0	0
0	0	0	0	0	0	0	0	0	0	0	0	0	0	0	0	0	0	9.75515e-05	0	0	0	0	9.75515e-05	0	0	0	9.75515e-05	4.87757e-05	4.87757e-05	0	0	4.87757e-05	0	0	0	0	0	4.87757e-05	0.000925926	0	0	0	4.87757e-05	0	0	0	0	0	0
0	0	0	0	0	0	0	0	0	0	0	0	0	0	0	0	0	0	9.75515e-05	0	0	0	4.87757e-05	9.75515e-05	0	0.000198059	4.87757e-05	0	0	0	4.87757e-05	4.87757e-05	0	0	0.000293945	4.87757e-05	0	0	9.75515e-05	0	0	0	0	0	0.000102785	4.87757e-05	3.11236e-05	4.87757e-05	3.11236e-05	0
0	0	0	0	0	0	0	0	0	0	0	0	0	0	0	0	9.75515e-05	0.000146327	4.87757e-05	0	0	0	0	0.000195103	9.75515e-05	0	4.87757e-05	0.000293945	0.000249113	4.87757e-05	0	4.87757e-05	0	4.87757e-05	4.87757e-05	0	4.87757e-05	0	0	0	0	0.000198059	6.22471e-05	7.98993e-05	0	7.98993e-05	0	0	0	4.87757e-05
0	0	0	0	0	0	0	0	0	4.87757e-05	0	0	0	0	0	4.87757e-05	0	0	0	0	4.87757e-05	9.75515e-05	0	0.000373844	0.000102785	0.000734217	0.000293945	0	0	0	0	0	4.87757e-05	0	0	0	0	4.87757e-05	3.11236e-05	0.000325068	0.00034272	0	0	6.22471e-05	4.87757e-05	0.000166625	0	0	0	4.87757e-05
0	0	0	0	0	0	0	0	0	0	4.87757e-05	0	0	4.87757e-05	4.87757e-05	3.11236e-05	0	4.87757e-05	4.87757e-05	4.87757e-05	0.000205571	0.000177451	0.000182685	0.00029561	0.000195103	0.000151561	0.000200337	0	0.000452406	4.87757e-05	0.000293945	0.000151561	4.87757e-05	9.75515e-05	9.75515e-05	9.75515e-05	0	0	0.000151561	0	4.87757e-05	3.11236e-05	0	0	6.22471e-05	0	0.000111023	0.000241561	7.98993e-05	0.000957049
0	0	0	0	0	0	0	0	0	0	0	0	4.87757e-05	4.87757e-05	0	4.87757e-05	4.87757e-05	0.000151561	0	4.87757e-05	0.000151561	0.000151561	0.000146327	9.75515e-05	0	0.000151561	0.00034272	0	0.00039673	0.000151561	4.87757e-05	0.000246835	4.87757e-05	3.11236e-05	0.000146327	3.11236e-05	3.11236e-05	0	7.98993e-05	3.11236e-05	0	6.22471e-05	0	7.98993e-05	3.11236e-05	0	3.11236e-05	0	0.000307989	0
0	0	0	0	0	0	0	4.87757e-05	0	0	0	0	0.000151561	0.000102785	0	0.000198059	4.87757e-05	0	0	0	0.000356765	0.000146327	0.000200337	0.000146327	4.87757e-05	0.000440272	0.000213808	0	0.000495947	0.000231461	9.75515e-05	0.000739451	0	0.000184277	4.87757e-05	4.87757e-05	0.000128675	0.000128675	0	4.87757e-05	0	7.98993e-05	0	0.000128675	3.11236e-05	0.000382336	0.000319778	0	0	0
0	0	0	0	0	0	0	0	0	0	0	0	0	0	4.87757e-05	0.000293945	0.000313223	4.87757e-05	0.000205571	0.00034272	0.000410775	0.000249113	0.000200337	0.000345939	0.000254347	0.000391496	0.000151561	0.000357132	0.000151561	0.000738839	0.000669455	0.00186095	0.000277958	4.87757e-05	0.000440272	4.87757e-05	4.87757e-05	0	3.11236e-05	0.000272685	7.98993e-05	0.000339113	0.000259213	0.000307989	0.00171463	0.000165033	0.000215401	4.87757e-05	0	0.00033325
0	0	0	0	0	0	0	0	3.11236e-05	0	0	0	0	0	4.87757e-05	0.000254347	0	0.000102785	0.000210438	0.000454684	0.00079346	9.75515e-05	0.000357132	0.00028547	0.000254347	0.000523127	0.000146327	0.000789892	0.000249113	0.000647469	0.00093751	4.87757e-05	0.000636665	0.000128675	0.000293945	7.98993e-05	7.98993e-05	0	0.000453743	3.11236e-05	0	7.98993e-05	0.000166625	6.22471e-05	0.000184277	0.00113636	0.000420875	0.000128675	0	0.000111023
0	0	0	0	0	0	0	0	0	0	0	0	0	0.000102785	0.000210438	0.000102785	0	0.000102785	0.000427854	0.000151561	4.87757e-05	0.000388256	0.0010403	0.000678559	0.000851414	0.000297888	0.000574181	0.000674689	0.000249113	0.000398396	0.00029561	0.000182685	0.000597067	0.00039673	0.000195103	0.00202622	4.87757e-05	0	0	0.000259213	6.22471e-05	4.87757e-05	3.11236e-05	0.000111023	0	0.000215401	0.000808174	0.000133909	4.87757e-05	0.000238287
0	0	0	0	0	0	0	0	0	0	0	0	4.87757e-05	0.000102785	0	0.000151561	0	4.87757e-05	4.87757e-05	0.000182685	0.000445506	0.000238287	4.87757e-05	3.11236e-05	0.000530639	0.000571903	0.000680225	0.000473389	0.00263247	3.11236e-05	0.000196156	0.000210438	0.000231461	3.11236e-05	0.000404968	0.000233053	9.75515e-05	0.000102785	0.000297888	0.000548291	0	3.11236e-05	0.0002953	0.000165033	0.000166625	0.000246524	0.000394715	0.000213808	0.00201934	3.11236e-05
0	0	0	0	0	0	0	0	0	0	0	0	0	0.000151561	0	4.87757e-05	0.000133909	0.000102785	0.000391496	7.98993e-05	0.000739214	0.000458977	0.00110053	0.000509345	0.000414145	0.000293945	0.000549957	0.000128675	0.00448948	0.000961655	0.000213808	0.000200337	0.00101051	0.000159799	0.000356192	3.11236e-05	0.00047663	0.000701112	0.000182685	0.000102785	0.000425838	0.000394715	3.11236e-05	0	0.000408186	0.000501867	0.000272685	0.000846714	0.000111023	9.33707e-05
0	0	0	0	0	0	0	0	0	4.87757e-05	0	0	4.87757e-05	4.87757e-05	3.11236e-05	0.000198059	0.000361999	0.000151561	0.000303122	0.000182685	0.000784619	0.000610539	0.000922135	0.000934554	0.000657036	0.000943447	0.000904483	0.000911383	0.000859651	0.000398085	0.00237553	0.000784619	0.00178629	0.000961344	0.000492634	0.000489048	4.87757e-05	0	9.33707e-05	0.000182685	9.33707e-05	0.000102785	0.000271003	0.000102785	0.000128675	0.000228872	0.000184277	4.87757e-05	0.000165033	0.000553158
0	0	0	0	4.87757e-05	0	0	0	0	0	0	0.000210438	0.000102785	0	0	9.75515e-05	0	0.000200337	0.000200337	3.11236e-05	0.000959752	0.000231461	0.00101433	0.000298942	0.000380433	0.000658392	0.000619031	0.00122002	0.000507753	0.000356192	0.000622305	0.00100556	0.000146327	0.00114066	0.0012488	0.000817072	0.000300534	0.000350902	7.98993e-05	0.000200337	0.000325068	0.000272685	0.000272685	0	0.000961289	0.000322243	0.00037551	0.000474614	0.000479848	4.87757e-05
0	0	0	0	0	0	0	0	0	0	0	0	3.11236e-05	0	0.000102785	0.000133909	3.11236e-05	4.87757e-05	7.98993e-05	0.00101574	0.000598693	0.000721799	0.00131922	0.00127833	0.00058077	0.000937199	0.000793223	0.000944409	7.98993e-05	0.00114604	0.000494282	0.000532232	0.000799437	0.000879949	0.00106572	0.000102785	0.000393122	0.00107009	0.000244932	0.000356192	0.000757806	0.000213808	7.98993e-05	0.000228872	0.000465567	0.000542095	0.000262584	0.000377063	0.000498282	0.000133909
0	0	0	0	0	0	0	0	0	0	0	0	0.000210438	0.000210438	0.000210438	0.000133909	6.22471e-05	0.000307989	7.98993e-05	0.000698912	0.00069203	0.000793223	0.000770574	0.00105543	0.00068674	0.00076534	0.00139053	0.00212377	0.00249762	0.00389039	0.00166227	0.000575807	0.00122096	0.00100033	0.00118784	0.00034272	0.000425838	0.00040136	0.000485122	0.000874952	0.000293708	0.000488085	0.0005774	0.00226454	0.000598326	0.000559747	0.000361999	0.00056134	0.000819653	0.000420972
0	0	0	0	0	0	0	0	0	0	0	0	0.000210438	0.000210438	0	4.87757e-05	3.11236e-05	0.000102785	0.000331968	0.000213808	0.000498338	0.000165033	0.000658891	0.00101349	0.00110482	0.00172895	0.000347717	0.00200169	0.00113056	0.00144003	0.00103669	0.000628191	0.00213364	0.00132049	0.000887404	0.00034272	0.000254347	0.000581767	0.000970522	0.00107598	0.000514246	4.87757e-05	0.000408186	0.000563355	0.00124017	0.000102785	0.000271003	0.000254347	0.000695249	4.87757e-05
0	0	0	0	0	0	0	0	0	0.000210438	0	0	0.000102785	0	0.000210438	0.000313223	0.000361999	0.000133909	0	0.000102785	0.000316594	0.000722852	0.000556529	0.00117188	0.000575773	0.000524483	0.0015565	0.00131526	0.000828528	0.00140229	0.00122919	0.00173332	0.00251962	0.000639957	0.000880426	0.000693385	0.00048144	0.000495908	0.000843862	0.000739062	0.000370236	0.00047663	0.000344347	0.00121728	0.000133909	0.00079485	0.000233053	0.000442991	0.000262584	0.000362781
0	0	0	0	0	0	0	0	0	0	0	0	0	0.000210438	4.87757e-05	0	0.000535506	3.11236e-05	0.000259213	0	0.000267818	0.000215401	0.000264176	0.000819294	0.000342483	0.000182685	0.000544684	9.75515e-05	0.00293071	0.00116308	0.00199505	0.00118164	0.00210288	0.000486493	0.000159799	0.00108341	0.000303122	0.000680185	0.000521224	0.000653429	0.000244932	0.00122426	0.000554881	0.000690286	0.000608523	0.000241561	0.000159799	0.000498282	0.000264176	0.000197748
0	0	0	0	0	0	0	0	0	0	0	0	0.000210438	0	4.87757e-05	0.000102785	7.98993e-05	3.11236e-05	0.000404968	3.11236e-05	0.0008573	0.000190922	0.000474981	0.000744448	0.000975205	0.000373844	0.000687067	0.000499279	0.000917916	0.000495947	0.000360136	0.000231461	0.001114	0.000510972	0.000760084	0.00105406	0.000726683	0.000356192	0.00054955	0.000573529	0.00163792	0.00108506	0.000536051	0.000954199	0.000213808	0.000884204	9.33707e-05	0.00238895	0.000398085	0.000399678
0	0	0	0	0	0	0	0	0	0	4.87757e-05	0.000210438	0	0.000210438	0	0.000745944	0.000198059	0	3.11236e-05	6.22471e-05	0.000878226	0.000437446	0.000636683	0.00107168	0.000742432	0.000627505	0.00116897	0.0021922	0.000612131	0.00136536	0.000471395	0.000586004	0.00219125	0.00218525	0.000575807	0.000989538	0.0007928	0.000525405	0.000437717	0.00134076	0.00056676	0.000528624	0.000527032	0.000617128	0.000556473	0.000420972	0.000393122	0.00259088	0.000128675	0.000277648
0	0	0	0	0	0	0	0	0	0	0	0	0.000102785	0.000210438	0	0.000210438	0	9.75515e-05	0.000373844	0.000102785	0.000303808	0.000404968	0.000165033	0.0012868	0.000128675	0.000574181	0.00125046	0.000713324	0.000915287	0.00069924	0.000504145	0.000334932	0.00083604	0.000652703	0.000595052	0.000504145	0.00158687	0.000924854	0.00102537	0.000930255	0.00202758	0.000827532	0.000409965	0.00056053	0.000813098	0.000809879	0.000377063	0.000843625	0.00113874	0.000710312
0	0	0	0	0	0	0	0	0	0	0	0	0	0.000102785	4.87757e-05	0	0.000293945	0	4.87757e-05	0.000553158	0.000356765	0.000334932	0.000698912	0.000380433	0.000937199	0.000597067	0.000591182	0.000699853	0.00106036	0.000563355	0.000954273	0.000246524	0.000969988	3.11236e-05	0.000420972	0.000124494	0.000437717	0.000598693	0.000784063	0.000644881	0.000746074	0.000276055	0.00094227	0.00156422	0.00103998	0.00111394	0.000735702	0.000710623	0.000726372	0.000260306
0	0	0	0	0	0	0	0	0	0	0	0	0	0	0	0	0	4.87757e-05	3.11236e-05	3.11236e-05	0.000262584	0.000698912	9.75515e-05	0.000589555	0.000878226	0.00104947	0.000419012	0.000391496	0.000325068	0.00076695	0.000509345	0.000334246	0.000847959	0.000506048	0.000865459	0.000851087	0.000619031	0.000591964	0.000460333	0.00113326	0.00113757	0.000961475	0.000729743	0.000976759	0.00079413	0.00133907	0.00256084	0.000875345	0.000905153	0.0004647
0	0	0	0	0	0	0	0	0	0	0	0	0	0	0.000293945	4.87757e-05	0.000102785	0	0.000182685	7.98993e-05	9.75515e-05	0	0.000128675	0.000249113	0	0.000208574	0.000231461	0.000182685	0.000411557	0.000287063	0.00195132	0.000344347	0.000330065	0.000429209	0.000799682	0.000396493	0.000599419	0.00131954	0.000404912	0.000489864	0.000530402	0.00129881	0.000680871	0.000519209	0.0014698	0.000730739	0.000999774	0.000448725	0.000799127	0.00199341
0	0	0	0	0	0	0	0	0	0	0	0	0	0	0	0	0.000313223	0.000259213	3.11236e-05	0.000587889	0.000246835	0.000393122	0.000293945	0.000309082	0.000388981	0.000262584	0.000190922	0.000159799	0.00034931	0.000931965	0.000700522	0.000909113	0.00109203	0.000380433	0.000684242	0.000213808	0.000473389	0.000460333	0.000818371	0.000244932	0.000248988	0.000244932	0.000480686	0.0015057	0.000634684	0.000747666	6.22471e-05	0.000698619	0.000650154	0.000689752
0	0	0	0	0	0	0	0	0	0	0	0	0.000102785	0	0	0	4.87757e-05	0.000229183	0.000246835	0.000554251	7.98993e-05	0.00017327	0.00042262	0	0.00037551	0.000142146	0.00193785	0.000267818	0.000165033	0.000718191	0.000404968	0.000542406	0.000563355	0.000197748	0.000277958	0.000622957	0.000509419	0.000829124	0.000539817	0.00118592	0.000128675	0.000635776	0.0005769	0.000718135	0.000665218	0.000434443	0.000775571	0.000380433	0.000875656	0.000932905
0	0	0	0	0	0	0	0	0	0	0	0	0	0.000293945	0	0	0	0	0.000133909	0.000619013	3.11236e-05	0.000363092	0	0.000424246	0.000260306	0.000277958	0.000244932	0.000712712	0.000373844	7.98993e-05	0.00092012	0.000458365	0.00034272	0.000603027	0.00029143	6.22471e-05	0.000436091	0.000715676	0.000300845	0.000350902	0.000825327	0.000471395	0.000350902	0.00100583	0.000524483	0.000507516	0.000903561	0.000646473	0.000562122	0.000751689
0	0	0	0	0	0	0	0	0	0	0	4.87757e-05	0	0	0	0.000246835	0.000293945	0.000313223	0.000290337	0.000404968	6.22471e-05	3.11236e-05	0.00029143	0.000177451	0.000325068	0.000290337	0.000733565	0.000509345	9.75515e-05	0.000241561	0.000716565	0.000364684	0.000277648	0.000611519	3.11236e-05	0.000124494	0.00029143	0.000525405	0.00028547	0.00029561	0.000681278	0.00153813	0.000921213	0.000190922	0.000547369	0.000426621	0.000262584	0.000698244	0.00111787	0.00127903
0	0	0	0	0	0	0	0	0	0	0	0	0	0	0	0	0	0.000293945	4.87757e-05	3.11236e-05	9.33707e-05	0.000352584	0	7.98993e-05	0.000761159	0.000270821	4.87757e-05	0.000198059	0.000594177	0.00179452	0.000919858	0.000241561	0.000290337	0.000436035	0.00037547	0.000159799	0.00026941	0.00046057	0.000151561	0.000591182	0.00033325	0.000602716	0.000425028	0.000474981	0.000460333	0.000584827	0.000481259	0.000373607	0.000659763	0.00113288
0	0	0	0	0	0	0	0	0	0	0	0	0	0	0	0	0	0	0.000293945	0.000111023	0.000213808	0.000410775	9.75515e-05	4.87757e-05	0.000146327	6.22471e-05	0.000111023	0.000215401	0.000246835	0.000511282	0.000293945	9.75515e-05	0.000238287	9.75515e-05	3.11236e-05	0.000850395	0.000165033	0.00069203	0.000856967	0.000309082	0.000714916	0.000567985	0.000196156	0.000293708	0.000729743	0.000449563	0.000851488	0.0015724	0.00104571	0.000609616
0	0	0	0	0	0	0	0	0	0	0.000293945	0	0	0	0	0	0.000198059	9.75515e-05	0	3.11236e-05	7.98993e-05	7.98993e-05	3.11236e-05	3.11236e-05	0.000356192	0.000571903	7.98993e-05	4.87757e-05	4.87757e-05	0.000135501	7.98993e-05	0.000331968	0.000442991	0.000444583	0.000653928	0.000804916	0.000271003	0.000200337	0.000363092	0.000307989	0.00033325	0.000489178	0.00105393	0.000632813	0.0003848	0.000426931	0.0008642	0.000831532	0.000567485	0.000610898
0	0	0	0	0	0	0	0	0	0	0	0	0	0	0	0.000293945	0	0	0.000293945	0	3.11236e-05	0.000246835	0.000102785	3.11236e-05	0.00034272	6.22471e-05	9.75515e-05	0.000260306	4.87757e-05	0.000537172	0.000627579	3.11236e-05	0.000146327	0.000470744	0.000102785	0.000383708	0.000233053	0.000111023	0.000550643	7.98993e-05	0.000241561	0.00126086	0.00041346	0.00056053	0.00109087	0.000402453	0.000387888	0.00125609	0.00054874	0.00124658
0	0	0	0	0	0	0	0	4.87757e-05	0	0	0	0	0	0	0	0.000198059	0	0.000198059	0	0	0	0.000177451	0.000246835	4.87757e-05	0.000133909	7.98993e-05	0.000489048	0.000391496	0.000177451	0.000182685	7.98993e-05	0	0.000451999	0.000562743	0.00123501	0.000511011	0.000316594	0.000260306	0.000488085	3.11236e-05	0.000486493	0.000277958	0.000182685	0.00017327	0.0015981	0.000578803	0.00177255	0.000454559	0.00176195
0	0	0	0	0	0	0	0	0	0	0	0	0	0	0.000293945	0.000198059	0	0.000198059	0.000198059	0.000102785	0	0.000210438	0	0.000277958	3.11236e-05	0.000921523	0.000325068	4.87757e-05	0.000277958	0.000133909	0	7.98993e-05	0.000554824	7.98993e-05	0.000457272	3.11236e-05	0.000246524	6.22471e-05	0.000609926	0.0010992	0.000550643	0.000322553	0.000260306	0.000253169	0.000215401	0.000467215	0.000647311	0.000518709	0.000563804	0.000756996
0	0	0	0	0	0	0	0	0	0	0	0	0	0	0	0	0.000293945	0.000198059	0	4.87757e-05	0.000210438	4.87757e-05	0.000198059	0	0.000325068	0.000357858	0.000453743	0.000208574	0.000325068	9.75515e-05	6.22471e-05	0.000190922	0.000111023	0.000785559	0.000502463	3.11236e-05	0.000272685	0.000124494	7.98993e-05	0.000133909	0.000444583	0.000363092	0.000474114	0.000259996	0.000576493	0.000228872	0.000600201	0.000673766	0.00022728	0.000321461
0	0	0	0	0	0	0	0	0	0	0	0	0	0	0	0.000198059	0	0	0	0	0	0	0	0.000229183	3.11236e-05	3.11236e-05	0.000111023	0.000198059	0.000453743	0.000146327	0.000111023	0.000229183	3.11236e-05	0.000146327	0.000229183	0.000356192	0.000260306	0.000184277	0	0.000197748	0.000197748	0.000441898	0.000630542	0.000322553	0.000235517	0.000395316	0.000303808	0.000353677	0.000531088	0.000733328
0	0	0	0	0	0	0	0	0	0	0	0.000198059	0	0	0	0	0	0	0.000102785	0	0	0	7.98993e-05	0.000198059	3.11236e-05	0	0.000213808	0	0.000111023	3.11236e-05	0.000356192	0.000124494	3.11236e-05	3.11236e-05	6.22471e-05	0.00037547	0.000208574	0.000276055	0.000529717	0.000142146	0.000198059	0.000228872	0.00017327	0.00022728	0.000347717	0.000415924	0.000425028	0.000567485	0.000334932	0.000536051
0	0	0	0	0	0	0	0	0	0	0	0	0	0	0	0	0.000102785	0	0	0.000198059	0.000198059	0	0.000246835	3.11236e-05	0	0.000198059	0.000151561	0.000578803	7.98993e-05	3.11236e-05	0.00029561	0.000260306	0.000287063	6.22471e-05	0.000397179	0.000599419	0.000627505	6.22471e-05	0.000436091	9.33707e-05	0.000142146	0.000159799	0.000339113	0.000111023	0.000322243	0.000437717	0.000334932	0.000799716	3.11236e-05	0.000217865
0	0	0	0	0	0	0	0	0	0	0	0	0	0	0.000293945	0	0	0	0	0	0	0	0	0	0.000198059	0	0	0.000277958	3.11236e-05	0.000146327	6.22471e-05	3.11236e-05	9.75515e-05	0.000326734	0.000260306	6.22471e-05	0.000210438	0.00116749	6.22471e-05	0.000213808	0	0.000322553	0.000514246	9.33707e-05	0.000258403	0.000406594	6.22471e-05	0.000241561	0.00157103	0.00128871
0	0	0	0	0	0	0	0	0	0	0	0	0	0	0	0	0	0	0	0	3.11236e-05	0.000293945	0	0.00034272	0.000102785	0.000229183	0.000229183	4.87757e-05	0	0.000198059	3.11236e-05	0	6.22471e-05	4.87757e-05	7.98993e-05	0.000142146	3.11236e-05	0.000340205	0.000102785	0.000165033	3.11236e-05	0.000322553	0.000402453	3.11236e-05	0.000303808	0.000217865	0.000307179	0.000415924	0.000334932	0.000560585
0	0	0	0	0	0	0	0	0	0	0	0	0	0	0	0	0	0.000102785	0	0	0	0	0.000198059	0	0	6.22471e-05	0.000198059	0	0.000198059	0.000198059	0.000246835	0	3.11236e-05	3.11236e-05	3.11236e-05	0.000215401	3.11236e-05	0	6.22471e-05	0.000155618	0.000111023	6.22471e-05	0.000142146	0.000277958	7.98993e-05	0.000165033	0.000355955	0.000489489	0.000280112	0.00158232
0	0	0	0	0	0	0	0	0	0	0	0	0	0	0	0	0	0	0	0	0	0	0	0	0	0.000587889	0	0	0	3.11236e-05	0.000133909	0	3.11236e-05	0.000229183	3.11236e-05	4.87757e-05	0.000111023	0.000111023	3.11236e-05	6.22471e-05	3.11236e-05	3.11236e-05	4.87757e-05	0.000190922	0.000489489	0.000334932	0.000434443	0.000124494	0.000102785	0.00017327
0	0	0	0	0	0	0	0	0	0	0	0	0	0	0	0	0	0	0	0	0	0	0	0	0.000198059	0	3.11236e-05	0	0	3.11236e-05	6.22471e-05	0	3.11236e-05	6.22471e-05	0	9.33707e-05	4.87757e-05	0.00017327	0.000133909	0.000208574	0	0.00124739	6.22471e-05	0.000124494	0.000685645	0.000133909	0.000124494	0.000456462	0.000258403	0.000353677
0	0	0	0	0	0	0	0	0	0	0	0	0	0	0	0	0	0	0	0	0	0	0	0	4.87757e-05	0.000293945	4.87757e-05	0	0	0.000102785	0	6.22471e-05	3.11236e-05	0.000229183	0.000272685	0	7.98993e-05	0	7.98993e-05	0	0.000241561	0	3.11236e-05	3.11236e-05	0.000102785	0.0010193	0.000276055	0.000324831	0.000527032	0.000213808
0	0	0	0	0	0	0	0	0	0	0	0	0	0	0	0	0	0	0	0	0	0	0	0	0	3.11236e-05	0	0	0	4.87757e-05	0	3.11236e-05	3.11236e-05	6.22471e-05	3.11236e-05	3.11236e-05	3.11236e-05	3.11236e-05	0.000260306	0.000124494	0	0.000229183	0.000198059	6.22471e-05	0	0.00032065	0.00112398	0.000520612	0.000331968	0.00115321
0	0	0	0	0	0	0	0	0	0	0	0	0	0	0	0	0	0	0	0	0	0	0	0	0	0	0	0	0	3.11236e-05	0	0.000331968	0.000229183	3.11236e-05	3.11236e-05	0.00115511	0	7.98993e-05	0.000102785	0.000241561	0.000213808	0.000198059	0.000272685	3.11236e-05	9.33707e-05	0.000213808	0.000259213	0.000322553	0.00119861	0.000124494
0	0	0	0	0	0	0	0	0	0	0	0	0	0	0	0	0	0	0	0	0	0	0	0	0	0	0	0	0.000198059	0	3.11236e-05	3.11236e-05	3.11236e-05	0	0.000198059	7.98993e-05	7.98993e-05	3.11236e-05	0	3.11236e-05	3.11236e-05	7.98993e-05	3.11236e-05	9.33707e-05	0.000151561	0.000334932	6.22471e-05	0.000229183	0.000561151	3.11236e-05
0	0	0	0	0	0	0	0	0	0	0	0	0	0	0	0	0	0	0	0	0	0	0	0	0	0	0	3.11236e-05	0	3.11236e-05	0	0	3.11236e-05	7.98993e-05	3.11236e-05	0	0	0	3.11236e-05	0.000198059	0	0.00115321	0.000229183	0.000229183	6.22471e-05	0.000420875	0	3.11236e-05	0	6.22471e-05
0	0	0	0	0	0	0	0	0	0	0	0	0	0	0	0	0	0	0	0	0	0	0.000293945	0	0	0	0	0	0	0	0	3.11236e-05	0	0	4.87757e-05	3.11236e-05	3.11236e-05	3.11236e-05	4.87757e-05	0.000133909	0.000198059	0	0.000102785	3.11236e-05	0	0	0.000260306	3.11236e-05	0.000111023	0.000102785
0	0	0	0	0	0	0	0	0	0	0	0	0	0	0	0	0	0	0	0	0	0	0	0	0	0	0	0	0	0	0	3.11236e-05	3.11236e-05	0	0	3.11236e-05	4.87757e-05	3.11236e-05	0	6.22471e-05	0	0.000198059	0.000229183	0	3.11236e-05	0	6.22471e-05	4.87757e-05	3.11236e-05	9.33707e-05
0	0	0	0	0	0	0	0	0	0	0	0	0	0	0	0	0	0	0	0	0	0	0	0	0	0	0	0	0	0	0.000293945	0	0	0.000102785	0	0	0	0	0.000229183	0	4.87757e-05	0	0	0.000210438	3.11236e-05	0.000102785	0.000102785	3.11236e-05	3.11236e-05	0.000309082
0	0	0	0	0	0	0	0	0	0	0	0	0	0	0	0	0	0	0	0	0	0	0	0	0	0	0	0	0	0	0	0	0	0	0	0	0	0.000198059	0	3.11236e-05	3.11236e-05	0	7.98993e-05	3.11236e-05	0	0.000198059	3.11236e-05	0.000151561	4.87757e-05	0
0	0	0	0	0	0	0	0	0	0	0	0	0	0	0	0	0	0	0	0	0	0	0	0	0	0	0	0	0	0	0	3.11236e-05	0	0	0	0	4.87757e-05	0	0	0	0	0	0	0	4.87757e-05	0	0	0	0	0
0	0	0	0	0	0	0	0	0	0	0	0	0	0	0	0	0	0	0	0	0	0	0	0	0	0	0	0	0	0	0	0	0	0	0	0	0	0	0	0	3.11236e-05	0	0	0	0	3.11236e-05	0	0	0	0
0	0	0	0	0	0	0	0	0	0	0	0	0	0	0	0	0	0	0	0	0	0	0	0	0	0	0	0	0	0	0	0	0	0	0	0	0	0	0	0	0	0	0	0	0	0	0	0	0	0
0	0	0	0	0	0	0	0	0	0	0	0	0	0	0	0	0	0	0	0	0	0	0	0	0	0	0	0	0	0	0	0	0	0	0	0	0	0	0	0	0	0	0	0	0	0	0	0	0	0
0	0	0	0	0	0	0	0	0	0	0	0	0	0	0	0	0	0	0	0	0	0	0	0	0	0	0	0	0	0	0	0	0	0	0	0	0	0	0	0	0	0	0	0	0	0	0	0	0	0
0	0	0	0	0	0	0	0	0	0	0	0	0	0	0	0	0	0	0	0	0	0	0	0	0	0	0	0	0	0	0	0	0	0	0	0	0	0	0	0	0	0	0	0	0	0	0	0	0	0
0	0	0	0	0	0	0	0	0	0	0	0	0	0	0	0	0	0	0	0	0	0	0	0	0	0	0	0	0	0	0	0	0	0	0	0	0	0	0	0	0	0	0	0	0	0	0	0	0	0
0	0	0	0	0	0	0	0	0	0	0	0	0	0	0	0	0	0	0	0	0	0	0	0	0	0	0	0	0	0	0	0	0	0	0	0	0	0	0	0	0	0	0	0	0	0	0	0	0	0
0	0	0	0	0	0	0	0	0	0	0	0	0	0	0	0	0	0	0	0	0	0	0	0	0	0	0	0	0	0	0	0	0	0	0	0	0	0	0	0	0	0	0	0	0	0	0	0	0	0
0	0	0	0	0	0	0	0	0	0	0	0	0	0	0	0	0	0	0	0	0	0	0	0	0	0	0	0	0	0	0	0	0	0	0	0	0	0	0	0	0	0	0	0	0	0	0	0	0	0
0	0	0	0	0	0	0	0	0	0	0	0	0	0	0	0	0	0	0	0	0	0	0	0	0	0	0	0	0	0	0	0	0	0	0	0	0	0	0	0	0	0	0	0	0	0	0	0	0	0
[truncated: 27 more columns]

## Sheet: Panel B (IEM drug x drug)
0	0	0	0	0	0	0	0	0	0	0	0	0	0	0	0	0	0	0	0	0	0	0	0	0	0	0	0	0	0	0	0	0	0	0	0	0	0	0	0	0	0	0	0	0	0	0	0	0	0
0	0	0	0	0	0	0	0	0	0	0	0	0	0	0	0	0	0	0	0	0	0	0	0	0	0	0	4.87757e-05	0	0	0	0	0	0	0	0	0	0	0	0	0	0	0	0	0	0	0	0	0	0
0	0	0	0	0	0	0	0	0	0	0	0	0	0	0	0	0	0	0	0	0	0	0	0	0	0	0	0	0	0	0	0	0	0	0	0	0	0	0	0	0	0	0	0	0	0	0	0	0	0
0	0	0	0	0	0	0	0	0	0	0	0	0	0	0	0	0	0	0	4.87757e-05	0	0	0	0	0	0	4.87757e-05	0	0	0	0	0	0	4.87757e-05	0	0	0	0	0	0	0	0	0	0	0	0	0	0	0	0
0	0	0	0	0	0	0	0	0	0	0	0	0	0	0	0	0	0	0	0	4.87757e-05	0	0	0	0	0	0	0	0	0	0	0	0	0	0	0	0	0	0	0	0	0	0	0	0	4.87757e-05	0	0	0	0
0	0	0	0	0	0	0	0	0	0	0	0	0	0	0	0	0	0	0	0	0	4.87757e-05	0	0	0	0	0	0	0	0	0	0	0	4.87757e-05	0	0	4.87757e-05	0	0	0	0	0	0	0	0	0	0	0	0	0
0	0	0	0	0	0	0	0	0	0	0	0	0	0	0	0	0	0	0	0	0	0	0	0	0	0	4.87757e-05	0	0	4.87757e-05	0	0	4.87757e-05	0	0	0	0	0	0	0	0	0	4.87757e-05	0	4.87757e-05	0	0	0	0	0
0	0	0	0	0	0	0	0	0	0	0	0	0	0	0.000102785	0	0	0	0	4.87757e-05	0	0.000102785	0	0	0	9.75515e-05	0	0	0	0	0	0	0	0	0	0	0	0	0	0	0	0	4.87757e-05	0	0	0	0	0	0	0
0	0	0	0	0	0	0	0	0	0	0	0	0	0	0	0	0	0	0	0	4.87757e-05	0	0	4.87757e-05	4.87757e-05	0	0	0	0.000146327	4.87757e-05	0	0	0	0	0	0	0	0	0	0	0	4.87757e-05	0	0	0	0	0	0	0	0
0	0	0	0	0	0	0	0	0	0	0	0	4.87757e-05	4.87757e-05	0	4.87757e-05	0	0	0	0	4.87757e-05	4.87757e-05	0	0	0	4.87757e-05	4.87757e-05	4.87757e-05	0	4.87757e-05	4.87757e-05	4.87757e-05	0	4.87757e-05	0	0	4.87757e-05	4.87757e-05	0	0	0	0	0	4.87757e-05	0	0	0	4.87757e-05	4.87757e-05	0
0	0	0	0	0	0	0	0	0	0	0	0	0	0	0	4.87757e-05	0	0	0.000102785	0.000198059	4.87757e-05	0	9.75515e-05	4.87757e-05	0	0	0	0	4.87757e-05	0	0	0	9.75515e-05	0	0	4.87757e-05	4.87757e-05	0	4.87757e-05	0	0	0	0	0	0	0	0	0	0	0
0	0	0	0	0	0	0	0	0	0	0	0	0	0	0	0	0	0	0	9.75515e-05	0.000293945	0	0	0	0	4.87757e-05	0	0	0	4.87757e-05	0	0	0	0	0	4.87757e-05	4.87757e-05	0	4.87757e-05	0	0	0	0	0	0	0	4.87757e-05	0	0	4.87757e-05
0	0	0	0	0	0	0	0	0	0	0	0	0	0	4.87757e-05	0	0	4.87757e-05	0	0	0	0	9.75515e-05	0	4.87757e-05	0	4.87757e-05	4.87757e-05	0	9.75515e-05	4.87757e-05	4.87757e-05	0.000146327	0	4.87757e-05	0	0	0	0	4.87757e-05	4.87757e-05	9.75515e-05	0	4.87757e-05	0	0	0	0	0	0
0	0	0	0	0	0	0	0	0	0	0	0	0	0	0	0	0.000198059	4.87757e-05	0	0	4.87757e-05	4.87757e-05	0	0.000151561	0	3.11236e-05	0	3.11236e-05	0.000440272	0	4.87757e-05	0	0.000492004	3.11236e-05	4.87757e-05	0	0	0	0.000195103	0.000146327	0	9.75515e-05	4.87757e-05	4.87757e-05	0	0.000198059	0	0	0	9.75515e-05
0	0	0	0	0	0	0	0	0	0	0	0.000102785	0	4.87757e-05	0	0.000246835	0.000102785	0.000198059	0.00034962	0	0	0.00029561	0	0	9.75515e-05	0.000246835	0.000246835	9.75515e-05	9.75515e-05	0	0.000494282	0.000198059	4.87757e-05	0	0	4.87757e-05	0	0.000146327	0.000146327	9.75515e-05	4.87757e-05	0	4.87757e-05	0	9.75515e-05	0	4.87757e-05	0	4.87757e-05	4.87757e-05
0	0	0	0	0	0	0	0	0	0	0	4.87757e-05	0	9.75515e-05	0	0.000198059	0	0.000498904	0	0.000249113	9.75515e-05	0	0.000444894	0.000643565	0.000589555	0.000200337	0.000102785	0	4.87757e-05	4.87757e-05	4.87757e-05	0	0	9.75515e-05	9.75515e-05	4.87757e-05	0.000146327	4.87757e-05	0	9.75515e-05	4.87757e-05	0	9.75515e-05	4.87757e-05	0	0	0.000146327	4.87757e-05	4.87757e-05	0
0	0	4.87757e-05	0	0	0	0	0	0	0	0	0	0.000198059	0	0	9.75515e-05	0	0	4.87757e-05	0	0.00029561	0.000254347	0.000102785	4.87757e-05	9.75515e-05	0.000146327	0	0.000293945	0.000351898	4.87757e-05	4.87757e-05	0	0.00126865	0.000210438	4.87757e-05	0	0	0	7.98993e-05	0	9.75515e-05	9.75515e-05	0	9.75515e-05	9.75515e-05	9.75515e-05	9.75515e-05	9.75515e-05	0	4.87757e-05
0	0	0	0	0	0	4.87757e-05	0	0	0	0	4.87757e-05	0	0	0.000246835	0.00029561	0.00029561	0.000297888	0	0.000396118	0.000494282	0.000198059	0	0.000151561	4.87757e-05	0.000151561	0.000325068	0	0.000383022	0.000177451	0.000246835	0.000246835	0	9.75515e-05	9.75515e-05	4.87757e-05	9.75515e-05	9.75515e-05	0.00034272	4.87757e-05	4.87757e-05	4.87757e-05	4.87757e-05	0	9.75515e-05	0	0.000391496	4.87757e-05	0.000195103	0
0	0	0	0	0	0	0	0	0	0	0	0	0	0	0.000198059	0.000198059	0	4.87757e-05	0.000102785	0.000198059	0.000246835	0.00202251	0.000277958	4.87757e-05	0.000391496	0.00028547	3.11236e-05	0.00137612	0.000492004	4.87757e-05	7.98993e-05	0.000293945	9.75515e-05	9.75515e-05	0.00034272	4.87757e-05	0.000440272	0.000195103	0.000226226	9.75515e-05	0.000198059	0.000246835	9.75515e-05	4.87757e-05	4.87757e-05	0.000293945	0	0	0	9.75515e-05
0	0	0	0	0	0	0	0	0	0	0	4.87757e-05	0	4.87757e-05	0	4.87757e-05	4.87757e-05	0.000391496	4.87757e-05	0.000102785	0.000198059	0.000254347	0.0010403	0.00201547	0.000532305	0.000249113	0	0.000246835	0.000622957	0.000326734	0.000128675	0.00066771	0.000325068	0.000494282	0.00217255	9.75515e-05	0.000246835	4.87757e-05	0.000146327	4.87757e-05	0.000344386	0.000408497	4.87757e-05	4.87757e-05	4.87757e-05	0	0.000146327	9.75515e-05	7.98993e-05	0
0	0	0	4.87757e-05	0	0	0	0	0	0	0	0	0	4.87757e-05	4.87757e-05	4.87757e-05	0.000128675	0.000383022	3.11236e-05	0.000331968	0.00216339	0.000151561	0.000398396	0.00042262	0.000391496	0.000246835	0.000777067	0.00042262	0.000387315	0.000293945	0.000645231	0.000102785	7.98993e-05	0.000427854	0.000589555	0.000492004	0.00063415	0.000405541	0.000246835	0	0.000146327	0.000128675	0.00029561	4.87757e-05	4.87757e-05	4.87757e-05	0	0.000102785	0	0.000128675
0	0	0	0	0	0	0	0	0	0	0	0	0	4.87757e-05	4.87757e-05	0	0.00034272	0	9.75515e-05	0.000146327	0.000195103	0.000366962	0.000303122	0.000254347	0.00114601	0.000675318	0.000815497	0.000667806	0.00200993	0.000618776	0.00100495	0.000520171	0.000205571	0.000424286	0.000307989	0.000146327	0.000182685	0.000195103	0.00029561	0.000601934	4.87757e-05	0.000243879	0	0.000293945	4.87757e-05	0.00029561	4.87757e-05	0.000146327	4.87757e-05	0
0	0	0	0	0	0	0	0	0	4.87757e-05	0	0	0	0	0	0.000200337	0.000391496	0	0.000246835	4.87757e-05	0.000664181	0.000380744	0.000398396	0.000420972	0.000629783	0.000933902	0.000373844	0.00132705	0.00110861	0.000951244	0.000852673	0.000642235	0.000182685	0.000594145	0.000944003	0.0009005	0.000198059	4.87757e-05	0.000200337	0.000831768	0.000638331	0.00042262	0.000146327	4.87757e-05	4.87757e-05	4.87757e-05	0.000307989	0	0	0.000208574
0	0	0	0	0	0	0	0	0	0	0	0	0	0	4.87757e-05	4.87757e-05	0.000151561	9.33707e-05	0.000249113	0.000415738	0.000514653	0.000233053	0.000275002	0.000418439	0.000753258	0.000909023	0.000603027	0.0010727	0.000806582	0.000461744	0.00175906	0.000518523	0.00117384	0.00121357	0.000857373	0.000563429	0.00017327	0.00115215	0.000151561	0.000128675	9.75515e-05	0.000198059	9.75515e-05	0.000146327	0.000102785	7.98993e-05	0.00051356	0.000974702	0.000957049	9.75515e-05
0	0	0	0	0	0	0	0.000925926	0	0	4.87757e-05	0	0	0	0.000957049	0	0.000293945	0.000128675	4.87757e-05	0.000226226	0.000552921	0.000159799	0.00028547	0.000204394	0.000514342	0.00298636	0.000770696	0.00103582	0.00224001	0.000979386	0.000932905	0.000236695	0.00125212	0.00232315	0.000610539	0.000658702	0.000643565	0.000888497	0.000543057	0.000210438	0.000532305	0.000543057	4.87757e-05	4.87757e-05	0.000478295	9.75515e-05	0.00141664	0.000290337	0.000128675	3.11236e-05
0	0	0	0	0	0	0	0	0	0	0.000974702	0	9.75515e-05	0	4.87757e-05	0.000128675	3.11236e-05	6.22471e-05	0.000190922	0.00042262	0.000356192	0.000819113	0.000777474	0.000982604	0.00101618	0.000986009	0.000926709	0.000714304	0.00194926	0.000705264	0.00107009	0.000808598	0.00127833	0.00106681	0.000290337	0.00107998	0.00134938	9.75515e-05	0.000128675	9.75515e-05	0.00042262	0.000177451	0.000748261	0.00039673	0.00102348	0.00141819	4.87757e-05	0.000177451	0.000128675	0.000208574
0	0	0	0	0	0	0	0	0	4.87757e-05	0	0	0	0	0.000325068	0.000146327	3.11236e-05	0.000262584	0.00118027	0.000574181	0.000492634	0.00105066	0.000687067	0.000610115	0.00130082	0.00137582	0.00107963	0.00190974	0.0024688	0.00183994	0.00237813	0.000964715	0.000966675	0.00110231	0.0012839	0.00193914	0.00148219	0.000280236	0.000453743	0.00118829	0.00117449	0.000652375	0.000568947	0.00110338	9.75515e-05	0.000494282	0	0.00029561	9.75515e-05	3.11236e-05
0	0	0	0	0	0	0	0	0	0	0	0	0	4.87757e-05	4.87757e-05	0.00125099	0.000373844	0.000128675	0.000357858	0.000383022	0.00210438	0.00055394	0.000484867	0.000760452	0.00208533	0.00205342	0.00328894	0.00195259	0.00221111	0.00147596	0.00148123	0.000770281	0.000571626	0.00117324	0.00179947	0.00162427	0.00107695	0.00031136	0.000445506	0.000128675	0.000535506	0.00034272	0.00042262	0	0.000210438	0.000441938	0.000326734	9.75515e-05	0.000406633	4.87757e-05
0	0	0	0	0	0	0	0	0	0	0	4.87757e-05	4.87757e-05	0	0.000135501	4.87757e-05	0.000356192	0.000133909	0.000111023	9.75515e-05	0.000556473	0.000866478	0.00127668	0.000894671	0.0011474	0.000652432	0.00126549	0.00151989	0.00327641	0.00177905	0.0014851	0.00250319	0.00118784	0.00192807	0.00107438	0.00132344	0.000344076	0.000469747	0.000541409	0.00069924	0.00042262	0.000427242	0.00047663	0.000177451	0.000735882	0.000488396	0.000195103	0.000344386	0	0.000307989
0	0	0	0	0	0	0	0	0	0	4.87757e-05	0	0	0	0	0.000159799	7.98993e-05	0.000329012	0.00036537	0.000497229	0.000822569	0.00146588	0.000262584	0.000249113	0.00207662	0.00253533	0.00132242	0.000930373	0.00194236	0.00206522	0.00152801	0.00343018	0.00213506	0.00122955	0.00200055	0.000460643	0.00323037	0.000803897	0.000578811	0.00112869	0.000411867	0.000391496	7.98993e-05	0.000642235	0.000151561	9.75515e-05	0.000195103	0.00142293	0.000146327	0.000440272
0	0	0	0	0	0	0	0	0	0	0	0	0	4.87757e-05	0	4.87757e-05	4.87757e-05	0.000441898	0.000198059	0.000102785	0.000523757	0.000765284	0.000814094	0.000262584	0.00117389	0.000641662	0.00150383	0.00170213	0.000876307	0.00417052	0.000966652	0.00189603	0.00118538	0.00180915	0.00106271	0.00136482	0.00045537	0.000700522	0.00084924	0.0031103	0.000817072	0.00137212	0.00029561	0.00173251	0.000427242	0.000146327	0.00029561	0.000210438	0.000246835	9.75515e-05
0	0	0	0	0	0	0	0	0	0	0	0.000925926	4.87757e-05	0	0	0	0.000135501	0.000146327	0.000716565	4.87757e-05	0.000159799	0.0004975	0.000316594	0.000262584	0.000451999	0.000267818	0.00111655	0.000347717	0.00067597	0.00126282	0.00291372	0.000918105	0.00092475	0.00089499	0.000861244	0.000754277	0.000954462	0.00126393	0.000660851	0.000578492	0.000500775	0.000346664	0.000360136	0.000184277	0.000128675	0.000444894	0.000259213	7.98993e-05	0.000356765	0.000408497
0	0	0	0	0	0	0	0	0	0	0	9.75515e-05	9.75515e-05	0.000925926	0	4.87757e-05	0.000925926	9.75515e-05	4.87757e-05	0.000259213	0.000259213	0.000307989	0.00111946	0.00056471	0.00235586	0.000452095	0.0005774	0.00126525	0.000633057	0.00104383	0.00452938	0.00073798	0.00240137	0.000703796	0.00116178	0.00128062	0.00025735	0.00201775	0.00167163	0.00140256	0.000399678	0.00097413	0.00045955	0.000498911	0.000504382	0.000177451	0.000441938	0.000542445	0.000441938	7.98993e-05
4.87757e-05	0	0	0	0	0	0	0	4.87757e-05	0	0	4.87757e-05	0	0	9.75515e-05	0	0	4.87757e-05	0.000259213	0.000319778	0.000293945	0.000135501	0.00186619	0.000441898	0.000522817	0.000264176	0.00100324	0.00033948	0.000804956	0.000133909	0.000772184	0.000741077	0.000529717	0.00152786	0.000182685	0.0006669	0.000902835	0.00103477	0.0010705	0.00031136	0.00077224	0.000631194	0.000297888	0.00051952	0.000603027	0.000901856	0.00041346	4.87757e-05	0.000676966	0.000177451
0	0	0	0	0	0	0	0	0	0	0	0	4.87757e-05	0	0.000925926	4.87757e-05	0.00234613	0.00107749	4.87757e-05	0	0.000290337	0.000133909	0.000721799	0.000707667	0.000357547	0.000393122	0.000205571	0.000308771	0.00211689	0.000930317	0.000599476	0.000937143	0.000843591	0.00144153	0.00112536	0.00077879	0.00106587	0.000721409	0.000737198	0.00132611	0.0012109	0.000525405	0	0.000354901	0.00106391	0.00103695	0.00042262	0.000246835	0.000820364	0.000325068
0	0	0	0	0	0	0	0	0	0	0	0	0	0.000925926	4.87757e-05	4.87757e-05	4.87757e-05	0.000200337	4.87757e-05	9.75515e-05	0.000287063	0.000410775	0.000271003	0.0019232	0.000509345	0.000479577	0.000361728	0.000485122	0.000895586	0.00132368	0.00115681	0.000308771	0.000533587	0.000793071	0.000975485	0.00251598	0.00040136	0.00200993	0.000473022	0.000680185	0.000290337	0.00117245	0.000335838	0.000488396	0.00100966	0.000229183	0.000393162	0.000229183	0.000585947	0.000398396
0	0	0	0	0	0	0	0	0	0	0	0	4.87757e-05	0	0	0.0016835	0	0	0	0.000146327	0.000195103	0	0.000200337	0.000453743	9.75515e-05	0.00183506	0.000249113	0.000813154	0.000627268	0.000544684	0.000760084	0.00248849	0.000953873	0.000891715	0.00280046	0.000362781	0.000331658	0.00111685	0.00306838	0.000783696	0.00112584	0.00147437	0.00236805	0.000547369	0.000321461	0.000990859	0.000629171	0.000892271	0.00289976	0.000159799
0	0	0	0	0	0	0	0	0	0	0	0	4.87757e-05	0	4.87757e-05	4.87757e-05	0	0	0	0.000293945	4.87757e-05	4.87757e-05	0.0016835	0.000200337	0.000128675	0.000474981	0.000464513	0.000276055	0.00112569	0.000793111	0.000631409	0.00129063	0.0015223	0.000721506	0.00068879	0.000647384	0.0035991	0.000913924	0.00246233	0.000686257	0.0018879	0.000533587	0.000709349	0.000493359	0.000329012	0.000213808	9.75515e-05	0.000579415	0.000555917	0.000290337
0	0	0	0	0	0	0	0	0	0	0	0	0	4.87757e-05	4.87757e-05	0	0	4.87757e-05	0.000146327	4.87757e-05	4.87757e-05	0	0.000469651	4.87757e-05	0.000410775	0.000182685	0.000360136	0.00058077	0.000521798	0.000871344	0.000815686	0.000737198	0.00034931	0.00477255	0.00328967	0.00247212	0.00139882	0.000850452	0.000442991	0.000860281	0.00323173	0.00136444	0.000732928	0.00029143	0.00319776	0.000573529	0.000474614	0.00147631	3.11236e-05	7.98993e-05
0	0	0	0	0	0	0	0	0	0	0	4.87757e-05	0	0	0	0	0	0	0	4.87757e-05	0.000259213	4.87757e-05	9.75515e-05	0.000231461	0.000241561	0.000325068	0.000177451	0.000325068	0.00207822	0.000128675	0.000713324	0.000584226	0.000429209	0.000512564	0.000930317	0.00078893	0.00112417	0.00122916	0.00142839	0.000326424	0.000766411	0.000606897	0.000615405	0.00243127	0.000682926	0.000741747	0.000124494	0.00263835	0.000277958	0.000281829
0	0	0	0	0	0	0	0	0	0	4.87757e-05	0	0	0	0	4.87757e-05	4.87757e-05	0	0	3.11236e-05	4.87757e-05	0	4.87757e-05	0.000146327	9.75515e-05	0.000259213	0.000254347	0.000151561	0.000330604	0.00090406	0.000469747	0.000488085	0.000652432	0.000666214	0.000639647	0.00127364	0.000985307	0.000671677	0.000823661	0.00140659	0.000696652	0.000865555	0.000627268	0.000676281	0.00105656	0.000947907	0.00179894	0.0013832	0.000111023	0.000716486
0	0	0	0	0	0	0	0	0	0	0	4.87757e-05	4.87757e-05	4.87757e-05	4.87757e-05	0	0	0	0	4.87757e-05	0.000184277	4.87757e-05	0.000151561	0.000146327	7.98993e-05	0.000290337	0.000166625	0.000660851	0.000280236	0.000502463	0.000366962	0.000259213	0.000485122	0.000210438	0.000300534	0.000801309	0.00125113	0.000555606	0.000512564	0.000713268	0.000244932	0.000825016	0.00216308	0.00389321	0.000932685	0.000730291	0.000891619	0.000524793	0.000309082	0.000222046
0	0	0	0	0	0	0	0	0	0	0	4.87757e-05	0	0	0	0	0	0	0	0	0.000210438	0	0.000243879	9.75515e-05	0.000233053	0.000292654	0.000425838	4.87757e-05	0.000259213	0.000287063	0.000688733	0.000318186	0.000953873	0.000436035	0.000832432	0.000452095	0.000649747	0.000504145	0.00090406	0.000326734	0.000300534	0.000458365	0.000519209	0.000922805	0.000473022	0.00064492	0.000778829	0.000184277	0.000408186	0.00051952
4.87757e-05	0	0	0	0	0	0	0	0	0	0	0	4.87757e-05	0	0	0	0	4.87757e-05	0	0	0.000259213	9.75515e-05	0	0	4.87757e-05	0	0.000135501	3.11236e-05	4.87757e-05	0.000425838	0.000146327	0.000600286	0.00051952	0.000689442	0.00125701	0.000464513	0.000366962	0.000483219	0.000142146	0.000408186	0.000197748	0.00274453	0.000291119	0.000534583	0.00026941	0.00366926	0.00045537	0.000662759	0.000886831	0.000653468
0	0	0	0	0	0	0	0	0	0	0	0	0	0	0	4.87757e-05	0	0	0	0	0.000210438	4.87757e-05	0	0	9.75515e-05	0	0.000135501	7.98993e-05	0.000200337	0.00220716	0.000651747	0	0.000236695	0.000215401	0.000290337	0.000133909	0.000872381	0.0010387	0.000362781	0.000872126	9.75515e-05	0.000287063	0.000851177	0.000705502	0.000436035	0.000687237	0.000898271	0.000368554	0.00219206	0.000760491
0	0	0	0	0	0	0	0	0	0	0	4.87757e-05	0	0	0	0	0	0	4.87757e-05	0	0	0	0	0.000345939	0.000523661	0.000356765	0.000184277	0.000166625	0.0016835	0.000650058	0.000200337	0.000919068	0.000264176	0.000504056	0.000197748	0.000744024	0.00025735	0.000790522	0.000548961	0.00034931	0.000922749	0.00108282	0.000215401	0.0018343	0.000875255	0.00151352	0.00139481	0.000677907	0.000244932	0.00043931
0	0	0	0	0	0	0	0	0	0	0	0	0	0	0	0	0	0	0	9.75515e-05	0	0	4.87757e-05	0	0	0	0.000246835	0.000111023	4.87757e-05	0.000394715	0.000368554	0.000287063	7.98993e-05	0.000215401	0.000659162	0.000452095	0.000404912	0.0012602	0.000679189	0.000633784	0.000578182	0.000562432	0.00302469	0.000486403	0.000436035	0.00171951	0.000632502	9.33707e-05	0.000731646	0.000590871
0	0	0	0	0	0	0	0	0	0	0	0	0	0	0	4.87757e-05	0	0.000210438	0	0	0	3.11236e-05	0	9.75515e-05	0	0	9.75515e-05	0.000318186	3.11236e-05	3.11236e-05	0.000384614	0.0002953	9.33707e-05	0.000474614	0.000373788	0.000902412	0.000969526	0.000434754	0.000355955	0.000228872	0.000538821	0.000764051	0.000526221	0.000408186	0.000665218	0.000458055	0.000353366	0.000815912	0.000382026	0.000537643
0	0	0	0	0	0	0	0	0	0	0	4.87757e-05	0	4.87757e-05	0	0	0	4.87757e-05	0	0.000259213	0	4.87757e-05	4.87757e-05	0	0.000259213	4.87757e-05	0.000146327	0.000135501	0.000556377	0.000345939	0.000102785	0	0.000159799	0.000166625	0.000303808	0.000362781	0.00077879	0.000277648	0.000755904	0.000726683	0.000562743	0.000898271	0.000515935	0.000277648	0.000413149	0.00069893	0.000451228	0.000902638	0.000641239	0.000507141
0	0	0	0	0	0	0	0	0	0	0	0	0	0	0	0	0	0	0	0	0	0	0	0	0	4.87757e-05	3.11236e-05	3.11236e-05	4.87757e-05	3.11236e-05	0.000447132	3.11236e-05	0.000228872	0.000768322	0.000244932	0.000710312	0.00068256	0.000911432	0.000426621	0.000802001	0.000204394	0.000605935	0.000339895	0.000962971	0.00217299	0.000694439	0.000778454	0.000402453	0.000468841	0.000736013
0	0	0	0	0	0	0	0	0	0	0	0	0	0	0	0	0	9.75515e-05	0	0	0	4.87757e-05	0	3.11236e-05	0	4.87757e-05	4.87757e-05	0	0	0.000102785	0.000182685	7.98993e-05	7.98993e-05	0.000259213	0.000142146	0.000236695	0.00026941	0.000780382	0.00026941	0.000468751	0.00049669	0.00227874	0.000426621	0.000259996	0.000664907	0.000423436	0.000684242	0.00247321	0.000578492	0.000228872
0	0	0	0	0	0	0	0	0	0	0	0	0	0	0	0	0	4.87757e-05	0	0	4.87757e-05	0	4.87757e-05	0	0	4.87757e-05	4.87757e-05	0	0	0	3.11236e-05	4.87757e-05	0.000111023	0.000516931	0.000228872	6.22471e-05	0.00258829	0.000380433	0.000615349	0.00260098	0.000729057	0.000259996	0.000457744	0.000720565	0.000735702	6.22471e-05	0.000331658	0.000475396	0.000520302	0.000151561
0	0	0	0	0	0	0	0	0	0	0	0	0	0	0	0	0	0	0	0	0	0	0	0	0	4.87757e-05	0	0	4.87757e-05	0	0	0	0.000241561	7.98993e-05	0.000499875	0.000166625	0.000217865	0.000401727	0.000353366	0.000267818	0.00232838	0.000353366	0.000752629	0.000426621	0.000634094	0.00033325	0.000331968	0.000426621	0.000856067	0.000308771
0	0	0	0	0	0	0	0	0	0	0	0	0	0	0	0	0	0	0	0	0	0	0	0	4.87757e-05	0	0	0	0.000210438	4.87757e-05	0	0.000102785	4.87757e-05	3.11236e-05	0.000403319	0.000542095	0.000825516	0.000540503	0.000186741	0.000124494	0.000530998	0.000542095	0.000302126	0.000741747	0.000571537	0.000563804	0.00112208	0.000529406	0.00053268	0.000446737
0	0	0	0	0	0	0	0	0	0	0	0	0	0	0	0	0	0	0	0	0	0	0	0	0	0	4.87757e-05	0	0	3.11236e-05	0	3.11236e-05	7.98993e-05	6.22471e-05	0.000425838	0.000197748	0.000272685	0.000196156	0.00032065	0.000364373	0.00033325	0.00026941	0.000429446	0.000441088	0.000155618	0.000361189	0.000467469	0.000573219	0.000291119	0.000124494
0	0	0	0	0	0	0	0	0	0	0	0	0	0	0	0	0	0	0	0	0	0	4.87757e-05	0	0	0	0	0	0	0	3.11236e-05	0	0.000197748	3.11236e-05	3.11236e-05	3.11236e-05	0.00033325	0.000228872	0.00022728	0.000259996	0.000467159	6.22471e-05	0.000798906	0.000331658	0.000436035	0.000267818	0.000378841	0.000124494	0.000741436	0.000277648
0	0	0	0	0	0	0	0	0	0	0	0	0	0	0	0	0	0	0	0	0	0	0	0	0	0	0	0	6.22471e-05	3.11236e-05	0	4.87757e-05	3.11236e-05	6.22471e-05	6.22471e-05	0.000321461	4.87757e-05	3.11236e-05	6.22471e-05	9.33707e-05	0.000259996	0.000155618	0.000197748	0.000334932	0.000155618	0.000133909	0.000280112	0.000133909	0.000197748	0.000291119
0	0	0	0	0	0	0	0	0	0	0	0	0	0	0	0	0	0	0	0	0	0	0	0	0	0	0	3.11236e-05	3.11236e-05	0	3.11236e-05	0	0	0	6.22471e-05	0.000128675	3.11236e-05	0.000124494	0.000331658	0.000504513	0.000196156	0.000197748	0.000124494	0.000800409	0.000426621	0.000259996	9.33707e-05	0.000124494	6.22471e-05	0.000258403
0	0	0	0	0	0	0	0	0	0	0	0	0	0	0	0	0	0	0	0	0	0	0	0	0	0	0	3.11236e-05	0	0	3.11236e-05	3.11236e-05	0	0	0	0.000133909	0	4.87757e-05	0.000155618	6.22471e-05	0.000196156	0.000235517	9.33707e-05	0.000331658	0.000258403	0.000428303	0.000133909	0.000196156	0.000362781	0.000186741
0	0	0	0	0	0	0	0	0	0	0	0	0	0	0	0	0	0	0	0	0	0	0	0	0	0	0	0	3.11236e-05	3.11236e-05	0	0	0	0	0.000210438	0	6.22471e-05	0.000313223	9.33707e-05	0	6.22471e-05	6.22471e-05	9.33707e-05	0.000303808	3.11236e-05	0	0.000395497	0.000124494	0.00033325	0.000289527
0	0	0	0	0	0	0	0	0	0	0	0	0	0	0	0	0	0	0	0	0	0	0	0	0	0	0	0	0	0	0	3.11236e-05	0	0	3.11236e-05	3.11236e-05	0	3.11236e-05	6.22471e-05	0.000124494	9.33707e-05	6.22471e-05	6.22471e-05	0.000155618	0.000228872	0.000165033	0.000228872	0.000228872	9.33707e-05	0.000519991
0	0	0	0	0	0	0	0	0	0	0	0	0	0	0	0	0	0	0	0	0	0	0	0	0	0	0	0	0	0	0	0	0	0.000102785	0	0	0.000102785	3.11236e-05	3.11236e-05	3.11236e-05	9.33707e-05	9.33707e-05	6.22471e-05	0.000135501	0.000155618	0.000204394	0.000124494	0.000303808	9.33707e-05	0.000155618
0	0	0	0	0	0	0	0	0	0	0	0	0	0	0	0	0	0	0	0	0	0	0	0	0	0	0	0	0	0	0	0	0	0	0	0	0	0	0.000102785	3.11236e-05	6.22471e-05	0	0	0.000241561	0	0.000272685	0.000241561	9.33707e-05	3.11236e-05	0.000124494
0	0	0	0	0	0	0	0	0	0	0	0	0	0	0	0	0	0	0	0	0	0	0	0	0	0	0	0	0	0	3.11236e-05	0	0	0	0	3.11236e-05	0	3.11236e-05	9.33707e-05	0	0	0.000133909	0	0.000133909	6.22471e-05	0	6.22471e-05	6.22471e-05	0.000124494	9.33707e-05
0	0	0	0	0	0	0	0	0	0	0	0	0	0	0	0	0	0	0	0	0	0	0	0	0	0	0	0	0	0	0	0	0	0	0	3.11236e-05	0	0	3.11236e-05	0.000210438	3.11236e-05	6.22471e-05	3.11236e-05	0	6.22471e-05	3.11236e-05	3.11236e-05	3.11236e-05	0.000155618	0
0	0	0	0	0	0	0	0	0	0	0	0	0	0	0	0	0	0	0	0	0	0	0	0	0	0	0	0	0	0	0	0	0	0	0	3.11236e-05	0	0	0	0	0	6.22471e-05	0	3.11236e-05	9.33707e-05	0	0.000133909	0	0	6.22471e-05
0	0	0	0	0	0	0	0	0	0	0	0	0	0	0	0	0	0	0	0	0	0	0	0	0	0	0	0	0	0	0	0	0	0	0	0	0	0	3.11236e-05	0	3.11236e-05	6.22471e-05	0	3.11236e-05	0	3.11236e-05	6.22471e-05	0	3.11236e-05	0
0	0	0	0	0	0	0	0	0	0	0	0	0	0	0	0	0	0	0	0	0	0	0	0	0	0	0	0	0	0	0	0	0	0	0	0	0	0	0	0	0	6.22471e-05	0	0	3.11236e-05	0	0.000210438	0	3.11236e-05	3.11236e-05
0	0	0	0	0	0	0	0	0	0	0	0	0	0	0	0	0	0	0	0	0	0	0	0	0	0	0	0	0	0	0	0	0	0	0	0	0	0	0	9.33707e-05	0	0	0	0	0	0	0	0	0	0.000102785
0	0	0	0	0	0	0	0	0	0	0	0	0	0	0	0	0	0	0	0	0	0	0	0	0	0	0	0	0	0	0	0	0	0	0	0	0	0	0	0	0	0	0	3.11236e-05	0	0	3.11236e-05	0	3.11236e-05	0
0	0	0	0	0	0	0	0	0	0	0	0	0	0	0	0	0	0	0	0	0	0	0	0	0	0	0	0	0	0	0	0	0	0	0	0	0	0	0	0	0	0	0	3.11236e-05	0	0	0	0	3.11236e-05	0
0	0	0	0	0	0	0	0	0	0	0	0	0	0	0	0	0	0	0	0	0	0	0	0	0	0	0	0	0	0	0	0	0	0	0	0	0	0	0	0	0	0	0	0	0	0	0	0	0	0
0	0	0	0	0	0	0	0	0	0	0	0	0	0	0	0	0	0	0	0	0	0	0	0	0	0	0	0	0	0	0	0	0	0	0	0	0	0	0	0	0	0	0	0	0	0	0	0	0	0
0	0	0	0	0	0	0	0	0	0	0	0	0	0	0	0	0	0	0	0	0	0	0	0	0	0	0	0	0	0	0	0	0	0	0	0	0	0	0	0	0	0	0	0	0	0	0	0	0	0
0	0	0	0	0	0	0	0	0	0	0	0	0	0	0	0	0	0	0	0	0	0	0	0	0	0	0	0	0	0	0	0	0	0	0	0	0	0	0	0	0	0	0	0	0	0	0	0	0	0
0	0	0	0	0	0	0	0	0	0	0	0	0	0	0	0	0	0	0	0	0	0	0	0	0	0	0	0	0	0	0	0	0	0	0	0	0	0	0	0	0	0	0	0	0	0	0	0	0	0
0	0	0	0	0	0	0	0	0	0	0	0	0	0	0	0	0	0	0	0	0	0	0	0	0	0	0	0	0	0	0	0	0	0	0	0	0	0	0	0	0	0	0	0	0	0	0	0	0	0
[truncated: 27 more columns]

## Sheet: Panel B (IEM drug x wash)
0	0	0	0	0	0	0	0	0	0	0	0	0	0	0	0	0	0	0	0	0	0	0	0	0	0	4.87757e-05	0	9.75515e-05	0	0	0	0	0	0	0	0	0	0	0	0	0	0	0	0	0	0	0	0	0
0	0	0	0	0	0	0	0	0	0	0	0	0	0	0	0	0	0	0	0	0	0	0	0	0	0	0	0	0	4.87757e-05	0	0	0	0	0	0	0	0	0	0	0	0	0	0	0	0	0	0	0	0
0	0	0	0	0	0	0	0	0	0	0	0	0	0	0	0	0	0	0	0	0	0	0	0	0	0	0	0	0	0	0	4.87757e-05	0	0	4.87757e-05	0	0	0	4.87757e-05	0	0	0	0	0	0	4.87757e-05	0	0	0	0
0	0	0	0	0	0	0	0	0	0	0	0	0	0	4.87757e-05	0	0	0	9.75515e-05	0	0	0	0	0	0	0	0	0	0	0	0	0	0	0	0	0	0	0	0	0	0	0	4.87757e-05	0	0	0	0	0	0	0
0	0	0	0	0	0	0	0	0	0	0	0	9.75515e-05	0	0	0	0	0	0	0	0	0	0	4.87757e-05	0	0	0	0	4.87757e-05	4.87757e-05	0	4.87757e-05	0	0	0	0	0	0	0	0	0	0	0	0	0	0	0	0	0	0
0	0	0	0	0	0	0	0	0	4.87757e-05	0	0	0	0	0	0	0	0	0	0	0	0	0	4.87757e-05	0	0	0	0	0	4.87757e-05	0	0	0	0	0	0	0	0	0	0	0	0	0	0	0	0	0	4.87757e-05	0	0
0	0	0	0	0	0	0	0	4.87757e-05	0	0	0	0	0	0	0	4.87757e-05	0	0	0	0	0	0	4.87757e-05	0	4.87757e-05	0	0	9.75515e-05	4.87757e-05	0	0	0	0	9.75515e-05	0	0	9.75515e-05	4.87757e-05	0	4.87757e-05	0	4.87757e-05	0	0	0	4.87757e-05	0	0	0
0	0	0	0	0	0	0	0	0	0	0	0	9.75515e-05	0	0	0	0	0	4.87757e-05	4.87757e-05	0	0	0	9.75515e-05	0	0	0	0	4.87757e-05	0	0	0	0	0	0	0	0	0	9.75515e-05	0	0	0	0	0	0	0	0	0	0	0
0	0	0	0	0	0	0	0	0	0	0	0	0	4.87757e-05	0	0	0	0	0	0	4.87757e-05	4.87757e-05	0	4.87757e-05	4.87757e-05	4.87757e-05	4.87757e-05	0	0	0	0	4.87757e-05	4.87757e-05	0	0	9.75515e-05	0	4.87757e-05	0	0	4.87757e-05	0	4.87757e-05	0	0	0	0	0	0	0
0	0	0	0	0	0	4.87757e-05	0	4.87757e-05	0	0	4.87757e-05	0	0	4.87757e-05	0	0	0	0	0	0	4.87757e-05	4.87757e-05	4.87757e-05	4.87757e-05	0	9.75515e-05	0	0	4.87757e-05	0	0	4.87757e-05	0	0	4.87757e-05	0	0	4.87757e-05	4.87757e-05	0	4.87757e-05	0	0	0	0	0	9.75515e-05	0	0
0	0	0	0	0	0	0	0	0	0	0	0	0	0	0	4.87757e-05	4.87757e-05	0	0	0	0	0	0	9.75515e-05	0	9.75515e-05	4.87757e-05	0.000146327	0	9.75515e-05	0	0	0	4.87757e-05	0.000146327	0	4.87757e-05	0	0	4.87757e-05	0	0	0	0	0	0	0	4.87757e-05	0	0
0	0	0	0	0	0	0	0	0	0	0	0	0	0	0	0	0	4.87757e-05	0	0	4.87757e-05	0.00034272	0	0	0	4.87757e-05	0	4.87757e-05	0	0	4.87757e-05	0	9.75515e-05	0	4.87757e-05	0	0	4.87757e-05	4.87757e-05	4.87757e-05	4.87757e-05	4.87757e-05	0	0	0	0	0	0	4.87757e-05	0
0	0	0	4.87757e-05	0	0	0	0	0	0	0.000198059	0	4.87757e-05	0	0	0	0	4.87757e-05	4.87757e-05	4.87757e-05	0	0	0	0	9.75515e-05	4.87757e-05	9.75515e-05	0	4.87757e-05	0.000146327	0.000128675	4.87757e-05	0.000195103	0.000146327	0	0	4.87757e-05	0	0	0	0	0	0	0	4.87757e-05	0	7.98993e-05	0	0	0
0	0	0	0	0	0	0	0	4.87757e-05	4.87757e-05	0	0	0	4.87757e-05	4.87757e-05	9.75515e-05	0	4.87757e-05	4.87757e-05	0	9.75515e-05	9.75515e-05	4.87757e-05	0	9.75515e-05	0	9.75515e-05	9.75515e-05	0	0	0.000146327	0	0.000195103	9.75515e-05	0.000925926	0	0	0	0	4.87757e-05	4.87757e-05	4.87757e-05	3.11236e-05	0	0	4.87757e-05	0	3.11236e-05	4.87757e-05	0
0	0	0	0	0	0	0	0	0	9.75515e-05	0	0	0	0	4.87757e-05	4.87757e-05	0	0	0	0	0	0	0.000146327	4.87757e-05	0	9.75515e-05	4.87757e-05	0.000146327	0.000146327	0.000243879	0.000195103	0.000391496	0	0	0	9.75515e-05	0	0.000146327	0	4.87757e-05	0	3.11236e-05	0	0	9.75515e-05	0	0	4.87757e-05	4.87757e-05	0
0	0	0	0	0	0	0	4.87757e-05	0	0	0	4.87757e-05	4.87757e-05	0.000146327	4.87757e-05	0	4.87757e-05	9.75515e-05	4.87757e-05	0	0.000146327	4.87757e-05	9.75515e-05	4.87757e-05	4.87757e-05	9.75515e-05	0.000834724	9.75515e-05	0	0.000128675	0.000195103	0.00042262	0.000111023	4.87757e-05	4.87757e-05	4.87757e-05	0	0	9.75515e-05	4.87757e-05	0	4.87757e-05	0	4.87757e-05	0	0	0	0	4.87757e-05	4.87757e-05
0	0	0	0	0	0	0	0	0	0	0	0	0	0	0	4.87757e-05	0.000102785	9.75515e-05	0	9.75515e-05	4.87757e-05	9.75515e-05	9.75515e-05	9.75515e-05	0.000243879	4.87757e-05	0.00034272	0.000246835	9.75515e-05	0.000391496	4.87757e-05	0	4.87757e-05	4.87757e-05	7.98993e-05	9.75515e-05	9.75515e-05	0.000195103	0.000146327	9.75515e-05	0	0.000146327	0.000195103	4.87757e-05	7.98993e-05	0	4.87757e-05	0	4.87757e-05	4.87757e-05
0	0	0	0	0	0	0	0	0	4.87757e-05	4.87757e-05	0	4.87757e-05	4.87757e-05	0	4.87757e-05	4.87757e-05	0	0	0.000249113	4.87757e-05	0	0	0.000243879	0.000146327	0.000200337	4.87757e-05	0.000440272	0.000440272	0.000636665	0.000195103	0.00034272	4.87757e-05	0	4.87757e-05	4.87757e-05	7.98993e-05	4.87757e-05	9.75515e-05	0	4.87757e-05	0	4.87757e-05	0.000128675	3.11236e-05	0	4.87757e-05	0	0	9.33707e-05
0	0	0	0	0	0	4.87757e-05	0	0	0	0	0	9.75515e-05	4.87757e-05	0.000146327	0.000146327	0	0.000243879	0.00107749	0	4.87757e-05	4.87757e-05	0.00029561	9.75515e-05	0.000200337	0.000200337	0.000587889	7.98993e-05	9.75515e-05	4.87757e-05	0.000587889	0.000146327	9.75515e-05	0.000146327	9.75515e-05	4.87757e-05	4.87757e-05	0.000195103	0.00034272	4.87757e-05	0.000177451	3.11236e-05	0	0	0	0.000146327	0.000186741	4.87757e-05	7.98993e-05	0.000142146
0	0	0	0	0	4.87757e-05	0	4.87757e-05	0	0	0	4.87757e-05	0	0	0	0.000151561	0.000146327	4.87757e-05	9.75515e-05	9.75515e-05	3.11236e-05	9.75515e-05	0.000146327	4.87757e-05	0.000391496	4.87757e-05	0.00042262	9.75515e-05	0	0.000670442	4.87757e-05	0.000300845	0.000373844	0.000146327	4.87757e-05	0.000146327	0.000226226	0.000177451	0	9.75515e-05	3.11236e-05	7.98993e-05	3.11236e-05	9.75515e-05	0	3.11236e-05	4.87757e-05	0.000146327	3.11236e-05	7.98993e-05
0	0	0	0	0	0	0	0	4.87757e-05	0	4.87757e-05	0	4.87757e-05	0	0.000444894	9.75515e-05	0.000300845	0.000226226	4.87757e-05	0.000128675	7.98993e-05	0.000249113	0.000200337	0.00031136	0.000795126	0.000151561	0.000543057	9.75515e-05	0.000440272	0.000600071	0.000146327	0.000231461	0.000128675	0.000249113	9.75515e-05	0.000146327	0.000146327	7.98993e-05	0.000159799	0.000453743	0	9.75515e-05	0.000226226	4.87757e-05	4.87757e-05	0.000925926	9.75515e-05	0.000128675	3.11236e-05	0.000322553
0	0	0	0	0	4.87757e-05	0	0	4.87757e-05	0	0	0	4.87757e-05	0.000391496	9.75515e-05	0.000344386	9.75515e-05	9.75515e-05	0.000151561	0.000102785	0.000543057	9.75515e-05	0.000182685	0.000128675	0.000190922	0.000537823	0.000249113	0.000440272	0.000591833	0.000983329	0.000516563	0.00060697	0.000337249	0.000388981	0.000151561	9.75515e-05	0.000436091	0.000111023	4.87757e-05	7.98993e-05	0.000159799	9.75515e-05	0	9.75515e-05	9.75515e-05	0	0.00017327	6.22471e-05	9.75515e-05	0.000235517
0	0	0	0	0	0	0	0	0	0	4.87757e-05	4.87757e-05	4.87757e-05	4.87757e-05	0.000246835	0.00029561	4.87757e-05	0.000198059	9.75515e-05	0.000246835	0.000246835	0.000494282	0.000620679	0.000151561	0.000303122	0.000895879	0.00107966	0.00101969	0.000440272	0.000342483	0.000579415	0.000177451	0.000297888	0.00034272	7.98993e-05	0.000151561	0.000128675	0.000128675	0.000432483	0.000146327	7.98993e-05	0.000159799	0.000128675	9.75515e-05	7.98993e-05	0.000253169	3.11236e-05	7.98993e-05	0.000531898	0.000222046
0	0	0	0	0	0	0	0	4.87757e-05	4.87757e-05	4.87757e-05	0	0	0.000344386	0.000246835	0.000594177	0.00034272	4.87757e-05	4.87757e-05	0.000690063	0.000832782	0.000177451	0.000254347	0.000297888	0.000675318	0.000910019	0.000709953	0.000770337	0.000563429	0.000561763	0.000419012	0.000600071	0.000177451	0.000231461	0.000406633	0.000275002	0.000159799	0.000142146	9.75515e-05	0	0.000554824	0.000419012	0.000357858	9.75515e-05	6.22471e-05	7.98993e-05	0.000128675	0.000111023	0.000128675	0
0	4.87757e-05	0	0	0	0	4.87757e-05	0	0	4.87757e-05	0	0	0	0	0.00029561	9.75515e-05	4.87757e-05	0.000492004	0.000589555	0.00183506	0.00114547	0.000769962	0.000339113	0.00140256	0.00042262	0.000832821	0.00118298	0.000900638	0.000828528	0.000838391	0.000994523	0.000948025	0.00159068	0.000213808	0.000373844	0.00017327	0.000111023	0.000177451	0.000585947	0.000387888	4.87757e-05	0.000222046	0.000177451	0.000222046	0.00040136	0.000198059	0.000124494	3.11236e-05	0.000383708	0.000260306
0	0	0	0	0	0	0	0	0	4.87757e-05	9.75515e-05	0	0	0	0.000146327	0.00034272	9.75515e-05	4.87757e-05	0.000182685	0.0006036	0.000347717	0.000673398	0.000200337	0.000827605	0.0020684	0.000624583	0.00139351	0.00143568	0.00152671	0.000723227	0.00202931	0.000419012	0.000761732	0.000244932	0.000111023	0.00052339	0.000473061	0.000705536	0.000366056	0.000684592	0.000568947	0.00043962	0.000339113	0.000325068	9.33707e-05	0.000111023	0.000124494	0.000111023	0.000222046	0.000155618
0	0	0	4.87757e-05	0	0	0	0	0	0	0	0	4.87757e-05	0	0.000102785	4.87757e-05	0.00121626	0.000195103	0.000391496	0.000419012	0.000440272	0.00139702	0.000890981	0.000859284	0.00121771	0.00129229	0.00106454	0.00191795	0.00183204	0.00102733	0.00159453	0.00147859	0.00114544	0.000146327	0.000471395	0.00156925	0.00148627	0.000258403	0.000165033	0.000208574	0.000155618	0.000142146	0.000388981	0.000397179	0.000501867	9.75515e-05	0.000432483	0.000111023	0.000124494	0.000303808
0	0	0	0	0	0	4.87757e-05	0	0	0	4.87757e-05	4.87757e-05	0	0.000198059	0	0	0.000102785	0.000249113	0.00042262	0.000290337	4.87757e-05	0.000635816	0.000801619	0.00142561	0.00105543	0.00152807	0.00307638	0.00210854	0.0024184	0.00170736	0.0014121	0.00143995	0.000663854	0.000380433	0.000303122	0.000957833	0.00101774	0.000653429	0.000142146	0.00040136	0.000128675	0.000388981	0.000488396	0.000291119	0.000204394	0.000208574	0.000364684	0.000277958	0.000253169	0.000217865
0	0	0	0	4.87757e-05	0	0	0	0	4.87757e-05	4.87757e-05	0.000293945	4.87757e-05	4.87757e-05	9.75515e-05	0.000146327	0.00034272	4.87757e-05	0.000738839	0.00202622	0.000603027	0.00028547	0.00116427	0.000928668	0.0012114	0.00171927	0.00150612	0.00161968	0.00139874	0.00181546	0.00305959	0.00119284	0.00266467	0.000639884	0.000392851	0.000388981	0.00166723	0.00132729	0.000630542	0.000489489	0.000303808	0.000182685	0.00061289	0.000235517	0.000155618	0.000166625	0.00058704	0.000774552	0.000270821	0.000626362
0	0	0	4.87757e-05	0	0	0	4.87757e-05	0	0	4.87757e-05	0	4.87757e-05	4.87757e-05	4.87757e-05	9.75515e-05	0.000200337	4.87757e-05	0.000734217	0.00042952	0.000480573	0.000655944	0.0012092	0.000521224	0.00114277	0.000857373	0.00215914	0.00119455	0.00169435	0.00155563	0.00170442	0.000901545	0.00138885	0.00117454	0.000922584	0.000828601	0.00101811	0.000691011	0.000537954	0.000428303	0.000976792	0.000567985	0.000357547	0.000378841	4.87757e-05	0.000548961	0.000210438	0.000578182	0.000488396	0.000260306
0	0	0	0	0	0	0	0	0	0	9.75515e-05	0	0	4.87757e-05	4.87757e-05	4.87757e-05	4.87757e-05	0.000200337	0.000373844	0.000391496	0.000249113	0.0011362	0.000768632	0.000636428	0.000914386	0.000924487	0.000881852	0.00144194	0.00145903	0.00110807	0.000920936	0.00126541	0.00259269	0.000527071	0.0010544	0.00160266	0.000648155	0.000455409	0.000222046	0.000581767	0.000797478	0.000420105	0.000536861	0.000302126	0.000773522	0.000659984	0.000538264	0.000217865	9.33707e-05	0.000124494
0	0	0	0	0	0	0	0	0	0	4.87757e-05	0	9.75515e-05	0	4.87757e-05	0	0	0.000489048	0.000440272	0.00098462	0.000655944	0.00034143	0.000373844	0.000787989	0.00194447	0.000921898	0.00123185	0.0018427	0.00138412	0.00162066	0.00102468	0.000413149	0.000749314	0.000834487	0.000309082	0.00159146	0.00194609	0.000518523	0.000872971	0.00057	0.000468155	0.000668182	0.000277648	0.00046888	0.00017327	0.000653429	7.98993e-05	0	0.000835428	0.000290337
0	0	0	0	0	0	0	0	0	0	4.87757e-05	0	4.87757e-05	4.87757e-05	0	3.11236e-05	9.75515e-05	0.000325068	0.000782992	0.000297888	0.000615405	0.00028547	0.000445506	0.000735843	0.00069203	0.00127415	0.00282907	0.000766967	0.00143807	0.000973393	0.00078203	0.00204717	0.000453506	0.000468155	0.000347717	0.000578803	0.0018367	0.000841999	0.000762825	0.000822569	0.000380744	0.000260306	0.000330065	0.000208574	3.11236e-05	0.000142146	0.000361728	0.00029143	0.000444273	7.98993e-05
0	0	0	0	0	0	0	0	0	0	0	0	0	0.000159799	4.87757e-05	0.000102785	0.000243879	4.87757e-05	4.87757e-05	0.000404968	0.00034272	0.000312952	0.000720876	0.00113589	0.00123091	0.00125468	0.000796171	0.00138761	0.0018105	0.000866926	0.00113172	0.00178207	0.000357858	0.000485807	0.00161662	0.000648195	0.00065757	0.000608834	0.000672174	0.000561763	0.000606931	0.000497001	0.000581041	0.000293708	3.11236e-05	0.00117276	0.000316594	0.00115321	0.000124494	0.000244932
0	0	0	0	0	0	0	0	4.87757e-05	4.87757e-05	0	4.87757e-05	0	0	9.75515e-05	0.000146327	7.98993e-05	0.000146327	0.000391496	0.000246835	0.000215401	0.000441627	0.000817335	0.00122434	0.000852882	0.00111467	0.00114512	0.00119945	0.00105144	0.00207333	0.00102787	0.000452095	0.000694978	0.000827842	0.00191554	0.00146346	0.00168051	0.000728698	0.000483529	0.00118183	0.00111339	0.00169642	0.000441898	0.000364684	0.000598609	0.00290314	0.000197748	0.000228872	0.000277958	0.00017327
0	0	0	0	0	0	0	0	0	4.87757e-05	4.87757e-05	7.98993e-05	0	7.98993e-05	4.87757e-05	0.000391496	9.75515e-05	9.75515e-05	0.000300845	0.000146327	0.000229183	0.000731956	0.00122461	0.000797478	0.0022559	0.000485807	0.00115924	0.00252758	0.000877744	0.00105403	0.00349481	0.00107927	0.000419012	0.00157381	0.000888497	0.000177451	0.000544684	0.000604692	0.00169493	0.000331968	0.000809171	4.87757e-05	3.11236e-05	0.000190922	0.000182685	0.000272685	0.000504145	0.00017327	0.000204394	0.000128675
0	0	0	0	0	0	0	0	0	0	0	0	9.75515e-05	9.75515e-05	0.000293945	0	0.000151561	0.00029561	0	4.87757e-05	0.000571903	0.00212377	0.000360136	0.00255643	0.000994156	0.00138178	0.00124754	0.000213808	0.00123444	0.000396493	0.000820054	0.000238287	0.00157051	0.00116081	0.00331136	0.00231765	0.00240336	6.22471e-05	0.000732603	0.000571903	0.000182685	0.000701112	0.000309082	0.00029561	0.00105984	0.000309082	3.11236e-05	0.000548054	0.000427854	0.000334932
0	0	0	0	0	0	0	0	0	4.87757e-05	0	0	0	4.87757e-05	4.87757e-05	4.87757e-05	4.87757e-05	0.000146327	4.87757e-05	0.000200337	0	0.000246524	0.000886408	0.000398085	0.000511282	0.00108572	0.00120988	0.000716509	0.000842669	0.000838357	0.000808826	0.000382026	0.000441898	0.00245574	0.000559747	0.000778104	0.000689752	0.000523127	0.000309082	0.0027038	0.000697575	9.33707e-05	0.000213808	0.00181605	0.00125076	0.000347717	0.000165033	0.000509379	0.000331968	0.000272685
0	0	0	0	0	0	0	0	0	9.75515e-05	0	0	0	0	4.87757e-05	0	4.87757e-05	0.000523127	0.000499516	0.000146327	0.000277958	7.98993e-05	0.000655944	0.000525405	0.000603656	0.00132242	0.000940728	0.00131719	0.00137514	0.000731662	0.000608523	0.000649899	0.000597426	0.000888752	0.00274436	0.000540779	0.000329012	0.00237892	0.00218241	0.00101741	0.000249113	0.00145455	0.000458365	0.00051952	0.00151193	0.00117245	0.00131577	0.000578803	0.00132204	0.000124494
0	0	0	0	4.87757e-05	0	0	0	0	4.87757e-05	0	4.87757e-05	0	0	4.87757e-05	4.87757e-05	0	4.87757e-05	3.11236e-05	9.75515e-05	0.000102785	7.98993e-05	0.000215401	7.98993e-05	0.000677652	0.000669415	0.000787837	0.000377063	0.000231461	0.00068866	0.00139973	0.000559747	0.000215401	0.000384614	0.000378841	0.000318186	0.00251793	0.000757919	0.00225107	0.000419379	0.000560058	0.000804264	0.00064155	0.000318186	0.0020001	9.75515e-05	0.000609926	0.000111023	0.000264176	0.000165033
0	0	0	0	0	0	0	0	0	0	0	0	4.87757e-05	0	0.000246835	0	4.87757e-05	0.000102785	4.87757e-05	0.000146327	0.000195103	0.000249113	0.00037551	0.000391496	0.00029143	0.00211444	0.000556529	0.00145759	0.000509345	0.00276369	0.000205571	0.000339113	0.00234603	0.000582634	0.000771929	0.000307989	0.000554251	0.000378841	0.000570255	0.000842254	0.000545051	0.000331968	0.00120388	0.000433576	0.000334246	0.000309082	0.000372196	0.000361189	0.000190922	0.000258403
0	0	0	0	0	0	0	0.000102785	0	0	0	0	0	0	0	4.87757e-05	0	0	4.87757e-05	0.00037551	4.87757e-05	0	0.00102348	0.000128675	0.00174575	0.000554824	0.00053945	0.00175727	0.000633425	0.00243809	0.00255625	0	0.000906149	0.000208574	0.000667789	0.000233053	0.000773793	0.000634405	0.000791479	0.00113973	0.000517837	0.000627579	0.000855358	0.000601689	0.000380744	0.00113973	0.000427617	3.11236e-05	0.00125789	0.000545466
0	0	0	0	0	0	0	0	0	0	0	0	0	0.000325068	9.75515e-05	0.000151561	9.75515e-05	0	0	0.000146327	0.00029561	0.000146327	0	0	0.000102785	0.000382336	0.000548291	0.000427854	0.0012611	0.000608834	0.000318186	0.0004975	0.0039444	0.000111023	0.000817072	0.000652432	0.000377063	0.000845218	0.00197547	0.00197862	0.000685204	0.00171517	0.000102785	0.00130223	0.000300534	0.000166625	0.000529717	0.000830251	0.00100878	0.00136068
0	0	0	0	0	0	0	4.87757e-05	0	4.87757e-05	0	0	0	0	0	4.87757e-05	4.87757e-05	0	0.000198059	0.000246835	0.00173228	7.98993e-05	0.000445506	0.000111023	4.87757e-05	0.000155618	0.000436091	0.000405541	0.000394215	0.00193965	0.00247495	0.000182685	0.00243148	0.000977125	0.000102785	0.000659162	0.000705812	0.000420972	0.00148598	0.000133909	0.000712712	0.000587597	0.000918376	0.000165033	0.00028547	0.000331658	0.000475707	0.000395807	0.000484811	0.00022728
0	0	0	0	0	0	0	0	0	0	0	0	0	0	0.000205571	9.75515e-05	0	0.000102785	0	4.87757e-05	0.000587889	4.87757e-05	0.000210438	0	4.87757e-05	9.75515e-05	0.00029561	3.11236e-05	0.00260556	0.000483123	0.000616346	0.000102785	0.000128675	0.000923116	9.75515e-05	0.000429446	0.00169615	0.000841847	0.000598693	0.000668803	0.000789241	0.00090611	0.000802026	0.000837632	0.000729368	0.000542005	0.000166625	0.000436035	0.000363092	0.00101484
0	0	0	0	0	0	0	0	0	0	0	0	0	0	0	0	4.87757e-05	4.87757e-05	9.75515e-05	0	3.11236e-05	0	0.000246835	4.87757e-05	0.000260306	0.00108572	0.000190922	0.00056757	0.000325068	0.000344347	0.000647469	0.000259213	0.000166625	0.000733254	0.000578492	0.00222177	0.00136555	0.00121637	0.000619031	0.000531898	0.000271003	0.000404912	0.00164379	0.000498593	0.000511011	0.00151511	0.000702131	0.000465877	0.000442991	0.000228872
0	0	0	0	0	0	0	0	0	4.87757e-05	0	0	0	0	4.87757e-05	0	0	0.000300845	0.000229183	0	0	4.87757e-05	0.000293945	0.000293945	0.000458977	3.11236e-05	0.000339113	0.000408186	0.000229183	3.11236e-05	0.000229183	0.00195291	0.00026941	0.000667789	0.000975126	0.000716486	0.000197748	0.000448725	0.000151561	0.000585374	0.000589189	0.00128765	0.000443491	0.000133909	0.000319778	0.000648065	0.000548961	0.00132628	0.000331968	0.000571537
0	0	0	0	0	0	0	0	4.87757e-05	0	0	0	0	0	0	0	0	4.87757e-05	9.75515e-05	4.87757e-05	9.75515e-05	0	0	0	0	0	0.000404968	0.000128675	0.000182685	0.00200496	0.000372196	0.000210438	0.000102785	0.000425838	0.000444583	0.000860192	0.000554251	0.000302126	0.00140624	0.000469651	0.000691878	0.000236695	0.000850418	0	0.000403319	0.00045528	0.000573129	0.000653339	0.00100205	0.000620312
0	0	0	0	0	0	0	0	0	4.87757e-05	0	0	0	0	0	0	0	0	0	0.000300845	4.87757e-05	3.11236e-05	3.11236e-05	9.33707e-05	9.75515e-05	6.22471e-05	4.87757e-05	0.00034272	0	0.0016835	0.000345939	0.000429446	0.000319778	0.000102785	0.000488085	0.000530216	0.000215401	0.000300534	0.00125303	0.00085201	0.000653028	0.0011701	0.000869066	0.000215401	0.000905097	0.00045528	0.000538821	0.000530216	0.000238287	0.000815001
0	0	0	0	0	0	0	0	0	0	0	4.87757e-05	0	0	0	0	0	4.87757e-05	0.000198059	0.00034962	0	0.000246835	0.000293945	0.000210438	4.87757e-05	4.87757e-05	0.000504382	0.000244932	0.000182685	0.000215401	0.000102785	7.98993e-05	4.87757e-05	0.000300534	0.000618624	0.00109355	0.000469062	0.000272685	0.000238287	7.98993e-05	0.00212285	0.000246835	0.000102785	0.000372196	0.000710623	0.00199964	0.00184172	0.000750907	0.000302126	0.000448725
0	0	0	0	0	4.87757e-05	0	0	4.87757e-05	0	0	4.87757e-05	0	0	0.000151561	0	0	4.87757e-05	0	0	0	0	0.000259213	0.000151561	3.11236e-05	0.000198059	0.000290337	0.00200496	0.000344347	0.000709953	0.000556377	0	0.000659162	0.000479848	0.000659162	0.000509345	0.00119534	0.000102785	0.000985823	0.000564947	0.00155369	0.000406504	0.000238287	0.00151021	0.000578992	0.000802312	0.00119693	0.000135501	0.000743525	0.00084294
0	0	0	0	0	0	0	0	0	0	0	0	0	0.000102785	0	0	0	0	0	0	0.000151561	9.75515e-05	0.000246835	6.22471e-05	7.98993e-05	6.22471e-05	3.11236e-05	0	0	7.98993e-05	7.98993e-05	0.000345939	0.000997686	0.000260306	0.000977738	0.000769596	0.0002953	0.00185013	0.00093672	0.0011548	0.00172059	0.000404912	0.000228872	0.000926334	0.00175009	0.000679499	0.000166625	0.000744335	0.000573129	0.000916194
0	0	0	0	0	0	0	0	0	0	0	0	0	0.000246835	0	0.000300845	0	0	0	0	0	0	0	0.000229183	0	7.98993e-05	0.000102785	0.000241561	0.000111023	4.87757e-05	0	0.000166625	0.00033356	0	0.000528624	0.000210438	0.00353363	0.000350902	0.000698857	0.00034962	0.00048144	0.000382336	0.000102785	0.00226773	0.000584226	0.000606556	0.000832342	0.00149905	0.000511282	0.00048144
0	0	0	0	0	0	4.87757e-05	0	0	0	0	0	0	0	0	0	0	0.000198059	0	0.000102785	3.11236e-05	4.87757e-05	4.87757e-05	0	4.87757e-05	7.98993e-05	0.000215401	0.000866381	0	3.11236e-05	0.00029143	4.87757e-05	4.87757e-05	0.000166625	0.000606245	4.87757e-05	0.000752443	0.000377063	0.00115898	0.000302126	0.000151561	0.000197748	0.000135501	0	0.000543998	0.000241561	0.000887944	0.000475707	0.000373788	0.00026941
0	0	0	0	0	0	0	0	0	0	0.000102785	0	0	0	0	0	0	0	0	0	0	0	0	3.11236e-05	0	3.11236e-05	0	0	4.87757e-05	0	3.11236e-05	0.000210438	0.000135501	0.000395807	0.000271003	0.000373788	0.000500775	0.000436346	0.00206056	0.000345939	0.000135501	0.000135501	0.000832342	0	0.000394715	0.000809824	0.000373788	0.00046057	0.000467469	0.00048144
0	0	0	0	0	0	0	0	0	0	0	0	0	0	0	0.000102785	0	0.000300845	0	0	0	0	9.75515e-05	0	7.98993e-05	0	4.87757e-05	0.000166625	0.000151561	0.000111023	3.11236e-05	0.000198059	0.000302126	0.000135501	0.000184277	0.0011102	0.000277958	0.000142146	0.00219607	0.00188156	0.000616942	0.00112367	0	0	0	0.000530216	0.000241561	0.00104807	0.001088	0.000135501
0	0	0	0	0	0	0	0	0	0	0	0	0	0	0	0.000198059	0	0.000198059	0	0	0	0	0	0	4.87757e-05	4.87757e-05	3.11236e-05	0.000198059	0	0	0	0.000344347	0.000293945	4.87757e-05	3.11236e-05	0	0	0.000677507	0	0.000135501	0.00119861	0.000350902	0.000469062	0.0016835	0.000364684	0.000151561	0.000210438	4.87757e-05	0.000210438	0.000135501
0	0	0	0	0	0	0	0	0	0	0	0	0	0	0	0	0.000198059	0	0	0.000102785	0	0.000151561	0	0	0.000198059	0	0	0	3.11236e-05	0.000135501	0	0.000345939	0.000142146	0.000205571	0	0	0	0.000135501	0.000345939	0.000166625	0.000447132	0.000408497	0.000271003	0.000271003	0.00135317	0.000766814	3.11236e-05	0.000166625	3.11236e-05	0.000271003
0	0	0	0	0	0	0	0	0	0	0	0	0	0	0	0	0	0	0	0	0	0.000102785	0	0	0	0.000198059	0.000241561	0	0.000135501	4.87757e-05	0	0	0.000165033	0	0.000166625	0.000293945	0	4.87757e-05	0.000303808	0.00109255	0	0	0	0.000135501	0.000166625	0.000345939	0.000210438	0.000197748	0	0.000429446
0	0	0	0	0	0	0	0	0	0	0	0	0	4.87757e-05	0	0	0	0	0	0	0	0	0	0	4.87757e-05	0	4.87757e-05	0.000198059	0	0	0	0.000210438	0	0	0.000210438	0	6.22471e-05	0	0	0.000135501	0	3.11236e-05	0.000210438	0.00116749	0.000271003	0.000210438	0	0.000135501	0.000302126	0.000135501
0	0	0	0	0	0	0	0.000102785	0	0	0	0	0	0	0	0	0	0	0.000300845	0	0	0	4.87757e-05	3.11236e-05	3.11236e-05	0	0	0.000166625	0	0	4.87757e-05	0.000135501	4.87757e-05	0	0.000166625	0.000210438	0.00039673	0.000197748	0.000377063	0	0	0.000974702	0.000394715	0.000205571	0	0	0.000166625	3.11236e-05	0	0
0	0	0	0	0	0	0	0	0	0	0	0	0	0	0	0	0	0	0	0	0	0	0	0	0	0	0	0	0	3.11236e-05	0.000229183	0	3.11236e-05	0.000102785	0	0.000198059	3.11236e-05	0	0.000293945	0.000166625	0	0.000210438	0.000151561	0	0.000102785	7.98993e-05	0.000135501	0	6.22471e-05	0
0	0	0	0	0	0	0	0	0	0	0	0	0	0	0.000198059	0	0	0	0.000102785	0	0	0	0	0	0	0	3.11236e-05	0	0	0	0	3.11236e-05	0	7.98993e-05	0.000210438	0	0	0.00189394	0	0.000210438	0	0	0	4.87757e-05	0.000135501	0.000135501	7.98993e-05	0	0	0
0	0	0	0	0	0	0	0	0	0	0	0	0	0	0	0	0	0	0	0	0	0	0	0	0	0	0	0	0	0	0	0	0	0	0	0.000198059	0.000293945	0	0	0.00102871	0	0	0.000293945	0	0	0.000238287	0.000210438	0	0	0.000135501
0	0	0	0	0	0	0	0	0	0	0	0	0	0	0	0	0	0	0	0	0	0	0	0	0	0.000210438	0	0	0	0	0	0	0.000102785	0	0	0	0	0	0.00203613	0.000135501	7.98993e-05	0	0	0	0.00033356	0	0.000166625	0	0	0
0	0	0	0	0	0	0	0	0	0	0	0	0	0	0	0	0	0	0	0	0	0	0	0	0	0	0	0	0	0.000198059	0	0	0	0	0	0	0	0.000198059	0	0	0	0	0	0	0	0.000184277	0.000293945	4.87757e-05	0	0
0	0	0	0	0	0	0	0	0	0	0	0	0	0	0	0	0	0	0	0	0	0	0	0	0	0	0	0	3.11236e-05	0	0	0	0	0	0.000293945	0	0	0	0.0016835	0	0	0.0016835	0	0	0	0	0.000102785	0.000135501	0	0
0	0	0	0	0	0	0	0	0	0	0	0	0	0	0	0	0	0	0	0	0	0	0	0	0	0	0	0	0	0	0	0	0.0016835	0	0.000293945	0	0	0	0	0	0.00033356	0	3.11236e-05	0	0	0	0	3.11236e-05	0	0
0	0	0	0	0	0	0	0	0	0	0	0	0	0	0	0	0	0	0	0	0	0	0	0	0	0	0	0	0	0	0	0	0	0	0.000102785	0	0	0.003367	0	0	0	0	0	0	0	0	0.0016835	0	0	0
0	0	0	0	0	0	0	0	0	0	0	0	0	0	0	0	0	0	0	0	0	0	0	0	0	0	0	0	0	0	0	0	0	0	0	0	0.0016835	0	0.0016835	0	0.0016835	0	0	0	4.87757e-05	0	0	0	0	0
0	0	0	0	0	0	0	0	0	0	0	0	0	0	0	0	0	0	0	0	0	0	0	0	0	0	0	0	0	0	0	0	0	3.11236e-05	0	0	0	0	0	0	0	0.0016835	0	0	0	0	0	0	0	0
0	0	0	0	0	0	0	0	0	0	0	0	0	0	0	0	0	0	0	0	0	0	0	0	0	0	0	0	0	0	0	0	0	0	0	0	0	0	0	0	0	0	0	0	0	0	0	0	0	0.0016835
0	0	0	0	0	0	0	0	0	0	0	0	0	0	0	0	0	0	0	0	0	0	0	0	0	0	0	0	0	0	0	0	0	0	0	0	0	0	0	0	0	0	0	0	0	0	0	0	0.0016835	0.0016835
0	0	0	0	0	0	0	0	0	0	0	0	0	0	0	0	0	0	0	0	0	0	0	0	0	0	0	0	0	0	0	0	0	0	0	0	0	0	0	0	0	0	0	0	0	0	0	0	0	0
0	0	0	0	0	0	0	0	0	0	0	0	0	0	0	0	0	0	0	0	0	0	0	0	0	0	0	0	0	0	0	0	0	0	0	0	0	0	0	0	0	0	0	0	0	0	0	0	0	0
0	0	0	0	0	0	0	0	0	0	0	0	0	0	0	0	0	0	0	0	0	0	0	0	0	0	0	0	0	0	0	0	0	0	0	0	0	0	0	0	0	0	0	0	0	0	0	0	0	0
0	0	0	0	0	0	0	0	0	0	0	0	0	0	0	0	0	0	0	0	0	0	0	0	0	0	0	0	0	0	0	0	0	0	0	0	0	0	0	0	0	0	0	0	0	0	0	0	0	0
[truncated: 27 more columns]

[truncated: 3 more sheets: Panel B (IEM wash x wash), Panel C, Panel D]
