# Supplementary material for: A Low-Correlation Resting State of the Striatum during Cortical Avalanches and Its Role in Movement Suppression
Source: PLoS Biol. 2016 Dec 6;14(12):e1002582. doi: 10.1371/journal.pbio.1002582 (PMC5147796; doi:10.1371/journal.pbio.1002582)
Supplement: S7 Data — (XLSX) [file pbio.1002582.s019.xlsx]

## Sheet: S6 Fig, DIV 6
DIV 6, cortex						Striatum
Frequency	PSD	PSD	PSD	PSD		PSD	PSD	PSD	PSD	PSD
1	8.73515e-05	4.7113e-05	6.93651e-05	0.000176801		0.000295582	0.000329156	0.000103413	0.0011539	0.00156771
2	0.000561457	0.000304949	0.000399946	0.000681784		0.00260874	0.000918097	0.000372656	0.00303882	0.00487548
3	0.00122682	0.000572747	0.00107744	0.00136443		0.00874182	0.00146706	0.000853443	0.00403105	0.00798261
4	0.00151074	0.000853695	0.00178669	0.0020824		0.0151153	0.00231736	0.0014949	0.00598025	0.012135
5	0.00152858	0.00123604	0.0021659	0.00291122		0.0163926	0.00291725	0.00181504	0.0101639	0.0174219
6	0.00165961	0.00136312	0.0023584	0.00342183		0.0148099	0.00322826	0.00217154	0.0121655	0.0218659
7	0.00200766	0.00150779	0.00226915	0.00327288		0.0131555	0.00347453	0.00240553	0.0118869	0.0237375
8	0.0024127	0.00129955	0.00217024	0.00263576		0.0116714	0.00296281	0.00199551	0.0115489	0.0238867
9	0.00257755	0.0013481	0.00198776	0.00251014		0.0101987	0.00290701	0.00159567	0.010608	0.0242178
10	0.00247105	0.00137998	0.00164384	0.00231289		0.00903134	0.00312943	0.00154006	0.010843	0.0241402
11	0.00241892	0.00140742	0.00142724	0.00212035		0.00891091	0.00341507	0.00149283	0.0109646	0.0238875
12	0.00251721	0.00130987	0.00136686	0.00198056		0.00859953	0.00374349	0.0012665	0.0105466	0.025968
13	0.00266564	0.00152933	0.0012943	0.00164095		0.00787697	0.00399684	0.00119017	0.0105213	0.0280204
14	0.00272444	0.00179451	0.00114619	0.00176931		0.00720837	0.00352643	0.00115071	0.01003	0.0268152
15	0.00263173	0.00160627	0.0012086	0.0016201		0.00677205	0.00397388	0.00182911	0.00937842	0.0231716
16	0.0025468	0.00180988	0.0010768	0.00175704		0.0067464	0.00503761	0.00221715	0.00900254	0.0210112
17	0.00244284	0.00213917	0.00130231	0.00207069		0.00689088	0.00453195	0.00169165	0.00723317	0.0182475
18	0.00233544	0.00352534	0.00130689	0.00306713		0.00704295	0.00392883	0.00242284	0.00637563	0.01468
19	0.00227749	0.00333702	0.00177028	0.00385749		0.00660162	0.00497234	0.00316316	0.00743477	0.0136885
20	0.00234684	0.00393831	0.00191337	0.00432812		0.00594608	0.00761536	0.00309109	0.00802519	0.0140191
21	0.00245001	0.00627248	0.00166336	0.0066514		0.0061812	0.00972293	0.0045054	0.00754333	0.0126125
22	0.00255308	0.00870149	0.00389649	0.00869624		0.00686774	0.0156328	0.00491247	0.00913592	0.0117892
23	0.00275692	0.00974957	0.00319557	0.0107498		0.00759826	0.0168089	0.00538049	0.00865209	0.0125762
24	0.00294589	0.00968525	0.00453682	0.0117445		0.00755062	0.0141463	0.010293	0.00607835	0.0126319
25	0.00321227	0.0135956	0.00953628	0.0125415		0.0067347	0.0128308	0.0116233	0.00768266	0.011568
26	0.00390226	0.0209863	0.00699708	0.011754		0.00664962	0.0141942	0.012048	0.0100614	0.0105934
27	0.00493024	0.0196939	0.00940378	0.0137409		0.00707189	0.0166635	0.0184179	0.00985457	0.0100973
28	0.00599078	0.0176722	0.01986	0.0183066		0.00719792	0.0171191	0.0225785	0.00859943	0.0100843
29	0.00698208	0.0245103	0.0218937	0.0199614		0.00714812	0.0243156	0.0225028	0.00822206	0.00920559
30	0.00793792	0.0269764	0.0188351	0.0179731		0.00696494	0.021049	0.0267283	0.00890959	0.00853799
31	0.00920819	0.0293862	0.0196656	0.0188947		0.00689959	0.0190169	0.0315853	0.00805179	0.00915554
32	0.0110332	0.0272444	0.0239529	0.0276501		0.00788705	0.0228069	0.0273422	0.00818704	0.0105661
33	0.0129903	0.0243461	0.0262277	0.0403265		0.00969482	0.0192408	0.0216972	0.0130551	0.0108966
34	0.0147484	0.0288733	0.0241577	0.0473477		0.0111897	0.0240462	0.0193357	0.0205812	0.0110959
35	0.0168823	0.0255461	0.0220697	0.0450588		0.0119751	0.0215306	0.0139597	0.0261632	0.00961592
36	0.0196486	0.0249712	0.0226981	0.0400304		0.0124194	0.0205333	0.0145139	0.0275809	0.0088452
37	0.022582	0.0268414	0.0219061	0.037156		0.0129094	0.0220724	0.0145329	0.0265759	0.00979789
38	0.025604	0.0354718	0.0188887	0.035926		0.0141115	0.030812	0.0107771	0.0283034	0.00973441
39	0.0286417	0.034722	0.0211742	0.0358307		0.015862	0.0296468	0.0108136	0.0302334	0.00956899
40	0.0311548	0.0414737	0.0312823	0.0365337		0.017807	0.0340379	0.0111816	0.0339521	0.0103177
41	0.0326891	0.0489713	0.038121	0.034445		0.0194337	0.0404236	0.0119476	0.0346093	0.0111585
42	0.033784	0.039664	0.0362125	0.0277164		0.0209984	0.0334375	0.0130871	0.0325941	0.012285
43	0.0346468	0.0421164	0.0277807	0.0247818		0.0221725	0.0336466	0.0113652	0.0280873	0.01265
44	0.0348323	0.0283746	0.0210585	0.0237039		0.0228838	0.0292377	0.0100801	0.0226224	0.011679
45	0.0341986	0.0237063	0.0253989	0.0212798		0.0240644	0.0209458	0.0114192	0.0188918	0.0109571
46	0.032858	0.0213584	0.0338327	0.02177		0.0255917	0.0183122	0.0136766	0.0142611	0.0101412
47	0.0313994	0.0169134	0.0383963	0.0224193		0.027159	0.0165897	0.0172508	0.0156466	0.00983242
48	0.0303636	0.0140757	0.0406852	0.0215258		0.0279057	0.0140074	0.0146476	0.0166611	0.00977531
49	0.0296767	0.0120106	0.0383719	0.0213985		0.0281303	0.0134901	0.014491	0.0154602	0.0103404
50	0.0293271	0.0124705	0.0326319	0.0209037		0.0286163	0.0142802	0.0172046	0.0143838	0.00993204
51	0.0289724	0.0118949	0.028552	0.0190908		0.0287993	0.0139727	0.0122751	0.0126935	0.00819582
52	0.0284474	0.0123446	0.0258394	0.0170381		0.0288784	0.0141307	0.0118017	0.0113437	0.00809504
53	0.027459	0.0121874	0.0231235	0.0150862		0.0287559	0.0143957	0.0210443	0.0123836	0.00940679
54	0.0259158	0.0122355	0.0212246	0.0144928		0.0277145	0.0147909	0.0238271	0.01273	0.010923
55	0.0242923	0.0119984	0.0185819	0.0144674		0.0261038	0.0130353	0.0167017	0.0112761	0.0115158
56	0.0229788	0.0130185	0.0153696	0.0125188		0.0246786	0.0123223	0.0163536	0.00984136	0.0114402
57	0.0216975	0.0131292	0.0134481	0.00895475		0.0228062	0.0119503	0.025535	0.00949238	0.0117787
58	0.0201998	0.0123585	0.0126667	0.00662393		0.0204905	0.0113569	0.030067	0.00780916	0.0134612
59	0.0184917	0.0110237	0.0117235	0.0062924		0.0178949	0.010245	0.027974	0.006963	0.0135523
60	0.0167796	0.00960866	0.0107589	0.0064641		0.0158002	0.00906612	0.0240806	0.00767945	0.0124777
61	0.0151256	0.00903026	0.00998926	0.00594783		0.0140975	0.00713309	0.0227681	0.00722148	0.0101972
62	0.0134894	0.00925203	0.00947804	0.00498394		0.0118701	0.00740768	0.0233333	0.00673531	0.00960378
63	0.0119008	0.00789603	0.00965984	0.00437917		0.0101722	0.00768032	0.0201327	0.00523981	0.0104527
64	0.010339	0.00818698	0.00866802	0.0044531		0.00919576	0.00790473	0.0143935	0.00548776	0.00983353
65	0.00894148	0.00707289	0.00565125	0.00470605		0.00814579	0.00709768	0.0100124	0.00607235	0.00878131
66	0.00775282	0.00554281	0.00331187	0.00404132		0.00698809	0.00620435	0.00862467	0.00683726	0.00777221
67	0.00685092	0.00533225	0.00350363	0.00342493		0.00592366	0.00584137	0.00770398	0.00656138	0.00741562
68	0.00621749	0.00457818	0.00432037	0.00359102		0.00513891	0.00511443	0.00524755	0.00550224	0.00683152
69	0.00569439	0.0045514	0.00371228	0.00359288		0.00473929	0.00516515	0.00762659	0.00484238	0.00681903
70	0.00525878	0.00405879	0.00293286	0.00342884		0.00453874	0.00463643	0.00954421	0.00518264	0.00639541
71	0.00490185	0.00395734	0.00238802	0.00339844		0.00425122	0.00449466	0.00521495	0.00649332	0.00578797
72	0.00450155	0.00348398	0.00220067	0.00326134		0.004107	0.00453585	0.00542635	0.0065177	0.00572003
73	0.004074	0.00348632	0.00302201	0.00318777		0.0039991	0.00490995	0.0104228	0.00688304	0.00590134
74	0.00364422	0.0030212	0.00324022	0.00328306		0.00371601	0.00419097	0.00883047	0.00851792	0.0058796
75	0.00322916	0.0030272	0.00232795	0.00323209		0.00340326	0.00452407	0.00557626	0.00807537	0.00525621
76	0.00288427	0.00277965	0.00259824	0.0028405		0.00314165	0.00501472	0.00756898	0.00620724	0.00491331
77	0.00272493	0.00286631	0.0037844	0.00246274		0.00299019	0.00370871	0.00851513	0.00551075	0.00505504
78	0.00279371	0.00373275	0.00365058	0.00217713		0.0029389	0.00470131	0.00523605	0.00653328	0.00550669
79	0.00304595	0.00313225	0.00249104	0.00192647		0.00279973	0.00512036	0.00441233	0.00697224	0.00539964
80	0.00333644	0.00266174	0.00218704	0.00184061		0.00273181	0.00431564	0.00880846	0.00792527	0.00499872
81	0.00342645	0.00317569	0.00241196	0.00187811		0.00283811	0.00556798	0.0106992	0.00711982	0.00452898
82	0.00321782	0.0025177	0.00232936	0.00178086		0.00279524	0.00558821	0.00720665	0.00532252	0.0046677
83	0.00282167	0.00288325	0.00256097	0.00150573		0.00246358	0.00455517	0.00509091	0.00505804	0.00450106
84	0.00245032	0.00329417	0.0028484	0.00131464		0.00231514	0.00451568	0.00674303	0.00551239	0.00416069
85	0.00223225	0.00265707	0.00239071	0.00135701		0.0021996	0.00417926	0.00854214	0.00534743	0.00382851
86	0.00217032	0.0027004	0.00178726	0.00138609		0.00184942	0.00324747	0.00694	0.00430836	0.00378593
87	0.00216916	0.00237995	0.00162735	0.00143965		0.00158609	0.00328878	0.00418324	0.00348953	0.003574
88	0.00214214	0.00191255	0.0020117	0.00145751		0.00146691	0.00303223	0.00345481	0.00340338	0.00347472
89	0.00208702	0.00176974	0.00269751	0.00148761		0.00139925	0.00249697	0.00590865	0.00399478	0.00327212
90	0.00199106	0.00131174	0.0029162	0.0015296		0.00139606	0.00310115	0.00866765	0.00412148	0.00326222
91	0.00185687	0.00130396	0.00238375	0.00139002		0.0013726	0.00243811	0.00853863	0.00363533	0.00292605
92	0.00168402	0.00115919	0.0016472	0.00125588		0.00134555	0.00214685	0.00690858	0.00354992	0.00286658
93	0.00149666	0.00110029	0.0012793	0.00121235		0.00126788	0.00224686	0.00599511	0.00328374	0.00295757
94	0.00132083	0.00101784	0.00129892	0.00115126		0.00123672	0.00200297	0.00527967	0.00288888	0.0026187
95	0.00117117	0.000873227	0.00124542	0.00118105		0.00120913	0.00203601	0.00452422	0.00358059	0.00230817
96	0.00108796	0.000980629	0.00100068	0.00117494		0.00108374	0.00172501	0.00296265	0.00364702	0.00219936
97	0.00104516	0.000799944	0.000822862	0.000980715		0.000913917	0.0012536	0.00168272	0.00261062	0.00184609
98	0.00100287	0.000814097	0.000770623	0.000982306		0.000793999	0.00107954	0.00129794	0.00209493	0.00152373
99	0.000941436	0.000648163	0.000745028	0.00102502		0.00071771	0.000837639	0.00134142	0.00196385	0.00146154
100	0.000862393	0.000559633	0.00074664	0.000921286		0.000644822	0.000702742	0.00121165	0.00196294	0.00148727

## Sheet: S6 Fig, DIV 14
DIV 14, cortex					Striatum
Frequency	PSD	PSD	PSD		PSD	PSD	PSD	PSD
1	0.000137542	0.000619273	0.000391704		0.000226287	0.000396622	0.0015413	0.000969461
2	0.000923252	0.00422114	0.00232315		0.00246148	0.00331618	0.00660719	0.00361529
3	0.00288161	0.0122087	0.00648592		0.0099229	0.0114701	0.0127383	0.00843671
4	0.00574789	0.0236798	0.0131678		0.0217769	0.024374	0.0190856	0.0149315
5	0.00845838	0.036003	0.0210616		0.0325909	0.0382236	0.0253631	0.0207364
6	0.0103421	0.0466084	0.0287815		0.0388153	0.0494012	0.0292077	0.0241211
7	0.0114955	0.0536347	0.034935		0.0405745	0.0557482	0.031038	0.0251962
8	0.0120599	0.0571315	0.038373		0.0392941	0.0577812	0.0307216	0.0249322
9	0.0123319	0.0574936	0.0394468		0.0358945	0.056565	0.029385	0.0235929
10	0.0123783	0.0557851	0.0387874		0.0314206	0.053118	0.0280988	0.0222596
11	0.0123736	0.0526155	0.0365759		0.0268575	0.0488304	0.0263284	0.0213073
12	0.0121709	0.048616	0.0332185		0.0230703	0.0440419	0.0244268	0.0210001
13	0.0118546	0.0442044	0.0294442		0.0205111	0.0389234	0.0219539	0.0206036
14	0.0118477	0.0398255	0.0260988		0.0185324	0.0344107	0.0197284	0.0202885
15	0.0119519	0.0356278	0.0230123		0.017036	0.0302918	0.0185999	0.0204901
16	0.0118042	0.0317687	0.0200395		0.0156403	0.0265154	0.0173332	0.0206436
17	0.0118948	0.0282969	0.0174106		0.0147445	0.0234272	0.0151855	0.0208267
18	0.0119958	0.0251801	0.0150269		0.0141643	0.0205309	0.0131938	0.0210225
19	0.0122027	0.0224206	0.0129317		0.0139261	0.0179968	0.0119232	0.0211644
20	0.0125828	0.0200245	0.0111483		0.0137623	0.0156568	0.0108125	0.0214822
21	0.0128169	0.017994	0.00954979		0.0138949	0.0139714	0.0100063	0.0217484
22	0.0128409	0.0161279	0.00818846		0.0141681	0.012566	0.00888663	0.0213817
23	0.0128297	0.0145551	0.00714017		0.014333	0.0114868	0.00791695	0.0212001
24	0.0128175	0.0132549	0.00631344		0.0145933	0.0105301	0.00752741	0.0209616
25	0.0129743	0.0120805	0.00559482		0.0152513	0.00965009	0.00730931	0.0201682
26	0.0133947	0.0110867	0.00492427		0.0153829	0.00893651	0.00718914	0.0193652
27	0.0138895	0.0102092	0.00442475		0.0155909	0.00848321	0.00704091	0.0185335
28	0.0142146	0.00948833	0.00403953		0.0153337	0.00789234	0.00695728	0.0178546
29	0.0144118	0.00887206	0.00369135		0.0147665	0.00740389	0.00715075	0.0168468
30	0.0145284	0.00830363	0.0033819		0.0148008	0.00702497	0.00718886	0.015928
31	0.0147598	0.00779932	0.00311726		0.0156979	0.00651891	0.0069865	0.0154928
32	0.0150551	0.00734891	0.00289191		0.0168897	0.00616939	0.00687449	0.01448
33	0.0154628	0.00695311	0.00270069		0.0161384	0.00599328	0.00670314	0.0135394
34	0.0154409	0.00660749	0.00251021		0.0144655	0.00580737	0.0063602	0.0129329
35	0.015404	0.00623253	0.00230066		0.0137099	0.00554849	0.00612471	0.0121202
36	0.0157208	0.00590111	0.00215219		0.0138458	0.00534475	0.00596156	0.0115136
37	0.0161285	0.00566475	0.00209179		0.0143908	0.00532691	0.00590635	0.0110003
38	0.0165036	0.0054454	0.0019975		0.015046	0.0052843	0.00600825	0.0103717
39	0.0168299	0.00521258	0.00187259		0.0153753	0.0051494	0.00618225	0.00996852
40	0.016916	0.00501201	0.00185402		0.0140882	0.00502481	0.00620713	0.00956225
41	0.0166604	0.00485055	0.00187347		0.0126291	0.00502495	0.0061802	0.00919825
42	0.0162329	0.00468191	0.00191924		0.0125141	0.00504655	0.00615114	0.00869391
43	0.016107	0.0045215	0.00203282		0.0121674	0.00480487	0.00611261	0.00843825
44	0.0160753	0.00437218	0.00216655		0.0118259	0.00455614	0.0061075	0.00847817
45	0.0159622	0.00420505	0.00230286		0.0109872	0.00446909	0.0063983	0.00811534
46	0.015636	0.00403697	0.00245908		0.00983182	0.00445503	0.00657973	0.00796443
47	0.0149458	0.00388603	0.00259423		0.00972085	0.00433917	0.00684274	0.00797875
48	0.0150544	0.00370927	0.00271324		0.00885228	0.00408668	0.00703621	0.00787234
49	0.0154857	0.00354549	0.00281548		0.00862729	0.00403703	0.00690442	0.00731711
50	0.0151804	0.00338934	0.00302128		0.00916006	0.00407652	0.00699261	0.00689199
51	0.0146809	0.00326581	0.00326723		0.00913857	0.00414248	0.00711602	0.00690823
52	0.0147873	0.00313742	0.0034459		0.00933259	0.00420767	0.0070693	0.00677176
53	0.0146046	0.0030008	0.00368784		0.010362	0.0041531	0.00711588	0.00663083
54	0.0135189	0.00285831	0.00395029		0.00968132	0.0040833	0.00759173	0.00648222
55	0.0125303	0.00269404	0.00412359		0.00842172	0.00405074	0.00808279	0.00637703
56	0.0117146	0.00254886	0.00433849		0.007802	0.00402057	0.00850829	0.00635451
57	0.0112701	0.00244128	0.00456487		0.00703873	0.00407617	0.00888451	0.00635408
58	0.0107428	0.00235272	0.00478314		0.00542787	0.00407878	0.00889235	0.00638126
59	0.0103021	0.00223403	0.00505841		0.00395902	0.00399953	0.00879907	0.00637521
60	0.0100899	0.00213183	0.00532256		0.00316862	0.00387161	0.00821112	0.00647198
61	0.00985733	0.00203255	0.00562184		0.0032708	0.00370545	0.00763519	0.00640832
62	0.00950144	0.00192783	0.00589939		0.00342155	0.00372914	0.0073088	0.00650807
63	0.00923067	0.00184878	0.00628052		0.00325334	0.00385731	0.0068836	0.00637184
64	0.00915029	0.00181004	0.00680092		0.00311701	0.00384535	0.00679454	0.00601955
65	0.00910533	0.00179562	0.00740074		0.00334808	0.00368319	0.00728138	0.00605682
66	0.00922463	0.00178188	0.00800875		0.00371084	0.00355828	0.00777005	0.00596465
67	0.00945639	0.00175869	0.00844569		0.00421356	0.0035563	0.00777834	0.00574413
68	0.00975675	0.00173527	0.00880527		0.0045382	0.00348861	0.00765763	0.00572283
69	0.00979666	0.00171976	0.00921707		0.00445219	0.00344992	0.00791782	0.00559156
70	0.00982985	0.00171601	0.00958253		0.00463184	0.00343029	0.00805985	0.00549599
71	0.010044	0.00171013	0.00990734		0.00496116	0.00331747	0.00866759	0.00527434
72	0.0100488	0.00169103	0.0102704		0.00443776	0.00325098	0.00933295	0.00512864
73	0.00946041	0.00166798	0.0106392		0.00393455	0.00323925	0.00946164	0.00497539
74	0.00862287	0.00164471	0.0109912		0.00385585	0.00313445	0.00985845	0.0049316
75	0.00795692	0.00162387	0.0113139		0.0035058	0.00295112	0.0104868	0.00484599
76	0.0074452	0.00161248	0.0115923		0.00327017	0.00291577	0.0109377	0.004769
77	0.00685698	0.00158591	0.0119173		0.00301156	0.00296126	0.0116769	0.00465857
78	0.00629064	0.00156047	0.0122356		0.00259793	0.00293406	0.0120592	0.00452171
79	0.00583286	0.00153199	0.0125523		0.00222671	0.00291291	0.0118415	0.00440785
80	0.00547939	0.00149001	0.012795		0.00191908	0.00283066	0.0113556	0.00424695
81	0.00517499	0.0014433	0.0129329		0.00166111	0.00267071	0.010851	0.00415308
82	0.00478629	0.00138323	0.0129861		0.00163363	0.00258154	0.0102198	0.00397049
83	0.00440526	0.00131006	0.0129306		0.00151131	0.00252335	0.00939719	0.00382234
84	0.00416053	0.00124347	0.0128756		0.00141038	0.00245373	0.00874462	0.00368239
85	0.0039313	0.0011848	0.0128255		0.00131498	0.00241672	0.00831372	0.00348851
86	0.00363704	0.00112247	0.0127236		0.00114299	0.00240067	0.00776564	0.00333599
87	0.00334577	0.00106505	0.0125462		0.00101732	0.00242201	0.00743806	0.0031289
88	0.00315559	0.00100684	0.012298		0.00102346	0.00237552	0.00719707	0.00293939
89	0.00294907	0.000944017	0.0120031		0.00101893	0.00229148	0.00699699	0.0028659
90	0.00268936	0.000883127	0.0116551		0.000925087	0.00219991	0.00681094	0.0028216
91	0.00244599	0.000832007	0.0112569		0.000862925	0.00214304	0.00654837	0.00263366
92	0.00222853	0.00077938	0.0108134		0.0008368	0.00210678	0.00643057	0.00239038
93	0.00200186	0.000726414	0.0103161		0.000761303	0.00205341	0.00631151	0.00223269
94	0.00184233	0.000679213	0.00973851		0.000680471	0.00201744	0.00618041	0.00211222
95	0.00172023	0.000629811	0.00913606		0.000676254	0.00193748	0.00602816	0.00203837
96	0.00159494	0.000586338	0.00857924		0.000579784	0.00178646	0.00564016	0.001909
97	0.00142335	0.000545231	0.00797009		0.000484755	0.00166547	0.00525203	0.00175576
98	0.00129493	0.000506234	0.00731992		0.000417535	0.00158651	0.00499141	0.00161053
99	0.00120689	0.000469597	0.00675544		0.000380748	0.00150755	0.00456981	0.00145884
100	0.00110113	0.000436458	0.00622217		0.000348483	0.00139604	0.00421004	0.00136047

## Sheet: S6 Fig, DIV 21
DIV 21, cortex					Striatum
Frequency	PSD	PSD	PSD		PSD	PSD	PSD	PSD
1	0.00169363	0.000751793	0.00165623		0.00140636	0.000228157	0.00173599	0.0010035
2	0.0116405	0.00473895	0.00633784		0.00552487	0.00222237	0.00526738	0.0068089
3	0.0304464	0.0123633	0.0110299		0.0121964	0.00919285	0.00798934	0.0196467
4	0.0460606	0.0220239	0.0139995		0.0196343	0.0218219	0.00991342	0.0349585
5	0.0506217	0.0310082	0.0152711		0.0252585	0.0335769	0.0113688	0.0476109
6	0.0465095	0.0378003	0.0156344		0.0277022	0.040984	0.0125156	0.0549965
7	0.0411072	0.0435594	0.0158054		0.0271214	0.0485885	0.0132498	0.0582516
8	0.0361232	0.0460987	0.0161164		0.0246752	0.0556896	0.0135246	0.0584542
9	0.0316602	0.0454991	0.0165479		0.0230599	0.0565155	0.0139561	0.0562371
10	0.0281509	0.0454245	0.0165748		0.0220994	0.0526484	0.0144208	0.0528114
11	0.0260126	0.0451379	0.0165689		0.0219016	0.0495259	0.0145893	0.0485352
12	0.0236169	0.0431321	0.0169555		0.0206526	0.0473616	0.0146621	0.0438835
13	0.0209852	0.0406731	0.0168875		0.0180581	0.0436179	0.0146272	0.0391391
14	0.0202091	0.0385207	0.016116		0.0167214	0.0384688	0.0144219	0.0342716
15	0.0193763	0.0365433	0.0149838		0.0165156	0.0344008	0.0143476	0.0294828
16	0.0189148	0.0338057	0.0141284		0.0159601	0.0315547	0.0139505	0.0252056
17	0.0180743	0.0308282	0.0138573		0.0149468	0.0286409	0.0132878	0.0218485
18	0.018023	0.0287379	0.0136707		0.014358	0.0256628	0.0129565	0.019283
19	0.0170956	0.0261417	0.0131691		0.0144509	0.0233329	0.0126507	0.0171411
20	0.015311	0.0233985	0.0128842		0.0143013	0.0212392	0.0124213	0.0152747
21	0.0136423	0.0214871	0.012644		0.0135668	0.0188118	0.0125111	0.0137019
22	0.0132642	0.0197772	0.012585		0.0137078	0.0166557	0.0121718	0.0124044
23	0.0140869	0.018182	0.0123056		0.0133179	0.0152497	0.0118997	0.0114349
24	0.0148046	0.0164662	0.0116856		0.0125481	0.0136221	0.0118382	0.0106963
25	0.0130432	0.0151244	0.011364		0.0117469	0.0118589	0.0115827	0.0100017
26	0.0116928	0.0142325	0.0112398		0.0117567	0.0108119	0.011457	0.00908838
27	0.0109582	0.0131252	0.0108992		0.0112833	0.0101222	0.0114953	0.00842823
28	0.0099289	0.0122045	0.0107352		0.0115432	0.00912572	0.0113412	0.00803312
29	0.00978214	0.0115367	0.0107555		0.0118704	0.00800662	0.0113177	0.00766354
30	0.00937931	0.0108118	0.0106246		0.0116993	0.00725008	0.0112659	0.00715125
31	0.00862354	0.0101306	0.0108209		0.0115757	0.00685236	0.0113596	0.00657843
32	0.00816305	0.00962499	0.0108758		0.0117525	0.00642215	0.0111486	0.00620127
33	0.00758416	0.00923098	0.010768		0.0119137	0.00585243	0.0112219	0.00592063
34	0.00816707	0.00866648	0.0107276		0.0115056	0.00545651	0.0110436	0.0055247
35	0.0084625	0.00809491	0.010618		0.01077	0.00522096	0.011056	0.00522572
36	0.00823497	0.00778459	0.0103975		0.010368	0.00486398	0.0109998	0.00510052
37	0.00744632	0.00749716	0.0102698		0.00984918	0.00461473	0.0113465	0.00487129
38	0.00717837	0.0071399	0.01031		0.00978156	0.00446935	0.0112879	0.00458363
39	0.00664626	0.00676865	0.0102188		0.00992243	0.00445153	0.0108512	0.0045264
40	0.0063265	0.00647773	0.0103782		0.00968248	0.00436753	0.0111411	0.00440626
41	0.00609461	0.0063268	0.0104803		0.00957762	0.00416644	0.0115583	0.00412106
42	0.00579821	0.00609118	0.0103385		0.0101424	0.0042327	0.0118243	0.00387805
43	0.00641119	0.00577128	0.0103143		0.0102466	0.0042486	0.0116796	0.00382583
44	0.00699726	0.00551795	0.0105035		0.00963609	0.00399865	0.0113696	0.0038912
45	0.00615305	0.00529292	0.0104117		0.0101438	0.00381568	0.0112626	0.0038234
46	0.00576129	0.00511465	0.0102345		0.0101798	0.00393669	0.0107407	0.00363453
47	0.0059491	0.00490172	0.0101781		0.0103999	0.00392126	0.0107423	0.00362487
48	0.00580825	0.00460299	0.0101303		0.0100606	0.00369063	0.010797	0.0036574
49	0.00568338	0.00432195	0.0100846		0.0093062	0.00369584	0.0107835	0.00359107
50	0.00571569	0.0040864	0.0100405		0.00966198	0.00365313	0.0109786	0.00353094
51	0.00585404	0.00390212	0.0100948		0.00888264	0.00336836	0.0109902	0.00350259
52	0.00634875	0.00365725	0.0101358		0.00816336	0.0033698	0.0111769	0.00346601
53	0.00621778	0.00337892	0.0102002		0.0078142	0.00365952	0.0111888	0.0034451
54	0.00584541	0.00321702	0.0103533		0.00821105	0.00362861	0.0117596	0.00334021
55	0.00568563	0.00311981	0.0104387		0.00822019	0.00329104	0.0117692	0.00330121
56	0.00579079	0.00300489	0.0102259		0.00789891	0.00322387	0.0115902	0.00328746
57	0.00584676	0.00285279	0.0100992		0.00866471	0.00355838	0.0114396	0.00317222
58	0.00620665	0.00271029	0.00986237		0.00904784	0.00368523	0.011237	0.00305085
59	0.00631422	0.00264314	0.00974221		0.00922827	0.00340508	0.0111412	0.00305721
60	0.00628364	0.00256379	0.00978909		0.00910534	0.00332332	0.011373	0.00320884
61	0.00587741	0.0024588	0.00986748		0.00853129	0.00366664	0.011279	0.00314853
62	0.00553681	0.00236153	0.00981308		0.00843187	0.00375311	0.0112092	0.00308713
63	0.0055287	0.00225925	0.00977171		0.0087971	0.00345859	0.0109236	0.00311385
64	0.00553171	0.00216598	0.0100148		0.00884342	0.00333637	0.0109151	0.00319213
65	0.00544004	0.00207568	0.0100467		0.00872043	0.0034898	0.0109598	0.00318376
66	0.00520321	0.00196755	0.00977094		0.00867538	0.00347947	0.0108084	0.00322216
67	0.00517779	0.00188515	0.00959332		0.00815645	0.00340039	0.0105925	0.00322275
68	0.00543404	0.00180111	0.00938915		0.00752122	0.00330232	0.0102958	0.00322544
69	0.00579252	0.00169863	0.00923961		0.00791189	0.00324429	0.0101784	0.00320423
70	0.00602994	0.00162268	0.00922929		0.00818852	0.00334983	0.0102157	0.00305986
71	0.00600641	0.00154758	0.0091497		0.00779877	0.00332465	0.0101106	0.00285827
72	0.00542975	0.00148447	0.00908327		0.00723818	0.00313098	0.00986766	0.00279858
73	0.00524636	0.00143548	0.009015		0.00706245	0.00297289	0.00938162	0.00280934
74	0.00518429	0.00137262	0.00901416		0.006902	0.00285563	0.0091133	0.00285947
75	0.00506151	0.00133166	0.00895312		0.0070979	0.00280069	0.0089278	0.00287623
76	0.00496429	0.00128718	0.00882555		0.00697147	0.00275797	0.00864679	0.00280143
77	0.004736	0.00122277	0.00873206		0.00657442	0.00258571	0.0086162	0.0026605
78	0.00456346	0.00118149	0.00842594		0.00643219	0.00237856	0.00859143	0.00263975
79	0.00436738	0.00113328	0.00822814		0.00634658	0.00233169	0.00834277	0.00267471
80	0.00432897	0.00108717	0.00836703		0.00646253	0.00228486	0.00804279	0.00265123
81	0.00395689	0.00105082	0.00821457		0.00600855	0.00210202	0.00785413	0.00257009
82	0.00376271	0.000991619	0.00792879		0.0054358	0.00193651	0.00783895	0.00253255
83	0.00375155	0.000953404	0.00769984		0.00538425	0.00188929	0.00751801	0.00244218
84	0.0038888	0.000920819	0.00750226		0.0052362	0.00184835	0.0072099	0.00237294
85	0.00372374	0.000867899	0.00731628		0.00485527	0.00172099	0.00719554	0.0022903
86	0.00368204	0.000831496	0.00716524		0.00461818	0.00154743	0.00678627	0.0021967
87	0.00333845	0.000793161	0.00690042		0.00484737	0.00147529	0.00638117	0.00206817
88	0.00316472	0.000751339	0.00659187		0.00461748	0.00142033	0.00605568	0.00192559
89	0.00308254	0.000706547	0.00630816		0.00419453	0.00131317	0.00577244	0.00177888
90	0.00283394	0.000658308	0.00591396		0.00380767	0.00119073	0.00546628	0.00171559
91	0.00260855	0.000631563	0.00561105		0.00368317	0.00114052	0.00521274	0.0016283
92	0.00249299	0.000587587	0.00524235		0.00338844	0.00111791	0.00480719	0.0015232
93	0.00246674	0.000525605	0.00493909		0.00327111	0.00102958	0.00452896	0.00139897
94	0.00230083	0.000487032	0.00464637		0.00304703	0.00092586	0.00432515	0.00129307
95	0.0019979	0.00045893	0.00436034		0.00280996	0.000869118	0.00413391	0.00124193
96	0.00173569	0.000424353	0.00398851		0.00262331	0.000793394	0.0038987	0.00116729
97	0.00162509	0.000382264	0.0036364		0.00230972	0.000710027	0.00346998	0.00106289
98	0.00151574	0.000346927	0.00334627		0.00201198	0.000652766	0.00317248	0.00097222
99	0.00147881	0.000324396	0.0031569		0.0019732	0.000616541	0.00302471	0.000914527
100	0.00133803	0.000297301	0.00292549		0.00191449	0.000562963	0.00273407	0.000818171

## Sheet: S7 Fig, Baseline
Cortex											Striatum
Sisze s	p(s)	p(s)	p(s)	p(s)	p(s)	p(s)	p(s)	p(s)	p(s)		Sisze s	p(s)	p(s)	p(s)	p(s)	p(s)	p(s)	p(s)	p(s)	p(s)
1	0.496221	0.469606	0.464217	0.430863	0.409921	0.48233	0.456343	0.470299	0.459975		1	0.924553	0.85122	0.786686	0.885958	0.62645	0.931518	0.749723	0.61543	0.796442
2	0.132347	0.122136	0.137737	0.129311	0.144007	0.129661	0.134416	0.139938	0.133694		2	0.062806	0.10228	0.125984	0.0793528	0.160569	0.0424917	0.124861	0.198949	0.112162
3	0.0608621	0.0597512	0.0710197	0.0712685	0.0785091	0.0628808	0.059867	0.0726839	0.0671053		3	0.00919014	0.0244474	0.0411596	0.0196165	0.066155	0.0127888	0.045505	0.0783356	0.0371498
4	0.0378655	0.0387697	0.0476503	0.0481226	0.0553687	0.0414331	0.0403907	0.0438819	0.0441853		4	0.00224737	0.00947962	0.0186113	0.00797961	0.037242	0.00412541	0.0299667	0.0406486	0.0187876
5	0.0279869	0.0299457	0.0349265	0.0392961	0.0389142	0.0329028	0.0288248	0.0369473	0.033718		5	0.000722369	0.00488949	0.0100215	0.00321401	0.0241537	0.00123762	0.0210877	0.0228787	0.0110256
6	0.0219168	0.0237548	0.0269423	0.0324097	0.0337097	0.0287594	0.0242704	0.0296459	0.0276761		6	0.000280921	0.00254453	0.00559234	0.00188407	0.0173122	0.000825083	0.0122087	0.0157708	0.00705232
7	0.0192903	0.0215418	0.0236611	0.0254413	0.0286652	0.0270534	0.0200156	0.0325445	0.0247766		7	8.02633e-05	0.00194582	0.00331067	0.000332484	0.0132072	0.000825083	0.0099889	0.00903302	0.00484043
8	0.0171891	0.0191607	0.0201247	0.0231459	0.0246217	0.0251036	0.0166597	0.0219776	0.0209979		8	8.02633e-05	0.0013471	0.00272906	0.000997451	0.0124338	-	0.00277469	0.00718199	0.00344305
9	0.0166492	0.0157992	0.0177549	0.0218615	0.0226599	0.0190105	0.0166597	0.0140892	0.0180605		9	4.01316e-05	0.000848176	0.00237115	0.000110828	0.00939973	-	0.00277469	0.00370206	0.00240585
10	0.015511	0.0156872	0.0142185	0.0189375	0.0196973	0.0187668	0.0149218	0.0081086	0.0157311		10	-	0.000598713	0.00129742	0.000332484	0.00725802	0.000412541	0.00110988	0.00355398	0.00182038
11	0.0142123	0.0140904	0.0141456	0.0161229	0.0164144	0.014136	0.0141427	0.00766832	0.0138666		11	-	0.000199571	0.000939513	0.000221656	0.00577072	0.00123762	-	0.00170295	0.001259
12	0.0146355	0.0125777	0.0124321	0.0151391	0.0141725	0.0131611	0.0142027	0.00642084	0.0128427		12	-	9.97855e-05	0.000671081	-	0.00487834	0.000825083	-	0.000962535	0.000929603
13	0.0137162	0.0142305	0.0119581	0.0146199	0.013692	0.0119425	0.0109067	0.00605394	0.01214		13	-	9.97855e-05	0.000223694	-	0.00356952	0.000825083	-	0.000888494	0.000700821
14	0.0146939	0.0121856	0.0109738	0.0131442	0.0129714	0.0102364	0.0120453	0.00535682	0.0114509		14	-	-	0.000178955	-	0.00208222	0.000825083	-	0.000444247	0.000441313
15	0.0152921	0.0123536	0.0104269	0.0115866	0.0114901	0.00828662	0.0130641	0.00590717	0.0110509		15	-	-	4.47387e-05	-	0.00232019	0.000412541	-	0.000296165	0.000384204
16	0.0148252	0.0103087	0.00874986	0.0107121	0.00956842	0.00901779	0.0125846	0.00554027	0.0101634		16	-	-	4.47387e-05	-	0.00160628	-	-	0.000148082	0.000224888
17	0.014475	0.0107289	0.00929673	0.0109308	0.00884779	0.00950524	0.013903	0.0062007	0.010486		17	-	-	4.47387e-05	-	0.00166577	0.000412541	-	7.40412e-05	0.000274637
18	0.0135849	0.0106729	0.00842174	0.0097557	0.00792698	0.00779917	0.0116258	0.00616401	0.0094939		18	-	-	8.94775e-05	-	0.000832887	0.000412541	-	-	0.000166863
19	0.0125343	0.00997255	0.0075103	0.00970104	0.00696613	0.00536193	0.012285	0.0062007	0.00881649		19	-	-	-	-	0.00101136	0.000412541	-	-	0.000177988
20	0.0108271	0.0101686	0.00867695	0.00956441	0.00588518	0.00877407	0.0112063	0.00715465	0.00903216		20	-	-	-	-	0.000594919	0.000412541	-	-	0.000125933
21	0.00812759	0.0107009	0.00823945	0.00778816	0.00532469	0.00511821	0.0106071	0.0129518	0.00860722		21	-	-	-	-	0.000594919	-	-	-	7.43649e-05
22	0.00434833	0.011009	0.00707281	0.00737826	0.00520458	0.00463076	0.0110265	0.0457898	0.0120575		22	-	-	-	-	0.000416444	-	-	-	5.20554e-05
23	0.00175101	0.00991652	0.00539575	0.00617588	0.00436384	0.00536193	0.00982801	0.00264172	0.00567933		23	-	-	-	-	0.000356952	-	-	-	4.4619e-05
24	0.000744178	0.00882402	0.00419264	0.00573865	0.00332292	0.00560565	0.00826991	0.00143093	0.00476611		24	-	-	-	-	0.000118984	-	-	-	1.4873e-05
25	0.000262651	0.00747941	0.00357286	0.00355249	0.00328289	0.00414331	0.00629232	0.000587048	0.00364662		25	-	-	-	-	-	-	-	-	-
26	0.000102142	0.00624685	0.00349995	0.00245942	0.00268236	0.00463076	0.00515371	0.000770501	0.00319321		26	-	-	-	-	-	-	-	-	-
27	-	0.00512634	0.00368223	0.00243209	0.00220194	0.00243724	0.00281656	0.000990644	0.00246088		27	-	-	-	-	-	-	-	-	-
28	1.45917e-05	0.0035016	0.00244267	0.00128436	0.00196173	0.000974896	0.00305627	0.00073381	0.00174624		28	-	-	-	-	-	-	-	-	-
29	-	0.00221301	0.000510409	0.000737826	0.00192169	0.000731172	0.00263678	0.000293524	0.00113055		29	-	-	-	-	-	-	-	-	-
30	1.45917e-05	0.000924422	0.000473951	0.000409903	0.00220194	0.000243724	0.00197759	0.000440286	0.0008358		30	-	-	-	-	-	-	-	-	-
31	-	0.000616281	7.29155e-05	0.000109308	0.0035231	-	-	0.000587048	0.000613582		31	-	-	-	-	-	-	-	-	-
32	-	-	-	-	-	-	-	-	-		32	-	-	-	-	-	-	-	-	-
33	-	-	-	-	-	-	-	-	-		33	-	-	-	-	-	-	-	-	-
34	-	-	-	-	-	-	-	-	-		34	-	-	-	-	-	-	-	-	-
35	-	-	-	-	-	-	-	-	-		35	-	-	-	-	-	-	-	-	-
36	-	-	-	-	-	-	-	-	-		36	-	-	-	-	-	-	-	-	-
37	-	-	-	-	-	-	-	-	-		37	-	-	-	-	-	-	-	-	-
38	-	-	-	-	-	-	-	-	-		38	-	-	-	-	-	-	-	-	-
39	-	-	-	-	-	-	-	-	-		39	-	-	-	-	-	-	-	-	-
40	-	-	-	-	-	-	-	-	-		40	-	-	-	-	-	-	-	-	-
41	-	-	-	-	-	-	-	-	-		41	-	-	-	-	-	-	-	-	-
42	-	-	-	-	-	-	-	-	-		42	-	-	-	-	-	-	-	-	-
43	-	-	-	-	-	-	-	-	-		43	-	-	-	-	-	-	-	-	-
44	-	-	-	-	-	-	-	-	-		44	-	-	-	-	-	-	-	-	-
45	-	-	-	-	-	-	-	-	-		45	-	-	-	-	-	-	-	-	-
46	-	-	-	-	-	-	-	-	-		46	-	-	-	-	-	-	-	-	-
47	-	-	-	-	-	-	-	-	-		47	-	-	-	-	-	-	-	-	-
48	-	-	-	-	-	-	-	-	-		48	-	-	-	-	-	-	-	-	-
49	-	-	-	-	-	-	-	-	-		49	-	-	-	-	-	-	-	-	-
50	-	-	-	-	-	-	-	-	-		50	-	-	-	-	-	-	-	-	-
51	-	-	-	-	-	-	-	-	-		51	-	-	-	-	-	-	-	-	-
52	-	-	-	-	-	-	-	-	-		52	-	-	-	-	-	-	-	-	-
53	-	-	-	-	-	-	-	-	-		53	-	-	-	-	-	-	-	-	-
54	-	-	-	-	-	-	-	-	-		54	-	-	-	-	-	-	-	-	-
55	-	-	-	-	-	-	-	-	-		55	-	-	-	-	-	-	-	-	-
56	-	-	-	-	-	-	-	-	-		56	-	-	-	-	-	-	-	-	-
57	-	-	-	-	-	-	-	-	-		57	-	-	-	-	-	-	-	-	-
58	-	-	-	-	-	-	-	-	-		58	-	-	-	-	-	-	-	-	-
59	-	-	-	-	-	-	-	-	-		59	-	-	-	-	-	-	-	-	-
60	-	-	-	-	-	-	-	-	-		60	-	-	-	-	-	-	-	-	-
61	-	-	-	-	-	-	-	-	-		61	-	-	-	-	-	-	-	-	-
62	-	-	-	-	-	-	-	-	-		62	-	-	-	-	-	-	-	-	-
63	-	-	-	-	-	-	-	-	-		63	-	-	-	-	-	-	-	-	-
64	-	-	-	-	-	-	-	-	-		64	-	-	-	-	-	-	-	-	-
65	-	-	-	-	-	-	-	-	-		65	-	-	-	-	-	-	-	-	-
66	-	-	-	-	-	-	-	-	-		66	-	-	-	-	-	-	-	-	-
67	-	-	-	-	-	-	-	-	-		67	-	-	-	-	-	-	-	-	-
68	-	-	-	-	-	-	-	-	-		68	-	-	-	-	-	-	-	-	-
69	-	-	-	-	-	-	-	-	-		69	-	-	-	-	-	-	-	-	-
70	-	-	-	-	-	-	-	-	-		70	-	-	-	-	-	-	-	-	-
71	-	-	-	-	-	-	-	-	-		71	-	-	-	-	-	-	-	-	-
72	-	-	-	-	-	-	-	-	-		72	-	-	-	-	-	-	-	-	-
73	-	-	-	-	-	-	-	-	-		73	-	-	-	-	-	-	-	-	-
74	-	-	-	-	-	-	-	-	-		74	-	-	-	-	-	-	-	-	-
75	-	-	-	-	-	-	-	-	-		75	-	-	-	-	-	-	-	-	-
76	-	-	-	-	-	-	-	-	-		76	-	-	-	-	-	-	-	-	-
77	-	-	-	-	-	-	-	-	-		77	-	-	-	-	-	-	-	-	-
78	-	-	-	-	-	-	-	-	-		78	-	-	-	-	-	-	-	-	-
79	-	-	-	-	-	-	-	-	-		79	-	-	-	-	-	-	-	-	-
80	-	-	-	-	-	-	-	-	-		80	-	-	-	-	-	-	-	-	-
81	-	-	-	-	-	-	-	-	-		81	-	-	-	-	-	-	-	-	-
82	-	-	-	-	-	-	-	-	-		82	-	-	-	-	-	-	-	-	-
83	-	-	-	-	-	-	-	-	-		83	-	-	-	-	-	-	-	-	-
84	-	-	-	-	-	-	-	-	-		84	-	-	-	-	-	-	-	-	-
85	-	-	-	-	-	-	-	-	-		85	-	-	-	-	-	-	-	-	-
86	-	-	-	-	-	-	-	-	-		86	-	-	-	-	-	-	-	-	-
87	-	-	-	-	-	-	-	-	-		87	-	-	-	-	-	-	-	-	-
88	-	-	-	-	-	-	-	-	-		88	-	-	-	-	-	-	-	-	-
89	-	-	-	-	-	-	-	-	-		89	-	-	-	-	-	-	-	-	-
90	-	-	-	-	-	-	-	-	-		90	-	-	-	-	-	-	-	-	-
91	-	-	-	-	-	-	-	-	-		91	-	-	-	-	-	-	-	-	-
92	-	-	-	-	-	-	-	-	-		92	-	-	-	-	-	-	-	-	-
93	-	-	-	-	-	-	-	-	-		93	-	-	-	-	-	-	-	-	-
94	-	-	-	-	-	-	-	-	-		94	-	-	-	-	-	-	-	-	-
95	-	-	-	-	-	-	-	-	-		95	-	-	-	-	-	-	-	-	-
96	-	-	-	-	-	-	-	-	-		96	-	-	-	-	-	-	-	-	-
97	-	-	-	-	-	-	-	-	-		97	-	-	-	-	-	-	-	-	-
98	-	-	-	-	-	-	-	-	-		98	-	-	-	-	-	-	-	-	-
99	-	-	-	-	-	-	-	-	-		99	-	-	-	-	-	-	-	-	-
100	-	-	-	-	-	-	-	-	-		100	-	-	-	-	-	-	-	-	-

## Sheet: S7 Fig, PTX
Cortex											Striatum
Sisze s	p(s)	p(s)	p(s)	p(s)	p(s)	p(s)	p(s)	p(s)	p(s)		Sisze s	p(s)	p(s)	p(s)	p(s)	p(s)	p(s)	p(s)	p(s)	p(s)
1	0.595206	0.496624	0.556652	0.530717	0.377031	0.519919	0.529745	0.53527	0.517646		1	0.685851	0.707406	0.593256	0.688609	0.398302	0.608983	0.583145	0.675934	0.617686
2	0.131914	0.163762	0.13631	0.149485	0.0757169	0.148008	0.111426	0.154187	0.133851		2	0.181586	0.122511	0.1359	0.17446	0.183045	0.174269	0.103085	0.146282	0.152642
3	0.0494469	0.0807557	0.0566072	0.0734159	0.0412488	0.0811614	0.0431224	0.0743116	0.0625087		3	0.0631327	0.051955	0.0589078	0.0671463	0.116117	0.075383	0.0504138	0.0594312	0.0678109
4	0.0497821	0.0444863	0.033602	0.0435027	0.0251448	0.0409183	0.0393453	0.0459261	0.0403385		4	0.0325229	0.0342796	0.0345568	0.0323741	0.0845576	0.0369081	0.0331076	0.0334141	0.0402151
5	0.0220416	0.0312451	0.0203786	0.0270183	0.0248623	0.0241729	0.0538244	0.0312146	0.0293447		5	0.0174572	0.0234698	0.0210683	0.0167266	0.0600718	0.0222841	0.0233258	0.0237215	0.0260156
6	0.0113141	0.0249647	0.0137669	0.0201029	0.0800961	0.0229575	0.025181	0.0213127	0.027462		6	0.009167	0.0192336	0.0164727	0.00731415	0.0423332	0.0147981	0.0158014	0.0131361	0.017282
7	0.0081294	0.020202	0.0109592	0.0143937	0.0159627	0.0151249	0.0144791	0.0160317	0.0144103		7	0.00494221	0.0142669	0.0143241	0.00473621	0.0278594	0.0121866	0.00978179	0.012881	0.0126223
8	0.0071237	0.0167478	0.00941944	0.0115793	0.0204831	0.0132343	0.0144791	0.0115994	0.0130833		8	0.00199283	0.0115888	0.0112205	0.00257794	0.0165415	0.00853064	0.0165538	0.00841729	0.00967792
9	0.00519611	0.0116188	0.00624943	0.0100515	0.0203419	0.00823768	0.0138495	0.00877028	0.0105394		9	0.00175369	0.00769343	0.00990749	0.00293765	0.00925019	0.00731198	0.0188111	0.00522892	0.00786181
10	0.00318471	0.00863558	0.00606829	0.00908652	0.0114423	0.0106685	0.0103872	0.00726141	0.0083418		10	0.000557991	0.00472318	0.0105043	0.00161871	0.00685602	0.00800836	0.013544	0.00433618	0.0062686
11	0.00326852	0.00868792	0.00543429	0.00675458	0.0111598	0.0098582	0.0107019	0.00537533	0.00765507		11	0.000398565	0.00189901	0.0124142	0.000839329	0.00544129	0.00504875	0.0112867	0.00267823	0.00500076
12	0.00293329	0.00722248	0.004438	0.00506594	0.0060743	0.00675219	0.00881335	0.00528103	0.00582257		12	0.000239139	0.000438233	0.0150403	0.000359712	0.00304712	0.00452646	0.013544	0.00229563	0.00493632
13	0.00771036	0.00648977	0.00498143	0.00490511	0.00565052	0.00688724	0.00629525	0.00452659	0.00593078		13	0.000159426	0.000292156	0.017368	0.00029976	0.00555011	0.00383008	0.0112867	0.00204056	0.00510334
14	0.00829702	0.00580939	0.00525315	0.00450306	0.00579178	0.00877785	0.00661001	0.00424368	0.00616074		14	0.000159426	4.86926e-05	0.0155178	-	0.00500599	0.00208914	0.0150489	0.00204056	0.00498881
15	0.00452565	0.00648977	0.00307943	0.00426182	0.00692188	0.0055368	0.0075543	0.00348925	0.00523236		15	7.9713e-05	0.000146078	0.011519	-	0.00642072	0.00383008	0.0150489	0.00204056	0.00488563
16	0.00310091	0.00350657	0.00289829	0.00321647	0.00904083	0.00526671	0.00975763	0.00367786	0.00505816		16	-	-	0.0062071	-	0.00435303	0.00278552	0.0127916	0.00102028	0.00339469
17	0.00326852	0.00418695	0.00199257	0.00305564	0.00720441	0.00513167	0.00692477	0.00339495	0.00439493		17	-	-	0.00525216	-	0.00195886	0.00156685	0.0082769	0.00114781	0.00227532
18	0.00419041	0.00444863	0.00307943	0.00289482	0.00889956	0.00472654	0.0075543	0.00273482	0.00481606		18	-	-	0.00453596	-	0.0029383	0.00139276	0.00902935	0.00140288	0.00241241
19	0.00561515	0.00429162	0.00181143	0.00144741	0.00960588	0.0033761	0.00975763	0.0022633	0.00477106		19	-	4.86926e-05	0.00399881	-	0.00348242	0.00139276	0.0165538	0.000637674	0.00326427
20	0.00678847	0.00434396	0.00172086	0.00201029	0.0127137	0.00121539	0.0075543	0.00339495	0.00496773		20	-	-	0.00155178	-	0.00370008	0.00156685	0.00677201	0.000382604	0.00174666
21	0.00687228	0.0059664	0.00217372	0.00176906	0.0128549	0.00121539	0.0125905	0.00301773	0.0058075		21	-	-	0.000417786	-	0.00370008	0.00174095	0.00752445	0.000510139	0.00173668
22	0.00620181	0.00539069	0.00172086	0.00184947	0.0179404	0.00189061	0.0154234	0.00848736	0.00736307		22	-	-	5.96837e-05	-	0.00348242	0.000870474	0.00150489	0.000382604	0.00078751
23	0.0119008	0.00533836	0.001902	0.00168865	0.0295239	0.00162053	0.00535096	0.00660128	0.00799081		23	-	-	-	-	0.00315595	0.000522284	0.00300978	0.00025507	0.000867885
24	0.0139122	0.00444863	0.00208314	0.00104535	0.0416726	0.00310601	0.00346239	0.0046209	0.00929389		24	-	-	-	-	0.00282947	0.000174095	0.000752445	0.00025507	0.000501385
25	0.0168455	0.00355891	0.00262657	0.000804117	0.0271225	0.00742741	0.00346239	0.00198038	0.00797846		25	-	-	-	-	-	-	-	0.000127535	1.59418e-05
26	0.00879987	0.00355891	0.00407572	0.000723705	0.0127137	0.00270088	0.00472144	0.00377216	0.00513329		26	-	-	-	-	-	-	-	-	-
27	0.00234663	0.00476265	0.00425686	0.00120618	0.00579178	0.00162053	0.00535096	0.00433799	0.0037092		27	-	-	-	-	-	-	-	-	-
28	8.38082e-05	0.00324488	0.00579658	0.00217112	0.00550925	0.00918298	0.00786906	0.00216899	0.00450333		28	-	-	-	-	-	-	-	-	-
29	-	0.0029832	0.00787972	0.00828241	0.00480294	0.0137745	0.00188857	0.00339495	0.00537578		29	-	-	-	-	-	-	-	-	-
30	-	0.00240749	0.0299792	0.0176906	0.0190705	0.00742741	0.0025181	0.00405507	0.0103935		30	-	-	-	-	-	-	-	-	-
31	-	0.00382059	0.0528032	0.0353007	0.0476056	0.00810263	-	0.0132969	0.0201162		31	-	-	-	-	-	-	-	-	-
32	-	-	-	-	-	-	-	-	-		32	-	-	-	-	-	-	-	-	-
33	-	-	-	-	-	-	-	-	-		33	-	-	-	-	-	-	-	-	-
34	-	-	-	-	-	-	-	-	-		34	-	-	-	-	-	-	-	-	-
35	-	-	-	-	-	-	-	-	-		35	-	-	-	-	-	-	-	-	-
36	-	-	-	-	-	-	-	-	-		36	-	-	-	-	-	-	-	-	-
37	-	-	-	-	-	-	-	-	-		37	-	-	-	-	-	-	-	-	-
38	-	-	-	-	-	-	-	-	-		38	-	-	-	-	-	-	-	-	-
39	-	-	-	-	-	-	-	-	-		39	-	-	-	-	-	-	-	-	-
40	-	-	-	-	-	-	-	-	-		40	-	-	-	-	-	-	-	-	-
41	-	-	-	-	-	-	-	-	-		41	-	-	-	-	-	-	-	-	-
42	-	-	-	-	-	-	-	-	-		42	-	-	-	-	-	-	-	-	-
43	-	-	-	-	-	-	-	-	-		43	-	-	-	-	-	-	-	-	-
44	-	-	-	-	-	-	-	-	-		44	-	-	-	-	-	-	-	-	-
45	-	-	-	-	-	-	-	-	-		45	-	-	-	-	-	-	-	-	-
46	-	-	-	-	-	-	-	-	-		46	-	-	-	-	-	-	-	-	-
47	-	-	-	-	-	-	-	-	-		47	-	-	-	-	-	-	-	-	-
48	-	-	-	-	-	-	-	-	-		48	-	-	-	-	-	-	-	-	-
49	-	-	-	-	-	-	-	-	-		49	-	-	-	-	-	-	-	-	-
50	-	-	-	-	-	-	-	-	-		50	-	-	-	-	-	-	-	-	-
51	-	-	-	-	-	-	-	-	-		51	-	-	-	-	-	-	-	-	-
52	-	-	-	-	-	-	-	-	-		52	-	-	-	-	-	-	-	-	-
53	-	-	-	-	-	-	-	-	-		53	-	-	-	-	-	-	-	-	-
54	-	-	-	-	-	-	-	-	-		54	-	-	-	-	-	-	-	-	-
55	-	-	-	-	-	-	-	-	-		55	-	-	-	-	-	-	-	-	-
56	-	-	-	-	-	-	-	-	-		56	-	-	-	-	-	-	-	-	-
57	-	-	-	-	-	-	-	-	-		57	-	-	-	-	-	-	-	-	-
58	-	-	-	-	-	-	-	-	-		58	-	-	-	-	-	-	-	-	-
59	-	-	-	-	-	-	-	-	-		59	-	-	-	-	-	-	-	-	-
60	-	-	-	-	-	-	-	-	-		60	-	-	-	-	-	-	-	-	-
61	-	-	-	-	-	-	-	-	-		61	-	-	-	-	-	-	-	-	-
62	-	-	-	-	-	-	-	-	-		62	-	-	-	-	-	-	-	-	-
63	-	-	-	-	-	-	-	-	-		63	-	-	-	-	-	-	-	-	-
64	-	-	-	-	-	-	-	-	-		64	-	-	-	-	-	-	-	-	-
65	-	-	-	-	-	-	-	-	-		65	-	-	-	-	-	-	-	-	-
66	-	-	-	-	-	-	-	-	-		66	-	-	-	-	-	-	-	-	-
67	-	-	-	-	-	-	-	-	-		67	-	-	-	-	-	-	-	-	-
68	-	-	-	-	-	-	-	-	-		68	-	-	-	-	-	-	-	-	-
69	-	-	-	-	-	-	-	-	-		69	-	-	-	-	-	-	-	-	-
70	-	-	-	-	-	-	-	-	-		70	-	-	-	-	-	-	-	-	-
71	-	-	-	-	-	-	-	-	-		71	-	-	-	-	-	-	-	-	-
72	-	-	-	-	-	-	-	-	-		72	-	-	-	-	-	-	-	-	-
73	-	-	-	-	-	-	-	-	-		73	-	-	-	-	-	-	-	-	-
74	-	-	-	-	-	-	-	-	-		74	-	-	-	-	-	-	-	-	-
75	-	-	-	-	-	-	-	-	-		75	-	-	-	-	-	-	-	-	-
76	-	-	-	-	-	-	-	-	-		76	-	-	-	-	-	-	-	-	-
77	-	-	-	-	-	-	-	-	-		77	-	-	-	-	-	-	-	-	-
78	-	-	-	-	-	-	-	-	-		78	-	-	-	-	-	-	-	-	-
79	-	-	-	-	-	-	-	-	-		79	-	-	-	-	-	-	-	-	-
80	-	-	-	-	-	-	-	-	-		80	-	-	-	-	-	-	-	-	-
81	-	-	-	-	-	-	-	-	-		81	-	-	-	-	-	-	-	-	-
82	-	-	-	-	-	-	-	-	-		82	-	-	-	-	-	-	-	-	-
83	-	-	-	-	-	-	-	-	-		83	-	-	-	-	-	-	-	-	-
84	-	-	-	-	-	-	-	-	-		84	-	-	-	-	-	-	-	-	-
85	-	-	-	-	-	-	-	-	-		85	-	-	-	-	-	-	-	-	-
86	-	-	-	-	-	-	-	-	-		86	-	-	-	-	-	-	-	-	-
87	-	-	-	-	-	-	-	-	-		87	-	-	-	-	-	-	-	-	-
88	-	-	-	-	-	-	-	-	-		88	-	-	-	-	-	-	-	-	-
89	-	-	-	-	-	-	-	-	-		89	-	-	-	-	-	-	-	-	-
90	-	-	-	-	-	-	-	-	-		90	-	-	-	-	-	-	-	-	-
91	-	-	-	-	-	-	-	-	-		91	-	-	-	-	-	-	-	-	-
92	-	-	-	-	-	-	-	-	-		92	-	-	-	-	-	-	-	-	-
93	-	-	-	-	-	-	-	-	-		93	-	-	-	-	-	-	-	-	-
94	-	-	-	-	-	-	-	-	-		94	-	-	-	-	-	-	-	-	-
95	-	-	-	-	-	-	-	-	-		95	-	-	-	-	-	-	-	-	-
96	-	-	-	-	-	-	-	-	-		96	-	-	-	-	-	-	-	-	-
97	-	-	-	-	-	-	-	-	-		97	-	-	-	-	-	-	-	-	-
98	-	-	-	-	-	-	-	-	-		98	-	-	-	-	-	-	-	-	-
99	-	-	-	-	-	-	-	-	-		99	-	-	-	-	-	-	-	-	-
100	-	-	-	-	-	-	-	-	-		100	-	-	-	-	-	-	-	-	-

## Sheet: S7 Fig, DKS
	DKS between cortex and striatum
	Baseline	PTX	Washout (24 h)
	0.4283	0.154	0.3641
	0.3816	0.2108	0.3641
	0.3225	0.115	0.2614
	0.4551	0.1829	0.295
	0.2331	0.2981	0.2853
	0.4492	0.1153	0.2446
	0.2798	0.0562	0.3991
	0.2098	0.1407	0.344
Avg	0.344925	0.159125	0.3197

## Sheet: S9 Fig
	SNc lesion
	Baseline	PTX	Washout
	23.2889	93.0965	25.2024
	21.5123	79.9496	35.6152
	36.4554	114.025	35.9446
	18.6687	60.8228	20.4528
Avg	24.9813	86.9734	29.3038
